# Supplementary material for: Comparative transcriptome analysis of cultivated and wild seeds of Salvia hispanica (chia)
Source: Sci Rep. 2019 Jul 5;9:9761. doi: 10.1038/s41598-019-45895-5 (PMC6611817; doi:10.1038/s41598-019-45895-5)
Supplement: Supplementary file 2 — Supplementary Table S2 [file 41598_2019_45895_MOESM2_ESM.xlsx]

## Sheet: Hoja1
Supplementary Table S2. Reference transcripts annotated with the UniProt Database.
Transcript ID	Uniprot Acc	Identity (%)	Alignment Length	Mismatch	Query Start	Query End	Subject Start	Subject End	E-value	Protein
TRINITY_DN21916_c0_g1_i1	Q9FUG4	80.57	777	128	2716	419	1	765	0	DNA repair helicase XPB2
TRINITY_DN21916_c0_g2_i1	Q38861	85.45	268	39	1222	419	499	766	2e-149	DNA repair helicase XPB1
TRINITY_DN21904_c0_g1_i1	O23814	82.67	150	26	259	708	18	167	3e-91	Probable phospholipid hydroperoxide glutathione peroxidase
TRINITY_DN21904_c0_g1_i2	O49069	78.46	65	14	258	452	1	65	2e-31	Probable phospholipid hydroperoxide glutathione peroxidase
TRINITY_DN21904_c0_g1_i3	Q9LEF0	80.84	167	31	258	755	1	167	8e-99	Probable phospholipid hydroperoxide glutathione peroxidase
TRINITY_DN21904_c0_g2_i1	O23814	86.41	103	14	50	358	65	167	1e-62	Probable phospholipid hydroperoxide glutathione peroxidase
TRINITY_DN21901_c0_g1_i1	Q9LV03	29.13	357	229	567	1610	1013	1354	4e-29	Glutamate synthase 1 [NADH], chloroplastic
TRINITY_DN21974_c0_g1_i1	Q9LF24	29.11	876	415	2473	137	146	912	2e-43	Protein LONGIFOLIA 1
TRINITY_DN21920_c0_g1_i1	Q9SIT7	30.55	622	362	1850	3	102	659	8e-102	Pentatricopeptide repeat-containing protein At2g13600
TRINITY_DN21952_c0_g1_i1	P49087	76.81	69	15	3	206	221	289	4e-30	V-type proton ATPase catalytic subunit A (Fragment)
TRINITY_DN21952_c1_g1_i1	Q9SM09	56.62	302	124	6	890	320	621	5e-121	V-type proton ATPase catalytic subunit A
TRINITY_DN21946_c0_g1_i1	Q8GYY0	62.22	495	179	195	1667	1	491	0	Probable aminotransferase ACS12
TRINITY_DN21905_c0_g1_i1	Q9FLG1	26.43	613	336	80	1786	66	607	1e-28	Beta-D-xylosidase 4
TRINITY_DN21905_c0_g2_i1	A5JTQ3	28.46	397	219	80	1216	61	410	5e-28	Beta-xylosidase/alpha-L-arabinofuranosidase 2
TRINITY_DN21963_c0_g1_i1	Q9SJY5	70.9	323	82	369	1337	1	311	3e-133	Mitochondrial uncoupling protein 5
TRINITY_DN21943_c0_g1_i1	Q6NMC6	84.06	69	11	497	703	1	69	3e-32	Protein ABIL3
TRINITY_DN21943_c0_g1_i2	Q6NMC6	84.06	69	11	213	419	1	69	2e-33	Protein ABIL3
TRINITY_DN21943_c0_g2_i1	Q6NMC6	82.22	45	8	479	613	1	45	3e-17	Protein ABIL3
TRINITY_DN21989_c0_g1_i1	Q0JHZ2	75	368	83	1327	233	1	362	3e-162	Zinc finger CCCH domain-containing protein 11
TRINITY_DN21947_c0_g1_i1	Q9SUH6	63.77	530	185	2	1585	268	792	0	Pentatricopeptide repeat-containing protein At4g30700
TRINITY_DN21947_c1_g1_i1	Q9SUH6	49.09	110	55	50	376	140	249	7e-28	Pentatricopeptide repeat-containing protein At4g30700
TRINITY_DN21936_c0_g1_i1	O24111	97.12	104	3	616	305	51	154	9e-67	40S ribosomal protein S5 (Fragment)
TRINITY_DN21928_c0_g1_i1	Q9FLM1	71.62	74	21	2	223	53	126	4e-34	Glycerophosphodiester phosphodiesterase GDPD2
TRINITY_DN21928_c1_g1_i1	Q9FLM1	62.35	85	32	3	257	144	228	5e-33	Glycerophosphodiester phosphodiesterase GDPD2
TRINITY_DN21926_c0_g1_i1	Q84WU6	39.96	528	218	152	1468	15	532	1e-106	Auxin response factor 17
TRINITY_DN21987_c0_g1_i1	P49299	47.81	389	193	3923	2778	100	485	3e-112	Citrate synthase, glyoxysomal
TRINITY_DN21918_c0_g1_i1	O04847	41.09	202	117	102	701	43	244	2e-44	Deacetoxyvindoline 4-hydroxylase
TRINITY_DN21918_c1_g1_i1	Q84MB3	59.15	71	28	394	185	222	292	1e-22	1-aminocyclopropane-1-carboxylate oxidase homolog 1
TRINITY_DN21918_c2_g1_i1	Q9LTH8	47.56	82	43	1	246	274	355	1e-22	1-aminocyclopropane-1-carboxylate oxidase homolog 11
TRINITY_DN21906_c0_g1_i1	Q0WVM4	67.43	608	186	74	1867	29	634	0	Probable LRR receptor-like serine/threonine-protein kinase At2g23950
TRINITY_DN21925_c0_g1_i1	Q8LED3	57.14	77	33	545	315	71	147	2e-44	Protein trichome birefringence-like 3
TRINITY_DN21925_c0_g2_i1	Q8LED3	57.14	77	33	545	315	71	147	2e-44	Protein trichome birefringence-like 3
TRINITY_DN21907_c0_g1_i1	Q9LPL3	56.76	377	160	78	1205	4	378	3e-156	Probable indole-3-pyruvate monooxygenase YUCCA11
TRINITY_DN21907_c0_g2_i1	Q9FVQ0	56.97	165	71	81	575	1	165	1e-65	Probable indole-3-pyruvate monooxygenase YUCCA10
TRINITY_DN21941_c0_g1_i1	P93755	63.12	141	52	423	1	33	173	6e-49	Zinc finger CCCH domain-containing protein 30
TRINITY_DN21941_c0_g1_i2	P93755	63.12	141	52	423	1	33	173	1e-49	Zinc finger CCCH domain-containing protein 30
TRINITY_DN21900_c0_g1_i1	Q9M2S4	65.62	384	118	81	1193	291	673	2e-172	L-type lectin-domain containing receptor kinase S.4
TRINITY_DN21938_c1_g1_i1	Q941B6	83.33	84	14	2	253	82	165	2e-45	Probable ubiquitin-conjugating enzyme E2 37
TRINITY_DN21998_c0_g1_i1	O48780	64.15	491	172	230	1693	20	509	0	3-ketoacyl-CoA synthase 11
TRINITY_DN21990_c0_g1_i1	Q9XE58	47.82	481	237	457	1887	296	766	2e-145	Scarecrow-like protein 14
TRINITY_DN21935_c0_g1_i1	Q6NKW9	34.4	436	268	147	1421	25	453	2e-76	Glucan endo-1,3-beta-glucosidase 8
TRINITY_DN21995_c0_g1_i1	Q9LMM8	38.16	76	47	8	235	1	76	1e-13	Agamous-like MADS-box protein AGL28
TRINITY_DN21959_c0_g1_i1	Q9FXA4	62.8	422	150	1534	287	1	421	3e-145	U-box domain-containing protein 26
TRINITY_DN21910_c0_g1_i1	Q06801	76.78	534	121	1927	332	44	576	0	4-alpha-glucanotransferase, chloroplastic/amyloplastic
TRINITY_DN21933_c0_g1_i1	P28643	35.71	112	70	349	17	81	191	1e-09	3-oxoacyl-[acyl-carrier-protein] reductase, chloroplastic
TRINITY_DN21933_c0_g2_i1	P28643	38.95	190	111	858	292	81	266	3e-23	3-oxoacyl-[acyl-carrier-protein] reductase, chloroplastic
TRINITY_DN21933_c0_g3_i1	P28643	38.95	190	111	858	292	81	266	3e-23	3-oxoacyl-[acyl-carrier-protein] reductase, chloroplastic
TRINITY_DN21985_c0_g1_i1	Q5XPJ9	81.01	79	15	237	1	1	79	9e-39	Protein SCAR2
TRINITY_DN21985_c0_g2_i1	Q5XPJ9	81.01	79	15	237	1	1	79	9e-39	Protein SCAR2
TRINITY_DN21985_c0_g3_i1	Q5XPJ9	80.77	52	10	271	116	1	52	5e-22	Protein SCAR2
TRINITY_DN21934_c0_g1_i1	Q8LPT3	40	100	44	273	569	203	287	1e-10	Membrane protein of ER body-like protein
TRINITY_DN21988_c0_g1_i1	Q9FE06	69.29	280	77	451	1263	26	305	4e-137	Protein EXORDIUM-like 2
TRINITY_DN21988_c0_g2_i1	Q9FE06	69.29	280	77	451	1263	26	305	4e-137	Protein EXORDIUM-like 2
TRINITY_DN21988_c0_g3_i1	Q9FE06	69.29	280	77	451	1263	26	305	4e-137	Protein EXORDIUM-like 2
TRINITY_DN21991_c0_g1_i1	P93394	31.21	141	83	61	483	20	146	2e-09	Uracil phosphoribosyltransferase
TRINITY_DN21971_c0_g1_i1	Q8LFQ6	62.77	137	48	95	502	1	135	3e-55	Glutaredoxin-C4
TRINITY_DN21971_c0_g1_i2	Q8LFQ6	62.77	137	48	95	502	1	135	1e-55	Glutaredoxin-C4
TRINITY_DN21902_c0_g1_i1	P0DI11	80.26	76	15	448	221	101	176	5e-39	Squamosa promoter-binding-like protein 13B
TRINITY_DN21958_c0_g3_i1	Q9SU30	31.76	403	231	118	1242	1	387	1e-32	F-box protein CPR30
TRINITY_DN21978_c0_g1_i1	Q9SRT2	47.51	341	141	1126	179	129	456	1e-75	Transcription factor bHLH62
TRINITY_DN21961_c0_g1_i1	O82221	93.67	79	5	479	243	1	79	2e-47	Probable small nuclear ribonucleoprotein G
TRINITY_DN21944_c0_g1_i1	Q9SJM1	62.17	415	144	1440	220	1	410	3e-178	ACT domain-containing protein ACR10
TRINITY_DN21944_c0_g2_i1	Q9SJM1	63.68	223	72	1330	689	1	223	7e-136	ACT domain-containing protein ACR10
TRINITY_DN21992_c0_g1_i1	Q94A02	62.88	361	128	335	1414	78	433	2e-165	Tryptophan aminotransferase-related protein 2
TRINITY_DN21997_c0_g1_i1	Q9C9Q4	40.73	248	113	606	1259	408	651	1e-44	J domain-containing protein required for chloroplast accumulation response 1
TRINITY_DN21997_c0_g1_i2	Q9C9Q4	54.07	135	55	876	1271	521	651	1e-42	J domain-containing protein required for chloroplast accumulation response 1
TRINITY_DN21921_c0_g1_i1	Q8H1T3	71.88	224	63	855	184	35	258	3e-105	Ferritin-2, chloroplastic
TRINITY_DN21921_c0_g1_i2	Q8H1T3	61.16	224	59	771	184	35	258	2e-79	Ferritin-2, chloroplastic
TRINITY_DN21921_c0_g2_i1	Q948P6	72	75	19	414	190	181	253	2e-28	Ferritin-3, chloroplastic
TRINITY_DN21979_c0_g1_i1	Q9FZ32	61.88	223	74	1004	357	2	220	1e-100	F-box protein At1g55000
TRINITY_DN21984_c0_g1_i1	Q8H136	36.86	388	227	2745	3869	159	541	8e-67	DEAD-box ATP-dependent RNA helicase 14
TRINITY_DN21924_c0_g1_i1	Q27IK7	45	540	283	3	1604	1535	2066	3e-118	Kinesin-like protein KIN-12C
TRINITY_DN21965_c0_g1_i1	Q9M884	56.26	423	167	1638	370	25	429	3e-165	Mannose-6-phosphate isomerase 1
TRINITY_DN21960_c0_g1_i1	Q94JL3	56.32	174	57	684	1178	230	393	1e-48	Transcription factor bHLH112
TRINITY_DN21927_c0_g1_i1	Q2QWE9	28.68	136	79	1146	1553	275	392	3e-11	Protein SUPPRESSOR OF GENE SILENCING 3 homolog
TRINITY_DN21903_c0_g1_i1	Q8VYD6	57.59	257	107	890	120	321	575	9e-175	Pentatricopeptide repeat-containing protein At5g10690
TRINITY_DN21903_c0_g1_i2	Q8VYD6	56.87	415	177	1364	120	163	575	0	Pentatricopeptide repeat-containing protein At5g10690
TRINITY_DN21966_c0_g1_i1	Q8W487	67.92	53	17	119	277	197	249	2e-18	Uncharacterized protein At2g39795, mitochondrial
TRINITY_DN21966_c0_g2_i1	Q8W487	58.9	163	63	785	1270	90	249	6e-54	Uncharacterized protein At2g39795, mitochondrial
TRINITY_DN21966_c0_g2_i2	Q8W487	54.76	210	86	239	850	43	249	2e-61	Uncharacterized protein At2g39795, mitochondrial
TRINITY_DN21970_c0_g1_i1	Q8RVQ5	75	236	59	22	729	586	821	4e-116	Exocyst complex component SEC10
TRINITY_DN21993_c0_g2_i1	Q9M1A8	40.97	144	79	241	669	8	146	2e-33	DNA-directed RNA polymerases II, IV and V subunit 8B
TRINITY_DN21909_c0_g1_i1	P28723	42.19	621	286	1763	96	15	627	3e-124	Formate--tetrahydrofolate ligase
TRINITY_DN21994_c0_g1_i1	P52589	50.71	140	60	38	448	354	487	6e-34	Protein disulfide-isomerase
TRINITY_DN21994_c0_g2_i1	Q67IX6	45.64	149	74	17	454	379	523	4e-34	Protein disulfide isomerase-like 1-4
TRINITY_DN21948_c0_g1_i1	Q24JK4	46.59	367	157	136	1176	2	349	2e-98	DNA-repair protein XRCC1
TRINITY_DN21948_c0_g2_i1	Q24JK4	46.59	367	157	190	1230	2	349	4e-98	DNA-repair protein XRCC1
TRINITY_DN53211_c0_g1_i1	Q93WI9	33.33	72	45	219	4	32	100	2e-08	Protein HEADING DATE 3A
TRINITY_DN53211_c0_g2_i1	Q93WI9	33.8	71	45	216	4	32	100	2e-09	Protein HEADING DATE 3A
TRINITY_DN53284_c0_g1_i1	P53491	88	25	3	75	1	130	154	7e-08	Actin (Fragment)
TRINITY_DN53283_c0_g1_i1	Q6Z256	59.77	174	70	583	62	214	387	6e-70	Actin-related protein 2
TRINITY_DN53266_c0_g1_i1	Q9MA17	54.97	322	71	799	5	1	305	6e-85	Protein SOMBRERO
TRINITY_DN53225_c0_g1_i1	Q9C9W0	76.33	245	56	197	931	21	263	2e-132	ABC transporter I family member 17
TRINITY_DN53265_c0_g1_i1	P54260	95.4	87	4	1	261	144	230	7e-56	Aminomethyltransferase, mitochondrial
TRINITY_DN53242_c0_g1_i1	Q9M390	70.1	97	28	3	293	269	364	1e-40	Protein NRT1/ PTR FAMILY 8.1
TRINITY_DN53226_c0_g1_i1	Q8L731	52.46	61	29	186	4	359	419	3e-16	Protein DETOXIFICATION 12
TRINITY_DN53226_c0_g2_i1	Q8L731	52.46	61	29	186	4	359	419	7e-16	Protein DETOXIFICATION 12
TRINITY_DN53212_c0_g1_i1	O22711	46.51	86	39	1	237	6	91	6e-13	Peroxiredoxin-2D
TRINITY_DN53289_c0_g1_i1	Q9M8L3	40.36	166	52	187	570	7	163	2e-18	VQ motif-containing protein 11
TRINITY_DN53244_c0_g1_i1	P33543	46.27	67	33	191	388	357	421	5e-07	Putative kinase-like protein TMKL1
TRINITY_DN53263_c0_g1_i1	Q5D892	78.2	133	29	2	400	55	187	2e-66	DExH-box ATP-dependent RNA helicase DExH17
TRINITY_DN53251_c0_g1_i1	Q8VZH2	63.16	76	28	229	2	357	432	1e-26	Aminopeptidase M1
TRINITY_DN53256_c0_g1_i1	Q9SFB5	53.23	62	27	188	3	274	333	4e-15	Serine carboxypeptidase-like 27
TRINITY_DN53240_c0_g1_i1	O04496	61.73	324	117	117	1067	38	361	1e-132	Aspartyl protease AED3
TRINITY_DN53255_c0_g1_i1	Q2PCF1	84.62	78	10	3	236	1199	1274	9e-29	Pleiotropic drug resistance protein 2
TRINITY_DN53204_c0_g1_i1	Q0J1C1	36.71	79	39	1	237	198	265	6e-07	1-aminocyclopropane-1-carboxylate oxidase 1
TRINITY_DN53207_c0_g1_i1	A8MRP4	42.71	96	48	70	342	20	113	9e-13	Thionin-like protein 2
TRINITY_DN53292_c0_g1_i1	Q9LK35	65.18	112	37	331	2	91	202	1e-37	Receptor-like protein kinase THESEUS 1
TRINITY_DN53252_c0_g1_i1	Q96330	40.74	162	94	520	41	70	231	1e-34	Flavonol synthase/flavanone 3-hydroxylase
TRINITY_DN53213_c0_g1_i1	Q9LHI0	62.5	128	46	703	323	7	133	1e-55	NADH dehydrogenase [ubiquinone] 1 alpha subcomplex subunit 6
TRINITY_DN53209_c0_g1_i1	Q9C7V5	50	86	39	1	249	468	552	9e-16	Putative pentatricopeptide repeat-containing protein At1g64310
TRINITY_DN53261_c0_g1_i1	Q6L438	35	100	55	283	2	800	895	1e-09	Putative late blight resistance protein homolog R1A-6
TRINITY_DN53253_c0_g1_i1	Q9LR47	67.86	84	22	4	249	164	244	2e-28	Type IV inositol polyphosphate 5-phosphatase 6
TRINITY_DN53273_c0_g1_i1	P0C8S1	38.89	90	52	3	269	221	308	2e-12	Probable disease resistance RPP8-like protein 2
TRINITY_DN53206_c0_g1_i1	O04504	40.3	67	40	1	201	206	272	2e-09	Pentatricopeptide repeat-containing protein At1g09820
TRINITY_DN53236_c0_g1_i1	Q9SN27	53.33	45	19	257	388	96	139	5e-10	E3 ubiquitin-protein ligase ATL59
TRINITY_DN53201_c0_g1_i1	Q9XHS0	55.81	43	19	66	194	21	63	2e-09	40S ribosomal protein S12
TRINITY_DN53295_c0_g1_i1	Q9LZI6	91.18	68	6	642	439	1	68	2e-40	NADH dehydrogenase [ubiquinone] iron-sulfur protein 5-B
TRINITY_DN53259_c0_g1_i1	O65351	51.22	164	78	600	112	211	373	5e-44	Subtilisin-like protease SBT1.7
TRINITY_DN36531_c0_g1_i1	Q9MA15	43.87	465	252	512	1888	95	556	1e-125	Uncharacterized aarF domain-containing protein kinase At1g79600, chloroplastic
TRINITY_DN36531_c0_g1_i3	Q9MA15	44.18	335	178	858	1844	225	556	2e-102	Uncharacterized aarF domain-containing protein kinase At1g79600, chloroplastic
TRINITY_DN36531_c0_g1_i4	Q9MA15	44.66	365	195	512	1588	95	458	2e-98	Uncharacterized aarF domain-containing protein kinase At1g79600, chloroplastic
TRINITY_DN36531_c0_g1_i5	Q9MA15	43.87	465	252	556	1932	95	556	2e-125	Uncharacterized aarF domain-containing protein kinase At1g79600, chloroplastic
TRINITY_DN36531_c0_g2_i1	Q38959	54.66	322	144	977	15	20	340	5e-125	Pentatricopeptide repeat-containing protein At3g26630, chloroplastic
TRINITY_DN36531_c0_g3_i1	Q9MA15	84.38	32	5	77	172	369	400	3e-12	Uncharacterized aarF domain-containing protein kinase At1g79600, chloroplastic
TRINITY_DN36547_c2_g1_i1	Q9LSQ5	48.48	165	80	74	556	41	204	1e-32	NAD(P)H dehydrogenase (quinone) FQR1
TRINITY_DN36547_c3_g2_i1	O22854	51.89	555	250	5455	7110	93	633	1e-173	Electron transfer flavoprotein-ubiquinone oxidoreductase, mitochondrial
TRINITY_DN36547_c3_g3_i1	Q39054	35.81	148	85	2632	2213	468	613	9e-09	Molybdopterin biosynthesis protein CNX1
TRINITY_DN36547_c4_g1_i1	Q75IM9	63.51	359	127	6	1070	48	406	1e-146	Isovaleryl-CoA dehydrogenase, mitochondrial
TRINITY_DN36547_c4_g2_i1	Q75IM9	62.57	374	136	3716	4825	33	406	2e-139	Isovaleryl-CoA dehydrogenase, mitochondrial
TRINITY_DN36547_c5_g1_i1	Q32RI1	26.42	106	77	145	462	1	105	9e-09	ATP synthase epsilon chain, chloroplastic
TRINITY_DN36547_c6_g1_i1	Q9LDD8	57.67	541	215	54	1640	49	587	0	Methylcrotonoyl-CoA carboxylase beta chain, mitochondrial
TRINITY_DN36547_c6_g2_i1	O24617	45.49	233	110	1968	2630	631	858	3e-50	DNA mismatch repair protein MSH2
TRINITY_DN36547_c6_g3_i1	O24617	45.49	233	110	1820	2482	631	858	2e-50	DNA mismatch repair protein MSH2
TRINITY_DN36547_c7_g1_i1	Q9S7G6	40.88	707	405	186	2273	44	748	8e-175	Polyribonucleotide nucleotidyltransferase 2, mitochondrial
TRINITY_DN36547_c7_g2_i1	Q9S7G6	40.88	707	405	186	2273	44	748	8e-175	Polyribonucleotide nucleotidyltransferase 2, mitochondrial
TRINITY_DN36547_c8_g1_i1	P26854	76.71	468	108	4509	3109	7	474	0	ATP synthase subunit alpha, mitochondrial
TRINITY_DN36547_c8_g2_i1	P26854	76.71	468	108	4509	3109	7	474	0	ATP synthase subunit alpha, mitochondrial
TRINITY_DN36547_c9_g1_i1	F4JFJ3	36.3	584	354	6554	4845	145	724	2e-83	ATP-dependent DNA helicase At3g02060, chloroplastic
TRINITY_DN36547_c10_g2_i1	Q7XZF7	48.01	302	141	877	2	80	375	3e-75	Probable DNA gyrase subunit A, chloroplastic/mitochondrial
TRINITY_DN36547_c10_g2_i2	Q5YLB5	57.06	170	72	1949	1443	100	269	3e-55	DNA gyrase subunit A, chloroplastic/mitochondrial
TRINITY_DN36547_c10_g3_i1	P50162	31.33	166	106	590	93	101	258	7e-15	Tropinone reductase 1
TRINITY_DN36547_c10_g4_i1	Q7XZF7	29.03	403	262	1	1164	368	761	3e-30	Probable DNA gyrase subunit A, chloroplastic/mitochondrial
TRINITY_DN36547_c10_g4_i2	Q7XZF7	29.03	403	262	1	1164	368	761	3e-30	Probable DNA gyrase subunit A, chloroplastic/mitochondrial
TRINITY_DN36547_c10_g7_i1	Q7XZF7	37.71	175	103	1	513	368	540	3e-22	Probable DNA gyrase subunit A, chloroplastic/mitochondrial
TRINITY_DN36547_c11_g1_i1	P56344	37.89	190	108	6338	5778	15	197	1e-26	Probable sulfate/thiosulfate import ATP-binding protein CysA
TRINITY_DN36547_c11_g2_i1	Q94KD8	26.57	651	371	27523	25742	159	759	2e-38	Probable beta-D-xylosidase 2
TRINITY_DN36547_c11_g2_i2	Q94KD8	26.04	649	369	1908	163	159	763	7e-38	Probable beta-D-xylosidase 2
TRINITY_DN36547_c11_g4_i1	P56344	37.89	190	108	6338	5778	15	197	1e-26	Probable sulfate/thiosulfate import ATP-binding protein CysA
TRINITY_DN36547_c11_g5_i1	Q08047	30	170	85	1642	1139	317	454	1e-07	1,4-alpha-glucan-branching enzyme 2, chloroplastic/amyloplastic
TRINITY_DN36547_c11_g5_i2	Q94KD8	26.04	649	369	13271	15016	159	763	7e-38	Probable beta-D-xylosidase 2
TRINITY_DN36547_c11_g5_i3	Q8RWR1	25.83	240	147	10998	11702	209	422	1e-07	Lysine-specific demethylase JMJ30
TRINITY_DN36547_c11_g5_i4	Q94KD8	26.57	651	371	13271	15052	159	759	2e-38	Probable beta-D-xylosidase 2
TRINITY_DN36547_c11_g6_i1	Q08047	30	170	85	7808	8311	317	454	1e-07	1,4-alpha-glucan-branching enzyme 2, chloroplastic/amyloplastic
TRINITY_DN36547_c11_g8_i1	P56344	37.89	190	108	5331	5891	15	197	1e-26	Probable sulfate/thiosulfate import ATP-binding protein CysA
TRINITY_DN36547_c11_g9_i1	Q9FJL0	30.83	133	90	1221	823	1086	1216	1e-16	Structural maintenance of chromosomes protein 4
TRINITY_DN36547_c11_g10_i1	P56344	37.89	190	108	3005	3565	15	197	1e-26	Probable sulfate/thiosulfate import ATP-binding protein CysA
TRINITY_DN36547_c11_g11_i1	Q9T0G2	45.92	98	52	1763	2053	10	107	3e-21	Cytochrome c-2
TRINITY_DN36547_c11_g12_i1	Q6K4E7	32.46	499	305	35240	36694	11	491	7e-71	Aminopeptidase M1-D
TRINITY_DN36547_c11_g13_i1	Q6K4E7	32.46	499	305	3285	1831	11	491	7e-71	Aminopeptidase M1-D
TRINITY_DN36547_c11_g13_i2	Q0J969	26.76	213	134	7668	8258	52	258	3e-07	Probable carboxylesterase Os04g0669500
TRINITY_DN36547_c12_g1_i1	Q9FZ42	33.75	160	91	6354	6830	119	264	4e-13	Glucose and ribitol dehydrogenase homolog 1
TRINITY_DN36547_c14_g1_i1	Q9ST27	38.89	126	73	7270	6905	391	516	5e-23	Phototropin-2
TRINITY_DN36547_c15_g1_i1	P0C7R2	39.87	153	83	171	614	87	235	7e-28	Putative lipoyltransferase-like protein, chloroplastic
TRINITY_DN36547_c16_g1_i1	Q9SB00	37.04	135	70	3509	3889	253	380	1e-13	Deoxyribodipyrimidine photo-lyase
TRINITY_DN36547_c18_g1_i1	Q9LXD6	30.84	334	169	952	38	2	302	5e-26	Beta-D-xylosidase 3
TRINITY_DN36547_c20_g1_i1	Q9SZ83	26.15	260	182	1956	2714	6	262	3e-12	Uncharacterized oxidoreductase At4g09670
TRINITY_DN36547_c22_g1_i1	B6U151	30.28	502	300	1457	2878	47	526	3e-26	Glutamyl-tRNA(Gln) amidotransferase subunit A, chloroplastic/mitochondrial
TRINITY_DN36535_c0_g1_i1	Q9SJF3	77.1	214	45	1336	695	1	210	1e-106	mRNA-decapping enzyme-like protein
TRINITY_DN36535_c0_g1_i2	Q9SJF3	81.25	16	3	274	227	40	55	2e-06	mRNA-decapping enzyme-like protein
TRINITY_DN36535_c0_g1_i3	Q9SJF3	85.71	77	11	1359	1129	61	137	2e-37	mRNA-decapping enzyme-like protein
TRINITY_DN36535_c0_g1_i4	Q9SJF3	91.89	37	3	381	271	47	83	2e-16	mRNA-decapping enzyme-like protein
TRINITY_DN36535_c0_g1_i5	Q9SJF3	72.55	153	38	1153	695	62	210	1e-61	mRNA-decapping enzyme-like protein
TRINITY_DN36535_c0_g1_i6	Q9SJF3	80	80	16	819	580	61	140	1e-35	mRNA-decapping enzyme-like protein
TRINITY_DN36535_c0_g1_i8	Q9SJF3	87.14	70	9	798	589	68	137	2e-36	mRNA-decapping enzyme-like protein
TRINITY_DN36535_c0_g1_i9	Q9SJF3	92.86	84	6	1380	1129	54	137	2e-54	mRNA-decapping enzyme-like protein
TRINITY_DN36535_c0_g1_i10	Q9SJF3	60.32	378	127	1309	212	1	367	3e-115	mRNA-decapping enzyme-like protein
TRINITY_DN36535_c0_g1_i11	Q9SJF3	81.25	192	33	1877	1302	1	189	2e-98	mRNA-decapping enzyme-like protein
TRINITY_DN36535_c0_g1_i12	Q9SJF3	73.12	160	32	1147	695	53	210	3e-68	mRNA-decapping enzyme-like protein
TRINITY_DN36535_c0_g1_i13	Q9SJF3	85.4	137	20	2087	1677	1	137	6e-76	mRNA-decapping enzyme-like protein
TRINITY_DN36535_c0_g1_i14	Q9SJF3	88.24	51	6	753	601	83	133	4e-23	mRNA-decapping enzyme-like protein
TRINITY_DN36535_c0_g1_i15	Q9SJF3	58.67	375	126	1273	212	1	367	2e-107	mRNA-decapping enzyme-like protein
TRINITY_DN36509_c0_g1_i1	P28186	88.18	203	24	766	158	13	215	2e-111	Ras-related protein RABE1c
TRINITY_DN36509_c0_g1_i2	Q39433	99.03	103	1	311	3	25	127	1e-52	Ras-related protein RAB1BV
TRINITY_DN36509_c0_g1_i3	P28186	88.18	110	13	487	158	106	215	5e-67	Ras-related protein RABE1c
TRINITY_DN36509_c0_g1_i4	P28186	79.32	237	14	1019	309	15	216	5e-112	Ras-related protein RABE1c
TRINITY_DN36509_c0_g1_i6	P28186	92.23	193	15	887	309	24	216	1e-111	Ras-related protein RABE1c
TRINITY_DN36509_c0_g1_i7	P28186	93.07	202	14	848	243	15	216	8e-119	Ras-related protein RABE1c
TRINITY_DN36509_c0_g1_i8	P28186	88.67	203	23	882	274	13	215	5e-112	Ras-related protein RABE1c
TRINITY_DN36509_c0_g1_i9	P28186	92.67	191	14	730	158	25	215	8e-112	Ras-related protein RABE1c
TRINITY_DN36509_c0_g1_i10	P28186	89.09	110	12	603	274	106	215	1e-67	Ras-related protein RABE1c
TRINITY_DN36509_c0_g1_i11	P28186	79.31	58	12	482	309	159	216	4e-25	Ras-related protein RABE1c
TRINITY_DN36509_c0_g1_i12	P28186	90.43	115	11	347	3	13	127	7e-52	Ras-related protein RABE1c
TRINITY_DN36509_c0_g1_i13	P28186	94.55	110	6	474	145	83	192	2e-69	Ras-related protein RABE1c
TRINITY_DN36509_c0_g1_i14	P28186	93.17	205	14	888	274	11	215	2e-122	Ras-related protein RABE1c
TRINITY_DN36509_c0_g1_i15	P28186	91.24	194	17	890	309	23	216	2e-111	Ras-related protein RABE1c
TRINITY_DN36509_c0_g1_i16	P28186	85.29	34	5	246	145	159	192	3e-16	Ras-related protein RABE1c
TRINITY_DN36509_c0_g1_i17	P28186	89.77	88	9	579	316	106	193	2e-51	Ras-related protein RABE1c
TRINITY_DN36509_c0_g1_i18	P28186	92.67	191	14	730	158	25	215	6e-113	Ras-related protein RABE1c
TRINITY_DN36509_c0_g1_i19	P28186	92.68	205	15	772	158	11	215	6e-122	Ras-related protein RABE1c
TRINITY_DN36509_c0_g1_i20	P28186	93.1	87	6	405	145	106	192	3e-53	Ras-related protein RABE1c
TRINITY_DN36509_c0_g1_i21	Q39433	99.03	103	1	311	3	25	127	4e-52	Ras-related protein RAB1BV
TRINITY_DN36509_c0_g1_i22	P28186	75.95	237	21	1105	395	15	215	5e-100	Ras-related protein RABE1c
TRINITY_DN36509_c0_g1_i23	P28186	90.3	134	13	710	309	83	216	4e-83	Ras-related protein RABE1c
TRINITY_DN36509_c0_g1_i24	P28186	89.11	202	21	1000	395	15	215	3e-106	Ras-related protein RABE1c
TRINITY_DN36509_c0_g1_i25	P28186	81.29	139	25	811	395	78	215	2e-72	Ras-related protein RABE1c
TRINITY_DN36509_c0_g1_i26	Q9SF91	93	100	7	387	88	6	105	3e-46	Ras-related protein RABE1e
TRINITY_DN36509_c0_g1_i27	P28186	89.81	206	20	1012	395	11	215	2e-109	Ras-related protein RABE1c
TRINITY_DN36509_c0_g1_i28	P28186	93.99	183	11	864	316	11	193	8e-107	Ras-related protein RABE1c
TRINITY_DN36509_c0_g1_i29	P28186	88.97	136	15	650	243	81	216	5e-81	Ras-related protein RABE1c
TRINITY_DN36509_c0_g1_i30	P28186	93.07	202	14	914	309	15	216	2e-118	Ras-related protein RABE1c
TRINITY_DN36509_c0_g4_i1	Q9SF91	75	28	7	120	37	78	105	1e-08	Ras-related protein RABE1e
TRINITY_DN36509_c0_g5_i1	P28186	97.62	42	1	128	3	83	124	5e-23	Ras-related protein RABE1c
TRINITY_DN36519_c0_g1_i2	Q6AUG0	87.23	94	12	1650	1369	92	185	3e-51	Splicing factor U2af small subunit B
TRINITY_DN36519_c0_g1_i3	Q6AUG0	87.23	94	12	737	456	92	185	2e-54	Splicing factor U2af small subunit B
TRINITY_DN36519_c0_g1_i4	Q6AUG0	89.73	185	19	3419	2865	1	185	1e-114	Splicing factor U2af small subunit B
TRINITY_DN36519_c0_g1_i5	Q6AUG0	89.19	185	20	3405	2851	1	185	3e-114	Splicing factor U2af small subunit B
TRINITY_DN36519_c0_g2_i1	Q9FMY5	96.3	27	1	82	2	1	27	3e-12	Splicing factor U2af small subunit B
TRINITY_DN36519_c0_g3_i1	Q9ZQW8	82.16	185	33	1243	689	1	185	1e-112	Splicing factor U2af small subunit A
TRINITY_DN36519_c0_g3_i2	Q9ZQW8	82.16	185	33	1831	1277	1	185	4e-110	Splicing factor U2af small subunit A
TRINITY_DN36519_c0_g3_i5	Q9ZQW8	82.16	185	33	1825	1271	1	185	2e-110	Splicing factor U2af small subunit A
TRINITY_DN36519_c0_g3_i6	Q9ZQW8	82.16	185	33	1280	726	1	185	2e-112	Splicing factor U2af small subunit A
TRINITY_DN36519_c0_g3_i7	Q9ZQW8	82.16	185	33	1424	870	1	185	9e-112	Splicing factor U2af small subunit A
TRINITY_DN36519_c0_g3_i9	Q9ZQW8	82.16	185	33	1424	870	1	185	4e-112	Splicing factor U2af small subunit A
TRINITY_DN36519_c0_g3_i10	Q9ZQW8	82.16	185	33	1825	1271	1	185	4e-110	Splicing factor U2af small subunit A
TRINITY_DN36519_c0_g3_i12	Q9ZQW8	82.16	185	33	1681	1127	1	185	5e-111	Splicing factor U2af small subunit A
TRINITY_DN36519_c0_g3_i13	Q9ZQW8	82.16	185	33	1831	1277	1	185	2e-110	Splicing factor U2af small subunit A
TRINITY_DN36519_c0_g3_i14	Q9ZQW8	82.16	185	33	1687	1133	1	185	1e-110	Splicing factor U2af small subunit A
TRINITY_DN36519_c0_g3_i15	Q9ZQW8	82.16	185	33	1681	1127	1	185	1e-110	Splicing factor U2af small subunit A
TRINITY_DN36519_c0_g3_i16	Q9ZQW8	82.16	185	33	1687	1133	1	185	5e-111	Splicing factor U2af small subunit A
TRINITY_DN36519_c0_g3_i17	Q9ZQW8	82.16	185	33	1243	689	1	185	6e-113	Splicing factor U2af small subunit A
TRINITY_DN36519_c0_g4_i1	Q6AUG0	81.48	27	5	580	500	276	302	9e-06	Splicing factor U2af small subunit B
TRINITY_DN36519_c0_g4_i2	Q6AUG0	85.19	27	4	550	470	276	302	3e-06	Splicing factor U2af small subunit B
TRINITY_DN36519_c0_g4_i3	Q9ZQW8	83.24	185	31	2116	1562	1	185	7e-100	Splicing factor U2af small subunit A
TRINITY_DN36519_c0_g4_i4	Q9ZQW8	83.24	185	31	2231	1677	1	185	2e-99	Splicing factor U2af small subunit A
TRINITY_DN36519_c0_g4_i5	Q6AUG0	85.19	27	4	480	400	276	302	2e-06	Splicing factor U2af small subunit B
TRINITY_DN36519_c0_g4_i7	Q6AUG0	81.48	27	5	581	501	276	302	9e-06	Splicing factor U2af small subunit B
TRINITY_DN36519_c0_g4_i8	Q9ZQW8	83.24	185	31	1863	1309	1	185	1e-100	Splicing factor U2af small subunit A
TRINITY_DN36519_c0_g4_i9	Q9ZQW8	79.38	97	20	1721	1431	90	186	8e-49	Splicing factor U2af small subunit A
TRINITY_DN36519_c0_g4_i11	Q9ZQW8	83.24	185	31	2318	1764	1	185	3e-99	Splicing factor U2af small subunit A
TRINITY_DN36519_c0_g4_i12	Q9ZQW8	83.24	185	31	2203	1649	1	185	1e-99	Splicing factor U2af small subunit A
TRINITY_DN36519_c0_g4_i13	Q9ZQW8	79.38	97	20	1838	1548	90	186	1e-48	Splicing factor U2af small subunit A
TRINITY_DN36519_c0_g4_i15	Q9ZQW8	79.38	97	20	1564	1274	90	186	4e-49	Splicing factor U2af small subunit A
TRINITY_DN36519_c0_g4_i16	Q9ZQW8	78.9	109	23	1956	1630	78	186	4e-55	Splicing factor U2af small subunit A
TRINITY_DN36519_c1_g1_i1	Q9FMY5	97.26	73	2	2	220	102	174	3e-47	Splicing factor U2af small subunit B
TRINITY_DN36566_c0_g1_i1	Q9SY02	45.76	59	32	272	96	628	686	3e-07	Pentatricopeptide repeat-containing protein At4g02750
TRINITY_DN36566_c0_g2_i1	Q9ZQA1	56.98	344	145	1114	86	120	461	2e-140	Pentatricopeptide repeat-containing protein At2g36730
TRINITY_DN36566_c0_g2_i2	Q9ZQA1	51.13	442	205	1405	83	31	462	5e-157	Pentatricopeptide repeat-containing protein At2g36730
TRINITY_DN36566_c0_g2_i4	Q9ZQA1	51.35	444	205	1829	501	31	464	1e-156	Pentatricopeptide repeat-containing protein At2g36730
TRINITY_DN36591_c0_g1_i1	Q41437	68.75	32	10	177	82	263	294	2e-17	3-hydroxy-3-methylglutaryl-coenzyme A reductase 2
TRINITY_DN36591_c0_g2_i1	Q41438	51.52	33	16	1694	1596	159	191	4e-06	3-hydroxy-3-methylglutaryl-coenzyme A reductase 3
TRINITY_DN36577_c0_g1_i1	Q8GYF7	75.36	207	50	801	184	167	373	1e-114	Nuclear pore complex protein NUP54
TRINITY_DN36577_c0_g1_i2	Q8GYF7	73.57	280	69	994	170	93	372	5e-145	Nuclear pore complex protein NUP54
TRINITY_DN36577_c0_g1_i3	Q8GYF7	73.38	293	68	1042	170	88	372	2e-148	Nuclear pore complex protein NUP54
TRINITY_DN36577_c0_g1_i4	Q8GYF7	73.79	206	53	784	170	167	372	3e-105	Nuclear pore complex protein NUP54
TRINITY_DN36577_c0_g1_i5	Q8GYF7	73.37	199	49	675	91	93	291	7e-102	Nuclear pore complex protein NUP54
TRINITY_DN36577_c0_g1_i6	Q8GYF7	68.18	198	44	1258	698	88	277	4e-81	Nuclear pore complex protein NUP54
TRINITY_DN36577_c0_g1_i7	Q8GYF7	73.09	249	62	1127	396	93	341	2e-124	Nuclear pore complex protein NUP54
TRINITY_DN36577_c0_g1_i8	Q8GYF7	73.28	262	60	1175	396	88	341	5e-128	Nuclear pore complex protein NUP54
TRINITY_DN36577_c0_g1_i9	Q8GYF7	75.53	94	23	372	91	198	291	2e-42	Nuclear pore complex protein NUP54
TRINITY_DN36577_c0_g1_i10	Q8GYF7	58.18	110	21	722	396	256	341	9e-37	Nuclear pore complex protein NUP54
TRINITY_DN36577_c0_g1_i11	Q8GYF7	75.36	207	50	801	184	167	373	6e-105	Nuclear pore complex protein NUP54
TRINITY_DN36577_c0_g1_i12	Q8GYF7	62.68	142	28	606	184	256	373	2e-45	Nuclear pore complex protein NUP54
TRINITY_DN36577_c0_g1_i13	Q8GYF7	73.57	280	69	994	170	93	372	7e-145	Nuclear pore complex protein NUP54
TRINITY_DN36577_c0_g1_i14	Q8GYF7	73.81	294	67	1059	184	88	373	1e-148	Nuclear pore complex protein NUP54
TRINITY_DN36577_c0_g1_i15	Q8GYF7	74.58	118	29	534	184	256	373	1e-49	Nuclear pore complex protein NUP54
TRINITY_DN36577_c0_g2_i2	Q9CAG8	61.08	203	79	842	234	168	370	2e-81	F-box/kelch-repeat protein At1g67480
TRINITY_DN36577_c0_g2_i3	Q9CAG8	63.16	209	77	933	307	168	376	5e-88	F-box/kelch-repeat protein At1g67480
TRINITY_DN36577_c0_g2_i4	Q9CAG8	64.31	339	121	1323	307	38	376	5e-162	F-box/kelch-repeat protein At1g67480
TRINITY_DN36577_c0_g2_i6	Q9CAG8	63.16	209	77	933	307	168	376	9e-87	F-box/kelch-repeat protein At1g67480
TRINITY_DN36577_c0_g2_i7	Q9CAG8	64.31	339	121	1323	307	38	376	6e-162	F-box/kelch-repeat protein At1g67480
TRINITY_DN36577_c0_g2_i8	Q9CAG8	63.06	333	123	1232	234	38	370	3e-152	F-box/kelch-repeat protein At1g67480
TRINITY_DN36577_c0_g2_i9	Q9CAG8	64.31	339	121	1323	307	38	376	7e-158	F-box/kelch-repeat protein At1g67480
TRINITY_DN36577_c0_g2_i10	Q9CAG8	61.08	203	79	842	234	168	370	2e-82	F-box/kelch-repeat protein At1g67480
TRINITY_DN36577_c0_g2_i11	Q9CAG8	63.06	333	123	1232	234	38	370	3e-156	F-box/kelch-repeat protein At1g67480
TRINITY_DN36559_c0_g1_i1	Q9C744	58.14	43	17	129	1	7	48	8e-10	AP-3 complex subunit delta
TRINITY_DN36559_c2_g1_i1	Q8VWG7	50.51	99	44	50	346	2	95	4e-23	TPR repeat-containing thioredoxin TDX
TRINITY_DN36559_c2_g2_i1	Q93YR3	53.49	43	20	50	178	1	43	2e-09	FAM10 family protein At4g22670
TRINITY_DN36559_c2_g2_i2	Q8VWG7	49.49	99	45	50	346	2	95	1e-21	TPR repeat-containing thioredoxin TDX
TRINITY_DN36559_c3_g1_i1	Q8VWG7	51.72	116	54	696	1043	78	191	2e-34	TPR repeat-containing thioredoxin TDX
TRINITY_DN36559_c3_g1_i2	Q8VWG7	41.15	192	71	397	882	183	362	8e-24	TPR repeat-containing thioredoxin TDX
TRINITY_DN36559_c3_g1_i3	Q8VWG7	51.72	116	54	418	765	78	191	2e-34	TPR repeat-containing thioredoxin TDX
TRINITY_DN36559_c3_g1_i4	Q8VWG7	56.86	51	22	418	570	78	128	2e-17	TPR repeat-containing thioredoxin TDX
TRINITY_DN36559_c3_g1_i5	Q8VWG7	71.7	53	15	2	160	74	126	2e-19	TPR repeat-containing thioredoxin TDX
TRINITY_DN36559_c3_g1_i6	Q8VWG7	54	100	35	397	663	183	282	2e-23	TPR repeat-containing thioredoxin TDX
TRINITY_DN36559_c3_g1_i7	Q6ES52	54.69	64	24	120	296	113	176	2e-13	TPR repeat-containing thioredoxin TDX
TRINITY_DN36559_c3_g1_i8	Q8VWG7	51.72	116	54	696	1043	78	191	2e-34	TPR repeat-containing thioredoxin TDX
TRINITY_DN36559_c3_g1_i9	Q93YR3	52	75	34	1	225	130	202	2e-18	FAM10 family protein At4g22670
TRINITY_DN36559_c3_g1_i10	Q8VWG7	56.86	51	22	696	848	78	128	2e-17	TPR repeat-containing thioredoxin TDX
TRINITY_DN36559_c3_g1_i11	Q8VWG7	54	100	35	290	556	183	282	2e-23	TPR repeat-containing thioredoxin TDX
TRINITY_DN36559_c3_g1_i12	Q8VWG7	41.15	192	71	675	1160	183	362	2e-23	TPR repeat-containing thioredoxin TDX
TRINITY_DN36559_c3_g1_i13	Q8VWG7	51.72	116	54	418	765	78	191	2e-34	TPR repeat-containing thioredoxin TDX
TRINITY_DN36559_c3_g1_i14	Q6ES52	54.69	64	24	129	305	113	176	2e-13	TPR repeat-containing thioredoxin TDX
TRINITY_DN36559_c3_g2_i1	Q8VWG7	61.18	85	33	3	257	293	377	3e-29	TPR repeat-containing thioredoxin TDX
TRINITY_DN36559_c3_g2_i2	Q8VWG7	57.35	68	27	37	234	310	377	1e-20	TPR repeat-containing thioredoxin TDX
TRINITY_DN36559_c4_g1_i1	Q9C744	41.43	251	106	671	1372	544	770	5e-37	AP-3 complex subunit delta
TRINITY_DN36559_c4_g1_i2	Q9C744	54.32	659	242	1	1932	155	769	0	AP-3 complex subunit delta
TRINITY_DN36559_c4_g1_i3	Q9C744	54.83	662	236	1	1935	155	770	0	AP-3 complex subunit delta
TRINITY_DN36559_c4_g1_i4	Q9C744	68.82	372	116	1	1116	155	526	2e-180	AP-3 complex subunit delta
TRINITY_DN36559_c4_g1_i5	Q9C744	52.91	654	215	1	1800	155	769	0	AP-3 complex subunit delta
TRINITY_DN36559_c4_g1_i6	Q9C744	57.72	123	50	187	555	7	127	6e-28	AP-3 complex subunit delta
TRINITY_DN36559_c4_g1_i7	Q9C744	55.54	812	296	187	2571	7	770	0	AP-3 complex subunit delta
TRINITY_DN36549_c0_g1_i1	Q93YF5	62.52	723	235	2638	521	1	704	0	Histone-lysine N-methyltransferase, H3 lysine-9 specific SUVH1
TRINITY_DN36549_c0_g2_i1	Q93YF5	60.06	716	232	2542	521	1	704	0	Histone-lysine N-methyltransferase, H3 lysine-9 specific SUVH1
TRINITY_DN36549_c0_g2_i2	Q93YF5	57.25	524	177	2456	1008	1	518	0	Histone-lysine N-methyltransferase, H3 lysine-9 specific SUVH1
TRINITY_DN36549_c0_g5_i1	Q93YF5	63.83	47	16	156	16	1	46	5e-10	Histone-lysine N-methyltransferase, H3 lysine-9 specific SUVH1
TRINITY_DN36517_c0_g1_i1	Q9C7S5	50.71	140	69	445	26	432	571	1e-42	Tyrosine-sulfated glycopeptide receptor 1
TRINITY_DN36517_c0_g1_i2	Q9C7S5	50	600	264	1692	1	43	642	3e-173	Tyrosine-sulfated glycopeptide receptor 1
TRINITY_DN36517_c1_g1_i1	Q9C7S5	68.24	85	27	433	179	610	694	3e-29	Tyrosine-sulfated glycopeptide receptor 1
TRINITY_DN36516_c2_g1_i1	F4JY12	52.44	1169	525	3555	82	491	1639	0	Protein GFS12
TRINITY_DN36516_c2_g1_i2	F4JY12	52.25	867	390	2615	33	491	1339	0	Protein GFS12
TRINITY_DN36516_c2_g1_i3	F4JY12	47.42	97	49	366	82	1543	1639	2e-21	Protein GFS12
TRINITY_DN36516_c3_g1_i1	Q9SL76	54.06	320	144	438	1394	626	943	5e-121	Protein phosphatase 2C and cyclic nucleotide-binding/kinase domain-containing protein
TRINITY_DN36516_c3_g1_i2	Q9SL76	50	182	89	438	983	626	805	6e-70	Protein phosphatase 2C and cyclic nucleotide-binding/kinase domain-containing protein
TRINITY_DN36516_c3_g1_i3	Q9SL76	65.8	807	233	351	2648	1	805	0	Protein phosphatase 2C and cyclic nucleotide-binding/kinase domain-containing protein
TRINITY_DN36516_c3_g1_i4	Q9SL76	63.64	286	102	3	860	522	805	1e-103	Protein phosphatase 2C and cyclic nucleotide-binding/kinase domain-containing protein
TRINITY_DN36516_c3_g1_i5	Q9SL76	50	182	89	438	983	626	805	6e-70	Protein phosphatase 2C and cyclic nucleotide-binding/kinase domain-containing protein
TRINITY_DN36516_c3_g1_i6	Q9SL76	63.69	1096	352	351	3506	1	1094	0	Protein phosphatase 2C and cyclic nucleotide-binding/kinase domain-containing protein
TRINITY_DN36516_c3_g1_i7	Q9SL76	71.95	517	132	369	1880	1	517	0	Protein phosphatase 2C and cyclic nucleotide-binding/kinase domain-containing protein
TRINITY_DN36516_c3_g1_i8	Q9SL76	71.95	517	132	369	1880	1	517	0	Protein phosphatase 2C and cyclic nucleotide-binding/kinase domain-containing protein
TRINITY_DN36516_c3_g1_i9	Q9SL76	65.8	807	233	351	2648	1	805	0	Protein phosphatase 2C and cyclic nucleotide-binding/kinase domain-containing protein
TRINITY_DN36516_c3_g1_i10	Q9SL76	65.8	807	233	369	2666	1	805	0	Protein phosphatase 2C and cyclic nucleotide-binding/kinase domain-containing protein
TRINITY_DN36516_c3_g1_i11	Q9SL76	64.46	923	284	351	2993	1	921	0	Protein phosphatase 2C and cyclic nucleotide-binding/kinase domain-containing protein
TRINITY_DN36516_c3_g1_i12	Q9SL76	63.64	286	102	3	860	522	805	1e-103	Protein phosphatase 2C and cyclic nucleotide-binding/kinase domain-containing protein
TRINITY_DN36516_c3_g1_i13	Q9SL76	61.19	402	153	3	1205	522	921	4e-152	Protein phosphatase 2C and cyclic nucleotide-binding/kinase domain-containing protein
TRINITY_DN36516_c3_g1_i14	Q9SL76	63.69	1096	352	369	3524	1	1094	0	Protein phosphatase 2C and cyclic nucleotide-binding/kinase domain-containing protein
TRINITY_DN36516_c3_g1_i15	Q9SL76	62.26	424	157	3	1271	522	943	4e-167	Protein phosphatase 2C and cyclic nucleotide-binding/kinase domain-containing protein
TRINITY_DN36516_c3_g1_i16	Q9SL76	64.46	923	284	369	3011	1	921	0	Protein phosphatase 2C and cyclic nucleotide-binding/kinase domain-containing protein
TRINITY_DN36516_c3_g1_i17	Q9SL76	65.8	807	233	369	2666	1	805	0	Protein phosphatase 2C and cyclic nucleotide-binding/kinase domain-containing protein
TRINITY_DN36516_c3_g1_i18	Q9SL76	71.95	517	132	351	1862	1	517	0	Protein phosphatase 2C and cyclic nucleotide-binding/kinase domain-containing protein
TRINITY_DN36516_c3_g1_i19	Q9SL76	58.99	139	56	99	512	805	943	1e-50	Protein phosphatase 2C and cyclic nucleotide-binding/kinase domain-containing protein
TRINITY_DN36516_c3_g2_i1	Q9SL76	39.73	73	43	54	269	1022	1094	6e-09	Protein phosphatase 2C and cyclic nucleotide-binding/kinase domain-containing protein
TRINITY_DN36510_c0_g1_i1	Q9SFX3	47.22	72	38	1	216	59	130	5e-12	Dolichyl-diphosphooligosaccharide--protein glycosyltransferase subunit 1A
TRINITY_DN36510_c1_g1_i1	Q9FPG2	56.76	111	48	291	623	57	167	5e-40	Outer envelope pore protein 21B, chloroplastic
TRINITY_DN36510_c1_g1_i2	Q9SFX3	60.39	621	203	244	2106	25	602	0	Dolichyl-diphosphooligosaccharide--protein glycosyltransferase subunit 1A
TRINITY_DN36510_c1_g1_i3	Q9SFX3	64.88	578	203	244	1977	25	602	0	Dolichyl-diphosphooligosaccharide--protein glycosyltransferase subunit 1A
TRINITY_DN36510_c1_g1_i4	Q9SFX3	65.76	590	202	244	2013	25	614	0	Dolichyl-diphosphooligosaccharide--protein glycosyltransferase subunit 1A
TRINITY_DN36510_c1_g1_i5	Q9FPG2	54.49	167	76	313	813	1	167	2e-64	Outer envelope pore protein 21B, chloroplastic
TRINITY_DN36510_c1_g1_i6	Q9SFX3	65.76	590	202	244	2013	25	614	0	Dolichyl-diphosphooligosaccharide--protein glycosyltransferase subunit 1A
TRINITY_DN36510_c1_g1_i7	Q9SFX3	65.05	578	202	244	1977	25	602	0	Dolichyl-diphosphooligosaccharide--protein glycosyltransferase subunit 1A
TRINITY_DN36510_c1_g1_i8	Q9FPG2	56.25	112	49	105	440	56	167	1e-40	Outer envelope pore protein 21B, chloroplastic
TRINITY_DN36510_c5_g1_i1	Q9SFX3	68.61	137	43	2	412	337	473	4e-55	Dolichyl-diphosphooligosaccharide--protein glycosyltransferase subunit 1A
TRINITY_DN36532_c1_g1_i1	C0LGH8	44.59	74	35	105	308	578	651	9e-13	Probable LRR receptor-like serine/threonine-protein kinase At1g63430
TRINITY_DN36532_c1_g1_i2	C0LGH8	63.02	192	65	1	558	460	651	2e-80	Probable LRR receptor-like serine/threonine-protein kinase At1g63430
TRINITY_DN36532_c2_g1_i1	C0LGH8	58.03	629	215	1958	210	26	651	0	Probable LRR receptor-like serine/threonine-protein kinase At1g63430
TRINITY_DN36532_c2_g1_i2	C0LGH8	61.11	432	160	2080	794	26	452	0	Probable LRR receptor-like serine/threonine-protein kinase At1g63430
TRINITY_DN36532_c2_g1_i3	C0LGH8	61.11	432	160	1288	2	26	452	2e-178	Probable LRR receptor-like serine/threonine-protein kinase At1g63430
TRINITY_DN36532_c2_g1_i4	C0LGH8	61.43	630	230	2072	210	26	651	0	Probable LRR receptor-like serine/threonine-protein kinase At1g63430
TRINITY_DN36568_c1_g1_i1	Q9LIH6	57.66	222	91	776	120	109	330	2e-74	Uracil-DNA glycosylase, mitochondrial
TRINITY_DN36568_c1_g4_i1	O81027	43.94	66	37	9145	8948	370	435	5e-10	Hydroxymethylglutaryl-CoA lyase, mitochondrial
TRINITY_DN36568_c1_g5_i1	Q42800	26.69	266	180	914	120	41	292	1e-13	4-hydroxy-tetrahydrodipicolinate synthase, chloroplastic
TRINITY_DN36568_c1_g6_i1	O81027	37.5	208	130	5407	6030	170	377	2e-32	Hydroxymethylglutaryl-CoA lyase, mitochondrial
TRINITY_DN36568_c1_g6_i2	O81027	37.5	208	130	4831	5454	170	377	2e-32	Hydroxymethylglutaryl-CoA lyase, mitochondrial
TRINITY_DN36573_c0_g1_i1	Q8RXG3	87.5	24	3	72	1	68	91	9e-07	Mitogen-activated protein kinase kinase 5
TRINITY_DN36573_c1_g1_i1	Q8RXG3	71.43	70	20	358	149	260	329	7e-32	Mitogen-activated protein kinase kinase 5
TRINITY_DN36573_c3_g1_i1	Q8RXG3	72.27	238	52	696	25	17	254	3e-107	Mitogen-activated protein kinase kinase 5
TRINITY_DN36573_c3_g1_i2	Q8RXG3	80.16	252	50	1125	370	76	327	7e-150	Mitogen-activated protein kinase kinase 5
TRINITY_DN36573_c3_g1_i3	Q8RXG3	73.44	256	54	728	3	17	272	1e-120	Mitogen-activated protein kinase kinase 5
TRINITY_DN36573_c3_g1_i4	Q8RXG3	61.94	155	45	458	36	17	171	4e-49	Mitogen-activated protein kinase kinase 5
TRINITY_DN36573_c3_g1_i5	Q8RXG3	80.49	205	40	617	3	68	272	6e-120	Mitogen-activated protein kinase kinase 5
TRINITY_DN36573_c3_g1_i6	Q8RXG3	80.38	260	51	1149	370	68	327	8e-157	Mitogen-activated protein kinase kinase 5
TRINITY_DN36596_c2_g1_i1	Q9SIB9	81.93	581	98	3480	1750	51	628	0	Aconitate hydratase 2, mitochondrial
TRINITY_DN36596_c2_g1_i2	P49608	88.57	761	87	3190	908	1	761	0	Aconitate hydratase, cytoplasmic
TRINITY_DN36596_c2_g1_i3	P49608	88.65	661	75	2321	339	238	898	0	Aconitate hydratase, cytoplasmic
TRINITY_DN36596_c2_g1_i4	P49608	90.86	372	34	1254	139	231	602	0	Aconitate hydratase, cytoplasmic
TRINITY_DN36596_c2_g1_i5	P49608	87.97	898	108	3032	339	1	898	0	Aconitate hydratase, cytoplasmic
TRINITY_DN36596_c2_g1_i6	Q9SIB9	78.16	609	98	3564	1750	51	628	0	Aconitate hydratase 2, mitochondrial
TRINITY_DN36596_c2_g1_i7	Q6YZX6	96.67	60	2	182	3	268	327	5e-56	Putative aconitate hydratase, cytoplasmic
TRINITY_DN36596_c2_g1_i9	P49608	85.31	926	108	3116	339	1	898	0	Aconitate hydratase, cytoplasmic
TRINITY_DN36596_c2_g1_i10	P49608	89.69	524	54	1953	382	238	761	0	Aconitate hydratase, cytoplasmic
TRINITY_DN36567_c0_g1_i1	O22609	33.12	160	91	2	448	284	438	1e-15	Protease Do-like 1, chloroplastic
TRINITY_DN36567_c0_g2_i1	Q6Z836	42.5	527	271	4228	2717	109	626	2e-116	L-aspartate oxidase, chloroplastic
TRINITY_DN36567_c1_g1_i1	Q42948	34.27	286	173	7562	6711	63	335	2e-35	4-hydroxy-tetrahydrodipicolinate synthase, chloroplastic
TRINITY_DN36567_c1_g2_i1	O22267	25.67	261	132	8673	8068	396	653	1e-11	Histidine kinase CKI1
TRINITY_DN36567_c1_g3_i1	Q5SML4	34.43	122	62	5815	6126	911	1032	7e-07	Probable histidine kinase 2
TRINITY_DN36567_c1_g5_i1	O22854	51.62	554	251	1785	130	95	633	0	Electron transfer flavoprotein-ubiquinone oxidoreductase, mitochondrial
TRINITY_DN36567_c1_g5_i2	O22854	51.62	554	251	1785	130	95	633	0	Electron transfer flavoprotein-ubiquinone oxidoreductase, mitochondrial
TRINITY_DN36567_c1_g5_i3	Q39659	34.33	699	434	3236	5272	18	711	4e-112	Glyoxysomal fatty acid beta-oxidation multifunctional protein MFP-a
TRINITY_DN36567_c1_g5_i4	Q39659	34.33	699	434	3236	5272	18	711	4e-112	Glyoxysomal fatty acid beta-oxidation multifunctional protein MFP-a
TRINITY_DN36567_c1_g5_i5	Q39659	34.33	699	434	3236	5272	18	711	7e-112	Glyoxysomal fatty acid beta-oxidation multifunctional protein MFP-a
TRINITY_DN36567_c1_g5_i6	Q39659	34.33	699	434	3236	5272	18	711	7e-112	Glyoxysomal fatty acid beta-oxidation multifunctional protein MFP-a
TRINITY_DN36567_c1_g5_i7	Q56WD9	50.47	107	49	39	353	336	440	3e-25	3-ketoacyl-CoA thiolase 2, peroxisomal
TRINITY_DN36567_c1_g5_i8	O22854	51.62	554	251	1785	130	95	633	0	Electron transfer flavoprotein-ubiquinone oxidoreductase, mitochondrial
TRINITY_DN36567_c1_g5_i9	O22854	51.62	554	251	1785	130	95	633	0	Electron transfer flavoprotein-ubiquinone oxidoreductase, mitochondrial
TRINITY_DN36501_c0_g1_i2	Q8GZ79	82.41	216	38	812	165	59	274	1e-125	Protein TIC 20-I, chloroplastic
TRINITY_DN36501_c0_g1_i3	Q8GZ79	82.41	216	38	812	165	59	274	9e-121	Protein TIC 20-I, chloroplastic
TRINITY_DN36501_c0_g1_i4	Q8GZ79	70.04	237	64	921	229	19	254	1e-105	Protein TIC 20-I, chloroplastic
TRINITY_DN36501_c0_g1_i5	Q8GZ79	88.5	113	13	503	165	162	274	1e-78	Protein TIC 20-I, chloroplastic
TRINITY_DN36501_c0_g1_i6	Q8GZ79	85.28	197	29	1188	598	78	274	1e-116	Protein TIC 20-I, chloroplastic
TRINITY_DN36501_c0_g1_i7	Q8GZ79	88.5	113	13	503	165	162	274	1e-78	Protein TIC 20-I, chloroplastic
TRINITY_DN36501_c0_g1_i8	Q8GZ79	85.28	197	29	1141	551	78	274	7e-117	Protein TIC 20-I, chloroplastic
TRINITY_DN36501_c0_g1_i9	Q8GZ79	73.15	257	62	1350	598	19	274	4e-124	Protein TIC 20-I, chloroplastic
TRINITY_DN36501_c0_g1_i10	Q8GZ79	82.49	177	31	759	229	78	254	3e-98	Protein TIC 20-I, chloroplastic
TRINITY_DN36501_c0_g1_i11	Q8GZ79	82.41	216	38	1198	551	59	274	1e-123	Protein TIC 20-I, chloroplastic
TRINITY_DN36501_c0_g1_i12	Q8GZ79	82.41	216	38	1245	598	59	274	2e-123	Protein TIC 20-I, chloroplastic
TRINITY_DN36501_c0_g1_i13	Q8GZ79	73.15	257	62	1303	551	19	274	2e-124	Protein TIC 20-I, chloroplastic
TRINITY_DN36501_c0_g1_i14	Q8GZ79	66.28	86	29	260	3	59	144	1e-29	Protein TIC 20-I, chloroplastic
TRINITY_DN36501_c0_g1_i15	Q8GZ79	82.49	177	31	759	229	78	254	2e-104	Protein TIC 20-I, chloroplastic
TRINITY_DN36543_c0_g1_i1	Q84T61	49.31	509	190	2440	986	38	502	8e-126	Heat stress transcription factor A-1
TRINITY_DN36543_c0_g1_i2	Q84T61	49.9	515	190	1911	439	32	502	8e-130	Heat stress transcription factor A-1
TRINITY_DN36543_c0_g1_i3	Q84T61	49.7	503	199	1899	439	38	502	3e-130	Heat stress transcription factor A-1
TRINITY_DN36543_c0_g1_i5	Q84T61	46.72	473	184	1784	438	74	502	5e-104	Heat stress transcription factor A-1
TRINITY_DN36543_c0_g1_i6	Q84T61	44.62	455	190	2282	987	87	502	1e-83	Heat stress transcription factor A-1
TRINITY_DN36543_c0_g1_i7	Q84T61	44.13	460	185	1734	439	87	502	5e-86	Heat stress transcription factor A-1
TRINITY_DN36543_c0_g1_i8	Q84T61	44.62	455	190	2282	987	87	502	2e-83	Heat stress transcription factor A-1
TRINITY_DN36543_c0_g1_i10	Q84T61	51.38	506	200	1920	439	31	502	3e-132	Heat stress transcription factor A-1
TRINITY_DN36597_c0_g1_i1	F4JRE0	89.77	352	36	1028	2083	301	652	0	Transmembrane 9 superfamily member 12
TRINITY_DN36597_c0_g1_i2	F4JRE0	86.29	642	88	347	2272	11	652	0	Transmembrane 9 superfamily member 12
TRINITY_DN36597_c0_g1_i3	F4JRE0	86.82	645	85	235	2169	8	652	0	Transmembrane 9 superfamily member 12
TRINITY_DN36597_c0_g1_i4	F4JRE0	86.29	642	88	323	2248	11	652	0	Transmembrane 9 superfamily member 12
TRINITY_DN36597_c0_g1_i5	F4JRE0	77.1	642	89	347	2098	11	652	0	Transmembrane 9 superfamily member 12
TRINITY_DN36586_c0_g1_i1	P56344	29.66	236	149	908	201	15	233	1e-19	Probable sulfate/thiosulfate import ATP-binding protein CysA
TRINITY_DN36586_c0_g2_i1	Q9C9W0	29.39	262	144	956	201	29	259	6e-18	ABC transporter I family member 17
TRINITY_DN36586_c2_g2_i1	Q9G4F5	36.3	270	158	1419	2213	24	284	1e-41	Sulfate/thiosulfate import ATP-binding protein cysA
TRINITY_DN36586_c3_g3_i1	O64483	27.33	161	90	2249	2728	346	480	5e-06	Senescence-induced receptor-like serine/threonine-protein kinase
TRINITY_DN36586_c4_g1_i1	Q85FH9	40.38	468	251	7695	6328	25	476	2e-76	NAD(P)H-quinone oxidoreductase subunit 5, chloroplastic
TRINITY_DN36586_c4_g2_i1	Q42896	27.57	243	162	901	185	42	274	2e-12	Fructokinase-2
TRINITY_DN36586_c4_g4_i1	Q8LDW8	43.59	273	145	210	1013	61	329	6e-63	Probable hydroxyacylglutathione hydrolase 2, chloroplastic
TRINITY_DN36586_c4_g7_i1	Q9FGI6	36.26	273	168	2912	2094	76	342	3e-51	NADH dehydrogenase [ubiquinone] iron-sulfur protein 1, mitochondrial
TRINITY_DN36586_c4_g7_i2	Q9FGI6	36.26	273	168	1222	404	76	342	4e-52	NADH dehydrogenase [ubiquinone] iron-sulfur protein 1, mitochondrial
TRINITY_DN36586_c4_g8_i1	P31839	44.09	254	136	2	751	60	311	8e-59	NADH-ubiquinone oxidoreductase chain 1
TRINITY_DN36586_c4_g9_i1	Q9TC96	40.58	382	227	2325	3470	17	398	2e-96	NADH dehydrogenase [ubiquinone] iron-sulfur protein 2
TRINITY_DN36594_c0_g1_i1	Q9LSC2	62.24	339	125	1161	154	7	345	5e-145	PTI1-like tyrosine-protein kinase At3g15890
TRINITY_DN36594_c0_g1_i2	Q9LSC2	59.65	347	129	1049	42	15	361	2e-141	PTI1-like tyrosine-protein kinase At3g15890
TRINITY_DN36594_c0_g1_i3	Q9LSC2	59.72	355	132	1073	42	7	361	4e-146	PTI1-like tyrosine-protein kinase At3g15890
TRINITY_DN36594_c0_g1_i4	Q9LSC2	59.36	283	112	993	154	63	345	2e-109	PTI1-like tyrosine-protein kinase At3g15890
TRINITY_DN36590_c0_g1_i1	Q9STK5	46.79	109	58	404	78	56	164	2e-31	Pentatricopeptide repeat-containing protein At3g48250, chloroplastic
TRINITY_DN36590_c0_g1_i2	Q9STK5	49.35	614	283	1861	80	15	620	0	Pentatricopeptide repeat-containing protein At3g48250, chloroplastic
TRINITY_DN36590_c0_g1_i3	Q9STK5	50.71	631	293	1951	80	1	620	0	Pentatricopeptide repeat-containing protein At3g48250, chloroplastic
TRINITY_DN36590_c0_g1_i4	Q9STK5	57.18	362	155	1165	80	259	620	2e-175	Pentatricopeptide repeat-containing protein At3g48250, chloroplastic
TRINITY_DN36572_c0_g1_i1	Q94CJ5	75.86	174	42	795	274	213	386	7e-92	Protein RETICULATA-RELATED 4, chloroplastic
TRINITY_DN36572_c0_g1_i2	Q94CJ5	73.26	288	77	1137	274	99	386	3e-157	Protein RETICULATA-RELATED 4, chloroplastic
TRINITY_DN36572_c0_g3_i1	Q94CJ5	76.54	179	42	810	274	208	386	2e-98	Protein RETICULATA-RELATED 4, chloroplastic
TRINITY_DN36565_c0_g1_i1	Q8W488	64	475	170	2593	4014	9	483	0	Protein DETOXIFICATION 21
TRINITY_DN36565_c0_g1_i2	Q8W488	64.31	311	111	2431	3363	9	319	4e-114	Protein DETOXIFICATION 21
TRINITY_DN36565_c0_g1_i3	Q8W488	69.27	205	62	2912	3523	196	400	1e-133	Protein DETOXIFICATION 21
TRINITY_DN36565_c0_g1_i4	Q8W488	59.4	335	112	2431	3435	9	319	2e-107	Protein DETOXIFICATION 21
TRINITY_DN36565_c0_g1_i6	Q8W488	69.27	205	62	2912	3523	196	400	4e-126	Protein DETOXIFICATION 21
TRINITY_DN36565_c0_g1_i7	Q8W488	64	475	170	2431	3852	9	483	0	Protein DETOXIFICATION 21
TRINITY_DN36565_c0_g1_i8	Q8W488	69.27	205	62	3052	3663	196	400	1e-133	Protein DETOXIFICATION 21
TRINITY_DN36565_c0_g1_i9	Q8W488	69.27	205	62	2912	3523	196	400	1e-136	Protein DETOXIFICATION 21
TRINITY_DN36565_c0_g1_i10	Q8W488	60.34	416	140	2431	3675	9	400	2e-149	Protein DETOXIFICATION 21
TRINITY_DN36565_c0_g1_i11	Q8W488	59.4	335	112	2571	3575	9	319	2e-107	Protein DETOXIFICATION 21
TRINITY_DN36565_c0_g1_i12	Q8W488	64	475	170	2571	3992	9	483	0	Protein DETOXIFICATION 21
TRINITY_DN36565_c0_g1_i13	Q8W488	59.4	335	112	2593	3597	9	319	2e-107	Protein DETOXIFICATION 21
TRINITY_DN36565_c0_g1_i14	Q8W488	69.27	205	62	3074	3685	196	400	1e-136	Protein DETOXIFICATION 21
TRINITY_DN36565_c0_g1_i15	Q8W488	54.11	146	34	6	443	196	308	3e-43	Protein DETOXIFICATION 21
TRINITY_DN36508_c0_g1_i1	Q8VZH2	72.55	787	208	2492	156	91	877	0	Aminopeptidase M1
TRINITY_DN36508_c0_g1_i2	Q8VZH2	73.33	705	179	2838	751	3	707	0	Aminopeptidase M1
TRINITY_DN36508_c0_g1_i3	Q8VZH2	71.77	875	237	2781	187	3	877	0	Aminopeptidase M1
TRINITY_DN36508_c0_g1_i4	Q8VZH2	77.62	496	104	2406	940	91	586	0	Aminopeptidase M1
TRINITY_DN36508_c0_g1_i5	Q8VZH2	75.68	584	133	2664	940	3	586	0	Aminopeptidase M1
TRINITY_DN36558_c0_g1_i1	F4JL28	69.74	76	15	209	412	1	76	1e-29	Chromatin remodeling protein EBS
TRINITY_DN36558_c1_g1_i1	F4JL28	79.26	217	37	1044	418	1	217	2e-124	Chromatin remodeling protein EBS
TRINITY_DN36558_c1_g1_i2	F4JL28	79.26	217	37	1044	418	1	217	2e-124	Chromatin remodeling protein EBS
TRINITY_DN36558_c1_g1_i3	F4JL28	79.26	217	37	1056	430	1	217	2e-124	Chromatin remodeling protein EBS
TRINITY_DN36558_c1_g1_i4	F4JL28	79.26	217	37	1044	418	1	217	2e-124	Chromatin remodeling protein EBS
TRINITY_DN36558_c1_g1_i7	F4JL28	79.26	217	37	1056	430	1	217	2e-124	Chromatin remodeling protein EBS
TRINITY_DN36558_c1_g1_i8	F4JL28	79.26	217	37	1056	430	1	217	2e-124	Chromatin remodeling protein EBS
TRINITY_DN36558_c1_g1_i9	F4JL28	79.67	123	25	761	393	96	218	3e-69	Chromatin remodeling protein EBS
TRINITY_DN36558_c1_g1_i10	F4JL28	79.67	123	25	782	414	96	218	4e-69	Chromatin remodeling protein EBS
TRINITY_DN36598_c0_g2_i1	Q9ZS34	64.16	385	130	1200	67	76	459	0	Geranylgeranyl diphosphate reductase, chloroplastic
TRINITY_DN36598_c0_g2_i2	Q9ZS34	64.16	385	130	1200	67	76	459	0	Geranylgeranyl diphosphate reductase, chloroplastic
TRINITY_DN36598_c0_g2_i3	Q9ZS34	64.16	385	130	1200	67	76	459	1e-179	Geranylgeranyl diphosphate reductase, chloroplastic
TRINITY_DN36598_c0_g2_i4	Q9ZS34	64.16	385	130	1200	67	76	459	1e-180	Geranylgeranyl diphosphate reductase, chloroplastic
TRINITY_DN36598_c0_g2_i5	Q9ZS34	64.16	385	130	1200	67	76	459	0	Geranylgeranyl diphosphate reductase, chloroplastic
TRINITY_DN36598_c0_g2_i6	Q9ZS34	67.33	202	65	672	67	259	459	2e-129	Geranylgeranyl diphosphate reductase, chloroplastic
TRINITY_DN36598_c0_g2_i7	Q9ZS34	67.33	202	65	672	67	259	459	2e-129	Geranylgeranyl diphosphate reductase, chloroplastic
TRINITY_DN36598_c0_g2_i8	Q8LPG9	44.23	52	29	1044	889	319	370	2e-07	Protein IQ-DOMAIN 14
TRINITY_DN36598_c0_g2_i9	Q9ZS34	64.16	385	130	1200	67	76	459	0	Geranylgeranyl diphosphate reductase, chloroplastic
TRINITY_DN36598_c0_g2_i10	Q9ZS34	64.16	385	130	1200	67	76	459	1e-178	Geranylgeranyl diphosphate reductase, chloroplastic
TRINITY_DN36598_c0_g2_i11	Q9ZS34	64.16	385	130	1200	67	76	459	0	Geranylgeranyl diphosphate reductase, chloroplastic
TRINITY_DN36598_c0_g2_i12	Q9ZS34	64.16	385	130	1200	67	76	459	0	Geranylgeranyl diphosphate reductase, chloroplastic
TRINITY_DN36598_c0_g2_i13	Q9ZS34	64.16	385	130	1200	67	76	459	0	Geranylgeranyl diphosphate reductase, chloroplastic
TRINITY_DN36598_c0_g2_i14	Q9ZS34	64.16	385	130	1200	67	76	459	0	Geranylgeranyl diphosphate reductase, chloroplastic
TRINITY_DN36598_c0_g2_i15	Q8LPG9	31.33	83	25	703	455	320	370	3e-07	Protein IQ-DOMAIN 14
TRINITY_DN36598_c0_g2_i16	Q9ZS34	67.33	202	65	672	67	259	459	2e-130	Geranylgeranyl diphosphate reductase, chloroplastic
TRINITY_DN36598_c0_g2_i19	Q9ZS34	64.16	385	130	1200	67	76	459	7e-180	Geranylgeranyl diphosphate reductase, chloroplastic
TRINITY_DN36598_c0_g2_i20	Q9ZS34	64.16	385	130	1200	67	76	459	6e-179	Geranylgeranyl diphosphate reductase, chloroplastic
TRINITY_DN36598_c0_g2_i21	Q9ZS34	64.16	385	130	1200	67	76	459	0	Geranylgeranyl diphosphate reductase, chloroplastic
TRINITY_DN36598_c0_g2_i22	Q9ZS34	64.16	385	130	1200	67	76	459	0	Geranylgeranyl diphosphate reductase, chloroplastic
TRINITY_DN36598_c0_g2_i23	Q9ZS34	64.16	385	130	1200	67	76	459	0	Geranylgeranyl diphosphate reductase, chloroplastic
TRINITY_DN36598_c0_g2_i24	Q9ZS34	67.33	202	65	672	67	259	459	2e-129	Geranylgeranyl diphosphate reductase, chloroplastic
TRINITY_DN36580_c0_g1_i1	Q9ZWJ9	49.32	661	269	2276	450	18	664	7e-158	Two-component response regulator ARR2
TRINITY_DN36580_c0_g1_i2	Q9ZWJ9	49.32	661	269	2276	450	18	664	1e-158	Two-component response regulator ARR2
TRINITY_DN36542_c0_g3_i1	P93395	84.35	230	36	987	298	5	234	1e-137	Proteasome subunit beta type-6
TRINITY_DN36542_c0_g4_i1	P93395	89.66	29	3	350	264	138	166	7e-07	Proteasome subunit beta type-6
TRINITY_DN36542_c0_g3_i2	Q8LD27	93.33	45	3	363	229	35	79	6e-24	Proteasome subunit beta type-6
TRINITY_DN36542_c0_g3_i3	Q8LD27	85.53	228	33	861	178	4	231	1e-140	Proteasome subunit beta type-6
TRINITY_DN36542_c0_g3_i4	Q8LD27	84.21	228	36	987	304	4	231	3e-137	Proteasome subunit beta type-6
TRINITY_DN36542_c0_g3_i5	Q8LD27	85.53	228	33	861	178	4	231	2e-140	Proteasome subunit beta type-6
TRINITY_DN36542_c0_g5_i1	P93395	82.5	40	7	230	111	138	177	2e-11	Proteasome subunit beta type-6
TRINITY_DN36553_c1_g1_i1	Q402F4	79.31	290	57	218	1087	1	287	8e-149	Tobamovirus multiplication protein 1
TRINITY_DN36553_c1_g1_i2	Q402F4	82.96	135	23	381	785	153	287	5e-72	Tobamovirus multiplication protein 1
TRINITY_DN36553_c1_g1_i3	Q402F4	79.31	290	57	218	1087	1	287	3e-149	Tobamovirus multiplication protein 1
TRINITY_DN36553_c1_g1_i4	Q402F4	88.29	111	13	577	909	177	287	4e-61	Tobamovirus multiplication protein 1
TRINITY_DN36553_c1_g1_i5	Q402F4	74.36	195	47	218	802	1	192	9e-81	Tobamovirus multiplication protein 1
TRINITY_DN36553_c1_g1_i6	Q402F4	89.53	86	9	789	1046	202	287	1e-44	Tobamovirus multiplication protein 1
TRINITY_DN36553_c1_g1_i7	Q402F4	74.36	195	47	218	802	1	192	3e-81	Tobamovirus multiplication protein 1
TRINITY_DN36553_c1_g1_i8	Q402F4	74.19	310	57	218	1147	1	287	2e-143	Tobamovirus multiplication protein 1
TRINITY_DN36553_c1_g1_i9	Q402F4	89.53	86	9	789	1046	202	287	2e-44	Tobamovirus multiplication protein 1
TRINITY_DN36553_c1_g1_i10	Q402F4	72.29	83	20	218	466	1	80	1e-35	Tobamovirus multiplication protein 1
TRINITY_DN36576_c0_g1_i1	O49485	81.94	576	99	2588	876	28	603	0	D-3-phosphoglycerate dehydrogenase 1, chloroplastic
TRINITY_DN36576_c0_g1_i2	O49485	83.3	557	89	2534	876	47	603	0	D-3-phosphoglycerate dehydrogenase 1, chloroplastic
TRINITY_DN36576_c0_g1_i3	O49485	83.3	557	89	2343	685	47	603	0	D-3-phosphoglycerate dehydrogenase 1, chloroplastic
TRINITY_DN36576_c0_g1_i4	O49485	81.6	576	101	1941	229	28	603	0	D-3-phosphoglycerate dehydrogenase 1, chloroplastic
TRINITY_DN36576_c0_g1_i5	O49485	82.94	557	91	1887	229	47	603	0	D-3-phosphoglycerate dehydrogenase 1, chloroplastic
TRINITY_DN36576_c0_g1_i6	O49485	81.94	576	99	2397	685	28	603	0	D-3-phosphoglycerate dehydrogenase 1, chloroplastic
TRINITY_DN36576_c1_g1_i1	O49485	81.37	102	19	2	307	448	549	5e-55	D-3-phosphoglycerate dehydrogenase 1, chloroplastic
TRINITY_DN36551_c1_g1_i1	Q67XL4	52.35	149	69	706	266	146	294	2e-36	Uncharacterized CRM domain-containing protein At3g25440, chloroplastic
TRINITY_DN36551_c1_g1_i2	Q67XL4	52.86	140	64	678	265	155	294	2e-27	Uncharacterized CRM domain-containing protein At3g25440, chloroplastic
TRINITY_DN36551_c1_g1_i3	Q67XL4	52.86	140	64	679	266	155	294	5e-33	Uncharacterized CRM domain-containing protein At3g25440, chloroplastic
TRINITY_DN36551_c1_g1_i4	Q67XL4	52.86	140	64	679	266	155	294	8e-33	Uncharacterized CRM domain-containing protein At3g25440, chloroplastic
TRINITY_DN36551_c1_g1_i5	Q67XL4	52.35	149	69	705	265	146	294	5e-30	Uncharacterized CRM domain-containing protein At3g25440, chloroplastic
TRINITY_DN36551_c1_g1_i6	Q67XL4	50.57	174	84	709	194	121	294	1e-34	Uncharacterized CRM domain-containing protein At3g25440, chloroplastic
TRINITY_DN36551_c1_g1_i7	Q67XL4	50.57	174	84	781	266	121	294	2e-40	Uncharacterized CRM domain-containing protein At3g25440, chloroplastic
TRINITY_DN36551_c1_g1_i8	Q67XL4	52.35	149	69	705	265	146	294	3e-30	Uncharacterized CRM domain-containing protein At3g25440, chloroplastic
TRINITY_DN36551_c1_g1_i9	Q67XL4	52.86	140	64	678	265	155	294	5e-27	Uncharacterized CRM domain-containing protein At3g25440, chloroplastic
TRINITY_DN36551_c1_g1_i10	Q67XL4	50.57	174	84	780	265	121	294	1e-34	Uncharacterized CRM domain-containing protein At3g25440, chloroplastic
TRINITY_DN36551_c1_g1_i11	Q67XL4	52.86	140	64	679	266	155	294	1e-32	Uncharacterized CRM domain-containing protein At3g25440, chloroplastic
TRINITY_DN36551_c1_g1_i12	Q67XL4	52.86	140	64	679	266	155	294	9e-33	Uncharacterized CRM domain-containing protein At3g25440, chloroplastic
TRINITY_DN36551_c1_g1_i13	Q67XL4	52.86	140	64	679	266	155	294	6e-33	Uncharacterized CRM domain-containing protein At3g25440, chloroplastic
TRINITY_DN36518_c0_g1_i1	F4JLS1	56.94	1319	473	90	4025	392	1622	0	Lysine-specific histone demethylase 1 homolog 3
TRINITY_DN36518_c0_g1_i2	F4JLS1	56.94	1319	473	90	4025	392	1622	0	Lysine-specific histone demethylase 1 homolog 3
TRINITY_DN36518_c0_g1_i3	F4JLS1	56.94	1319	473	90	4025	392	1622	0	Lysine-specific histone demethylase 1 homolog 3
TRINITY_DN36518_c0_g1_i4	F4JLS1	59.68	940	322	90	2894	392	1279	0	Lysine-specific histone demethylase 1 homolog 3
TRINITY_DN36518_c0_g1_i5	F4JLS1	59.68	940	322	90	2894	392	1279	0	Lysine-specific histone demethylase 1 homolog 3
TRINITY_DN36518_c0_g1_i6	F4JLS1	56.94	1319	473	90	4025	392	1622	0	Lysine-specific histone demethylase 1 homolog 3
TRINITY_DN36518_c0_g1_i7	F4JLS1	61.67	180	67	207	740	1443	1622	4e-75	Lysine-specific histone demethylase 1 homolog 3
TRINITY_DN36518_c0_g1_i8	F4JLS1	59.68	940	322	90	2894	392	1279	0	Lysine-specific histone demethylase 1 homolog 3
TRINITY_DN36518_c0_g1_i9	F4JLS1	61.67	180	67	207	740	1443	1622	4e-75	Lysine-specific histone demethylase 1 homolog 3
TRINITY_DN36518_c0_g1_i10	F4JLS1	61.67	180	67	207	740	1443	1622	2e-75	Lysine-specific histone demethylase 1 homolog 3
TRINITY_DN36518_c0_g1_i11	F4JLS1	56.94	1319	473	90	4025	392	1622	0	Lysine-specific histone demethylase 1 homolog 3
TRINITY_DN36518_c0_g1_i12	F4JLS1	56.94	1319	473	90	4025	392	1622	0	Lysine-specific histone demethylase 1 homolog 3
TRINITY_DN36518_c0_g1_i13	F4JLS1	56.94	1319	473	90	4025	392	1622	0	Lysine-specific histone demethylase 1 homolog 3
TRINITY_DN36518_c0_g1_i14	F4JLS1	56.94	1319	473	90	4025	392	1622	0	Lysine-specific histone demethylase 1 homolog 3
TRINITY_DN36518_c0_g1_i15	F4JLS1	61.67	180	67	207	740	1443	1622	4e-75	Lysine-specific histone demethylase 1 homolog 3
TRINITY_DN36518_c0_g1_i16	F4JLS1	56.94	1319	473	90	4025	392	1622	0	Lysine-specific histone demethylase 1 homolog 3
TRINITY_DN36518_c0_g1_i17	F4JLS1	56.94	1319	473	90	4025	392	1622	0	Lysine-specific histone demethylase 1 homolog 3
TRINITY_DN36518_c0_g1_i18	F4JLS1	56.94	1319	473	90	4025	392	1622	0	Lysine-specific histone demethylase 1 homolog 3
TRINITY_DN36518_c0_g1_i19	F4JLS1	59.68	940	322	90	2894	392	1279	0	Lysine-specific histone demethylase 1 homolog 3
TRINITY_DN36518_c0_g1_i20	F4JLS1	61.67	180	67	207	740	1443	1622	4e-75	Lysine-specific histone demethylase 1 homolog 3
TRINITY_DN36518_c0_g1_i21	F4JLS1	60.22	186	72	207	758	1443	1628	1e-75	Lysine-specific histone demethylase 1 homolog 3
TRINITY_DN36518_c0_g1_i22	F4JLS1	56.94	1319	473	90	4025	392	1622	0	Lysine-specific histone demethylase 1 homolog 3
TRINITY_DN36518_c0_g1_i23	F4JLS1	60.22	186	72	207	758	1443	1628	2e-75	Lysine-specific histone demethylase 1 homolog 3
TRINITY_DN36518_c0_g1_i24	F4JLS1	56.94	1319	473	90	4025	392	1622	0	Lysine-specific histone demethylase 1 homolog 3
TRINITY_DN36518_c0_g1_i25	F4JLS1	56.94	1319	473	90	4025	392	1622	0	Lysine-specific histone demethylase 1 homolog 3
TRINITY_DN36546_c1_g1_i1	P10978	33.78	74	49	485	264	1252	1325	6e-07	Retrovirus-related Pol polyprotein from transposon TNT 1-94
TRINITY_DN36503_c0_g1_i1	Q0WNJ6	94.81	270	14	3	812	528	797	3e-167	Clathrin heavy chain 1
TRINITY_DN36503_c0_g1_i2	Q0WNJ6	94.81	270	14	3	812	528	797	3e-167	Clathrin heavy chain 1
TRINITY_DN36588_c0_g2_i1	Q9SYM2	51.46	206	94	757	158	1	206	6e-53	B-box zinc finger protein 22
TRINITY_DN36588_c0_g2_i2	Q9SYM2	51.46	206	94	666	67	1	206	2e-53	B-box zinc finger protein 22
TRINITY_DN36588_c0_g2_i3	Q9SYM2	33.62	116	71	396	67	91	206	4e-07	B-box zinc finger protein 22
TRINITY_DN36588_c0_g2_i4	Q9SYM2	51.46	206	94	666	67	1	206	6e-54	B-box zinc finger protein 22
TRINITY_DN36588_c0_g2_i5	Q9SYM2	51.46	206	94	757	158	1	206	2e-53	B-box zinc finger protein 22
TRINITY_DN36588_c0_g2_i6	Q9SYM2	51.42	212	88	648	46	7	214	5e-52	B-box zinc finger protein 22
TRINITY_DN36588_c0_g3_i1	Q9SYM2	48.62	109	49	749	429	176	279	1e-13	B-box zinc finger protein 22
TRINITY_DN36505_c3_g1_i1	O04450	58.33	180	36	2	430	302	479	5e-56	T-complex protein 1 subunit epsilon
TRINITY_DN36505_c3_g1_i3	O04450	58.79	182	36	2	436	302	481	2e-62	T-complex protein 1 subunit epsilon
TRINITY_DN36505_c3_g1_i4	P54411	76.27	59	13	49	225	478	535	8e-15	T-complex protein 1 subunit epsilon
TRINITY_DN36505_c3_g1_i6	O04450	58.33	180	36	2	430	302	479	1e-55	T-complex protein 1 subunit epsilon
TRINITY_DN36505_c3_g1_i7	O04450	58.33	180	36	2	430	302	479	5e-57	T-complex protein 1 subunit epsilon
TRINITY_DN36505_c3_g2_i1	O04450	94	50	3	2	151	302	351	3e-26	T-complex protein 1 subunit epsilon
TRINITY_DN36505_c4_g1_i1	E0CTY1	32.73	278	171	952	1755	53	324	6e-22	Glutamyl-tRNA(Gln) amidotransferase subunit A, chloroplastic/mitochondrial
TRINITY_DN36505_c4_g1_i2	E0CTY1	34.69	245	146	510	1220	53	291	8e-23	Glutamyl-tRNA(Gln) amidotransferase subunit A, chloroplastic/mitochondrial
TRINITY_DN36505_c4_g1_i3	E0CTY1	32.44	262	146	521	1282	53	291	3e-19	Glutamyl-tRNA(Gln) amidotransferase subunit A, chloroplastic/mitochondrial
TRINITY_DN36505_c4_g1_i4	E0CTY1	34.69	245	146	521	1231	53	291	2e-22	Glutamyl-tRNA(Gln) amidotransferase subunit A, chloroplastic/mitochondrial
TRINITY_DN36505_c4_g1_i5	E0CTY1	34.69	245	146	1424	2134	53	291	7e-22	Glutamyl-tRNA(Gln) amidotransferase subunit A, chloroplastic/mitochondrial
TRINITY_DN36505_c4_g1_i6	E0CTY1	35.03	197	115	2430	2996	100	291	6e-13	Glutamyl-tRNA(Gln) amidotransferase subunit A, chloroplastic/mitochondrial
TRINITY_DN36505_c4_g1_i7	E0CTY1	34.69	245	146	1424	2134	53	291	7e-22	Glutamyl-tRNA(Gln) amidotransferase subunit A, chloroplastic/mitochondrial
TRINITY_DN36505_c4_g1_i8	E0CTY1	32.61	230	140	1958	2617	100	324	3e-13	Glutamyl-tRNA(Gln) amidotransferase subunit A, chloroplastic/mitochondrial
TRINITY_DN36505_c4_g1_i10	E0CTY1	32.73	278	171	1424	2227	53	324	8e-22	Glutamyl-tRNA(Gln) amidotransferase subunit A, chloroplastic/mitochondrial
TRINITY_DN36505_c4_g1_i11	C5Y8Z8	34.97	143	80	41	445	152	289	1e-07	Glutamyl-tRNA(Gln) amidotransferase subunit A, chloroplastic/mitochondrial
TRINITY_DN36505_c4_g1_i12	E0CTY1	34.69	245	146	635	1345	53	291	1e-22	Glutamyl-tRNA(Gln) amidotransferase subunit A, chloroplastic/mitochondrial
TRINITY_DN36505_c4_g1_i13	E0CTY1	34.69	245	146	952	1662	53	291	5e-22	Glutamyl-tRNA(Gln) amidotransferase subunit A, chloroplastic/mitochondrial
TRINITY_DN36505_c4_g1_i14	E0CTY1	32.61	230	140	1527	2186	100	324	2e-13	Glutamyl-tRNA(Gln) amidotransferase subunit A, chloroplastic/mitochondrial
TRINITY_DN36505_c4_g1_i15	E0CTY1	32.61	230	140	2430	3089	100	324	4e-13	Glutamyl-tRNA(Gln) amidotransferase subunit A, chloroplastic/mitochondrial
TRINITY_DN36505_c4_g1_i16	E0CTY1	34.69	245	146	952	1662	53	291	5e-22	Glutamyl-tRNA(Gln) amidotransferase subunit A, chloroplastic/mitochondrial
TRINITY_DN36505_c4_g1_i17	E0CTY1	32.61	230	140	1958	2617	100	324	4e-13	Glutamyl-tRNA(Gln) amidotransferase subunit A, chloroplastic/mitochondrial
TRINITY_DN36505_c4_g1_i18	E0CTY1	34.69	245	146	598	1308	53	291	1e-22	Glutamyl-tRNA(Gln) amidotransferase subunit A, chloroplastic/mitochondrial
TRINITY_DN36505_c4_g1_i19	E0CTY1	34.69	245	146	1424	2134	53	291	6e-22	Glutamyl-tRNA(Gln) amidotransferase subunit A, chloroplastic/mitochondrial
TRINITY_DN36505_c4_g1_i20	E0CTY1	30.85	295	171	1424	2278	53	324	2e-18	Glutamyl-tRNA(Gln) amidotransferase subunit A, chloroplastic/mitochondrial
TRINITY_DN36505_c4_g1_i21	E0CTY1	32.61	230	140	2430	3089	100	324	5e-13	Glutamyl-tRNA(Gln) amidotransferase subunit A, chloroplastic/mitochondrial
TRINITY_DN36505_c5_g1_i1	O04450	65.92	179	54	113	646	1	173	2e-69	T-complex protein 1 subunit epsilon
TRINITY_DN36505_c5_g1_i2	P54411	89.02	164	18	311	802	351	514	5e-101	T-complex protein 1 subunit epsilon
TRINITY_DN36505_c5_g1_i3	O04450	83.48	115	19	135	479	327	441	3e-76	T-complex protein 1 subunit epsilon
TRINITY_DN36505_c5_g1_i4	O04450	90.17	468	46	276	1679	68	535	0	T-complex protein 1 subunit epsilon
TRINITY_DN36505_c5_g1_i5	O04450	86.81	91	12	311	583	351	441	2e-71	T-complex protein 1 subunit epsilon
TRINITY_DN36505_c5_g1_i6	O04450	91.03	535	48	88	1692	1	535	0	T-complex protein 1 subunit epsilon
TRINITY_DN36505_c5_g1_i7	P40412	79.25	106	22	276	593	68	173	6e-52	T-complex protein 1 subunit epsilon
TRINITY_DN36505_c5_g1_i8	P40412	80.19	106	21	276	593	68	173	3e-52	T-complex protein 1 subunit epsilon
TRINITY_DN36505_c5_g1_i9	P54411	91.09	202	18	156	761	334	535	8e-130	T-complex protein 1 subunit epsilon
TRINITY_DN36505_c5_g1_i10	O04450	90.17	468	46	128	1531	68	535	0	T-complex protein 1 subunit epsilon
TRINITY_DN36505_c5_g1_i11	O04450	91.03	535	48	88	1692	1	535	0	T-complex protein 1 subunit epsilon
TRINITY_DN36505_c5_g1_i12	O04450	66.67	51	16	113	265	1	50	7e-15	T-complex protein 1 subunit epsilon
TRINITY_DN36505_c5_g1_i13	P54411	72.22	126	24	2	379	59	173	7e-53	T-complex protein 1 subunit epsilon
TRINITY_DN36539_c0_g1_i1	B5X0I6	65.78	1125	302	3369	40	1	1057	0	Protein CTR9 homolog
TRINITY_DN36539_c0_g1_i2	B5X0I6	67.61	1093	303	3273	40	1	1057	0	Protein CTR9 homolog
TRINITY_DN36539_c0_g1_i3	B5X0I6	63.23	805	246	2412	40	289	1057	0	Protein CTR9 homolog
TRINITY_DN36539_c0_g1_i4	B5X0I6	76.75	486	111	3182	1731	1	486	0	Protein CTR9 homolog
TRINITY_DN36539_c0_g1_i5	B5X0I6	72.01	518	111	3278	1731	1	486	0	Protein CTR9 homolog
TRINITY_DN36520_c0_g1_i1	Q05001	74.78	456	111	176	1534	1	455	0	NADPH--cytochrome P450 reductase
TRINITY_DN36520_c0_g1_i2	Q05001	75	456	110	176	1534	1	455	0	NADPH--cytochrome P450 reductase
TRINITY_DN36520_c1_g1_i1	Q05001	82.8	372	64	2	1117	317	688	0	NADPH--cytochrome P450 reductase
TRINITY_DN36520_c1_g1_i2	Q05001	82.66	398	69	2	1195	317	714	0	NADPH--cytochrome P450 reductase
TRINITY_DN36520_c1_g2_i1	Q05001	83.4	265	44	2	796	450	714	7e-163	NADPH--cytochrome P450 reductase
TRINITY_DN36520_c2_g1_i1	Q05001	73.2	97	25	119	406	250	346	2e-51	NADPH--cytochrome P450 reductase
TRINITY_DN36520_c2_g1_i2	Q05001	69.97	333	89	342	1310	15	346	2e-173	NADPH--cytochrome P450 reductase
TRINITY_DN36520_c2_g1_i3	Q05001	74.89	701	165	342	2414	15	714	0	NADPH--cytochrome P450 reductase
TRINITY_DN36520_c2_g1_i4	Q05001	76.71	73	17	66	284	382	454	2e-24	NADPH--cytochrome P450 reductase
TRINITY_DN36520_c2_g1_i5	Q05001	73.81	42	11	170	295	529	570	1e-16	NADPH--cytochrome P450 reductase
TRINITY_DN36520_c2_g1_i6	Q05001	75.32	701	162	342	2414	15	714	0	NADPH--cytochrome P450 reductase
TRINITY_DN36520_c2_g2_i1	Q9SUM3	62.5	40	8	191	289	483	522	4e-09	NADPH--cytochrome P450 reductase 2
TRINITY_DN36520_c2_g1_i7	Q05001	78.71	526	111	844	2418	189	714	0	NADPH--cytochrome P450 reductase
TRINITY_DN36520_c2_g1_i8	Q05001	74.33	596	142	342	2099	15	609	0	NADPH--cytochrome P450 reductase
TRINITY_DN36520_c2_g1_i9	Q05001	76.67	270	62	3	809	256	525	3e-146	NADPH--cytochrome P450 reductase
TRINITY_DN36520_c2_g1_i10	Q05001	74.37	199	50	3	596	256	454	2e-87	NADPH--cytochrome P450 reductase
TRINITY_DN36520_c2_g1_i11	Q05001	77.78	189	40	833	1399	339	525	4e-92	NADPH--cytochrome P450 reductase
TRINITY_DN36520_c3_g1_i1	Q05001	67.15	137	43	143	547	1	137	4e-47	NADPH--cytochrome P450 reductase
TRINITY_DN36520_c5_g1_i1	Q9SUM3	52.31	65	30	245	436	53	117	1e-10	NADPH--cytochrome P450 reductase 2
TRINITY_DN36513_c0_g1_i1	Q8W5R2	49.19	557	216	1258	2922	308	799	0	Phospholipase SGR2
TRINITY_DN36513_c0_g1_i2	Q8W5R2	78.6	299	57	347	1228	12	308	0	Phospholipase SGR2
TRINITY_DN36513_c0_g1_i3	Q8W5R2	78.6	299	57	106	987	12	308	0	Phospholipase SGR2
TRINITY_DN36513_c0_g1_i4	Q8W5R2	70.91	165	26	392	820	308	472	2e-69	Phospholipase SGR2
TRINITY_DN36513_c0_g1_i5	Q8W5R2	59.41	887	286	106	2745	12	831	0	Phospholipase SGR2
TRINITY_DN36513_c0_g1_i6	Q8W5R2	67.76	152	27	627	1016	321	472	1e-57	Phospholipase SGR2
TRINITY_DN36513_c0_g1_i7	Q8W5R2	78.67	300	57	347	1231	12	309	3e-154	Phospholipase SGR2
TRINITY_DN36513_c0_g1_i8	Q8W5R2	72.68	183	28	581	1063	290	472	2e-80	Phospholipase SGR2
TRINITY_DN36513_c0_g1_i9	Q8W5R2	81.82	165	30	392	886	308	472	1e-86	Phospholipase SGR2
TRINITY_DN36513_c0_g1_i10	Q8W5R2	58.63	759	235	347	2596	12	700	0	Phospholipase SGR2
TRINITY_DN36513_c0_g1_i11	Q8W5R2	82.51	183	32	581	1129	290	472	4e-98	Phospholipase SGR2
TRINITY_DN36513_c0_g1_i12	Q8W5R2	58.63	759	235	347	2596	12	700	0	Phospholipase SGR2
TRINITY_DN36513_c0_g1_i13	Q8W5R2	59.65	855	271	347	2890	12	799	0	Phospholipase SGR2
TRINITY_DN36513_c0_g1_i14	Q8W5R2	76.4	161	34	612	1082	312	472	2e-74	Phospholipase SGR2
TRINITY_DN36513_c0_g1_i15	Q8W5R2	78.6	299	57	347	1228	12	308	0	Phospholipase SGR2
TRINITY_DN36530_c0_g2_i1	Q8RXY0	74.29	35	9	659	555	336	370	5e-11	Probable inactive protein kinase At3g63330
TRINITY_DN36530_c0_g2_i2	Q8RXY0	59.31	408	127	1775	555	1	370	6e-158	Probable inactive protein kinase At3g63330
TRINITY_DN36530_c0_g2_i3	Q93YS2	51.77	423	194	1470	214	30	446	8e-141	Probable protein phosphatase 2C 51
TRINITY_DN36530_c0_g2_i4	Q8RXY0	59.31	408	127	1775	555	1	370	9e-160	Probable inactive protein kinase At3g63330
TRINITY_DN36530_c0_g2_i5	Q8RXY0	59.31	408	127	1775	555	1	370	2e-157	Probable inactive protein kinase At3g63330
TRINITY_DN36570_c0_g1_i1	Q7Y175	77.63	76	17	574	347	346	421	3e-36	Plant UBX domain-containing protein 5
TRINITY_DN36570_c1_g1_i1	Q8RWU7	71.43	308	80	1193	279	1	303	3e-131	Plant UBX domain-containing protein 4
TRINITY_DN36570_c1_g1_i2	Q8RWU7	65.03	163	51	752	279	142	303	1e-60	Plant UBX domain-containing protein 4
TRINITY_DN36570_c1_g1_i3	Q8RWU7	61.59	164	60	761	279	140	303	1e-57	Plant UBX domain-containing protein 4
TRINITY_DN36570_c2_g1_i1	Q8RWU7	59.52	294	108	444	1316	18	303	8e-98	Plant UBX domain-containing protein 4
TRINITY_DN36570_c2_g1_i2	Q8RWU7	61.54	130	44	444	833	18	141	2e-32	Plant UBX domain-containing protein 4
TRINITY_DN36570_c2_g1_i3	Q7Y175	63.25	117	42	119	469	296	411	9e-43	Plant UBX domain-containing protein 5
TRINITY_DN36570_c2_g1_i4	Q8RWU7	55.41	231	86	444	1118	18	237	2e-62	Plant UBX domain-containing protein 4
TRINITY_DN36570_c2_g1_i5	Q8RWU7	59.52	294	108	444	1316	18	303	1e-96	Plant UBX domain-containing protein 4
TRINITY_DN36570_c2_g1_i6	Q9SUG6	58.01	231	78	367	1041	19	236	3e-71	Plant UBX domain-containing protein 3
TRINITY_DN36570_c2_g2_i1	Q8RWU7	82.35	85	15	5	259	79	163	4e-45	Plant UBX domain-containing protein 4
TRINITY_DN36507_c1_g1_i1	Q94A03	64.04	203	61	297	905	46	236	2e-69	Phosphatidate cytidylyltransferase 4, chloroplastic
TRINITY_DN36507_c1_g1_i2	Q94A03	70.85	343	94	342	1370	55	391	7e-146	Phosphatidate cytidylyltransferase 4, chloroplastic
TRINITY_DN36507_c1_g1_i3	Q94A03	75.55	229	54	642	1328	165	391	1e-98	Phosphatidate cytidylyltransferase 4, chloroplastic
TRINITY_DN36507_c1_g1_i4	Q94A03	76.97	304	70	514	1425	88	391	3e-142	Phosphatidate cytidylyltransferase 4, chloroplastic
TRINITY_DN36507_c1_g1_i5	Q9M001	69.23	169	46	642	1148	177	339	3e-66	Phosphatidate cytidylyltransferase 5, chloroplastic
TRINITY_DN36507_c1_g1_i6	Q94A03	69.45	347	100	386	1426	51	391	9e-143	Phosphatidate cytidylyltransferase 4, chloroplastic
TRINITY_DN36507_c1_g1_i7	Q94A03	76.42	229	52	642	1328	165	391	4e-103	Phosphatidate cytidylyltransferase 4, chloroplastic
TRINITY_DN36507_c1_g1_i8	Q9M001	82.43	74	11	642	863	177	248	3e-32	Phosphatidate cytidylyltransferase 5, chloroplastic
TRINITY_DN36507_c1_g1_i9	Q9M001	76.47	221	50	275	937	177	395	3e-104	Phosphatidate cytidylyltransferase 5, chloroplastic
TRINITY_DN36507_c1_g1_i10	Q94A03	76.42	229	52	586	1272	165	391	2e-103	Phosphatidate cytidylyltransferase 4, chloroplastic
TRINITY_DN36507_c1_g1_i11	Q94A03	65.22	276	90	386	1213	51	320	1e-108	Phosphatidate cytidylyltransferase 4, chloroplastic
TRINITY_DN36507_c1_g1_i12	Q94A03	76.42	229	52	641	1327	165	391	4e-103	Phosphatidate cytidylyltransferase 4, chloroplastic
TRINITY_DN36589_c0_g1_i1	O22467	31.1	328	189	1135	182	108	408	1e-33	Histone-binding protein MSI1
TRINITY_DN36589_c0_g2_i1	O22467	31.4	328	188	1249	296	108	408	4e-34	Histone-binding protein MSI1
TRINITY_DN36589_c0_g2_i2	O22467	31.4	328	188	1249	296	108	408	7e-34	Histone-binding protein MSI1
TRINITY_DN36589_c0_g2_i3	O22467	31.4	328	188	1184	231	108	408	3e-34	Histone-binding protein MSI1
TRINITY_DN36589_c0_g1_i2	O22468	28.97	214	136	844	212	185	385	5e-21	WD-40 repeat-containing protein MSI2
TRINITY_DN36514_c1_g1_i1	P57997	42.11	57	33	38	208	546	602	1e-09	Translation initiation factor IF-2, chloroplastic
TRINITY_DN36514_c1_g2_i1	P57997	40	60	36	38	217	546	605	3e-10	Translation initiation factor IF-2, chloroplastic
TRINITY_DN36514_c2_g1_i1	P55871	78.75	273	51	1141	332	3	271	3e-125	Eukaryotic translation initiation factor 2 subunit beta
TRINITY_DN36514_c2_g1_i2	P55871	72.09	172	41	801	295	3	170	2e-51	Eukaryotic translation initiation factor 2 subunit beta
TRINITY_DN36514_c2_g1_i3	P55871	78.75	273	51	1141	332	3	271	2e-125	Eukaryotic translation initiation factor 2 subunit beta
TRINITY_DN36514_c2_g1_i4	P55871	78.75	273	51	1141	332	3	271	7e-125	Eukaryotic translation initiation factor 2 subunit beta
TRINITY_DN36514_c2_g1_i5	P55871	78.23	248	47	2355	1621	3	246	1e-104	Eukaryotic translation initiation factor 2 subunit beta
TRINITY_DN36514_c2_g1_i6	O24473	92.16	153	12	790	332	118	270	1e-96	Eukaryotic translation initiation factor 2 subunit beta
TRINITY_DN36514_c2_g1_i7	P55871	78.23	248	47	2355	1621	3	246	1e-104	Eukaryotic translation initiation factor 2 subunit beta
TRINITY_DN36514_c2_g1_i8	P55871	76.92	273	56	1141	332	3	271	2e-122	Eukaryotic translation initiation factor 2 subunit beta
TRINITY_DN36514_c2_g1_i9	P55871	72.09	172	41	801	295	3	170	7e-52	Eukaryotic translation initiation factor 2 subunit beta
TRINITY_DN36514_c2_g1_i10	P55871	74.67	225	50	853	188	3	223	9e-90	Eukaryotic translation initiation factor 2 subunit beta
TRINITY_DN36514_c2_g1_i11	P55871	74.67	225	50	853	188	3	223	4e-90	Eukaryotic translation initiation factor 2 subunit beta
TRINITY_DN36514_c2_g1_i12	P55871	78.75	273	51	1141	332	3	271	1e-125	Eukaryotic translation initiation factor 2 subunit beta
TRINITY_DN36514_c2_g1_i13	P55871	78.23	248	47	2355	1621	3	246	1e-104	Eukaryotic translation initiation factor 2 subunit beta
TRINITY_DN36514_c3_g1_i1	P57997	31.78	258	131	769	1542	489	701	2e-24	Translation initiation factor IF-2, chloroplastic
TRINITY_DN36514_c3_g1_i2	P57997	32.69	260	129	769	1548	489	702	5e-24	Translation initiation factor IF-2, chloroplastic
TRINITY_DN36514_c3_g1_i3	P57997	32.69	260	129	2357	3136	489	702	1e-23	Translation initiation factor IF-2, chloroplastic
TRINITY_DN36514_c3_g1_i5	P57997	31.78	258	131	2357	3130	489	701	3e-24	Translation initiation factor IF-2, chloroplastic
TRINITY_DN36514_c3_g1_i6	P57997	32.69	260	129	2357	3136	489	702	1e-23	Translation initiation factor IF-2, chloroplastic
TRINITY_DN36514_c3_g1_i7	P57997	32.69	260	129	2357	3136	489	702	1e-23	Translation initiation factor IF-2, chloroplastic
TRINITY_DN36514_c3_g1_i8	P57997	31.78	258	131	2357	3130	489	701	4e-24	Translation initiation factor IF-2, chloroplastic
TRINITY_DN36514_c3_g1_i9	P57997	32.69	260	129	1143	1922	489	702	7e-24	Translation initiation factor IF-2, chloroplastic
TRINITY_DN36514_c3_g1_i10	P57997	31.78	258	131	1143	1916	489	701	2e-24	Translation initiation factor IF-2, chloroplastic
TRINITY_DN36514_c3_g1_i12	P57997	31.78	258	131	2357	3130	489	701	3e-24	Translation initiation factor IF-2, chloroplastic
TRINITY_DN36514_c3_g1_i13	P57997	32.69	260	129	769	1548	489	702	5e-24	Translation initiation factor IF-2, chloroplastic
TRINITY_DN36514_c3_g1_i14	P57997	31.78	258	131	2357	3130	489	701	3e-24	Translation initiation factor IF-2, chloroplastic
TRINITY_DN36537_c0_g1_i1	P49101	78.15	119	26	2	358	69	187	7e-66	Calcium-dependent protein kinase 2
TRINITY_DN36537_c0_g2_i1	P49101	78.05	123	27	2	370	69	191	1e-67	Calcium-dependent protein kinase 2
TRINITY_DN36537_c1_g1_i1	Q9FMP5	83.41	452	73	2	1357	78	527	0	Calcium-dependent protein kinase 17
TRINITY_DN36537_c2_g1_i1	Q9ZSA2	78.65	89	19	2	268	86	174	2e-45	Calcium-dependent protein kinase 21
TRINITY_DN36537_c3_g1_i1	P28582	35.24	105	52	148	456	1	91	9e-09	Calcium-dependent protein kinase
TRINITY_DN36537_c3_g1_i2	P28582	35.24	105	52	175	483	1	91	1e-08	Calcium-dependent protein kinase
TRINITY_DN36537_c4_g2_i1	Q9ZSA2	81.52	460	84	3397	2021	64	523	0	Calcium-dependent protein kinase 21
TRINITY_DN36537_c4_g2_i2	Q9ZSA2	81.29	465	85	1609	221	64	528	0	Calcium-dependent protein kinase 21
TRINITY_DN36537_c4_g2_i3	Q9ZSA2	81.3	460	85	2083	707	64	523	0	Calcium-dependent protein kinase 21
TRINITY_DN36537_c4_g2_i4	Q9ZSA2	81.58	467	83	1735	338	59	523	0	Calcium-dependent protein kinase 21
TRINITY_DN36537_c4_g2_i5	Q9ZSA2	84.2	367	57	1435	338	157	523	0	Calcium-dependent protein kinase 21
TRINITY_DN36537_c4_g2_i6	P49101	80.32	371	71	1173	67	142	512	0	Calcium-dependent protein kinase 2
TRINITY_DN36537_c4_g2_i7	Q9ZSA2	82.17	460	81	1714	338	64	523	0	Calcium-dependent protein kinase 21
TRINITY_DN36537_c5_g1_i1	Q9ZSA2	86.67	30	3	3	89	499	528	1e-10	Calcium-dependent protein kinase 21
TRINITY_DN36592_c1_g1_i1	Q8VZ14	49.15	59	30	479	303	225	283	1e-13	Receptor homology region, transmembrane domain- and RING domain-containing protein 2
TRINITY_DN36592_c1_g1_i2	Q8VZ14	47.62	63	33	491	303	221	283	7e-13	Receptor homology region, transmembrane domain- and RING domain-containing protein 2
TRINITY_DN36592_c1_g1_i3	Q69U49	51.92	52	25	420	265	236	287	9e-13	Receptor homology region, transmembrane domain- and RING domain-containing protein 2
TRINITY_DN36592_c1_g1_i4	Q8VZ14	49.15	59	30	479	303	225	283	1e-12	Receptor homology region, transmembrane domain- and RING domain-containing protein 2
TRINITY_DN36592_c1_g1_i5	Q8VZ14	44.59	74	40	524	303	211	283	4e-12	Receptor homology region, transmembrane domain- and RING domain-containing protein 2
TRINITY_DN36592_c1_g1_i6	Q0WPW5	42.47	73	39	504	286	209	278	3e-14	Receptor homology region, transmembrane domain- and RING domain-containing protein 4
TRINITY_DN36592_c1_g1_i7	Q8VZ14	49.15	59	30	479	303	225	283	9e-13	Receptor homology region, transmembrane domain- and RING domain-containing protein 2
TRINITY_DN36592_c1_g1_i8	Q8VZ14	49.15	59	30	479	303	225	283	6e-13	Receptor homology region, transmembrane domain- and RING domain-containing protein 2
TRINITY_DN36592_c1_g1_i9	Q69U49	47.54	61	32	456	274	224	284	3e-14	Receptor homology region, transmembrane domain- and RING domain-containing protein 2
TRINITY_DN36592_c1_g1_i10	Q8VZ14	49.15	59	30	479	303	225	283	1e-12	Receptor homology region, transmembrane domain- and RING domain-containing protein 2
TRINITY_DN36592_c1_g1_i11	Q69U49	45.59	68	35	470	273	232	299	8e-13	Receptor homology region, transmembrane domain- and RING domain-containing protein 2
TRINITY_DN36592_c1_g1_i12	Q0WPW5	30.47	128	86	669	286	154	278	3e-15	Receptor homology region, transmembrane domain- and RING domain-containing protein 4
TRINITY_DN36592_c1_g1_i13	Q8VZ14	49.15	59	30	479	303	225	283	6e-13	Receptor homology region, transmembrane domain- and RING domain-containing protein 2
TRINITY_DN36592_c1_g1_i14	Q69U49	47.54	61	32	456	274	224	284	5e-14	Receptor homology region, transmembrane domain- and RING domain-containing protein 2
TRINITY_DN36595_c0_g1_i1	Q8LDQ4	69.38	405	124	44	1258	1	405	4e-153	PP2A regulatory subunit TAP46
TRINITY_DN36595_c0_g1_i2	Q8LDQ4	68.64	405	127	153	1367	1	405	5e-156	PP2A regulatory subunit TAP46
TRINITY_DN36595_c0_g1_i3	Q8LDQ4	62.57	179	67	281	817	227	405	1e-63	PP2A regulatory subunit TAP46
TRINITY_DN36595_c0_g1_i4	Q8LDQ4	68.64	405	127	88	1302	1	405	2e-156	PP2A regulatory subunit TAP46
TRINITY_DN36595_c0_g1_i5	Q8LDQ4	68.64	405	127	106	1320	1	405	2e-156	PP2A regulatory subunit TAP46
TRINITY_DN36528_c1_g1_i1	Q9CAA4	38.31	201	106	38	628	86	272	6e-32	Transcription factor BIM2
TRINITY_DN36528_c1_g3_i1	Q9LEZ3	44.33	564	232	383	1987	1	511	2e-93	Transcription factor BIM1
TRINITY_DN36528_c1_g3_i2	Q9LEZ3	46.44	239	91	389	1027	1	228	1e-28	Transcription factor BIM1
TRINITY_DN36528_c1_g3_i3	Q9LEZ3	44.33	564	232	389	1993	1	511	2e-93	Transcription factor BIM1
TRINITY_DN36528_c1_g3_i4	Q9LEZ3	44.6	565	230	389	1996	1	511	3e-94	Transcription factor BIM1
TRINITY_DN36528_c1_g3_i5	Q9LEZ3	44.6	565	230	383	1990	1	511	3e-94	Transcription factor BIM1
TRINITY_DN36578_c0_g1_i1	P31414	97.18	71	2	2	214	527	597	3e-38	Pyrophosphate-energized vacuolar membrane proton pump 1
TRINITY_DN36578_c1_g1_i1	P21616	82.59	293	45	1385	525	2	294	6e-154	Pyrophosphate-energized vacuolar membrane proton pump
TRINITY_DN36578_c1_g1_i2	P21616	65.06	83	23	446	216	2	84	1e-26	Pyrophosphate-energized vacuolar membrane proton pump
TRINITY_DN36578_c1_g1_i3	P21616	84.29	350	49	1032	1	2	351	0	Pyrophosphate-energized vacuolar membrane proton pump
TRINITY_DN36578_c1_g1_i4	P21616	82.59	293	45	1306	446	2	294	2e-154	Pyrophosphate-energized vacuolar membrane proton pump
TRINITY_DN36578_c2_g1_i1	P21616	82.17	286	48	121	969	5	290	1e-165	Pyrophosphate-energized vacuolar membrane proton pump
TRINITY_DN36578_c2_g3_i1	P21616	93.81	226	14	1074	1751	541	766	2e-141	Pyrophosphate-energized vacuolar membrane proton pump
TRINITY_DN36578_c2_g3_i2	P21616	89.24	762	79	121	2397	5	766	0	Pyrophosphate-energized vacuolar membrane proton pump
TRINITY_DN36578_c2_g3_i3	P21616	95.42	262	12	223	1008	403	664	0	Pyrophosphate-energized vacuolar membrane proton pump
TRINITY_DN36578_c2_g3_i4	P21616	95.33	364	17	223	1314	403	766	0	Pyrophosphate-energized vacuolar membrane proton pump
TRINITY_DN36578_c2_g3_i5	P21616	88.07	662	76	115	2091	3	664	0	Pyrophosphate-energized vacuolar membrane proton pump
TRINITY_DN36578_c2_g3_i6	P21616	89.24	762	79	121	2397	5	766	0	Pyrophosphate-energized vacuolar membrane proton pump
TRINITY_DN36578_c2_g3_i7	P21616	89.11	762	80	121	2397	5	766	0	Pyrophosphate-energized vacuolar membrane proton pump
TRINITY_DN36578_c2_g3_i8	P21616	86.64	539	69	115	1722	3	541	0	Pyrophosphate-energized vacuolar membrane proton pump
TRINITY_DN36578_c2_g3_i9	P21616	95.05	364	18	223	1314	403	766	0	Pyrophosphate-energized vacuolar membrane proton pump
TRINITY_DN36578_c2_g3_i10	P31414	96.15	364	14	223	1314	407	770	0	Pyrophosphate-energized vacuolar membrane proton pump 1
TRINITY_DN36578_c2_g3_i11	P31414	96.28	296	11	223	1110	407	702	0	Pyrophosphate-energized vacuolar membrane proton pump 1
TRINITY_DN36578_c2_g3_i12	P21616	86.96	537	67	121	1722	5	541	0	Pyrophosphate-energized vacuolar membrane proton pump
TRINITY_DN36578_c3_g1_i1	P31414	90.85	448	41	1344	1	88	535	0	Pyrophosphate-energized vacuolar membrane proton pump 1
TRINITY_DN36578_c3_g1_i2	P31414	87.57	531	64	1587	1	5	535	0	Pyrophosphate-energized vacuolar membrane proton pump 1
TRINITY_DN36578_c3_g1_i3	P21616	99.01	101	1	303	1	431	531	2e-44	Pyrophosphate-energized vacuolar membrane proton pump
TRINITY_DN36578_c3_g1_i4	P21616	88.14	531	58	1587	1	4	531	0	Pyrophosphate-energized vacuolar membrane proton pump
TRINITY_DN36578_c3_g1_i5	P31414	74.17	604	81	1806	1	5	535	0	Pyrophosphate-energized vacuolar membrane proton pump 1
TRINITY_DN36578_c3_g1_i6	P31414	75.62	521	54	1563	1	88	535	0	Pyrophosphate-energized vacuolar membrane proton pump 1
TRINITY_DN36578_c4_g1_i1	P21616	93.1	29	2	2	88	738	766	6e-10	Pyrophosphate-energized vacuolar membrane proton pump
TRINITY_DN36538_c0_g1_i1	O23034	69.16	227	65	680	1345	204	430	9e-146	Ubiquitin-like modifier-activating enzyme 5
TRINITY_DN36538_c0_g1_i2	O23034	74.13	433	103	130	1410	1	430	0	Ubiquitin-like modifier-activating enzyme 5
TRINITY_DN36538_c0_g1_i3	Q6K6K7	73.49	249	61	594	1331	174	420	3e-144	Ubiquitin-like modifier-activating enzyme 5
TRINITY_DN36538_c0_g1_i4	O23034	71.11	90	26	13	282	272	361	1e-33	Ubiquitin-like modifier-activating enzyme 5
TRINITY_DN36538_c0_g1_i5	O23034	56.91	311	94	130	966	1	303	7e-91	Ubiquitin-like modifier-activating enzyme 5
TRINITY_DN36538_c0_g1_i6	Q6K6K7	85.71	28	4	200	283	270	297	3e-19	Ubiquitin-like modifier-activating enzyme 5
TRINITY_DN36560_c0_g1_i1	Q9LD95	35.48	62	40	11	196	480	541	2e-06	RNA polymerase sigma factor sigF, chloroplastic
TRINITY_DN36560_c0_g2_i1	O48929	24.55	440	280	2587	3810	311	730	1e-19	Ethylene receptor
TRINITY_DN36560_c0_g2_i2	Q9SXL4	35.69	269	131	761	1447	493	759	2e-29	Histidine kinase 1
TRINITY_DN36560_c0_g3_i3	P83391	36.59	82	47	3081	2848	2	82	8e-06	Cytochrome c6
TRINITY_DN36560_c0_g3_i5	P83391	36.59	82	47	3077	2844	2	82	8e-06	Cytochrome c6
TRINITY_DN36560_c0_g4_i1	O80832	24.18	244	168	991	299	142	381	1e-08	UPF0187 protein At2g45870, chloroplastic
TRINITY_DN36560_c0_g5_i1	A2XAZ3	62.7	370	137	6932	5826	8	377	8e-148	Alcohol dehydrogenase class-3
TRINITY_DN36560_c0_g6_i1	Q9SXL4	37.72	167	102	704	1204	474	638	4e-17	Histidine kinase 1
TRINITY_DN36560_c0_g7_i1	Q39161	27.65	510	302	4192	2735	119	585	1e-39	Ferredoxin--nitrite reductase, chloroplastic
TRINITY_DN36560_c0_g8_i1	Q9LD95	35.48	62	40	55	240	480	541	4e-06	RNA polymerase sigma factor sigF, chloroplastic
TRINITY_DN36550_c0_g1_i1	Q08296	46.36	550	254	101	1678	48	580	2e-149	Polyphenol oxidase F, chloroplastic
TRINITY_DN36550_c0_g1_i2	P43309	38	250	132	4	693	290	536	1e-49	Polyphenol oxidase, chloroplastic
TRINITY_DN36540_c1_g1_i1	Q38884	78.2	266	56	364	1155	63	328	2e-129	Eukaryotic translation initiation factor 3 subunit I
TRINITY_DN36540_c1_g1_i2	Q38884	80.79	328	61	242	1219	1	328	4e-180	Eukaryotic translation initiation factor 3 subunit I
TRINITY_DN36540_c1_g4_i1	Q38884	79.4	199	39	2	592	127	325	4e-106	Eukaryotic translation initiation factor 3 subunit I
TRINITY_DN36540_c1_g5_i1	Q38884	85.07	67	10	125	325	1	67	2e-36	Eukaryotic translation initiation factor 3 subunit I
TRINITY_DN36540_c1_g5_i2	Q38884	81.21	314	57	80	1015	1	314	0	Eukaryotic translation initiation factor 3 subunit I
TRINITY_DN36540_c1_g5_i3	Q38884	81.95	133	24	125	523	1	133	5e-78	Eukaryotic translation initiation factor 3 subunit I
TRINITY_DN36540_c1_g5_i4	Q38884	79.35	184	36	1045	1590	131	314	7e-104	Eukaryotic translation initiation factor 3 subunit I
TRINITY_DN36561_c1_g2_i1	Q43463	91.75	206	16	170	784	1	206	3e-130	Ras-related protein Rab7
TRINITY_DN36561_c1_g2_i2	Q43463	89.04	146	15	360	794	61	206	3e-102	Ras-related protein Rab7
TRINITY_DN36561_c1_g2_i3	Q43463	65.28	288	17	5	865	1	206	2e-112	Ras-related protein Rab7
TRINITY_DN36561_c1_g2_i4	Q43463	78.51	242	15	170	892	1	206	2e-133	Ras-related protein Rab7
TRINITY_DN36561_c1_g2_i5	Q43463	88.36	146	16	360	794	61	206	2e-94	Ras-related protein Rab7
TRINITY_DN36561_c1_g2_i6	Q43463	75.4	252	15	5	757	1	206	3e-132	Ras-related protein Rab7
TRINITY_DN36561_c1_g2_i7	Q43463	89.04	146	15	418	852	61	206	2e-106	Ras-related protein Rab7
TRINITY_DN36561_c1_g2_i8	Q43463	78.1	242	16	170	892	1	206	9e-122	Ras-related protein Rab7
TRINITY_DN36561_c1_g2_i9	Q43463	92.23	206	15	170	784	1	206	5e-142	Ras-related protein Rab7
TRINITY_DN36561_c1_g2_i10	Q41640	96.4	111	4	139	471	27	137	2e-76	Ras-related protein Rab7
TRINITY_DN36561_c1_g2_i11	Q43463	88.36	146	16	499	933	61	206	1e-85	Ras-related protein Rab7
TRINITY_DN36561_c1_g2_i12	Q41640	97.08	137	4	152	562	1	137	8e-96	Ras-related protein Rab7
TRINITY_DN36561_c1_g2_i13	Q43463	74.6	252	17	5	757	1	206	1e-120	Ras-related protein Rab7
TRINITY_DN36561_c1_g2_i14	Q43463	89.04	146	15	391	825	61	206	4e-99	Ras-related protein Rab7
TRINITY_DN36561_c1_g2_i15	Q43463	88.36	146	16	391	825	61	206	3e-91	Ras-related protein Rab7
TRINITY_DN36533_c0_g1_i1	Q40863	70.65	201	57	853	257	219	419	2e-93	Embryogenesis-associated protein EMB8
TRINITY_DN36533_c0_g1_i2	Q40863	66.77	334	102	1234	257	87	419	8e-127	Embryogenesis-associated protein EMB8
TRINITY_DN36536_c0_g1_i1	Q69SA9	82.76	87	15	12	272	398	484	6e-45	Protein disulfide isomerase-like 5-4
TRINITY_DN36536_c1_g1_i1	Q9LJU2	68.86	440	131	1310	3	1	438	0	Protein disulfide-isomerase 5-3
TRINITY_DN36536_c1_g1_i2	Q9T042	69.58	309	86	1794	880	1	305	1e-148	Protein disulfide-isomerase 5-4
TRINITY_DN36536_c1_g1_i3	Q69SA9	69.48	485	142	1621	182	1	484	0	Protein disulfide isomerase-like 5-4
TRINITY_DN36536_c1_g1_i4	Q69SA9	65.15	485	128	1516	182	1	484	0	Protein disulfide isomerase-like 5-4
TRINITY_DN36544_c0_g1_i1	Q9SKU6	38.46	364	221	625	1710	91	453	3e-77	Pentatricopeptide repeat-containing protein At2g20710, mitochondrial
TRINITY_DN36544_c0_g1_i2	Q9SKU6	36.94	268	168	480	1280	186	453	1e-53	Pentatricopeptide repeat-containing protein At2g20710, mitochondrial
TRINITY_DN36544_c0_g1_i3	Q9SKU6	39.27	275	164	625	1443	91	364	2e-61	Pentatricopeptide repeat-containing protein At2g20710, mitochondrial
TRINITY_DN36544_c0_g1_i4	Q9SKU6	39.27	275	164	536	1354	91	364	1e-61	Pentatricopeptide repeat-containing protein At2g20710, mitochondrial
TRINITY_DN36544_c0_g1_i5	Q9SKU6	38.46	364	221	536	1621	91	453	2e-77	Pentatricopeptide repeat-containing protein At2g20710, mitochondrial
TRINITY_DN36544_c0_g1_i6	Q9SKU6	36.94	268	168	569	1369	186	453	1e-53	Pentatricopeptide repeat-containing protein At2g20710, mitochondrial
TRINITY_DN36544_c0_g1_i7	Q9SKU6	37.43	179	111	480	1013	186	364	3e-39	Pentatricopeptide repeat-containing protein At2g20710, mitochondrial
TRINITY_DN36593_c1_g1_i1	Q71L79	81.82	22	4	95	160	2	23	4e-06	Cytochrome b559 subunit beta
TRINITY_DN36593_c1_g2_i1	Q71L79	81.82	22	4	95	160	2	23	4e-06	Cytochrome b559 subunit beta
TRINITY_DN36593_c1_g3_i1	Q9C5W7	65.32	173	60	1631	1113	1	173	2e-57	Tobamovirus multiplication protein 2A
TRINITY_DN36593_c1_g3_i2	Q9C5W7	67.97	281	89	1127	285	1	280	3e-113	Tobamovirus multiplication protein 2A
TRINITY_DN36593_c1_g3_i3	Q9C5W7	71.63	141	39	707	285	141	280	2e-54	Tobamovirus multiplication protein 2A
TRINITY_DN36593_c1_g3_i4	Q9C5W7	67.97	281	89	1127	285	1	280	4e-113	Tobamovirus multiplication protein 2A
TRINITY_DN36593_c1_g3_i5	Q9C5W7	72.92	96	25	572	285	186	280	8e-37	Tobamovirus multiplication protein 2A
TRINITY_DN36593_c1_g3_i6	Q9C5W7	67.97	281	89	1127	285	1	280	8e-114	Tobamovirus multiplication protein 2A
TRINITY_DN36593_c1_g3_i7	Q9C5W7	67.97	281	89	1127	285	1	280	1e-110	Tobamovirus multiplication protein 2A
TRINITY_DN36552_c1_g1_i2	Q94JZ8	51.09	92	35	246	1	125	216	5e-21	Plant UBX domain-containing protein 7
TRINITY_DN36552_c1_g1_i3	Q94JZ8	51.22	82	30	216	1	135	216	4e-17	Plant UBX domain-containing protein 7
TRINITY_DN36552_c1_g1_i4	Q94JZ8	51.22	82	30	216	1	135	216	3e-16	Plant UBX domain-containing protein 7
TRINITY_DN36552_c2_g2_i2	Q03509	37.88	66	37	406	209	84	145	6e-06	Calmodulin-6
TRINITY_DN36552_c2_g3_i2	Q94JZ8	52.28	438	185	199	1446	33	468	4e-142	Plant UBX domain-containing protein 7
TRINITY_DN36552_c2_g3_i3	Q94JZ8	55.74	244	85	51	728	1	239	5e-112	Plant UBX domain-containing protein 7
TRINITY_DN36552_c2_g3_i4	Q94JZ8	51.95	231	105	575	1255	240	468	2e-65	Plant UBX domain-containing protein 7
TRINITY_DN36552_c2_g2_i3	Q03509	37.88	66	37	406	209	84	145	7e-06	Calmodulin-6
TRINITY_DN36552_c2_g3_i5	Q94JZ8	56.9	239	85	51	713	1	239	6e-114	Plant UBX domain-containing protein 7
TRINITY_DN36552_c2_g2_i5	Q03509	37.88	66	37	406	209	84	145	7e-06	Calmodulin-6
TRINITY_DN36552_c2_g3_i6	Q94JZ8	55.11	470	187	51	1394	1	468	9e-165	Plant UBX domain-containing protein 7
TRINITY_DN36552_c2_g3_i7	Q94JZ8	54.1	427	164	51	1247	1	423	7e-140	Plant UBX domain-containing protein 7
TRINITY_DN36552_c2_g3_i8	Q94JZ8	47.56	82	40	469	705	333	414	8e-16	Plant UBX domain-containing protein 7
TRINITY_DN36552_c2_g3_i9	Q94JZ8	51.14	395	161	199	1299	33	423	3e-117	Plant UBX domain-containing protein 7
TRINITY_DN36552_c2_g2_i6	Q03509	37.88	66	37	406	209	84	145	7e-06	Calmodulin-6
TRINITY_DN36552_c2_g3_i10	Q94JZ8	53.47	432	164	51	1262	1	423	3e-137	Plant UBX domain-containing protein 7
TRINITY_DN36552_c2_g3_i11	P0DKI4	58.93	56	23	925	1092	362	417	5e-15	Putative plant UBX domain-containing protein 14
TRINITY_DN36552_c2_g2_i7	Q03509	37.88	66	37	406	209	84	145	8e-06	Calmodulin-6
TRINITY_DN36552_c2_g3_i12	Q94JZ8	54.53	475	187	51	1409	1	468	5e-162	Plant UBX domain-containing protein 7
TRINITY_DN36552_c2_g3_i13	Q94JZ8	51.69	207	82	199	765	33	239	6e-97	Plant UBX domain-containing protein 7
TRINITY_DN36552_c2_g3_i14	P0DKI4	62.5	56	21	1150	1317	362	417	8e-16	Putative plant UBX domain-containing protein 14
TRINITY_DN36552_c2_g3_i15	Q94JZ8	36.52	178	59	151	645	287	423	3e-14	Plant UBX domain-containing protein 7
TRINITY_DN36584_c0_g1_i1	O64776	82.05	39	7	117	1	495	533	1e-14	G-type lectin S-receptor-like serine/threonine-protein kinase At1g61440
TRINITY_DN36584_c0_g2_i1	Q9SXB8	50.77	390	176	1726	602	298	686	2e-139	G-type lectin S-receptor-like serine/threonine-protein kinase At1g11330
TRINITY_DN36584_c0_g2_i2	Q9SXB8	50.28	543	253	1777	197	298	839	7e-172	G-type lectin S-receptor-like serine/threonine-protein kinase At1g11330
TRINITY_DN36584_c0_g2_i3	O81906	47.83	92	43	5	265	475	566	3e-18	G-type lectin S-receptor-like serine/threonine-protein kinase B120
TRINITY_DN36584_c0_g2_i4	O81906	64.77	88	31	72	335	505	592	1e-31	G-type lectin S-receptor-like serine/threonine-protein kinase B120
TRINITY_DN36584_c0_g2_i5	O81906	62.9	62	23	72	257	505	566	5e-18	G-type lectin S-receptor-like serine/threonine-protein kinase B120
TRINITY_DN36584_c0_g2_i6	Q9SXB8	50.55	546	253	1737	148	298	842	4e-174	G-type lectin S-receptor-like serine/threonine-protein kinase At1g11330
TRINITY_DN36584_c0_g3_i1	Q9SYA0	75	36	9	109	2	508	543	9e-16	G-type lectin S-receptor-like serine/threonine-protein kinase At1g61500
TRINITY_DN36584_c0_g4_i1	Q9LPZ9	24.28	173	72	2	346	322	493	1e-08	G-type lectin S-receptor-like serine/threonine-protein kinase SD1-13
TRINITY_DN36584_c0_g4_i2	Q9LPZ9	32.57	175	94	2	463	322	493	3e-19	G-type lectin S-receptor-like serine/threonine-protein kinase SD1-13
TRINITY_DN36584_c0_g5_i1	Q9SYA0	75	64	16	192	1	483	546	4e-26	G-type lectin S-receptor-like serine/threonine-protein kinase At1g61500
TRINITY_DN36587_c2_g1_i1	Q8VY97	67.78	180	52	773	243	26	202	1e-70	ER membrane protein complex subunit 7 homolog
TRINITY_DN36587_c2_g1_i2	Q8VY97	69.77	129	35	620	243	75	202	1e-46	ER membrane protein complex subunit 7 homolog
TRINITY_DN36587_c2_g1_i3	Q8VY97	67.78	180	52	773	243	26	202	1e-71	ER membrane protein complex subunit 7 homolog
TRINITY_DN36587_c2_g1_i5	Q8VY97	73.53	102	27	926	621	74	175	2e-37	ER membrane protein complex subunit 7 homolog
TRINITY_DN36587_c2_g1_i6	Q8VY97	67.78	180	52	773	243	26	202	8e-71	ER membrane protein complex subunit 7 homolog
TRINITY_DN36587_c3_g1_i1	Q8W486	35.21	355	207	957	1997	138	477	6e-58	Uncharacterized protein At1g04910
TRINITY_DN36587_c3_g1_i2	Q8W486	35.21	355	207	6	1046	138	477	1e-52	Uncharacterized protein At1g04910
TRINITY_DN36587_c3_g1_i3	Q8W486	38.44	411	230	833	2041	82	477	1e-76	Uncharacterized protein At1g04910
TRINITY_DN36587_c3_g1_i4	Q8W486	43.14	153	86	833	1288	82	234	5e-53	Uncharacterized protein At1g04910
TRINITY_DN36562_c0_g1_i1	Q2R1V8	93.06	360	25	1337	258	12	371	0	GDP-mannose 3,5-epimerase 2
TRINITY_DN36562_c0_g1_i2	Q2R1V8	92.92	240	17	885	166	132	371	1e-168	GDP-mannose 3,5-epimerase 2
TRINITY_DN36562_c0_g1_i3	Q2R1V8	93.53	340	22	1185	166	32	371	0	GDP-mannose 3,5-epimerase 2
TRINITY_DN36562_c0_g1_i4	A2Z7B3	93.28	119	8	416	60	139	257	1e-79	GDP-mannose 3,5-epimerase 1
TRINITY_DN36562_c0_g1_i5	Q2R1V8	93.06	360	25	1245	166	12	371	0	GDP-mannose 3,5-epimerase 2
TRINITY_DN36534_c0_g1_i1	Q1KPV0	60.52	347	127	1787	768	358	701	0	Probable transmembrane GTPase FZO-like, chloroplastic
TRINITY_DN36534_c0_g1_i2	Q1KPV0	54.75	442	176	2805	1501	41	465	0	Probable transmembrane GTPase FZO-like, chloroplastic
TRINITY_DN36534_c0_g1_i3	Q1KPV0	48.46	1005	401	3099	139	2	907	0	Probable transmembrane GTPase FZO-like, chloroplastic
TRINITY_DN36534_c0_g1_i4	Q1KPV0	60.52	347	127	1787	768	358	701	0	Probable transmembrane GTPase FZO-like, chloroplastic
TRINITY_DN36534_c0_g1_i5	Q1KPV0	54.75	442	176	2791	1487	41	465	0	Probable transmembrane GTPase FZO-like, chloroplastic
TRINITY_DN36534_c0_g1_i6	Q1KPV0	58.41	553	219	1773	139	358	907	0	Probable transmembrane GTPase FZO-like, chloroplastic
TRINITY_DN36534_c0_g1_i7	Q1KPV0	52.58	445	201	1452	139	466	907	0	Probable transmembrane GTPase FZO-like, chloroplastic
TRINITY_DN36534_c0_g1_i8	Q1KPV0	52.58	445	201	1452	139	466	907	0	Probable transmembrane GTPase FZO-like, chloroplastic
TRINITY_DN36534_c0_g1_i9	Q1KPV0	60.52	347	127	1787	768	358	701	0	Probable transmembrane GTPase FZO-like, chloroplastic
TRINITY_DN36534_c0_g1_i10	Q1KPV0	52.58	445	201	1452	139	466	907	0	Probable transmembrane GTPase FZO-like, chloroplastic
TRINITY_DN36534_c0_g1_i11	Q1KPV0	58.41	553	219	1773	139	358	907	0	Probable transmembrane GTPase FZO-like, chloroplastic
TRINITY_DN36534_c0_g1_i12	Q1KPV0	58.41	553	219	1773	139	358	907	0	Probable transmembrane GTPase FZO-like, chloroplastic
TRINITY_DN36534_c0_g1_i13	Q1KPV0	49.45	821	327	2568	139	164	907	0	Probable transmembrane GTPase FZO-like, chloroplastic
TRINITY_DN36534_c0_g1_i14	Q1KPV0	78.12	64	13	297	109	356	419	1e-29	Probable transmembrane GTPase FZO-like, chloroplastic
TRINITY_DN36534_c0_g1_i15	Q1KPV0	51.15	956	399	2952	139	2	907	0	Probable transmembrane GTPase FZO-like, chloroplastic
TRINITY_DN36534_c0_g1_i16	Q1KPV0	53.88	451	175	2818	1487	41	465	0	Probable transmembrane GTPase FZO-like, chloroplastic
TRINITY_DN36534_c0_g1_i17	Q1KPV0	52.58	445	201	1452	139	466	907	0	Probable transmembrane GTPase FZO-like, chloroplastic
TRINITY_DN36534_c0_g1_i18	Q1KPV0	52.58	445	201	1452	139	466	907	0	Probable transmembrane GTPase FZO-like, chloroplastic
TRINITY_DN36534_c0_g1_i19	Q1KPV0	48.8	996	402	3072	139	2	907	0	Probable transmembrane GTPase FZO-like, chloroplastic
TRINITY_DN36534_c0_g1_i20	Q1KPV0	50.6	417	196	1368	139	494	907	6e-108	Probable transmembrane GTPase FZO-like, chloroplastic
TRINITY_DN36534_c0_g1_i21	Q1KPV0	51.53	947	400	2925	139	2	907	0	Probable transmembrane GTPase FZO-like, chloroplastic
TRINITY_DN36534_c0_g1_i22	Q1KPV0	52.58	445	201	1452	139	466	907	0	Probable transmembrane GTPase FZO-like, chloroplastic
TRINITY_DN36534_c0_g1_i23	Q1KPV0	50.61	741	308	2939	768	2	701	0	Probable transmembrane GTPase FZO-like, chloroplastic
TRINITY_DN36525_c0_g1_i1	Q8GVP6	46.27	67	9	2	202	404	443	1e-09	Probable pyruvate, phosphate dikinase regulatory protein, chloroplastic
TRINITY_DN36525_c0_g1_i2	Q8GVP6	67.86	252	79	341	1096	194	443	2e-117	Probable pyruvate, phosphate dikinase regulatory protein, chloroplastic
TRINITY_DN36525_c0_g1_i3	Q8GVP6	67.86	252	79	341	1096	194	443	1e-121	Probable pyruvate, phosphate dikinase regulatory protein, chloroplastic
TRINITY_DN36525_c0_g1_i4	Q8GVP6	67.86	252	79	341	1096	194	443	2e-118	Probable pyruvate, phosphate dikinase regulatory protein, chloroplastic
TRINITY_DN36525_c0_g1_i5	Q8GVP6	46.27	67	9	2	202	404	443	3e-10	Probable pyruvate, phosphate dikinase regulatory protein, chloroplastic
TRINITY_DN36525_c0_g1_i6	Q8GVP6	63.89	360	118	208	1257	86	443	5e-161	Probable pyruvate, phosphate dikinase regulatory protein, chloroplastic
TRINITY_DN36525_c0_g1_i7	Q8GVP6	63.89	360	118	208	1257	86	443	4e-161	Probable pyruvate, phosphate dikinase regulatory protein, chloroplastic
TRINITY_DN36525_c0_g1_i8	Q8GVP6	63.89	360	118	208	1257	86	443	4e-157	Probable pyruvate, phosphate dikinase regulatory protein, chloroplastic
TRINITY_DN36525_c0_g1_i9	Q8GVP6	46.27	67	9	2	202	404	443	2e-09	Probable pyruvate, phosphate dikinase regulatory protein, chloroplastic
TRINITY_DN36525_c0_g1_i10	Q8GVP6	63.89	360	118	208	1257	86	443	1e-159	Probable pyruvate, phosphate dikinase regulatory protein, chloroplastic
TRINITY_DN36525_c0_g1_i11	Q8GVP6	63.89	360	118	208	1257	86	443	3e-158	Probable pyruvate, phosphate dikinase regulatory protein, chloroplastic
TRINITY_DN36525_c0_g1_i12	Q8GVP6	67.86	252	79	341	1096	194	443	2e-120	Probable pyruvate, phosphate dikinase regulatory protein, chloroplastic
TRINITY_DN36525_c0_g1_i13	Q8GVP6	46.27	67	9	2	202	404	443	1e-09	Probable pyruvate, phosphate dikinase regulatory protein, chloroplastic
TRINITY_DN36525_c0_g1_i14	Q8GVP6	67.86	252	79	341	1096	194	443	5e-118	Probable pyruvate, phosphate dikinase regulatory protein, chloroplastic
TRINITY_DN36525_c0_g1_i15	Q8GVP6	63.89	360	118	208	1257	86	443	1e-157	Probable pyruvate, phosphate dikinase regulatory protein, chloroplastic
TRINITY_DN36525_c0_g1_i16	Q8GVP6	63.89	360	118	208	1257	86	443	2e-156	Probable pyruvate, phosphate dikinase regulatory protein, chloroplastic
TRINITY_DN36525_c0_g1_i17	Q8GVP6	46.27	67	9	2	202	404	443	9e-10	Probable pyruvate, phosphate dikinase regulatory protein, chloroplastic
TRINITY_DN36525_c0_g1_i18	Q8GVP6	63.89	360	118	208	1257	86	443	2e-157	Probable pyruvate, phosphate dikinase regulatory protein, chloroplastic
TRINITY_DN36525_c0_g1_i19	Q8GVP6	63.89	360	118	208	1257	86	443	8e-159	Probable pyruvate, phosphate dikinase regulatory protein, chloroplastic
TRINITY_DN36525_c0_g1_i20	Q8GVP6	63.89	360	118	208	1257	86	443	1e-159	Probable pyruvate, phosphate dikinase regulatory protein, chloroplastic
TRINITY_DN36525_c0_g1_i21	Q8GVP6	63.89	360	118	208	1257	86	443	3e-158	Probable pyruvate, phosphate dikinase regulatory protein, chloroplastic
TRINITY_DN36525_c0_g1_i22	Q8GVP6	63.89	360	118	208	1257	86	443	2e-158	Probable pyruvate, phosphate dikinase regulatory protein, chloroplastic
TRINITY_DN36521_c4_g1_i1	O80952	37.77	188	102	3118	3645	104	288	2e-18	CDP-diacylglycerol--glycerol-3-phosphate 3-phosphatidyltransferase 1, chloroplastic
TRINITY_DN36521_c4_g1_i2	O80952	37.77	188	102	3133	3660	104	288	2e-18	CDP-diacylglycerol--glycerol-3-phosphate 3-phosphatidyltransferase 1, chloroplastic
TRINITY_DN36521_c5_g2_i1	Q42601	54.88	1128	446	1186	4503	91	1177	0	Carbamoyl-phosphate synthase large chain, chloroplastic
TRINITY_DN36521_c5_g3_i1	Q42601	54.88	1128	446	1186	4503	91	1177	0	Carbamoyl-phosphate synthase large chain, chloroplastic
TRINITY_DN36521_c6_g2_i1	F4IV66	34.39	346	208	1610	609	545	883	1e-44	Ribonuclease E/G-like protein, chloroplastic
TRINITY_DN36521_c7_g1_i1	Q9SUQ7	28.45	348	226	1079	93	80	423	1e-18	Cation/H(+) antiporter 17
TRINITY_DN36521_c7_g2_i1	Q9ZS97	69.55	220	67	3099	2440	338	557	8e-99	UPF0051 protein ABCI8, chloroplastic
TRINITY_DN36521_c7_g3_i1	Q9SLN8	41.64	329	186	1068	100	12	340	1e-56	2-alkenal reductase (NADP(+)-dependent)
TRINITY_DN36521_c7_g4_i1	Q9SAH8	43.72	430	230	2920	1658	20	446	3e-95	Metal transporter Nramp1
TRINITY_DN36521_c7_g5_i1	Q9LQK7	29.75	242	151	769	83	230	465	3e-21	Protein ABCI7, chloroplastic
TRINITY_DN36521_c8_g1_i1	F4K7F6	31.84	223	85	1464	982	329	546	5e-17	CLP protease regulatory subunit CLPX2, mitochondrial
TRINITY_DN36521_c8_g3_i1	Q9FYR6	42.91	536	269	1882	281	43	543	1e-121	Proline--tRNA ligase, chloroplastic/mitochondrial
TRINITY_DN36521_c9_g2_i1	O82653	34.4	282	174	224	1036	156	437	5e-42	GTP-binding protein ERG
TRINITY_DN36521_c9_g3_i1	Q9ZS97	58.47	248	88	842	1585	94	326	8e-89	UPF0051 protein ABCI8, chloroplastic
TRINITY_DN36521_c9_g4_i1	F4INA9	33.7	721	380	4209	2326	224	939	4e-91	ATP-dependent DNA helicase homolog RECG, chloroplastic
TRINITY_DN36521_c11_g1_i1	O49852	36.58	473	272	1558	197	506	969	2e-70	Glycine dehydrogenase (decarboxylating), mitochondrial
TRINITY_DN36521_c14_g1_i1	Q9FLT4	35.94	217	122	1661	1041	607	816	2e-34	ABC transporter A family member 10
TRINITY_DN36521_c15_g1_i1	Q42588	43.82	178	93	1056	529	124	296	2e-33	Serine acetyltransferase 1, chloroplastic
TRINITY_DN36521_c16_g1_i1	Q9SZE1	41.76	273	152	2348	3151	38	308	2e-46	Probable 3-hydroxyisobutyrate dehydrogenase-like 1, mitochondrial
TRINITY_DN36521_c20_g1_i1	A2CI69	23.17	164	124	920	435	7	170	2e-06	Probable RuBisCO transcriptional regulator
TRINITY_DN36521_c21_g1_i1	O24364	38.26	149	85	1140	715	104	252	4e-32	2-Cys peroxiredoxin BAS1, chloroplastic
TRINITY_DN36564_c0_g1_i1	Q9C7R6	74.1	251	65	816	64	444	694	6e-97	U-box domain-containing protein 17
TRINITY_DN36564_c2_g2_i1	Q9C7R6	64.46	740	227	2604	460	1	729	0	U-box domain-containing protein 17
TRINITY_DN36564_c2_g2_i2	Q9C7R6	64.46	740	227	2352	208	1	729	0	U-box domain-containing protein 17
TRINITY_DN36564_c2_g2_i3	Q9C7R6	62.41	721	235	2544	460	19	729	0	U-box domain-containing protein 17
TRINITY_DN36564_c2_g2_i4	Q9C7R6	62.41	721	235	2292	208	19	729	0	U-box domain-containing protein 17
TRINITY_DN36557_c0_g1_i1	Q9LZG0	84.87	337	50	117	1124	8	344	0	Adenosine kinase 2
TRINITY_DN36557_c0_g2_i1	Q9LZG0	83.98	337	53	117	1124	8	344	0	Adenosine kinase 2
TRINITY_DN36557_c0_g2_i2	Q9SF85	79.41	68	11	108	302	1	68	2e-36	Adenosine kinase 1
TRINITY_DN36557_c0_g3_i1	Q9LZG0	77.83	212	47	448	1083	133	344	3e-118	Adenosine kinase 2
TRINITY_DN36557_c0_g3_i2	Q9LZG0	71.3	338	70	38	970	7	344	4e-175	Adenosine kinase 2
TRINITY_DN36557_c0_g3_i3	Q9LZG0	76.71	73	17	38	256	7	79	5e-34	Adenosine kinase 2
TRINITY_DN36557_c0_g3_i4	Q9SF85	80.85	47	9	224	364	297	343	2e-20	Adenosine kinase 1
TRINITY_DN36557_c0_g3_i5	Q9LZG0	68.4	212	41	586	1143	133	344	1e-97	Adenosine kinase 2
TRINITY_DN36557_c0_g3_i7	Q9LZG0	77.35	234	52	363	1061	111	344	5e-152	Adenosine kinase 2
TRINITY_DN36557_c0_g3_i8	Q9LZG0	77.35	234	52	186	884	111	344	4e-130	Adenosine kinase 2
TRINITY_DN36557_c0_g3_i9	Q9LZG0	68.8	234	46	363	983	111	344	4e-136	Adenosine kinase 2
TRINITY_DN36557_c0_g3_i10	Q9LZG0	77.83	212	47	586	1221	133	344	1e-117	Adenosine kinase 2
TRINITY_DN36557_c0_g3_i11	Q9LZG0	76.72	232	53	38	730	7	238	3e-132	Adenosine kinase 2
TRINITY_DN36557_c0_g3_i12	Q9LZG0	77.22	338	76	38	1048	7	344	0	Adenosine kinase 2
TRINITY_DN36557_c0_g3_i13	Q9LZG0	77.35	234	52	212	910	111	344	6e-130	Adenosine kinase 2
TRINITY_DN36557_c0_g3_i14	Q9LZG0	68.4	212	41	448	1005	133	344	4e-98	Adenosine kinase 2
TRINITY_DN36557_c0_g3_i15	Q9LZG0	77.36	106	24	448	765	133	238	5e-55	Adenosine kinase 2
TRINITY_DN36557_c0_g3_i16	Q9LZG0	67.18	195	37	212	715	111	305	2e-87	Adenosine kinase 2
TRINITY_DN36557_c1_g1_i1	Q9LZG0	89.19	37	4	2	112	308	344	1e-17	Adenosine kinase 2
TRINITY_DN36599_c0_g1_i1	Q99089	47.86	420	188	361	1554	1	411	2e-92	Common plant regulatory factor 1
TRINITY_DN36599_c0_g1_i2	Q99089	49.05	422	186	198	1409	1	411	3e-85	Common plant regulatory factor 1
TRINITY_DN36599_c0_g1_i3	Q99089	47.86	420	188	269	1462	1	411	4e-93	Common plant regulatory factor 1
TRINITY_DN36599_c0_g1_i4	Q40784	68.89	135	42	1318	1722	189	323	1e-99	Putative glucose-6-phosphate 1-epimerase
TRINITY_DN36599_c0_g1_i5	Q40784	64.33	300	104	1687	2580	25	323	3e-131	Putative glucose-6-phosphate 1-epimerase
TRINITY_DN36599_c0_g1_i6	Q40784	68.89	135	42	1969	2373	189	323	2e-99	Putative glucose-6-phosphate 1-epimerase
TRINITY_DN36599_c0_g1_i7	Q99089	49.64	421	180	269	1465	1	411	2e-100	Common plant regulatory factor 1
TRINITY_DN36599_c0_g1_i8	Q40784	64.33	300	104	1541	2434	25	323	1e-131	Putative glucose-6-phosphate 1-epimerase
TRINITY_DN36599_c0_g1_i9	Q99089	48.23	396	178	475	1608	25	411	1e-89	Common plant regulatory factor 1
TRINITY_DN36599_c0_g1_i10	Q99089	47.86	420	188	269	1462	1	411	8e-93	Common plant regulatory factor 1
TRINITY_DN36599_c0_g1_i11	Q99089	48.23	396	178	475	1608	25	411	8e-90	Common plant regulatory factor 1
TRINITY_DN36599_c0_g1_i12	Q40784	64.33	300	104	889	1782	25	323	8e-135	Putative glucose-6-phosphate 1-epimerase
TRINITY_DN36571_c0_g1_i1	Q9FKA5	62.35	85	28	1444	1190	18	98	5e-23	Uncharacterized protein At5g39570
TRINITY_DN36571_c0_g1_i2	Q9FKA5	62.35	85	28	1820	1566	18	98	5e-23	Uncharacterized protein At5g39570
TRINITY_DN36571_c0_g1_i3	Q9FKA5	62.35	85	28	1813	1559	18	98	5e-23	Uncharacterized protein At5g39570
TRINITY_DN36571_c0_g1_i4	Q9FKA5	62.35	85	28	773	519	18	98	4e-24	Uncharacterized protein At5g39570
TRINITY_DN36511_c0_g1_i1	Q9SY03	42.92	219	114	831	1478	200	410	2e-35	F-box protein At4g02760
TRINITY_DN36511_c0_g1_i2	Q9SY03	45.22	115	61	1419	1763	298	410	2e-27	F-box protein At4g02760
TRINITY_DN36511_c0_g1_i3	Q9SY03	42.92	219	114	709	1356	200	410	8e-36	F-box protein At4g02760
TRINITY_DN36511_c0_g1_i4	Q9SY03	38.7	447	210	179	1447	4	410	2e-68	F-box protein At4g02760
TRINITY_DN36511_c0_g1_i5	Q9SY03	39.93	283	127	486	1325	168	410	6e-40	F-box protein At4g02760
TRINITY_DN36511_c0_g1_i6	Q9SY03	42.92	219	114	709	1356	200	410	8e-36	F-box protein At4g02760
TRINITY_DN36511_c0_g1_i7	Q9SY03	42.92	219	114	1171	1818	200	410	1e-34	F-box protein At4g02760
TRINITY_DN36511_c0_g1_i8	Q9SY03	38.7	447	210	179	1447	4	410	7e-68	F-box protein At4g02760
TRINITY_DN36511_c0_g1_i9	Q9SY03	45.22	115	61	1419	1763	298	410	2e-27	F-box protein At4g02760
TRINITY_DN36511_c0_g2_i1	Q9SY03	40.8	326	156	8	985	122	410	1e-46	F-box protein At4g02760
TRINITY_DN36511_c0_g1_i10	Q9SY03	34.29	417	210	179	1267	4	410	3e-41	F-box protein At4g02760
TRINITY_DN36511_c0_g1_i11	Q9SY03	42.92	219	114	1049	1696	200	410	1e-34	F-box protein At4g02760
TRINITY_DN36511_c0_g1_i12	Q9SY03	38.7	447	210	179	1447	4	410	2e-68	F-box protein At4g02760
TRINITY_DN36511_c0_g1_i13	Q9SY03	42.92	219	114	1171	1818	200	410	2e-34	F-box protein At4g02760
TRINITY_DN36511_c0_g2_i2	Q9SY03	40.8	326	156	8	985	122	410	2e-46	F-box protein At4g02760
TRINITY_DN36541_c0_g1_i1	Q8RX01	58.45	438	174	266	1561	1	436	9e-170	BTB/POZ domain-containing protein At3g05675
TRINITY_DN36541_c0_g1_i2	Q8RX01	57.37	312	127	711	1634	127	436	5e-108	BTB/POZ domain-containing protein At3g05675
TRINITY_DN36541_c0_g1_i3	Q8RX01	57.42	310	126	404	1321	129	436	1e-108	BTB/POZ domain-containing protein At3g05675
TRINITY_DN36541_c0_g1_i4	Q8RX01	59.58	428	165	415	1680	11	436	1e-169	BTB/POZ domain-containing protein At3g05675
TRINITY_DN36541_c0_g1_i5	Q8RX01	58.76	434	171	517	1800	5	436	1e-168	BTB/POZ domain-containing protein At3g05675
TRINITY_DN36541_c0_g1_i6	Q8RX01	58.68	438	173	411	1706	1	436	2e-170	BTB/POZ domain-containing protein At3g05675
TRINITY_DN36541_c0_g1_i7	Q8RX01	57.37	312	127	617	1540	127	436	2e-108	BTB/POZ domain-containing protein At3g05675
TRINITY_DN36541_c0_g1_i8	Q8RX01	57.42	310	126	317	1234	129	436	4e-109	BTB/POZ domain-containing protein At3g05675
TRINITY_DN36541_c0_g1_i9	Q8RX01	57.61	309	125	550	1464	130	436	4e-108	BTB/POZ domain-containing protein At3g05675
TRINITY_DN36541_c0_g1_i10	Q8RX01	57.37	312	127	591	1514	127	436	2e-108	BTB/POZ domain-containing protein At3g05675
TRINITY_DN36541_c0_g1_i11	Q8RX01	50	312	110	591	1394	127	436	6e-84	BTB/POZ domain-containing protein At3g05675
TRINITY_DN36541_c0_g1_i12	Q8RX01	57.37	312	127	472	1395	127	436	5e-109	BTB/POZ domain-containing protein At3g05675
TRINITY_DN36541_c0_g1_i13	Q8RX01	57.37	312	127	385	1308	127	436	2e-109	BTB/POZ domain-containing protein At3g05675
TRINITY_DN36541_c0_g1_i14	Q8RX01	56.83	315	130	407	1339	124	436	1e-108	BTB/POZ domain-containing protein At3g05675
TRINITY_DN36541_c0_g1_i15	Q8RX01	58.22	438	175	179	1474	1	436	7e-170	BTB/POZ domain-containing protein At3g05675
TRINITY_DN36541_c0_g1_i16	Q8RX01	58.99	434	170	177	1460	5	436	4e-171	BTB/POZ domain-containing protein At3g05675
TRINITY_DN36502_c0_g1_i1	Q9SAJ5	42.96	277	146	1550	720	498	762	1e-56	Pentatricopeptide repeat-containing protein At1g79540
TRINITY_DN36502_c0_g1_i2	Q9SAJ5	50.39	387	189	1978	821	117	501	1e-122	Pentatricopeptide repeat-containing protein At1g79540
TRINITY_DN36502_c0_g1_i3	Q9SAJ5	34.72	674	328	2489	720	117	762	1e-115	Pentatricopeptide repeat-containing protein At1g79540
TRINITY_DN36502_c0_g1_i4	Q9SAJ5	34.27	674	331	1821	52	117	762	3e-115	Pentatricopeptide repeat-containing protein At1g79540
TRINITY_DN36502_c0_g1_i5	Q9SAJ5	50.39	387	189	2646	1489	117	501	4e-120	Pentatricopeptide repeat-containing protein At1g79540
TRINITY_DN36502_c0_g1_i6	Q9SAJ5	50.39	387	189	2542	1385	117	501	2e-120	Pentatricopeptide repeat-containing protein At1g79540
TRINITY_DN36502_c0_g1_i7	Q9SAJ5	41.88	277	149	882	52	498	762	2e-55	Pentatricopeptide repeat-containing protein At1g79540
TRINITY_DN36502_c0_g2_i1	Q9SAJ5	36.8	125	72	375	1	23	140	2e-13	Pentatricopeptide repeat-containing protein At1g79540
TRINITY_DN36585_c1_g3_i1	Q96533	90.16	376	37	1352	225	1	376	0	Alcohol dehydrogenase class-3
TRINITY_DN36585_c1_g3_i2	Q96533	90.16	376	37	1349	222	1	376	0	Alcohol dehydrogenase class-3
TRINITY_DN36585_c1_g3_i3	Q96533	90.16	376	37	1351	224	1	376	0	Alcohol dehydrogenase class-3
TRINITY_DN36585_c1_g3_i4	P80572	87.06	170	22	724	215	209	378	5e-105	Alcohol dehydrogenase class-3
TRINITY_DN36504_c0_g1_i1	Q9ZWS6	30.08	133	79	2753	3109	9	141	2e-10	Two-component response regulator ARR6
TRINITY_DN36504_c0_g2_i1	O82475	39.17	554	293	20	1621	60	589	3e-106	Arginine decarboxylase
TRINITY_DN36504_c0_g3_i1	O82475	38.55	607	326	782	2536	36	617	3e-112	Arginine decarboxylase
TRINITY_DN36504_c0_g4_i1	Q9TL08	46.45	282	112	108	836	13	294	3e-55	Magnesium-chelatase subunit ChlI
TRINITY_DN36504_c1_g1_i1	Q8H0S9	52.36	888	410	5057	7702	2	882	0	Puromycin-sensitive aminopeptidase
TRINITY_DN36504_c1_g1_i2	Q8H0S9	52.36	888	410	3932	6577	2	882	0	Puromycin-sensitive aminopeptidase
TRINITY_DN36504_c1_g2_i1	Q8H0S9	52.36	888	410	429	3074	2	882	0	Puromycin-sensitive aminopeptidase
TRINITY_DN36504_c2_g1_i2	Q9FNB0	27.18	618	386	2676	4412	244	836	9e-59	Magnesium-chelatase subunit ChlH, chloroplastic
TRINITY_DN36504_c2_g1_i3	Q9FNB0	27.18	618	386	5773	7509	244	836	2e-58	Magnesium-chelatase subunit ChlH, chloroplastic
TRINITY_DN36504_c3_g1_i2	B9HBA8	50.33	461	223	1161	2537	48	504	1e-149	Biotin carboxylase 1, chloroplastic
TRINITY_DN36515_c0_g1_i1	Q8L4X4	80.81	99	19	143	439	9	107	1e-51	Probable GABA transporter 2
TRINITY_DN36515_c0_g1_i2	Q8L4X4	72.46	276	70	149	958	9	284	2e-116	Probable GABA transporter 2
TRINITY_DN36515_c0_g1_i3	Q8L4X4	81.35	252	47	143	898	9	260	5e-126	Probable GABA transporter 2
TRINITY_DN36515_c0_g2_i1	Q8L4X4	76.13	155	37	702	238	293	447	3e-78	Probable GABA transporter 2
TRINITY_DN36515_c0_g2_i2	Q8L4X4	76.68	193	45	816	238	255	447	2e-103	Probable GABA transporter 2
TRINITY_DN36515_c0_g2_i3	Q8L4X4	80	70	14	334	125	255	324	3e-33	Probable GABA transporter 2
TRINITY_DN36581_c0_g1_i1	Q9SHI1	79.73	222	45	2	667	753	974	2e-105	Translation initiation factor IF-2, chloroplastic
TRINITY_DN36581_c0_g1_i2	Q9SHI1	81.82	154	28	429	890	821	974	2e-68	Translation initiation factor IF-2, chloroplastic
TRINITY_DN36581_c1_g1_i1	P57997	56.33	300	105	352	1179	180	477	1e-64	Translation initiation factor IF-2, chloroplastic
TRINITY_DN36581_c1_g1_i2	P57997	59.15	71	25	2	211	273	340	4e-18	Translation initiation factor IF-2, chloroplastic
TRINITY_DN36581_c1_g1_i3	P57997	46.39	429	180	358	1539	64	477	2e-61	Translation initiation factor IF-2, chloroplastic
TRINITY_DN36581_c1_g1_i4	P57997	56.62	302	102	253	1083	180	477	6e-72	Translation initiation factor IF-2, chloroplastic
TRINITY_DN36581_c2_g1_i1	P57997	64.98	751	201	343	2502	37	756	0	Translation initiation factor IF-2, chloroplastic
TRINITY_DN36581_c2_g1_i2	Q9SHI1	83.17	511	86	64	1596	499	1009	0	Translation initiation factor IF-2, chloroplastic
TRINITY_DN36581_c2_g1_i3	Q9SHI1	84.54	97	15	48	338	670	766	1e-49	Translation initiation factor IF-2, chloroplastic
TRINITY_DN36581_c2_g1_i4	P57997	64.98	751	201	262	2421	37	756	0	Translation initiation factor IF-2, chloroplastic
TRINITY_DN36581_c2_g1_i5	Q9SHI1	84.36	179	28	127	663	588	766	8e-95	Translation initiation factor IF-2, chloroplastic
TRINITY_DN36581_c3_g1_i1	Q9SHI1	74.07	54	14	1	162	970	1023	4e-19	Translation initiation factor IF-2, chloroplastic
TRINITY_DN36563_c0_g1_i1	Q0J0A4	89.62	212	22	636	1	47	258	4e-141	Probable 1-acylglycerol-3-phosphate O-acyltransferase
TRINITY_DN36563_c0_g1_i2	Q0J0A4	89.62	212	22	636	1	47	258	3e-141	Probable 1-acylglycerol-3-phosphate O-acyltransferase
TRINITY_DN36563_c0_g1_i3	Q0J0A4	91.51	106	9	318	1	153	258	7e-67	Probable 1-acylglycerol-3-phosphate O-acyltransferase
TRINITY_DN36563_c1_g2_i1	Q0J0A4	76.82	151	34	640	191	264	414	7e-71	Probable 1-acylglycerol-3-phosphate O-acyltransferase
TRINITY_DN36563_c1_g2_i2	Q0J0A4	76.62	154	35	649	191	261	414	9e-73	Probable 1-acylglycerol-3-phosphate O-acyltransferase
TRINITY_DN36563_c1_g2_i4	Q0J0A4	76.83	164	37	679	191	251	414	6e-79	Probable 1-acylglycerol-3-phosphate O-acyltransferase
TRINITY_DN36563_c1_g2_i5	Q0J0A4	65.85	41	14	565	443	261	301	4e-13	Probable 1-acylglycerol-3-phosphate O-acyltransferase
TRINITY_DN36563_c1_g2_i6	Q0J0A4	55.83	120	46	529	191	295	414	2e-34	Probable 1-acylglycerol-3-phosphate O-acyltransferase
TRINITY_DN36563_c1_g2_i7	Q0J0A4	70.27	37	11	327	217	261	297	2e-08	Probable 1-acylglycerol-3-phosphate O-acyltransferase
TRINITY_DN36563_c1_g2_i8	Q0J0A4	76.62	154	35	649	191	261	414	5e-73	Probable 1-acylglycerol-3-phosphate O-acyltransferase
TRINITY_DN36563_c1_g2_i9	Q0J0A4	76.83	164	37	679	191	251	414	3e-79	Probable 1-acylglycerol-3-phosphate O-acyltransferase
TRINITY_DN36563_c1_g2_i10	Q0J0A4	65.85	41	14	373	251	261	301	1e-10	Probable 1-acylglycerol-3-phosphate O-acyltransferase
TRINITY_DN36563_c1_g2_i11	Q0J0A4	76.82	151	34	640	191	264	414	3e-71	Probable 1-acylglycerol-3-phosphate O-acyltransferase
TRINITY_DN36563_c1_g2_i12	Q0J0A4	72.34	47	13	357	217	251	297	2e-15	Probable 1-acylglycerol-3-phosphate O-acyltransferase
TRINITY_DN36563_c1_g2_i13	Q0J0A4	68.63	51	16	403	251	251	301	2e-16	Probable 1-acylglycerol-3-phosphate O-acyltransferase
TRINITY_DN36563_c1_g2_i14	Q0J0A4	86.07	122	17	783	418	251	372	6e-71	Probable 1-acylglycerol-3-phosphate O-acyltransferase
TRINITY_DN36563_c1_g2_i15	Q0J0A4	76.82	151	34	640	191	264	414	4e-71	Probable 1-acylglycerol-3-phosphate O-acyltransferase
TRINITY_DN36563_c1_g2_i16	Q0J0A4	89.74	78	8	651	418	295	372	3e-46	Probable 1-acylglycerol-3-phosphate O-acyltransferase
TRINITY_DN36563_c1_g2_i17	Q0J0A4	72.34	47	13	357	217	251	297	3e-15	Probable 1-acylglycerol-3-phosphate O-acyltransferase
TRINITY_DN36563_c1_g2_i18	Q0J0A4	70.27	37	11	327	217	261	297	3e-08	Probable 1-acylglycerol-3-phosphate O-acyltransferase
TRINITY_DN36563_c1_g2_i19	Q0J0A4	76.82	151	34	640	191	264	414	7e-71	Probable 1-acylglycerol-3-phosphate O-acyltransferase
TRINITY_DN36563_c1_g2_i20	Q0J0A4	68.63	51	16	403	251	251	301	2e-16	Probable 1-acylglycerol-3-phosphate O-acyltransferase
TRINITY_DN36563_c1_g2_i21	Q0J0A4	65.85	41	14	565	443	261	301	7e-13	Probable 1-acylglycerol-3-phosphate O-acyltransferase
TRINITY_DN36563_c1_g2_i22	Q0J0A4	68.63	51	16	595	443	251	301	3e-18	Probable 1-acylglycerol-3-phosphate O-acyltransferase
TRINITY_DN36563_c1_g2_i23	Q0J0A4	72.34	47	13	357	217	251	297	4e-14	Probable 1-acylglycerol-3-phosphate O-acyltransferase
TRINITY_DN36563_c1_g2_i24	Q0J0A4	76.83	164	37	679	191	251	414	5e-79	Probable 1-acylglycerol-3-phosphate O-acyltransferase
TRINITY_DN36563_c1_g2_i25	Q0J0A4	68.63	51	16	595	443	251	301	2e-18	Probable 1-acylglycerol-3-phosphate O-acyltransferase
TRINITY_DN36563_c1_g2_i26	Q0J0A4	76.83	164	37	679	191	251	414	4e-79	Probable 1-acylglycerol-3-phosphate O-acyltransferase
TRINITY_DN36569_c0_g1_i1	F4K5L5	41.62	346	184	1717	683	18	346	8e-73	Protein trichome birefringence-like 16
TRINITY_DN36569_c0_g1_i2	F4K5L5	75.47	106	26	635	318	446	551	5e-51	Protein trichome birefringence-like 16
TRINITY_DN36569_c0_g1_i3	F4K5L5	73.91	161	42	800	318	391	551	8e-82	Protein trichome birefringence-like 16
TRINITY_DN36569_c0_g1_i4	F4K5L5	68.38	136	43	1090	683	211	346	2e-64	Protein trichome birefringence-like 16
TRINITY_DN36569_c0_g1_i5	F4K5L5	75.47	106	26	635	318	446	551	4e-51	Protein trichome birefringence-like 16
TRINITY_DN36569_c0_g1_i6	F4K5L5	75.47	106	26	635	318	446	551	4e-59	Protein trichome birefringence-like 16
TRINITY_DN36569_c0_g1_i7	F4K5L5	41.62	346	184	1623	589	18	346	4e-73	Protein trichome birefringence-like 16
TRINITY_DN36569_c0_g1_i8	F4K5L5	50.77	522	238	1870	311	18	522	4e-173	Protein trichome birefringence-like 16
TRINITY_DN36569_c0_g1_i9	F4K5L5	73.91	161	42	800	318	391	551	2e-83	Protein trichome birefringence-like 16
TRINITY_DN36569_c0_g1_i10	F4K5L5	67.91	187	53	872	318	370	551	2e-84	Protein trichome birefringence-like 16
TRINITY_DN36569_c0_g1_i11	F4K5L5	75.47	106	26	635	318	446	551	3e-51	Protein trichome birefringence-like 16
TRINITY_DN36569_c0_g1_i12	F4K5L5	45.07	406	204	1848	637	18	406	1e-139	Protein trichome birefringence-like 16
TRINITY_DN36569_c0_g1_i13	F4K5L5	52.63	551	242	1964	318	18	551	0	Protein trichome birefringence-like 16
TRINITY_DN36569_c0_g1_i14	F4K5L5	67.91	187	53	872	318	370	551	8e-84	Protein trichome birefringence-like 16
TRINITY_DN36569_c0_g1_i15	F4K5L5	73.91	161	42	800	318	391	551	7e-79	Protein trichome birefringence-like 16
TRINITY_DN36569_c0_g1_i16	F4K5L5	70.09	341	101	1337	318	211	551	0	Protein trichome birefringence-like 16
TRINITY_DN36569_c0_g1_i17	F4K5L5	67.91	187	53	872	318	370	551	3e-85	Protein trichome birefringence-like 16
TRINITY_DN36569_c0_g2_i1	Q0WPS0	61.73	162	62	1104	619	31	192	4e-93	Protein trichome birefringence-like 14
TRINITY_DN36569_c0_g2_i2	F4K5L5	45.38	390	168	1613	576	18	406	3e-138	Protein trichome birefringence-like 16
TRINITY_DN36569_c0_g2_i3	F4K5L5	53.27	535	205	1729	257	18	551	0	Protein trichome birefringence-like 16
TRINITY_DN36569_c0_g2_i4	F4K5L5	72.1	276	76	1081	257	276	551	1e-149	Protein trichome birefringence-like 16
TRINITY_DN36569_c0_g2_i5	Q0WPS0	59.32	118	36	574	257	291	408	4e-67	Protein trichome birefringence-like 14
TRINITY_DN36569_c0_g2_i6	F4K5L5	69.47	131	39	965	576	276	406	3e-101	Protein trichome birefringence-like 16
TRINITY_DN36526_c0_g1_i1	Q3EDL4	65.1	467	146	1514	141	6	464	0	Probable serine/threonine-protein kinase At1g01540
TRINITY_DN36526_c0_g2_i1	Q3EDL4	69.03	423	102	1594	407	7	427	0	Probable serine/threonine-protein kinase At1g01540
TRINITY_DN36526_c0_g2_i2	Q3EDL4	67.34	444	115	1609	359	7	447	0	Probable serine/threonine-protein kinase At1g01540
TRINITY_DN36526_c0_g2_i3	Q3EDL4	66.3	451	119	1624	359	1	447	0	Probable serine/threonine-protein kinase At1g01540
TRINITY_DN36526_c0_g2_i4	Q3EDL4	67.91	430	106	1609	407	1	427	0	Probable serine/threonine-protein kinase At1g01540
TRINITY_DN36523_c0_g1_i1	Q56YP2	36.57	175	111	1057	533	77	251	5e-21	Phosphatidylinositol 4-phosphate 5-kinase 1
TRINITY_DN36523_c0_g1_i2	Q56YP2	37.14	175	110	1057	533	77	251	6e-23	Phosphatidylinositol 4-phosphate 5-kinase 1
TRINITY_DN36523_c0_g1_i3	Q56YP2	37.14	175	110	1057	533	77	251	3e-22	Phosphatidylinositol 4-phosphate 5-kinase 1
TRINITY_DN36523_c0_g1_i4	Q56YP2	36.57	175	111	1057	533	77	251	2e-20	Phosphatidylinositol 4-phosphate 5-kinase 1
TRINITY_DN36512_c0_g1_i1	Q9LXU9	35.25	122	59	571	215	450	554	1e-08	IRK-interacting protein
TRINITY_DN36512_c0_g1_i2	Q9LXU9	28.81	243	132	873	178	342	554	3e-09	IRK-interacting protein
TRINITY_DN36512_c0_g1_i3	Q9LXU9	35.25	122	59	571	215	450	554	2e-08	IRK-interacting protein
TRINITY_DN36512_c0_g1_i4	Q9LXU9	28.81	243	132	873	178	342	554	3e-09	IRK-interacting protein
TRINITY_DN36529_c0_g1_i1	Q9SM43	72.33	412	109	190	1419	64	472	0	Violaxanthin de-epoxidase, chloroplastic
TRINITY_DN36529_c0_g1_i2	Q39249	62.58	497	123	82	1524	13	462	0	Violaxanthin de-epoxidase, chloroplastic
TRINITY_DN63808_c0_g1_i1	Q07078	75.7	107	26	3	323	452	558	9e-41	Heat shock protein 81-3
TRINITY_DN63805_c0_g1_i1	Q9LF41	38.32	167	99	708	217	842	1007	5e-32	Probable ubiquitin conjugation factor E4
TRINITY_DN63814_c0_g1_i1	P56344	45.61	57	31	189	19	13	69	2e-09	Probable sulfate/thiosulfate import ATP-binding protein CysA
TRINITY_DN63810_c0_g1_i1	Q9T014	43.1	58	32	28	201	303	359	2e-09	Protein SPA1-RELATED 2
TRINITY_DN63803_c0_g1_i1	P93471	75.41	61	15	235	53	43	103	2e-31	E3 ubiquitin-protein ligase COP1
TRINITY_DN63896_c0_g1_i1	P0DI17	45	60	33	123	302	777	836	6e-06	Probable disease resistance protein RF9
TRINITY_DN63883_c0_g1_i1	O04375	50.67	75	37	3	227	386	460	4e-24	Serine/threonine protein phosphatase 2A 57 kDa regulatory subunit B' alpha isoform sp|O04375|2A5A_ARATH
TRINITY_DN63840_c0_g1_i1	Q9LU41	85.03	187	28	1	561	738	924	6e-103	Calcium-transporting ATPase 9, plasma membrane-type
TRINITY_DN63827_c0_g1_i1	F4I8B9	49.55	111	55	168	500	29	138	1e-14	Putative WEB family protein At1g65010, chloroplastic
TRINITY_DN63829_c0_g1_i1	Q9SYP1	50.82	61	29	267	446	2098	2158	3e-16	DExH-box ATP-dependent RNA helicase DExH12
TRINITY_DN63871_c0_g1_i1	Q8H3I4	44.34	106	59	6	323	244	349	7e-25	Peroxisomal (S)-2-hydroxy-acid oxidase GLO4
TRINITY_DN63848_c0_g1_i1	Q7XA42	46.15	78	41	233	3	292	369	3e-17	Putative disease resistance protein RGA1
TRINITY_DN63888_c0_g1_i1	O80944	38.06	134	76	402	1	138	264	7e-26	Aldo-keto reductase family 4 member C8
TRINITY_DN63825_c0_g1_i1	Q9LEB3	87.5	64	8	194	3	78	141	4e-35	Polyadenylate-binding protein RBP47
TRINITY_DN63833_c0_g1_i1	Q9LZD0	48.21	56	29	40	207	184	239	3e-10	Purine-uracil permease NCS1
TRINITY_DN63897_c0_g1_i1	Q42972	64.66	133	46	400	2	141	272	7e-51	Malate dehydrogenase, glyoxysomal
TRINITY_DN63851_c0_g1_i1	Q9SJL0	51.4	107	51	18	335	6	112	1e-29	UDP-glycosyltransferase 86A1
TRINITY_DN63877_c0_g1_i1	F4IIU4	77.44	133	29	397	2	844	976	1e-65	187-kDa microtubule-associated protein AIR9
TRINITY_DN63869_c0_g1_i1	Q76CU2	71.21	66	19	6	203	93	158	2e-26	Pleiotropic drug resistance protein 1
TRINITY_DN63854_c0_g1_i1	O64740	50.49	103	48	2	301	68	170	5e-25	Protein transport protein SEC13 homolog B
TRINITY_DN63824_c0_g1_i1	F4JIF4	29.91	107	75	3	323	866	972	9e-07	Protein NETWORKED 1B
TRINITY_DN8663_c0_g1_i1	F8WLS6	57.14	49	21	147	1	14	62	1e-16	7-deoxyloganetin glucosyltransferase
TRINITY_DN8636_c0_g2_i1	Q9LK32	38.13	139	66	496	888	82	208	1e-13	Uncharacterized protein At3g27210
TRINITY_DN8639_c0_g1_i1	Q9SEK2	76.25	421	99	3	1262	77	497	0	Hexokinase-1
TRINITY_DN8639_c1_g1_i1	Q9SEK2	76.36	55	13	177	341	25	79	4e-23	Hexokinase-1
TRINITY_DN8689_c0_g1_i1	Q6F2U9	70.67	75	22	225	1	494	568	1e-31	Lysine--tRNA ligase
TRINITY_DN8689_c1_g1_i1	Q6F2U9	58.82	68	28	204	1	443	510	4e-23	Lysine--tRNA ligase
TRINITY_DN8683_c0_g1_i1	Q9SID8	98.63	73	1	219	1	1	73	3e-46	Ras-related protein RABH1d
TRINITY_DN8683_c0_g2_i1	Q9LFT9	95.71	140	6	421	2	1	140	5e-93	Ras-related protein RABH1e
TRINITY_DN8642_c0_g1_i1	Q9XES1	38.96	77	42	232	2	752	823	2e-14	Calcium-transporting ATPase 4, endoplasmic reticulum-type
TRINITY_DN8618_c0_g1_i1	Q8LAZ7	48.48	132	64	513	130	207	338	8e-29	COP9 signalosome complex subunit 5b
TRINITY_DN8690_c0_g1_i1	P19172	66.19	139	47	1	417	164	302	3e-69	Acidic endochitinase
TRINITY_DN8690_c1_g1_i1	P23472	74.29	70	18	1	210	98	167	1e-19	Hevamine-A
TRINITY_DN8660_c0_g1_i1	Q9SF32	44.38	489	216	1627	215	1	451	3e-92	Protein IQ-DOMAIN 1
TRINITY_DN8660_c0_g2_i1	Q9SF32	44.38	489	216	1627	215	1	451	3e-92	Protein IQ-DOMAIN 1
TRINITY_DN8641_c0_g1_i1	Q2QWT4	42.86	49	28	1	147	300	348	4e-06	3'(2'),5'-bisphosphate nucleotidase
TRINITY_DN8685_c0_g1_i1	Q6NQ54	73.03	89	24	242	508	26	114	4e-40	Transcription and mRNA export factor SUS1
TRINITY_DN8646_c0_g1_i1	K4BW79	37.38	214	118	1108	491	78	283	6e-09	2-methylene-furan-3-one reductase
TRINITY_DN8673_c0_g1_i1	Q9SSK5	31.54	149	92	43	465	3	149	1e-20	MLP-like protein 43
TRINITY_DN8601_c0_g1_i1	P35694	76.73	159	30	498	43	125	283	1e-86	Xyloglucan endotransglucosylase/hydrolase 2
TRINITY_DN8691_c0_g1_i1	Q8GX77	45.19	104	40	402	142	81	184	7e-18	F-box protein At1g61340
TRINITY_DN8691_c0_g2_i1	Q8GX77	45.19	104	40	402	142	81	184	9e-18	F-box protein At1g61340
TRINITY_DN8675_c0_g1_i1	Q8W1Y3	71.16	215	62	12	656	530	744	2e-94	Kinesin KP1
TRINITY_DN8644_c0_g1_i1	P25011	60.34	295	115	455	1339	148	440	1e-135	G2/mitotic-specific cyclin S13-6
TRINITY_DN8688_c0_g1_i1	Q588V7	29.4	500	290	4530	3172	1664	2147	4e-44	Helicase and polymerase-containing protein TEBICHI
TRINITY_DN8657_c0_g1_i1	Q9LYW9	51.69	89	42	1	264	352	440	2e-17	DnaJ protein P58IPK homolog
TRINITY_DN8657_c1_g1_i1	Q84JR9	37.07	116	69	357	10	439	550	3e-19	TPR repeat-containing thioredoxin TTL4
TRINITY_DN8611_c0_g1_i1	P19595	98.06	103	2	3	311	331	433	1e-63	UTP--glucose-1-phosphate uridylyltransferase
TRINITY_DN8630_c0_g1_i1	Q9SX73	29.92	254	146	1082	324	11	233	5e-28	Kinase-interacting family protein
TRINITY_DN8630_c0_g2_i1	Q9SX73	30.12	249	142	1067	324	16	233	5e-27	Kinase-interacting family protein
TRINITY_DN8604_c0_g1_i1	Q9LI83	58.49	53	22	160	2	11	63	4e-16	Phospholipid-transporting ATPase 10
TRINITY_DN8604_c0_g2_i1	Q9LI83	58.49	53	22	160	2	11	63	2e-16	Phospholipid-transporting ATPase 10
TRINITY_DN8626_c0_g1_i1	Q9LY03	53.41	88	41	43	306	375	462	1e-22	Probable LRR receptor-like serine/threonine-protein kinase IRK
TRINITY_DN8616_c0_g1_i1	Q9ZT63	88.33	60	7	2	181	339	398	4e-30	Metal tolerance protein 1
TRINITY_DN8654_c0_g1_i1	Q9ZUU0	43.02	351	160	1219	185	93	409	2e-69	WRKY transcription factor 44
TRINITY_DN8602_c0_g1_i1	P80883	90.91	33	3	99	197	4	36	6e-13	Cytochrome b6-f complex subunit 7 (Fragment)
TRINITY_DN8662_c0_g1_i1	Q84WI0	45.75	153	67	206	631	1	148	9e-28	Zinc finger protein GIS
TRINITY_DN58204_c0_g1_i1	Q5BPS3	26.67	135	84	6	404	17	138	1e-07	F-box protein DOR
TRINITY_DN58261_c0_g1_i1	Q9SHZ3	84	175	28	528	4	1	175	1e-100	Nucleobase-ascorbate transporter 1
TRINITY_DN58255_c0_g1_i1	P59232	73.81	84	22	398	147	68	151	2e-24	Ubiquitin-40S ribosomal protein S27a-2
TRINITY_DN58247_c0_g1_i1	Q9FMN4	60	120	47	47	403	1	120	2e-49	Thioredoxin-like protein Clot
TRINITY_DN58241_c0_g1_i1	Q9ZSK3	32.99	97	54	401	129	43	134	6e-08	Actin-depolymerizing factor 4
TRINITY_DN58216_c0_g1_i1	Q7G8Y3	94.18	189	11	2	568	528	716	5e-112	Probable chromatin-remodeling complex ATPase chain
TRINITY_DN58249_c0_g1_i1	Q9XIN0	48	150	56	489	938	1	128	4e-39	Transcription factor LHW
TRINITY_DN58248_c0_g1_i1	Q9ZUZ3	39.02	82	47	502	738	15	96	1e-11	Auxin-responsive protein SAUR32
TRINITY_DN58256_c0_g1_i1	Q84W55	52.08	48	22	149	9	984	1031	3e-15	Type II inositol polyphosphate 5-phosphatase 15
TRINITY_DN58268_c0_g1_i1	P51824	74.19	31	8	6	98	153	183	4e-10	ADP-ribosylation factor 1
TRINITY_DN58211_c0_g1_i1	Q9SV05	47.69	65	26	299	123	81	143	9e-08	Serine/threonine-protein kinase-like protein At3g51990
TRINITY_DN58298_c0_g1_i1	Q9SRU2	38.69	137	82	36	443	1127	1262	8e-19	Auxin transport protein BIG
TRINITY_DN58215_c0_g1_i1	Q9SXY1	67.74	217	67	928	287	176	392	4e-103	Chromatin assembly factor 1 subunit FAS2
TRINITY_DN58296_c0_g1_i1	Q9LHA8	55.81	129	54	2	379	465	593	7e-39	Probable mediator of RNA polymerase II transcription subunit 37c
TRINITY_DN58294_c0_g1_i1	P11670	61.48	135	52	84	488	25	159	2e-58	Basic form of pathogenesis-related protein 1
TRINITY_DN3818_c0_g1_i1	Q9XI23	76.85	108	23	322	5	41	148	7e-51	Boron transporter 4
TRINITY_DN3849_c0_g1_i1	Q9LV16	73.43	271	71	46	855	359	629	2e-140	Hydroxyproline O-galactosyltransferase GALT6
TRINITY_DN3849_c0_g2_i1	Q9LV16	73.36	289	76	3	866	341	629	2e-150	Hydroxyproline O-galactosyltransferase GALT6
TRINITY_DN3882_c0_g1_i1	Q9SK55	71.52	165	43	196	687	12	173	1e-79	Transcription factor JUNGBRUNNEN 1
TRINITY_DN3896_c0_g1_i1	Q9FY71	49.59	121	52	7	366	85	197	3e-33	Protein EXORDIUM-like 4
TRINITY_DN3874_c0_g1_i1	Q9LFR7	52.83	53	23	166	14	1	53	5e-07	Probable carboxylesterase 17
TRINITY_DN3863_c0_g1_i1	Q9FH57	49.47	95	38	349	603	86	180	2e-16	GATA transcription factor 5
TRINITY_DN3875_c0_g1_i1	Q76E23	60	100	38	26	319	1032	1131	2e-22	Eukaryotic translation initiation factor 4G
TRINITY_DN3875_c0_g2_i1	Q76E23	59	100	39	26	319	1032	1131	3e-22	Eukaryotic translation initiation factor 4G
TRINITY_DN3812_c0_g1_i1	Q42290	42.16	102	58	1	306	403	503	8e-21	Probable mitochondrial-processing peptidase subunit beta, mitochondrial
TRINITY_DN3812_c0_g2_i1	Q42290	42.16	102	58	1	306	403	503	8e-21	Probable mitochondrial-processing peptidase subunit beta, mitochondrial
TRINITY_DN3819_c0_g1_i1	O64728	59.26	81	31	247	5	441	519	6e-24	Protein STICHEL
TRINITY_DN3819_c1_g1_i1	F4JRP8	54.17	72	33	18	233	308	379	2e-22	Protein STICHEL-like 2
TRINITY_DN3806_c0_g1_i1	Q93ZC5	62.43	189	67	284	844	68	254	5e-79	Allene oxide cyclase 4, chloroplastic
TRINITY_DN3806_c0_g2_i1	Q93ZC5	62.43	189	67	284	844	68	254	5e-79	Allene oxide cyclase 4, chloroplastic
TRINITY_DN3806_c0_g3_i1	Q93ZC5	62.43	189	67	284	844	68	254	5e-79	Allene oxide cyclase 4, chloroplastic
TRINITY_DN3864_c0_g1_i1	Q9SX78	37.23	137	81	2	406	161	294	1e-25	Probable carboxylesterase 2
TRINITY_DN3864_c0_g2_i1	Q9SX78	37.1	124	74	5	370	173	294	3e-23	Probable carboxylesterase 2
TRINITY_DN3873_c0_g1_i1	Q41359	40	140	75	1384	968	36	167	2e-23	Pathogenesis-related protein PR-1 type
TRINITY_DN3890_c0_g1_i1	Q93ZE2	55.01	369	129	91	1116	9	367	6e-118	Transcription factor TGA7
TRINITY_DN3890_c0_g2_i1	Q93ZE2	61.84	228	85	59	739	141	367	1e-100	Transcription factor TGA7
TRINITY_DN33444_c0_g1_i1	Q9FM65	70	30	5	184	107	112	141	2e-10	Fasciclin-like arabinogalactan protein 1
TRINITY_DN33444_c0_g2_i1	Q9FM65	70	150	43	482	33	25	172	1e-68	Fasciclin-like arabinogalactan protein 1
TRINITY_DN33444_c0_g3_i1	Q9FM65	57.69	234	95	701	3	19	249	5e-88	Fasciclin-like arabinogalactan protein 1
TRINITY_DN33444_c0_g3_i2	Q9SU13	63.01	219	80	704	48	24	241	9e-85	Fasciclin-like arabinogalactan protein 2
TRINITY_DN33486_c0_g1_i1	Q6XJG8	96.36	55	2	2	166	837	891	9e-29	26S proteasome non-ATPase regulatory subunit 2 homolog B
TRINITY_DN33474_c0_g1_i1	Q9LU89	82.13	319	57	1626	670	91	409	3e-178	Serine/threonine protein phosphatase 2A 59 kDa regulatory subunit B' eta isoform sp|Q9LU89|2A5N_ARATH
TRINITY_DN33474_c0_g1_i2	Q9LU89	79.29	420	87	1558	299	91	510	0	Serine/threonine protein phosphatase 2A 59 kDa regulatory subunit B' eta isoform sp|Q9LU89|2A5N_ARATH
TRINITY_DN33474_c0_g1_i3	Q9LU89	78.93	337	68	1652	651	91	427	0	Serine/threonine protein phosphatase 2A 59 kDa regulatory subunit B' eta isoform sp|Q9LU89|2A5N_ARATH
TRINITY_DN33474_c0_g1_i4	Q9LU89	82.13	319	57	1626	670	91	409	1e-179	Serine/threonine protein phosphatase 2A 59 kDa regulatory subunit B' eta isoform sp|Q9LU89|2A5N_ARATH
TRINITY_DN33474_c0_g1_i5	Q9LU89	79.29	420	87	1558	299	91	510	0	Serine/threonine protein phosphatase 2A 59 kDa regulatory subunit B' eta isoform sp|Q9LU89|2A5N_ARATH
TRINITY_DN33474_c0_g1_i6	Q9LU89	79.76	415	84	1405	161	91	505	0	Serine/threonine protein phosphatase 2A 59 kDa regulatory subunit B' eta isoform sp|Q9LU89|2A5N_ARATH
TRINITY_DN33474_c0_g1_i7	Q9LU89	78.93	337	68	1652	651	91	427	1e-179	Serine/threonine protein phosphatase 2A 59 kDa regulatory subunit B' eta isoform sp|Q9LU89|2A5N_ARATH
TRINITY_DN33474_c0_g1_i8	Q9LU89	79.76	415	84	1405	161	91	505	0	Serine/threonine protein phosphatase 2A 59 kDa regulatory subunit B' eta isoform sp|Q9LU89|2A5N_ARATH
TRINITY_DN33456_c0_g1_i1	Q8S8S1	55.41	314	123	1414	497	23	327	7e-103	Peroxisome biogenesis protein 16
TRINITY_DN33456_c0_g1_i3	Q8S8S1	55.41	314	123	1414	497	23	327	3e-103	Peroxisome biogenesis protein 16
TRINITY_DN33456_c0_g1_i6	Q8S8S1	54.15	253	108	1002	256	116	364	3e-87	Peroxisome biogenesis protein 16
TRINITY_DN33456_c0_g1_i9	Q8S8S1	56.45	349	137	1278	256	23	364	5e-127	Peroxisome biogenesis protein 16
TRINITY_DN33456_c0_g1_i10	Q8S8S1	56.76	222	81	1435	794	1	215	1e-108	Peroxisome biogenesis protein 16
TRINITY_DN33456_c0_g1_i11	Q8S8S1	55.36	336	133	1480	497	1	327	1e-115	Peroxisome biogenesis protein 16
TRINITY_DN33456_c0_g1_i12	Q8S8S1	56.33	371	147	1344	256	1	364	1e-137	Peroxisome biogenesis protein 16
TRINITY_DN33456_c0_g1_i14	Q8S8S1	51.63	306	131	1390	497	31	327	2e-92	Peroxisome biogenesis protein 16
TRINITY_DN33456_c0_g1_i15	Q8S8S1	56.45	349	137	1278	256	23	364	1e-124	Peroxisome biogenesis protein 16
TRINITY_DN33456_c0_g1_i16	Q8S8S1	56.45	349	137	1278	256	23	364	2e-124	Peroxisome biogenesis protein 16
TRINITY_DN33456_c0_g1_i17	Q8S8S1	53.08	341	145	1254	256	31	364	2e-114	Peroxisome biogenesis protein 16
TRINITY_DN33456_c0_g2_i1	Q8S8S1	78.26	23	5	69	1	312	334	8e-07	Peroxisome biogenesis protein 16
TRINITY_DN33447_c0_g1_i1	O81845	85.25	305	41	213	1121	1	303	2e-178	Mitochondrial uncoupling protein 1
TRINITY_DN33466_c0_g1_i1	Q5I7K3	87.04	54	7	1103	942	1	54	5e-28	40S ribosomal protein S29
TRINITY_DN33466_c0_g1_i2	Q5I7K3	87.04	54	7	919	758	1	54	3e-28	40S ribosomal protein S29
TRINITY_DN33466_c0_g1_i3	Q5I7K3	87.04	54	7	395	234	3	56	6e-30	40S ribosomal protein S29
TRINITY_DN33466_c0_g1_i4	Q5I7K3	87.04	54	7	850	689	1	54	8e-29	40S ribosomal protein S29
TRINITY_DN33438_c0_g1_i1	O24464	64.71	51	18	415	263	179	229	3e-17	UMP-CMP kinase
TRINITY_DN33438_c0_g2_i1	O24464	64.71	51	18	416	264	179	229	3e-17	UMP-CMP kinase
TRINITY_DN33438_c1_g1_i1	O24464	67.91	187	60	362	922	43	229	8e-92	UMP-CMP kinase
TRINITY_DN33438_c1_g1_i2	O24464	63.16	209	76	196	822	22	229	3e-93	UMP-CMP kinase
TRINITY_DN33438_c1_g1_i3	O24464	67.91	187	60	327	887	43	229	4e-91	UMP-CMP kinase
TRINITY_DN33438_c1_g1_i4	O24464	67.06	170	56	323	832	60	229	1e-81	UMP-CMP kinase
TRINITY_DN33438_c1_g2_i1	O24464	61.86	236	83	127	834	1	229	1e-94	UMP-CMP kinase
TRINITY_DN33407_c0_g2_i1	P13089	62.86	210	41	116	637	1	209	3e-65	Auxin-induced protein AUX28
TRINITY_DN33407_c0_g2_i2	P13089	65.02	243	46	116	730	1	242	2e-85	Auxin-induced protein AUX28
TRINITY_DN33407_c0_g2_i3	P13089	65.02	243	46	116	730	1	242	1e-83	Auxin-induced protein AUX28
TRINITY_DN33407_c0_g2_i4	P13089	65.02	243	46	116	730	1	242	5e-84	Auxin-induced protein AUX28
TRINITY_DN33407_c0_g2_i5	P13089	65.02	243	46	116	730	1	242	4e-83	Auxin-induced protein AUX28
TRINITY_DN33407_c0_g2_i6	P13089	62.86	210	41	116	637	1	209	5e-65	Auxin-induced protein AUX28
TRINITY_DN33407_c0_g2_i7	P13089	65.02	243	46	116	730	1	242	1e-84	Auxin-induced protein AUX28
TRINITY_DN33407_c0_g2_i8	P13089	65.02	243	46	116	730	1	242	9e-85	Auxin-induced protein AUX28
TRINITY_DN33407_c0_g3_i1	P93830	48.05	77	23	116	304	7	80	7e-08	Auxin-responsive protein IAA17
TRINITY_DN33407_c2_g1_i1	Q38832	58.52	135	34	340	2	1	135	3e-38	Auxin-responsive protein IAA14
TRINITY_DN33467_c1_g1_i1	B8BBN7	44.8	221	119	1034	372	25	242	2e-49	Obg-like ATPase 1
TRINITY_DN33467_c1_g1_i3	Q6Z1J6	54.01	137	62	1294	884	25	160	2e-68	Obg-like ATPase 1
TRINITY_DN33467_c1_g1_i4	Q6Z1J6	52.11	71	34	390	178	318	388	2e-17	Obg-like ATPase 1
TRINITY_DN33461_c0_g1_i1	Q84VG7	50	94	44	1382	1654	493	586	4e-21	Protein FRIGIDA-ESSENTIAL 1
TRINITY_DN33461_c0_g1_i3	Q84VG7	50	94	44	1517	1789	493	586	2e-21	Protein FRIGIDA-ESSENTIAL 1
TRINITY_DN33461_c0_g1_i4	Q84VG7	50	94	44	1517	1789	493	586	5e-21	Protein FRIGIDA-ESSENTIAL 1
TRINITY_DN33461_c0_g1_i5	Q84VG7	50	94	44	1517	1789	493	586	3e-21	Protein FRIGIDA-ESSENTIAL 1
TRINITY_DN33461_c0_g1_i7	Q84VG7	50	94	44	1517	1789	493	586	3e-21	Protein FRIGIDA-ESSENTIAL 1
TRINITY_DN33461_c0_g1_i8	Q84VG7	50	94	44	1517	1789	493	586	4e-21	Protein FRIGIDA-ESSENTIAL 1
TRINITY_DN33461_c0_g1_i9	Q84VG7	50	94	44	1382	1654	493	586	3e-21	Protein FRIGIDA-ESSENTIAL 1
TRINITY_DN33461_c0_g1_i10	Q84VG7	50	94	44	1382	1654	493	586	4e-21	Protein FRIGIDA-ESSENTIAL 1
TRINITY_DN33461_c0_g1_i12	Q84VG7	50	94	44	1517	1789	493	586	3e-21	Protein FRIGIDA-ESSENTIAL 1
TRINITY_DN33461_c0_g1_i13	Q84VG7	50	94	44	1382	1654	493	586	2e-21	Protein FRIGIDA-ESSENTIAL 1
TRINITY_DN33461_c0_g1_i14	Q84VG7	50	94	44	1382	1654	493	586	1e-21	Protein FRIGIDA-ESSENTIAL 1
TRINITY_DN33461_c0_g1_i15	Q84VG7	50	94	44	1382	1654	493	586	1e-21	Protein FRIGIDA-ESSENTIAL 1
TRINITY_DN33461_c0_g1_i16	Q84VG7	50	94	44	1382	1654	493	586	3e-21	Protein FRIGIDA-ESSENTIAL 1
TRINITY_DN33461_c0_g1_i17	Q84VG7	50	94	44	1517	1789	493	586	5e-21	Protein FRIGIDA-ESSENTIAL 1
TRINITY_DN33461_c0_g1_i18	Q84VG7	50	94	44	1382	1654	493	586	4e-21	Protein FRIGIDA-ESSENTIAL 1
TRINITY_DN33461_c0_g1_i19	Q84VG7	50	94	44	1517	1789	493	586	1e-21	Protein FRIGIDA-ESSENTIAL 1
TRINITY_DN33451_c0_g1_i1	Q9LS48	62.4	242	86	326	1045	78	316	6e-92	protein SLOW GREEN 1, chloroplastic
TRINITY_DN33428_c0_g1_i1	Q8RXL8	36.24	229	142	496	1170	75	303	2e-30	Uncharacterized membrane protein At1g06890
TRINITY_DN33428_c0_g1_i2	Q8RXL8	36.24	229	142	245	919	75	303	2e-30	Uncharacterized membrane protein At1g06890
TRINITY_DN33428_c0_g1_i3	Q8RXL8	45.63	103	56	569	877	75	177	1e-21	Uncharacterized membrane protein At1g06890
TRINITY_DN33428_c0_g1_i4	Q8RXL8	36.24	229	142	569	1243	75	303	3e-30	Uncharacterized membrane protein At1g06890
TRINITY_DN33428_c0_g1_i5	Q8RXL8	45.63	103	56	631	939	75	177	1e-21	Uncharacterized membrane protein At1g06890
TRINITY_DN33428_c0_g1_i6	Q8RXL8	36.24	229	142	631	1305	75	303	3e-30	Uncharacterized membrane protein At1g06890
TRINITY_DN33428_c0_g1_i8	Q8RXL8	36.24	229	142	558	1232	75	303	2e-30	Uncharacterized membrane protein At1g06890
TRINITY_DN33487_c0_g1_i1	Q42601	57.77	1087	428	8304	11486	80	1161	0	Carbamoyl-phosphate synthase large chain, chloroplastic
TRINITY_DN33487_c1_g3_i1	Q94AX4	24.33	485	295	5829	4396	138	557	3e-23	D-lactate dehydrogenase [cytochrome], mitochondrial
TRINITY_DN33487_c2_g1_i1	Q8LQJ8	56.49	478	187	2199	775	224	683	1e-172	ATP-dependent zinc metalloprotease FTSH 5, mitochondrial
TRINITY_DN33487_c4_g1_i1	Q39734	27.56	439	218	3447	2374	526	945	8e-22	Pyruvate, phosphate dikinase, chloroplastic
TRINITY_DN33402_c0_g1_i1	Q9FKC0	88.61	202	23	1022	417	5	206	5e-131	60S ribosomal protein L13a-4
TRINITY_DN33402_c0_g1_i2	Q9FKC0	90.29	206	20	803	186	1	206	2e-136	60S ribosomal protein L13a-4
TRINITY_DN33402_c0_g1_i3	Q9FKC0	88.83	206	23	827	210	1	206	7e-136	60S ribosomal protein L13a-4
TRINITY_DN33402_c0_g1_i4	Q9FKC0	89.32	206	22	941	324	1	206	8e-136	60S ribosomal protein L13a-4
TRINITY_DN33402_c0_g1_i5	Q9FKC0	90.29	206	20	803	186	1	206	2e-135	60S ribosomal protein L13a-4
TRINITY_DN33402_c0_g1_i6	O49885	80.85	47	9	464	324	159	205	1e-17	60S ribosomal protein L13a
TRINITY_DN33402_c0_g1_i7	Q9FKC0	88.83	206	23	827	210	1	206	7e-136	60S ribosomal protein L13a-4
TRINITY_DN33402_c0_g1_i8	O49885	76.6	47	11	557	417	159	205	3e-16	60S ribosomal protein L13a
TRINITY_DN33450_c0_g1_i1	Q9SEX2	43.07	202	100	617	48	324	522	8e-54	Katanin p60 ATPase-containing subunit A1
TRINITY_DN33450_c0_g1_i2	Q9ZNT0	42.68	82	47	421	176	142	223	2e-12	Protein SUPPRESSOR OF K(+) TRANSPORT GROWTH DEFECT 1
TRINITY_DN33450_c0_g1_i3	Q9ZNT0	43.68	87	49	436	176	137	223	2e-15	Protein SUPPRESSOR OF K(+) TRANSPORT GROWTH DEFECT 1
TRINITY_DN33450_c0_g1_i4	Q9SEX2	45.9	61	33	708	526	253	313	2e-20	Katanin p60 ATPase-containing subunit A1
TRINITY_DN33450_c0_g1_i7	Q9SEX2	43.07	202	100	617	48	324	522	8e-54	Katanin p60 ATPase-containing subunit A1
TRINITY_DN33450_c0_g1_i8	Q9SEX2	43.07	202	100	617	48	324	522	6e-54	Katanin p60 ATPase-containing subunit A1
TRINITY_DN33450_c0_g1_i9	Q9ZNT0	46.99	83	41	372	133	137	219	2e-15	Protein SUPPRESSOR OF K(+) TRANSPORT GROWTH DEFECT 1
TRINITY_DN33450_c0_g1_i10	Q9SEX2	43.07	202	100	617	48	324	522	6e-54	Katanin p60 ATPase-containing subunit A1
TRINITY_DN33450_c0_g1_i11	Q9SEX2	45.9	61	33	977	795	253	313	1e-18	Katanin p60 ATPase-containing subunit A1
TRINITY_DN33450_c0_g1_i12	Q9SEX2	44.29	70	39	735	526	244	313	3e-22	Katanin p60 ATPase-containing subunit A1
TRINITY_DN33491_c0_g1_i1	Q8L5U0	86.11	324	45	208	1179	11	334	0	COP9 signalosome complex subunit 4
TRINITY_DN33491_c0_g1_i2	Q8L5U0	76.92	78	18	3	236	320	397	2e-35	COP9 signalosome complex subunit 4
TRINITY_DN33491_c0_g1_i3	Q8L5U0	85.53	387	56	208	1368	11	397	0	COP9 signalosome complex subunit 4
TRINITY_DN33491_c0_g1_i4	Q8L5U0	82.22	45	8	187	321	353	397	2e-18	COP9 signalosome complex subunit 4
TRINITY_DN33405_c0_g1_i1	Q9FZ24	40	490	266	1650	265	45	534	1e-118	Pentatricopeptide repeat-containing protein At1g02370, mitochondrial
TRINITY_DN33405_c0_g1_i2	Q9FZ24	40.12	329	194	1242	265	206	534	2e-76	Pentatricopeptide repeat-containing protein At1g02370, mitochondrial
TRINITY_DN33405_c0_g1_i3	Q9FZ24	40.51	316	186	1206	265	219	534	1e-74	Pentatricopeptide repeat-containing protein At1g02370, mitochondrial
TRINITY_DN33405_c0_g1_i4	Q9FZ24	42.45	490	279	1725	265	45	534	6e-130	Pentatricopeptide repeat-containing protein At1g02370, mitochondrial
TRINITY_DN33468_c1_g1_i1	Q8VZ20	36.57	134	72	337	708	23	153	1e-10	Trihelix transcription factor ASR3
TRINITY_DN33468_c1_g1_i2	Q8VZ20	33.91	115	70	124	450	39	153	3e-10	Trihelix transcription factor ASR3
TRINITY_DN33468_c1_g1_i3	Q8VZ20	30.25	119	71	23	367	39	149	3e-09	Trihelix transcription factor ASR3
TRINITY_DN33426_c0_g1_i1	P49199	61.62	99	37	11	304	21	119	3e-39	40S ribosomal protein S8
TRINITY_DN33426_c1_g1_i1	Q08069	36.27	102	52	404	138	112	213	3e-14	40S ribosomal protein S8
TRINITY_DN33426_c1_g2_i1	Q08069	56.73	208	77	792	205	1	207	2e-76	40S ribosomal protein S8
TRINITY_DN33426_c1_g3_i1	Q08069	63.64	77	28	283	53	51	127	4e-33	40S ribosomal protein S8
TRINITY_DN33460_c0_g2_i1	Q8LG10	52.21	113	44	106	426	41	149	8e-27	GATA transcription factor 15
TRINITY_DN33460_c0_g2_i2	Q8LG10	53.98	113	42	106	426	41	149	1e-27	GATA transcription factor 15
TRINITY_DN33460_c0_g2_i3	Q8LG10	47.83	92	38	237	494	62	149	3e-17	GATA transcription factor 15
TRINITY_DN33436_c0_g1_i1	P09444	65.96	94	32	358	77	22	115	4e-29	Late embryogenesis abundant protein D-34
TRINITY_DN33436_c0_g2_i1	Q8GWT7	64.71	34	12	294	193	141	174	4e-09	Late embryogenesis abundant protein 47
TRINITY_DN33436_c0_g2_i2	P09444	63.23	223	81	858	193	22	244	8e-72	Late embryogenesis abundant protein D-34
TRINITY_DN33436_c0_g3_i2	P09444	65.96	94	32	917	636	22	115	1e-27	Late embryogenesis abundant protein D-34
TRINITY_DN33410_c0_g1_i1	Q94B71	51.3	807	276	2540	141	37	733	0	Protein OBERON 3
TRINITY_DN33435_c1_g1_i1	Q9SJX7	73.37	368	90	1169	66	74	433	0	Protein root UVB sensitive 2, chloroplastic
TRINITY_DN33435_c1_g1_i2	Q9SJX7	88.14	59	7	419	243	196	254	1e-28	Protein root UVB sensitive 2, chloroplastic
TRINITY_DN33435_c1_g1_i3	Q9SJX7	71.86	430	121	1355	66	4	433	0	Protein root UVB sensitive 2, chloroplastic
TRINITY_DN33435_c1_g1_i4	Q9SJX7	68.63	255	80	830	66	179	433	2e-166	Protein root UVB sensitive 2, chloroplastic
TRINITY_DN33435_c1_g1_i6	Q9SJX7	65.88	469	121	1472	66	4	433	0	Protein root UVB sensitive 2, chloroplastic
TRINITY_DN33435_c1_g1_i7	Q9SJX7	64.78	477	121	1496	66	4	433	0	Protein root UVB sensitive 2, chloroplastic
TRINITY_DN33435_c1_g1_i8	Q9SJX7	68.63	255	80	830	66	179	433	3e-172	Protein root UVB sensitive 2, chloroplastic
TRINITY_DN33435_c1_g1_i9	Q9SJX7	70.55	438	121	1379	66	4	433	0	Protein root UVB sensitive 2, chloroplastic
TRINITY_DN33435_c1_g1_i10	Q9SJX7	75	360	90	1145	66	74	433	0	Protein root UVB sensitive 2, chloroplastic
TRINITY_DN33452_c0_g3_i1	Q6KAJ8	72.55	51	14	40	192	1	51	1e-20	60S ribosomal protein L39-1
TRINITY_DN33423_c0_g1_i1	Q8H7Y8	94.12	68	4	205	2	30	97	4e-38	Probable histone H2A variant 1
TRINITY_DN33423_c1_g1_i1	Q84MP7	100	49	0	414	268	89	137	6e-27	Probable histone H2A variant 3
TRINITY_DN33423_c1_g2_i1	Q84MP7	100	77	0	507	277	61	137	2e-47	Probable histone H2A variant 3
TRINITY_DN33423_c1_g3_i1	Q9C944	94.5	109	6	744	418	26	134	2e-67	Probable histone H2A variant 3
TRINITY_DN33423_c1_g3_i2	Q84MP7	100	77	0	648	418	61	137	1e-46	Probable histone H2A variant 3
TRINITY_DN33437_c0_g1_i1	Q7XJS0	60.91	330	127	1161	172	148	475	3e-166	Histone-lysine N-methyltransferase ASHR1
TRINITY_DN33437_c0_g1_i2	Q7XJS0	54.07	492	205	1635	172	1	475	0	Histone-lysine N-methyltransferase ASHR1
TRINITY_DN33437_c0_g1_i3	Q7XJS0	60.14	444	171	1491	172	34	475	0	Histone-lysine N-methyltransferase ASHR1
TRINITY_DN33437_c0_g1_i4	Q7XJS0	59.54	477	187	1590	172	1	475	0	Histone-lysine N-methyltransferase ASHR1
TRINITY_DN33437_c0_g1_i5	Q7XJS0	47.19	231	101	955	275	1	214	8e-81	Histone-lysine N-methyltransferase ASHR1
TRINITY_DN33437_c0_g1_i6	Q7XJS0	56.92	65	28	366	172	278	342	2e-20	Histone-lysine N-methyltransferase ASHR1
TRINITY_DN33437_c0_g1_i7	Q7XJS0	59.57	282	108	1607	774	1	280	5e-170	Histone-lysine N-methyltransferase ASHR1
TRINITY_DN33437_c0_g1_i8	Q7XJS0	60.51	276	103	855	40	1	274	7e-124	Histone-lysine N-methyltransferase ASHR1
TRINITY_DN33437_c0_g1_i9	Q7XJS0	60.64	249	92	1508	774	34	280	2e-159	Histone-lysine N-methyltransferase ASHR1
TRINITY_DN33459_c0_g2_i4	Q9FDX1	55.59	295	127	1036	158	8	300	2e-99	F-box protein SKIP1
TRINITY_DN33459_c0_g2_i8	Q9FDX1	55.59	295	127	1036	158	8	300	1e-99	F-box protein SKIP1
TRINITY_DN33459_c0_g2_i10	Q9FDX1	55.59	295	127	1036	158	8	300	1e-99	F-box protein SKIP1
TRINITY_DN33459_c0_g4_i4	Q9FDX1	55.59	295	127	2026	2904	8	300	9e-100	F-box protein SKIP1
TRINITY_DN33459_c0_g4_i7	Q9FDX1	55.59	295	127	2320	3198	8	300	3e-99	F-box protein SKIP1
TRINITY_DN33459_c0_g4_i9	Q9FDX1	55.59	295	127	2358	3236	8	300	4e-99	F-box protein SKIP1
TRINITY_DN33459_c0_g4_i12	Q9FDX1	55.59	295	127	2399	3277	8	300	5e-99	F-box protein SKIP1
TRINITY_DN33459_c0_g4_i13	Q9FDX1	55.59	295	127	1035	1913	8	300	1e-102	F-box protein SKIP1
TRINITY_DN33459_c0_g4_i14	Q9FDX1	55.59	295	127	2067	2945	8	300	1e-99	F-box protein SKIP1
TRINITY_DN33459_c0_g4_i19	Q9FDX1	55.59	295	127	2105	2983	8	300	1e-99	F-box protein SKIP1
TRINITY_DN33459_c0_g4_i22	Q9FDX1	55.59	295	127	2064	2942	8	300	1e-99	F-box protein SKIP1
TRINITY_DN33459_c0_g4_i25	Q9FDX1	55.59	295	127	2361	3239	8	300	4e-99	F-box protein SKIP1
TRINITY_DN33429_c0_g1_i1	Q9LP37	79.45	73	15	292	510	85	157	1e-29	50S ribosomal protein L34, chloroplastic
TRINITY_DN33429_c0_g1_i2	Q9LP37	79.45	73	15	292	510	85	157	1e-29	50S ribosomal protein L34, chloroplastic
TRINITY_DN33421_c0_g2_i1	Q75HC2	64.86	868	294	572	3169	190	1048	0	Protein argonaute 7
TRINITY_DN33421_c0_g2_i2	Q75HC2	66.36	544	174	1461	3089	513	1048	0	Protein argonaute 7
TRINITY_DN33476_c0_g1_i1	Q9LX31	65.57	61	20	289	110	178	238	6e-22	Tetrapyrrole-binding protein, chloroplastic
TRINITY_DN33476_c0_g1_i2	Q9LX31	54.55	88	31	351	115	178	265	8e-24	Tetrapyrrole-binding protein, chloroplastic
TRINITY_DN33476_c0_g2_i2	Q9SZL8	38.56	153	69	230	631	32	178	1e-08	Protein FAR1-RELATED SEQUENCE 5
TRINITY_DN33476_c0_g2_i4	Q9SZL8	38.56	153	69	230	631	32	178	1e-08	Protein FAR1-RELATED SEQUENCE 5
TRINITY_DN33476_c0_g3_i1	Q9LX31	63.21	106	38	47	364	81	185	1e-42	Tetrapyrrole-binding protein, chloroplastic
TRINITY_DN33415_c0_g2_i2	P41380	24.21	190	112	1488	925	232	391	3e-11	Eukaryotic initiation factor 4A-3
TRINITY_DN33446_c0_g1_i1	Q9M2T9	72.87	586	145	3278	1551	1	582	0	Methionine--tRNA ligase, chloroplastic/mitochondrial
TRINITY_DN33446_c0_g1_i2	Q9M2T9	74.65	284	72	2402	1551	299	582	0	Methionine--tRNA ligase, chloroplastic/mitochondrial
TRINITY_DN33446_c0_g1_i3	Q9M2T9	72.87	586	145	2890	1163	1	582	0	Methionine--tRNA ligase, chloroplastic/mitochondrial
TRINITY_DN33446_c0_g1_i4	Q9M2T9	76.8	362	84	2636	1551	221	582	0	Methionine--tRNA ligase, chloroplastic/mitochondrial
TRINITY_DN33446_c0_g1_i5	Q9M2T9	72.87	586	145	3255	1528	1	582	0	Methionine--tRNA ligase, chloroplastic/mitochondrial
TRINITY_DN33413_c0_g1_i1	Q10PI5	68.84	199	58	586	2	31	229	4e-94	Heptahelical transmembrane protein ADIPOR3
TRINITY_DN33413_c0_g1_i2	Q10PI5	76.94	373	82	1272	166	31	403	0	Heptahelical transmembrane protein ADIPOR3
TRINITY_DN33413_c0_g1_i3	Q10PI5	68.84	199	58	586	2	31	229	4e-95	Heptahelical transmembrane protein ADIPOR3
TRINITY_DN33413_c0_g1_i4	Q9SZG0	84.71	157	24	636	166	229	385	3e-91	Heptahelical transmembrane protein 4
TRINITY_DN33413_c0_g1_i5	Q10PI5	76.94	373	82	1272	166	31	403	0	Heptahelical transmembrane protein ADIPOR3
TRINITY_DN33413_c0_g1_i6	Q9SZG0	86.64	217	29	816	166	169	385	2e-139	Heptahelical transmembrane protein 4
TRINITY_DN33413_c0_g1_i7	Q9SZG0	84.71	157	24	636	166	229	385	5e-92	Heptahelical transmembrane protein 4
TRINITY_DN33498_c1_g5_i1	Q9FRL8	65.42	214	72	937	299	1	213	1e-100	Glutathione S-transferase DHAR2
TRINITY_DN33498_c1_g6_i1	Q9FRL8	66.82	214	69	847	209	1	213	3e-101	Glutathione S-transferase DHAR2
TRINITY_DN33498_c1_g5_i2	Q9FRL8	67.88	137	43	1026	616	1	136	2e-77	Glutathione S-transferase DHAR2
TRINITY_DN33418_c0_g1_i1	Q8GW72	68.15	449	140	212	1552	39	486	0	Alpha-L-fucosidase 1
TRINITY_DN33478_c0_g2_i1	Q9LZK5	48	75	39	277	501	25	99	2e-14	DnaJ protein ERDJ3B
TRINITY_DN33478_c0_g2_i2	Q9LZK5	45.83	48	26	317	460	52	99	2e-09	DnaJ protein ERDJ3B
TRINITY_DN33478_c0_g2_i3	Q9LZK5	44.94	89	49	85	351	11	99	1e-16	DnaJ protein ERDJ3B
TRINITY_DN33478_c0_g2_i4	Q9LZK5	50.67	75	37	172	396	25	99	3e-15	DnaJ protein ERDJ3B
TRINITY_DN33478_c0_g2_i5	Q9LZK5	35.64	101	39	277	579	25	99	1e-09	DnaJ protein ERDJ3B
TRINITY_DN33478_c0_g2_i6	Q9LZK5	45.83	48	26	272	415	52	99	3e-10	DnaJ protein ERDJ3B
TRINITY_DN33478_c0_g2_i7	Q9LZK5	51.79	56	26	277	444	25	79	1e-09	DnaJ protein ERDJ3B
TRINITY_DN33475_c0_g1_i1	Q6NQL6	45.92	98	53	381	88	187	284	4e-12	Lipid phosphate phosphatase epsilon 2, chloroplastic
TRINITY_DN33475_c0_g1_i2	Q6NQL6	46.05	228	110	747	88	62	284	7e-51	Lipid phosphate phosphatase epsilon 2, chloroplastic
TRINITY_DN33475_c0_g1_i3	Q6NQL6	46.05	228	110	747	88	62	284	1e-50	Lipid phosphate phosphatase epsilon 2, chloroplastic
TRINITY_DN33475_c0_g2_i1	Q6NQL6	48.36	213	98	731	129	73	285	6e-39	Lipid phosphate phosphatase epsilon 2, chloroplastic
TRINITY_DN33489_c0_g1_i1	P0CB21	30.68	792	401	405	2588	1	708	4e-57	Uncharacterized protein At4g26450
TRINITY_DN33422_c0_g1_i1	O04932	84.68	1051	151	183	3314	1	1048	0	Probable sucrose-phosphate synthase 1
TRINITY_DN33422_c0_g1_i2	O04932	79.59	627	118	298	2157	425	1048	0	Probable sucrose-phosphate synthase 1
TRINITY_DN33440_c0_g1_i1	Q8W4J9	33.19	913	535	2955	292	39	901	2e-117	Disease resistance protein RPP8
TRINITY_DN33440_c0_g1_i2	Q8W4J9	36.94	222	123	661	32	122	338	1e-34	Disease resistance protein RPP8
TRINITY_DN33440_c0_g1_i4	Q8W474	33.21	828	480	2644	230	122	899	4e-102	Probable disease resistance protein At1g58390
TRINITY_DN33440_c0_g1_i5	Q8W4J9	36.94	222	123	1482	853	122	338	1e-32	Disease resistance protein RPP8
TRINITY_DN33440_c0_g1_i6	Q8W4J9	35.59	236	130	1650	994	122	352	4e-33	Disease resistance protein RPP8
TRINITY_DN33448_c0_g1_i1	A2WWV5	25.47	106	68	827	543	30	135	1e-07	Elicitor-responsive protein 1
TRINITY_DN33448_c0_g2_i1	A2WWV5	28.07	114	71	887	579	30	143	2e-10	Elicitor-responsive protein 1
TRINITY_DN33448_c0_g2_i2	A2WWV5	28.07	114	71	972	664	30	143	3e-10	Elicitor-responsive protein 1
TRINITY_DN33492_c0_g1_i1	Q9FG35	75.29	170	42	54	563	439	608	3e-94	Protein trichome birefringence
TRINITY_DN33492_c0_g1_i2	Q9FG35	70.56	377	109	509	1639	234	608	0	Protein trichome birefringence
TRINITY_DN33492_c0_g1_i3	Q9FG35	72.98	359	97	157	1233	250	608	0	Protein trichome birefringence
TRINITY_DN33492_c0_g1_i4	Q9FG35	73.53	170	45	54	563	439	608	1e-91	Protein trichome birefringence
TRINITY_DN33430_c0_g1_i1	Q8L540	62.59	294	110	505	1386	80	373	6e-122	Thiol-disulfide oxidoreductase LTO1
TRINITY_DN33430_c0_g1_i2	Q8L540	62.59	294	110	505	1386	80	373	1e-122	Thiol-disulfide oxidoreductase LTO1
TRINITY_DN33430_c0_g1_i3	Q8L540	58.33	60	25	505	684	80	139	2e-15	Thiol-disulfide oxidoreductase LTO1
TRINITY_DN33464_c0_g1_i1	O22881	78.25	800	153	645	2999	1	794	0	Potassium transporter 2
TRINITY_DN33464_c0_g1_i2	O22881	81.31	337	61	645	1649	1	337	0	Potassium transporter 2
TRINITY_DN33464_c0_g1_i3	O22881	82.98	423	70	226	1488	1	423	0	Potassium transporter 2
TRINITY_DN33464_c0_g1_i4	O22881	78.25	800	153	226	2580	1	794	0	Potassium transporter 2
TRINITY_DN33464_c0_g1_i5	O22881	81.31	337	61	111	1115	1	337	0	Potassium transporter 2
TRINITY_DN33464_c0_g1_i6	O22881	76.03	463	92	1004	2353	338	794	0	Potassium transporter 2
TRINITY_DN33464_c0_g1_i7	O22881	79.64	280	55	567	1400	1	280	7e-146	Potassium transporter 2
TRINITY_DN33464_c0_g1_i8	O22881	78.25	800	153	567	2921	1	794	0	Potassium transporter 2
TRINITY_DN33464_c0_g1_i9	O22881	79.72	281	55	567	1403	1	281	1e-146	Potassium transporter 2
TRINITY_DN33464_c0_g1_i10	O22881	79.64	280	55	226	1059	1	280	1e-147	Potassium transporter 2
TRINITY_DN33464_c0_g1_i11	O22881	76.03	463	92	1537	2886	338	794	0	Potassium transporter 2
TRINITY_DN33464_c0_g1_i12	O22881	72.21	367	83	172	1233	434	794	0	Potassium transporter 2
TRINITY_DN33464_c0_g1_i13	O22881	77.46	519	98	802	2319	282	794	0	Potassium transporter 2
TRINITY_DN33464_c0_g1_i14	O22881	79.64	280	55	645	1478	1	280	2e-145	Potassium transporter 2
TRINITY_DN33464_c0_g1_i15	O22881	81.31	337	61	567	1571	1	337	0	Potassium transporter 2
TRINITY_DN33464_c0_g1_i16	O22881	79.72	281	55	645	1481	1	281	2e-146	Potassium transporter 2
TRINITY_DN33464_c0_g1_i17	O22881	82.98	423	70	567	1829	1	423	0	Potassium transporter 2
TRINITY_DN33464_c0_g1_i18	O22881	75.44	627	134	94	1932	174	794	0	Potassium transporter 2
TRINITY_DN33464_c0_g1_i19	O22881	79.72	281	55	226	1062	1	281	2e-148	Potassium transporter 2
TRINITY_DN33464_c0_g1_i20	O22881	77.46	519	98	687	2204	282	794	0	Potassium transporter 2
TRINITY_DN33464_c0_g1_i21	O22881	82.98	423	70	645	1907	1	423	0	Potassium transporter 2
TRINITY_DN33481_c0_g3_i1	P33207	33.33	252	159	131	877	74	319	2e-33	3-oxoacyl-[acyl-carrier-protein] reductase, chloroplastic
TRINITY_DN33481_c0_g4_i1	Q93X62	34.12	85	56	33	287	140	224	9e-11	3-oxoacyl-[acyl-carrier-protein] reductase 1, chloroplastic
TRINITY_DN33481_c0_g3_i2	Q75KH3	36.36	55	34	13	177	245	298	5e-06	Glucose and ribitol dehydrogenase homolog
TRINITY_DN33424_c1_g1_i1	Q941T9	31.28	406	231	382	1596	3	361	2e-60	Probable mannose-1-phosphate guanylyltransferase 2
TRINITY_DN33465_c0_g1_i1	Q9SJZ7	42.21	353	192	1728	670	95	435	7e-88	Chaperone protein dnaJ A6, chloroplastic
TRINITY_DN33465_c0_g1_i2	Q9SJZ7	38.52	122	75	925	560	321	442	5e-20	Chaperone protein dnaJ A6, chloroplastic
TRINITY_DN33465_c0_g1_i3	Q9SJZ7	41.62	173	100	1188	670	264	435	8e-71	Chaperone protein dnaJ A6, chloroplastic
TRINITY_DN33465_c0_g1_i4	Q9SJZ7	42.31	182	94	1667	1122	95	265	9e-71	Chaperone protein dnaJ A6, chloroplastic
TRINITY_DN33465_c0_g1_i5	Q9SJZ7	39.51	243	146	1288	560	201	442	2e-57	Chaperone protein dnaJ A6, chloroplastic
TRINITY_DN33465_c0_g1_i6	Q9SJZ7	42.54	181	93	1669	1127	95	264	3e-65	Chaperone protein dnaJ A6, chloroplastic
TRINITY_DN33465_c0_g1_i7	Q9SJZ7	40	115	69	1014	670	321	435	7e-20	Chaperone protein dnaJ A6, chloroplastic
TRINITY_DN33445_c0_g1_i8	F4KHA8	33.85	65	33	385	549	108	172	1e-07	WAT1-related protein At5g40230
TRINITY_DN33445_c0_g3_i1	Q94JU2	47.29	277	140	391	1215	69	341	1e-66	WAT1-related protein At3g28050
TRINITY_DN33445_c0_g3_i2	Q94JU2	47.29	277	140	391	1215	69	341	9e-65	WAT1-related protein At3g28050
TRINITY_DN33445_c0_g3_i3	Q94JU2	47.29	277	140	391	1215	69	341	2e-66	WAT1-related protein At3g28050
TRINITY_DN33445_c0_g3_i4	Q94JU2	45.13	339	180	141	1151	7	341	8e-74	WAT1-related protein At3g28050
TRINITY_DN33445_c0_g3_i5	Q94JU2	45.13	339	180	141	1151	7	341	1e-71	WAT1-related protein At3g28050
TRINITY_DN33445_c0_g3_i6	Q94JU2	45.13	339	180	141	1151	7	341	2e-73	WAT1-related protein At3g28050
TRINITY_DN33462_c0_g1_i1	Q56YP2	36.93	176	111	850	1377	77	252	1e-25	Phosphatidylinositol 4-phosphate 5-kinase 1
TRINITY_DN33462_c0_g1_i2	Q56YP2	40.98	61	36	302	484	146	206	2e-08	Phosphatidylinositol 4-phosphate 5-kinase 1
TRINITY_DN33462_c0_g1_i3	Q56YP2	36.93	176	111	850	1377	77	252	2e-25	Phosphatidylinositol 4-phosphate 5-kinase 1
TRINITY_DN33462_c0_g2_i1	Q27YU0	40	75	45	9	233	587	661	3e-13	Flagellar radial spoke protein 1
TRINITY_DN33463_c0_g1_i1	Q42533	40.74	81	45	728	970	203	280	5e-08	Biotin carboxyl carrier protein of acetyl-CoA carboxylase 1, chloroplastic
TRINITY_DN33463_c0_g1_i2	Q42533	40.74	81	45	302	544	203	280	2e-08	Biotin carboxyl carrier protein of acetyl-CoA carboxylase 1, chloroplastic
TRINITY_DN33463_c0_g2_i1	Q42533	39.51	81	46	707	949	203	280	2e-07	Biotin carboxyl carrier protein of acetyl-CoA carboxylase 1, chloroplastic
TRINITY_DN33463_c0_g1_i4	Q42533	40.74	81	45	710	952	203	280	5e-08	Biotin carboxyl carrier protein of acetyl-CoA carboxylase 1, chloroplastic
TRINITY_DN33455_c0_g1_i1	Q570P7	60.45	134	48	43	444	2	130	3e-50	Probable inactive dual specificity protein phosphatase-like At4g18593
TRINITY_DN33455_c0_g1_i2	Q570P7	61.36	132	46	434	829	4	130	1e-49	Probable inactive dual specificity protein phosphatase-like At4g18593
TRINITY_DN33455_c0_g1_i3	Q570P7	61.36	132	46	85	480	4	130	5e-51	Probable inactive dual specificity protein phosphatase-like At4g18593
TRINITY_DN33494_c0_g1_i1	Q84ZC0	95.24	21	1	259	197	431	451	1e-06	Probable V-type proton ATPase subunit H
TRINITY_DN33494_c0_g2_i1	Q9LX65	74.67	450	104	1543	194	2	441	0	V-type proton ATPase subunit H
TRINITY_DN33494_c0_g2_i2	Q9LX65	83.13	83	14	442	194	359	441	1e-40	V-type proton ATPase subunit H
TRINITY_DN33494_c0_g2_i3	Q9LX65	74.89	442	101	1519	194	10	441	0	V-type proton ATPase subunit H
TRINITY_DN33470_c0_g1_i1	Q8S9H7	52.53	198	82	321	905	19	207	4e-57	Transcription factor DIVARICATA
TRINITY_DN33470_c0_g1_i2	Q8S9H7	73.61	72	16	95	310	139	207	8e-28	Transcription factor DIVARICATA
TRINITY_DN33470_c0_g1_i3	Q8S9H7	52.53	198	82	321	905	19	207	3e-57	Transcription factor DIVARICATA
TRINITY_DN33470_c0_g1_i4	Q8S9H7	52.53	198	82	129	713	19	207	7e-58	Transcription factor DIVARICATA
TRINITY_DN33470_c0_g1_i5	Q8S9H7	52.53	198	82	129	713	19	207	1e-57	Transcription factor DIVARICATA
TRINITY_DN33470_c0_g1_i6	Q8S9H7	73.61	72	16	95	310	139	207	9e-28	Transcription factor DIVARICATA
TRINITY_DN33458_c0_g1_i1	P14232	73.64	110	27	582	259	233	342	2e-42	TGACG-sequence-specific DNA-binding protein TGA-1A
TRINITY_DN33458_c0_g1_i2	Q39237	48.57	105	42	428	150	1	105	2e-17	Transcription factor TGA1
TRINITY_DN33458_c0_g1_i3	P14232	74.83	294	71	1134	259	50	342	8e-140	TGACG-sequence-specific DNA-binding protein TGA-1A
TRINITY_DN33458_c0_g1_i4	P14232	73.64	110	27	454	131	233	342	6e-43	TGACG-sequence-specific DNA-binding protein TGA-1A
TRINITY_DN33458_c0_g1_i5	Q39237	59.26	378	114	1225	131	1	351	3e-136	Transcription factor TGA1
TRINITY_DN33458_c0_g1_i6	Q39237	63.64	352	114	1147	131	1	351	9e-143	Transcription factor TGA1
TRINITY_DN33458_c0_g1_i7	Q39237	63.85	130	34	443	93	1	130	4e-44	Transcription factor TGA1
TRINITY_DN33458_c0_g1_i8	P14232	73.64	110	27	582	259	233	342	2e-42	TGACG-sequence-specific DNA-binding protein TGA-1A
TRINITY_DN33458_c0_g1_i9	Q39237	63.64	352	114	1275	259	1	351	4e-142	Transcription factor TGA1
TRINITY_DN33458_c0_g1_i10	P14232	73.64	110	27	454	131	233	342	6e-43	TGACG-sequence-specific DNA-binding protein TGA-1A
TRINITY_DN33458_c0_g1_i11	Q39237	59.26	378	114	1353	259	1	351	1e-135	Transcription factor TGA1
TRINITY_DN33458_c0_g1_i12	P14232	74.83	294	71	1006	131	50	342	2e-140	TGACG-sequence-specific DNA-binding protein TGA-1A
TRINITY_DN33458_c0_g1_i13	P14232	68.75	320	71	1084	131	50	342	5e-134	TGACG-sequence-specific DNA-binding protein TGA-1A
TRINITY_DN33414_c1_g1_i1	P51566	82.05	429	72	233	1504	17	445	0	Serine/threonine-protein kinase AFC1
TRINITY_DN33414_c1_g1_i2	P51566	88.71	186	21	223	780	260	445	3e-118	Serine/threonine-protein kinase AFC1
TRINITY_DN33412_c0_g1_i1	Q9SXC8	89.66	174	18	728	207	1	174	6e-117	Ubiquitin-fold modifier-conjugating enzyme 1
TRINITY_DN33412_c0_g1_i2	Q9SXC8	89.66	174	18	751	230	1	174	1e-116	Ubiquitin-fold modifier-conjugating enzyme 1
TRINITY_DN33480_c0_g1_i1	Q8GYN9	69.44	36	11	101	208	298	333	8e-12	1,4-dihydroxy-2-naphthoyl-CoA synthase, peroxisomal
TRINITY_DN33480_c0_g2_i1	Q949Z1	49.23	260	127	1009	239	206	463	6e-71	Polygalacturonase At1g48100
TRINITY_DN33480_c0_g2_i2	Q8GYN9	68.07	166	48	484	2	11	176	5e-66	1,4-dihydroxy-2-naphthoyl-CoA synthase, peroxisomal
TRINITY_DN33480_c0_g2_i3	Q8GYN9	68.07	166	48	484	2	11	176	1e-65	1,4-dihydroxy-2-naphthoyl-CoA synthase, peroxisomal
TRINITY_DN33480_c0_g2_i4	Q949Z1	47.45	196	98	817	239	270	463	3e-43	Polygalacturonase At1g48100
TRINITY_DN33480_c0_g2_i5	Q8GYN9	64.71	136	43	484	92	11	146	1e-46	1,4-dihydroxy-2-naphthoyl-CoA synthase, peroxisomal
TRINITY_DN33480_c0_g2_i6	Q949Z1	41.44	111	60	562	239	355	463	6e-23	Polygalacturonase At1g48100
TRINITY_DN33480_c0_g2_i7	Q8GYN9	68.07	166	48	484	2	11	176	6e-66	1,4-dihydroxy-2-naphthoyl-CoA synthase, peroxisomal
TRINITY_DN33480_c0_g2_i8	Q949Z1	49.23	260	127	1338	568	206	463	1e-69	Polygalacturonase At1g48100
TRINITY_DN33480_c0_g2_i9	Q949Z1	48.65	185	90	784	239	281	463	9e-43	Polygalacturonase At1g48100
TRINITY_DN33480_c0_g2_i10	Q949Z1	49.23	260	127	1338	568	206	463	1e-69	Polygalacturonase At1g48100
TRINITY_DN33480_c0_g3_i1	Q8GYN9	81.82	99	18	1	297	169	267	1e-54	1,4-dihydroxy-2-naphthoyl-CoA synthase, peroxisomal
TRINITY_DN33480_c0_g3_i2	Q8GYN9	83.64	165	27	1	495	169	333	3e-103	1,4-dihydroxy-2-naphthoyl-CoA synthase, peroxisomal
TRINITY_DN33480_c1_g1_i1	P43212	44.07	59	31	235	59	108	164	7e-11	Polygalacturonase
TRINITY_DN33457_c1_g1_i1	A2Z259	65.96	47	14	2	142	235	279	4e-15	Zinc-finger homeodomain protein 1
TRINITY_DN33457_c1_g2_i1	Q9FRL5	61.7	47	15	2	142	260	303	8e-15	Zinc-finger homeodomain protein 5
TRINITY_DN33457_c3_g1_i1	Q9ZPW7	50	164	75	634	164	99	262	2e-48	Zinc-finger homeodomain protein 6
TRINITY_DN33457_c3_g2_i1	Q9ZPW7	49.22	128	53	513	166	124	251	2e-32	Zinc-finger homeodomain protein 6
TRINITY_DN33457_c3_g3_i1	A2YWA6	82.61	46	8	138	1	61	106	5e-22	Zinc-finger homeodomain protein 2
TRINITY_DN33457_c4_g1_i1	O22174	72.9	107	23	188	490	18	124	4e-35	Ethylene-responsive transcription factor ERF008
TRINITY_DN33457_c4_g2_i1	O22174	56.95	151	42	209	592	18	168	2e-26	Ethylene-responsive transcription factor ERF008
TRINITY_DN33457_c5_g1_i1	Q9M9S0	44.29	140	37	316	2	1	134	7e-26	Zinc-finger homeodomain protein 4
TRINITY_DN33457_c5_g1_i2	Q9M9S0	44.29	140	37	316	2	1	134	1e-25	Zinc-finger homeodomain protein 4
TRINITY_DN33457_c5_g1_i3	Q9M9S0	44.29	140	37	316	2	1	134	2e-26	Zinc-finger homeodomain protein 4
TRINITY_DN33457_c6_g1_i1	Q9LHF0	53.33	270	99	128	913	1	251	1e-60	Zinc-finger homeodomain protein 9
TRINITY_DN33457_c6_g2_i1	Q9LHF0	52.22	270	98	128	901	1	251	4e-59	Zinc-finger homeodomain protein 9
TRINITY_DN33457_c6_g4_i1	Q9FRL5	84	50	8	387	536	76	125	1e-24	Zinc-finger homeodomain protein 5
TRINITY_DN33457_c6_g4_i2	Q9FRL5	80	50	10	256	405	76	125	2e-24	Zinc-finger homeodomain protein 5
TRINITY_DN33457_c6_g4_i3	Q9FRL5	84	50	8	256	405	76	125	2e-25	Zinc-finger homeodomain protein 5
TRINITY_DN33457_c6_g5_i1	Q9LXG0	50.31	163	57	6	422	73	235	4e-34	Zinc-finger homeodomain protein 8
TRINITY_DN33457_c6_g6_i1	Q9LHF0	56.12	98	28	276	524	12	109	3e-25	Zinc-finger homeodomain protein 9
TRINITY_DN33457_c6_g7_i1	Q9FRL5	76.36	55	13	416	580	70	124	2e-25	Zinc-finger homeodomain protein 5
TRINITY_DN33457_c6_g8_i1	A2Z259	75.44	57	14	793	963	215	271	2e-24	Zinc-finger homeodomain protein 1
TRINITY_DN33457_c6_g8_i2	B8AX53	40.7	172	98	1	507	60	230	8e-29	Zinc-finger homeodomain protein 6
TRINITY_DN33457_c6_g8_i3	Q9LXG0	47.87	188	79	403	933	56	235	1e-38	Zinc-finger homeodomain protein 8
TRINITY_DN33457_c6_g9_i1	Q9LXG0	46.64	223	85	291	878	20	235	8e-48	Zinc-finger homeodomain protein 8
TRINITY_DN33457_c6_g10_i1	Q9SB61	50.85	177	72	169	678	47	215	1e-50	Zinc-finger homeodomain protein 2
TRINITY_DN33457_c7_g1_i1	Q9M9S0	48.81	168	50	1385	948	127	280	2e-33	Zinc-finger homeodomain protein 4
TRINITY_DN33457_c7_g2_i1	Q6YXH5	47.15	193	69	561	55	94	277	2e-34	Zinc-finger homeodomain protein 1
TRINITY_DN33457_c8_g1_i1	Q9FIW9	55	60	20	159	1	17	76	9e-06	Zinc-finger homeodomain protein 10
TRINITY_DN33457_c9_g1_i1	Q9LHF0	69.64	56	17	169	2	192	247	2e-23	Zinc-finger homeodomain protein 9
TRINITY_DN33449_c0_g1_i1	Q39096	86.84	38	5	114	1	1	38	7e-17	Protein EARLY RESPONSIVE TO DEHYDRATION 15
TRINITY_DN33449_c1_g2_i1	Q39096	47.43	175	67	182	667	1	163	5e-31	Protein EARLY RESPONSIVE TO DEHYDRATION 15
TRINITY_DN33449_c1_g2_i5	Q39096	47.43	175	67	175	660	1	163	5e-31	Protein EARLY RESPONSIVE TO DEHYDRATION 15
TRINITY_DN33493_c0_g1_i1	Q0DK10	71.93	171	48	53	565	3	173	8e-91	60S ribosomal protein L11
TRINITY_DN33493_c0_g1_i2	Q0DK10	77.97	59	13	1	177	65	123	2e-26	60S ribosomal protein L11
TRINITY_DN33493_c0_g1_i3	P46287	74.27	171	44	53	565	3	173	5e-84	60S ribosomal protein L11
TRINITY_DN33473_c0_g1_i1	Q9LDX3	82.71	295	49	51	935	44	336	2e-168	UDP-galactose/UDP-glucose transporter 4
TRINITY_DN33473_c0_g1_i2	Q9LDX3	82.03	217	37	683	1333	122	336	8e-111	UDP-galactose/UDP-glucose transporter 4
TRINITY_DN33473_c0_g1_i3	Q29Q28	82.3	339	53	254	1264	2	335	0	UDP-galactose/UDP-glucose transporter 2
TRINITY_DN33473_c0_g1_i4	Q29Q28	64.15	53	19	243	401	2	54	3e-17	UDP-galactose/UDP-glucose transporter 2
TRINITY_DN33473_c0_g1_i5	Q9LDX3	74.77	325	69	65	1021	19	336	6e-161	UDP-galactose/UDP-glucose transporter 4
TRINITY_DN33477_c0_g1_i1	Q9LPC7	91.88	160	13	168	647	1	160	6e-105	Peptidyl-prolyl cis-trans isomerase CYP18-1
TRINITY_DN33441_c0_g1_i4	Q8VZF6	45.16	31	17	215	307	683	713	8e-06	Protein ENHANCED DISEASE RESISTANCE 2-like
TRINITY_DN33441_c1_g1_i1	Q8VZF6	33.9	761	404	2254	107	7	713	3e-115	Protein ENHANCED DISEASE RESISTANCE 2-like
TRINITY_DN33441_c1_g1_i2	Q8VZF6	32.95	780	412	2332	107	7	713	2e-110	Protein ENHANCED DISEASE RESISTANCE 2-like
TRINITY_DN33441_c1_g3_i1	Q8VZF6	58.73	63	26	295	107	651	713	6e-19	Protein ENHANCED DISEASE RESISTANCE 2-like
TRINITY_DN33497_c0_g2_i1	Q655R6	28.12	313	175	1067	207	532	820	1e-26	Molybdenum cofactor sulfurase
TRINITY_DN33497_c0_g3_i1	Q655R6	28.8	316	169	1067	207	532	820	6e-29	Molybdenum cofactor sulfurase
TRINITY_DN33484_c0_g1_i1	Q9C8C1	77.22	259	52	146	907	5	261	7e-137	Protein LIKE COV 2
TRINITY_DN33484_c0_g1_i2	Q9C8C1	75.95	262	55	155	925	3	261	7e-138	Protein LIKE COV 2
TRINITY_DN33484_c0_g2_i1	Q9C8C1	96	25	1	385	459	150	174	8e-10	Protein LIKE COV 2
TRINITY_DN33482_c0_g1_i1	Q9FNE1	57.75	329	94	1317	466	292	620	4e-124	Cysteine-rich receptor-like protein kinase 42
TRINITY_DN33482_c0_g1_i2	Q9LMB9	53.95	76	35	713	486	532	607	8e-19	Cysteine-rich receptor-like protein kinase 1
TRINITY_DN33482_c0_g1_i3	Q9FNE1	65.65	329	104	1425	466	292	620	1e-150	Cysteine-rich receptor-like protein kinase 42
TRINITY_DN33482_c0_g2_i1	Q9FNE1	43.89	303	153	102	998	4	293	2e-57	Cysteine-rich receptor-like protein kinase 42
TRINITY_DN33408_c0_g1_i1	Q9ZSK3	88.37	86	10	258	1	1	86	1e-37	Actin-depolymerizing factor 4
TRINITY_DN33408_c0_g2_i1	Q9ZSK3	88.37	86	10	258	1	1	86	8e-39	Actin-depolymerizing factor 4
TRINITY_DN33408_c1_g1_i1	Q9ZSK4	80.58	139	25	111	521	1	139	3e-79	Actin-depolymerizing factor 3
TRINITY_DN33408_c1_g1_i2	Q9ZSK4	93.88	49	3	183	329	91	139	2e-30	Actin-depolymerizing factor 3
TRINITY_DN33408_c1_g1_i3	Q9ZSK4	79.86	139	26	111	521	1	139	3e-79	Actin-depolymerizing factor 3
TRINITY_DN33408_c1_g2_i1	Q39251	88.46	78	9	2	235	58	135	4e-45	Actin-depolymerizing factor 2
TRINITY_DN33408_c1_g3_i1	Q0DLA3	93.44	61	4	5	187	78	138	4e-34	Actin-depolymerizing factor 7
TRINITY_DN33408_c1_g4_i1	Q9FVI2	89.21	139	15	261	677	1	139	5e-87	Actin-depolymerizing factor 1
TRINITY_DN33408_c1_g4_i2	Q9FVI2	89.13	138	15	158	571	2	139	1e-86	Actin-depolymerizing factor 1
TRINITY_DN33408_c1_g4_i3	Q9FVI2	87.91	91	11	158	430	2	92	6e-65	Actin-depolymerizing factor 1
TRINITY_DN33408_c1_g4_i4	Q9FVI2	88.04	92	11	261	536	1	92	1e-65	Actin-depolymerizing factor 1
TRINITY_DN33434_c0_g1_i1	Q42588	71.27	268	77	282	1085	47	314	1e-137	Serine acetyltransferase 1, chloroplastic
TRINITY_DN33434_c1_g1_i1	O81027	68.85	427	111	460	1677	35	460	0	Hydroxymethylglutaryl-CoA lyase, mitochondrial
TRINITY_DN33434_c1_g1_i2	O81027	66.57	353	96	460	1455	35	386	1e-140	Hydroxymethylglutaryl-CoA lyase, mitochondrial
TRINITY_DN33434_c1_g1_i3	O81027	78.67	75	16	526	750	386	460	2e-33	Hydroxymethylglutaryl-CoA lyase, mitochondrial
TRINITY_DN33434_c1_g1_i4	O81027	78.33	120	23	167	517	341	460	3e-59	Hydroxymethylglutaryl-CoA lyase, mitochondrial
TRINITY_DN33417_c0_g1_i1	Q1G3U6	52.32	302	95	124	1020	26	281	2e-90	Plant cysteine oxidase 3
TRINITY_DN33417_c0_g1_i2	Q1G3U6	63.43	134	48	124	525	26	158	7e-54	Plant cysteine oxidase 3
TRINITY_DN33417_c0_g1_i3	Q1G3U6	51.22	246	73	124	858	26	225	4e-75	Plant cysteine oxidase 3
TRINITY_DN33417_c0_g1_i4	Q1G3U6	63.43	134	48	124	525	26	158	1e-53	Plant cysteine oxidase 3
TRINITY_DN33417_c0_g1_i5	Q1G3U6	60.7	257	96	124	882	26	281	6e-98	Plant cysteine oxidase 3
TRINITY_DN33417_c0_g1_i6	Q1G3U6	63.43	134	48	124	525	26	158	1e-53	Plant cysteine oxidase 3
TRINITY_DN33417_c0_g1_i7	Q1G3U6	63.89	108	37	2016	2333	174	281	2e-28	Plant cysteine oxidase 3
TRINITY_DN33417_c0_g1_i8	Q1G3U6	60.7	257	96	124	882	26	281	3e-97	Plant cysteine oxidase 3
TRINITY_DN33417_c0_g1_i9	Q1G3U6	52.32	302	95	124	1020	26	281	4e-91	Plant cysteine oxidase 3
TRINITY_DN33417_c0_g1_i11	Q1G3U6	63.89	108	37	2016	2333	174	281	2e-28	Plant cysteine oxidase 3
TRINITY_DN33432_c0_g1_i1	Q8L9C4	29.89	184	123	282	824	64	244	1e-14	Very-long-chain 3-oxoacyl-CoA reductase 1
TRINITY_DN33432_c0_g1_i3	Q0WRJ2	34.75	118	67	731	1075	133	243	1e-08	3-dehydrosphinganine reductase TSC10A
TRINITY_DN33432_c0_g1_i4	P0DKC7	30.43	253	161	70	825	9	247	1e-19	11-beta-hydroxysteroid dehydrogenase-like 4A
TRINITY_DN33432_c0_g1_i5	P0DKC7	30.43	253	161	70	825	9	247	2e-19	11-beta-hydroxysteroid dehydrogenase-like 4A
TRINITY_DN33496_c0_g1_i1	Q94EH2	65.96	188	51	676	152	19	206	7e-61	Mitochondrial import inner membrane translocase subunit TIM22-2
TRINITY_DN49023_c0_g1_i1	Q8LFY8	44.7	132	70	671	282	89	219	7e-33	RING-H2 finger protein ATL54
TRINITY_DN49053_c0_g1_i1	Q93YP9	82.14	28	5	163	246	9	36	2e-11	Sugar transporter ERD6-like 4
TRINITY_DN49055_c0_g1_i1	Q9S9V8	32.74	113	66	334	23	42	153	7e-11	Putative F-box/LRR-repeat protein 9
TRINITY_DN49015_c0_g1_i1	Q9M6E8	50	148	54	392	3	40	185	1e-33	9-cis-epoxycarotenoid dioxygenase NCED1, chloroplastic
TRINITY_DN49082_c0_g1_i1	Q9SWE7	34.8	227	137	907	260	1	227	6e-33	V-type proton ATPase subunit E
TRINITY_DN49062_c0_g1_i1	Q8S528	56	75	33	1	225	433	507	4e-21	Aldehyde dehydrogenase family 2 member B7, mitochondrial
TRINITY_DN49098_c0_g1_i1	Q9SS90	42.06	126	71	2	379	356	479	5e-21	E3 ubiquitin-protein ligase RGLG1
TRINITY_DN49086_c0_g1_i1	P85524	34.67	150	94	659	222	1	150	3e-25	Kirola
TRINITY_DN49086_c0_g2_i1	Q941R6	39.74	78	47	236	3	14	91	2e-12	MLP-like protein 31
TRINITY_DN49065_c0_g1_i1	P40412	89.09	55	6	517	353	476	530	3e-27	T-complex protein 1 subunit epsilon
TRINITY_DN49089_c0_g1_i1	P09189	71.62	148	42	3	446	210	357	1e-67	Heat shock cognate 70 kDa protein
TRINITY_DN49068_c0_g1_i1	Q6XBF8	30.94	139	83	3	386	196	332	1e-11	Aspartic proteinase CDR1
TRINITY_DN49090_c0_g1_i1	Q9FIW5	53.85	91	21	289	71	119	206	1e-22	Putative NAC domain-containing protein 94
TRINITY_DN49016_c0_g1_i1	F4IG73	69.23	104	29	1	306	692	794	3e-32	BEACH domain-containing protein C2
TRINITY_DN49020_c0_g1_i1	Q8RWU5	53.12	160	72	471	1	6	165	1e-36	F-box/LRR-repeat protein 3
TRINITY_DN49020_c0_g2_i1	Q8RWU5	53.12	160	72	471	1	6	165	7e-36	F-box/LRR-repeat protein 3
TRINITY_DN49050_c0_g1_i1	Q9FKL9	28.06	139	83	1	399	139	266	1e-06	Probable xyloglucan endotransglucosylase/hydrolase protein 12
TRINITY_DN49088_c0_g1_i1	O81148	59.69	191	77	1	573	54	244	5e-80	Proteasome subunit alpha type-4-A
TRINITY_DN49088_c0_g2_i1	O81148	59.69	191	77	1	573	54	244	5e-80	Proteasome subunit alpha type-4-A
TRINITY_DN49075_c0_g1_i1	P55195	24.06	345	235	777	1775	25	354	2e-14	Phosphoribosylaminoimidazole carboxylase, chloroplastic (Fragment)
TRINITY_DN49047_c0_g1_i1	O80528	73.24	71	19	1	213	403	473	6e-21	Serine/threonine-protein kinase haspin homolog
TRINITY_DN49059_c0_g1_i1	Q66GR0	83.07	189	31	887	321	264	451	1e-104	Fasciclin-like arabinogalactan protein 17
TRINITY_DN49019_c0_g1_i1	Q93ZH2	67.8	59	15	25	189	180	238	2e-17	Nuclear transcription factor Y subunit A-3
TRINITY_DN49080_c0_g1_i1	P23901	43.8	121	66	2	364	163	281	9e-24	Aldose reductase
TRINITY_DN49042_c0_g1_i1	Q9SJ20	31.71	82	55	246	4	643	724	1e-09	Ribonucleoside-diphosphate reductase large subunit
TRINITY_DN26756_c0_g1_i1	Q39817	44.97	169	78	504	1	38	192	5e-38	Calnexin homolog
TRINITY_DN26708_c0_g1_i1	Q50EX6	79.61	103	19	690	388	41	143	1e-50	Protein ODORANT1
TRINITY_DN26754_c0_g1_i1	Q9M2Z2	25.57	219	139	116	745	110	313	1e-15	COMPASS-like H3K4 histone methylase component WDR5A
TRINITY_DN26719_c0_g1_i1	Q9LIS2	41.43	70	41	164	373	41	110	6e-11	Glycine-rich RNA-binding protein 4, mitochondrial
TRINITY_DN26719_c0_g1_i2	Q9LIS2	40.85	71	42	289	501	41	111	5e-11	Glycine-rich RNA-binding protein 4, mitochondrial
TRINITY_DN26737_c0_g1_i1	O80933	55.83	532	201	1060	2631	209	714	0	Scarecrow-like protein 9
TRINITY_DN26737_c0_g1_i2	O80933	55.83	532	201	1060	2631	209	714	0	Scarecrow-like protein 9
TRINITY_DN26737_c0_g1_i3	O80933	55.83	532	201	1060	2631	209	714	0	Scarecrow-like protein 9
TRINITY_DN26769_c0_g1_i1	Q7F1M0	62.76	435	160	649	1953	192	624	0	ATP-dependent DNA helicase 2 subunit KU70
TRINITY_DN26769_c0_g1_i2	Q9FQ08	64.13	630	214	191	2071	1	621	0	ATP-dependent DNA helicase 2 subunit KU70
TRINITY_DN26769_c0_g2_i1	Q9FQ08	65.91	88	28	191	448	1	88	8e-32	ATP-dependent DNA helicase 2 subunit KU70
TRINITY_DN26703_c0_g1_i1	P0DI17	43.08	65	37	3	197	796	860	5e-12	Probable disease resistance protein RF9
TRINITY_DN26703_c0_g2_i1	P0DI17	41.54	65	38	3	197	796	860	2e-10	Probable disease resistance protein RF9
TRINITY_DN26724_c0_g1_i1	O81916	50.52	97	44	2	283	388	483	1e-23	Uncharacterized calcium-binding protein At1g02270
TRINITY_DN26713_c0_g1_i1	Q9LKA9	71.43	336	90	178	1167	8	343	2e-161	Probable beta-1,3-galactosyltransferase 13
TRINITY_DN26713_c0_g1_i2	Q8L7M1	86.86	175	23	132	656	171	345	1e-101	Probable beta-1,3-galactosyltransferase 14
TRINITY_DN26799_c0_g1_i1	Q93VR4	45.95	148	75	26	466	1	144	9e-39	MLP-like protein 423
TRINITY_DN26793_c0_g2_i1	O22558	45	120	55	7	357	366	477	3e-25	Serine/threonine-protein kinase STY8
TRINITY_DN26738_c0_g1_i1	Q9SXB6	51.58	95	20	1091	807	326	394	1e-41	MLO-like protein 2
TRINITY_DN26738_c0_g2_i1	Q9SXB6	51.58	95	20	749	465	326	394	6e-42	MLO-like protein 2
TRINITY_DN26798_c0_g1_i1	Q8H1Q1	81.28	219	40	814	158	61	278	1e-108	Thylakoid lumenal protein TL20.3, chloroplastic
TRINITY_DN26798_c0_g1_i2	Q8H1Q1	88.98	118	13	511	158	161	278	3e-63	Thylakoid lumenal protein TL20.3, chloroplastic
TRINITY_DN26759_c0_g1_i1	K4BVL1	76.32	152	34	196	645	8	159	2e-63	Protein SPA, chloroplastic
TRINITY_DN26759_c0_g1_i2	K4BVL1	75.34	146	34	196	627	8	153	1e-58	Protein SPA, chloroplastic
TRINITY_DN26779_c0_g1_i1	Q8LES0	77.27	308	70	132	1055	16	323	2e-149	CMP-sialic acid transporter 5
TRINITY_DN26779_c0_g1_i2	Q8LES0	77.6	192	43	301	876	132	323	1e-89	CMP-sialic acid transporter 5
TRINITY_DN26745_c0_g1_i1	O82266	60.44	91	35	1	273	107	196	1e-30	Protein SLOW WALKER 1
TRINITY_DN26748_c0_g1_i1	Q9C8M5	65.02	406	116	219	1367	70	472	1e-170	Serine/threonine-protein kinase WAG1
TRINITY_DN26733_c0_g1_i1	P92964	55.56	36	16	246	139	1	36	9e-08	Serine/arginine-rich splicing factor RS31
TRINITY_DN26733_c0_g2_i1	P92964	55.56	36	16	268	161	1	36	1e-07	Serine/arginine-rich splicing factor RS31
TRINITY_DN26733_c1_g1_i1	P92964	57.02	121	50	485	129	37	157	6e-38	Serine/arginine-rich splicing factor RS31
TRINITY_DN26763_c0_g1_i1	P46488	35.79	95	50	342	58	271	354	6e-10	Malate dehydrogenase, glyoxysomal
TRINITY_DN26763_c0_g2_i1	P19446	36.84	95	49	436	152	271	354	4e-10	Malate dehydrogenase, glyoxysomal
TRINITY_DN26763_c0_g3_i1	P19446	36.08	97	51	368	78	271	356	3e-11	Malate dehydrogenase, glyoxysomal
TRINITY_DN26751_c0_g1_i1	Q9XID3	49.06	477	232	1426	2	23	490	8e-130	G-type lectin S-receptor-like serine/threonine-protein kinase At1g34300
TRINITY_DN26788_c0_g2_i1	Q8LBL1	64.55	299	102	284	1168	59	357	1e-130	Two-pore potassium channel 1
TRINITY_DN26788_c0_g2_i2	Q8LBL1	64.55	299	102	341	1225	59	357	2e-130	Two-pore potassium channel 1
TRINITY_DN26720_c1_g1_i1	Q6X7K0	63.54	96	20	430	188	72	167	2e-34	WUSCHEL-related homeobox 1
TRINITY_DN26720_c1_g1_i2	Q6X7K0	61.73	81	16	385	188	87	167	8e-26	WUSCHEL-related homeobox 1
TRINITY_DN26762_c0_g1_i1	Q5VRY0	84.93	73	11	221	3	119	191	4e-34	DEAD-box ATP-dependent RNA helicase 39
TRINITY_DN26781_c0_g1_i1	Q9SYT0	61.96	92	32	267	1	165	256	2e-33	Annexin D1
TRINITY_DN26742_c0_g1_i1	Q9ZNV9	67.95	78	25	2	235	71	148	4e-26	Histidine-containing phosphotransfer protein 1
TRINITY_DN26700_c0_g1_i1	Q01909	66.48	361	113	1466	402	28	386	4e-155	ATP synthase gamma chain 2, chloroplastic
TRINITY_DN26787_c0_g1_i1	Q9C5C5	81.91	94	17	284	3	80	173	1e-52	Thioredoxin-like 4, chloroplastic
TRINITY_DN26787_c0_g2_i1	Q9C5C5	82.76	116	20	348	1	80	195	5e-67	Thioredoxin-like 4, chloroplastic
TRINITY_DN26725_c0_g1_i1	Q9SI15	46.15	78	42	585	352	26	103	3e-12	bZIP transcription factor 2
TRINITY_DN26796_c0_g1_i1	Q9C977	50.36	556	267	325	1992	50	596	0	Pentatricopeptide repeat-containing protein At1g80270, mitochondrial
TRINITY_DN26796_c0_g1_i2	Q9C977	51.8	527	249	348	1928	75	596	0	Pentatricopeptide repeat-containing protein At1g80270, mitochondrial
TRINITY_DN26712_c0_g1_i1	A2RVP7	68.39	155	49	205	669	19	173	4e-52	Mitochondrial import inner membrane translocase subunit TIM22-1
TRINITY_DN26723_c0_g1_i1	P57758	64.93	268	93	288	1088	1	268	2e-118	Cystinosin homolog
TRINITY_DN26723_c0_g1_i2	P57758	65.23	256	89	288	1055	1	256	4e-113	Cystinosin homolog
TRINITY_DN26723_c0_g1_i3	P57758	64.07	270	95	288	1097	1	268	1e-117	Cystinosin homolog
TRINITY_DN26723_c0_g2_i1	P57758	67.42	132	43	288	683	1	132	4e-59	Cystinosin homolog
TRINITY_DN26753_c0_g1_i1	Q0JP99	35.53	380	218	1232	126	132	495	2e-67	B3 domain-containing protein Os01g0234100
TRINITY_DN26766_c0_g1_i1	Q9SKC3	26.64	244	153	785	1483	100	328	6e-13	Probable E3 ubiquitin-protein ligase ARI9
TRINITY_DN26766_c0_g1_i2	Q9SKC3	26.94	245	151	389	1087	100	328	3e-12	Probable E3 ubiquitin-protein ligase ARI9
TRINITY_DN26727_c0_g1_i1	O80612	51.37	549	247	198	1793	1	546	0	Probable apyrase 6
TRINITY_DN26727_c0_g1_i2	O80612	51.59	157	72	70	528	398	554	3e-45	Probable apyrase 6
TRINITY_DN26727_c0_g1_i3	O80612	51.71	557	249	198	1817	1	554	0	Probable apyrase 6
TRINITY_DN26780_c0_g1_i1	Q8S904	73.98	123	31	281	649	63	184	7e-59	Adrenodoxin-like protein 2, mitochondrial
TRINITY_DN26780_c0_g2_i1	Q8S904	73.98	123	31	281	649	63	184	6e-59	Adrenodoxin-like protein 2, mitochondrial
TRINITY_DN26792_c0_g1_i1	Q6L3X3	28.9	436	236	1	1179	780	1184	1e-19	Putative late blight resistance protein homolog R1B-8
TRINITY_DN26792_c0_g2_i1	Q6L3X3	28.9	436	236	1	1179	780	1184	1e-19	Putative late blight resistance protein homolog R1B-8
TRINITY_DN26792_c1_g1_i1	Q8W1E0	49.32	73	34	218	3	799	869	3e-14	Late blight resistance protein R1-A
TRINITY_DN26797_c0_g1_i1	Q9ZPS9	37.43	334	176	8	922	206	535	5e-37	Serine/threonine-protein kinase BRI1-like 2
TRINITY_DN26797_c0_g2_i1	Q9M2Z1	68.75	32	10	2	97	490	521	4e-06	Leucine-rich repeat receptor-like serine/threonine-protein kinase BAM2
TRINITY_DN26797_c0_g3_i1	Q7F8Q9	37.22	266	153	5	784	259	516	1e-31	Leucine-rich repeat receptor protein kinase MSL1
TRINITY_DN26716_c0_g1_i1	Q8W486	37.68	414	241	1730	501	74	474	6e-75	Uncharacterized protein At1g04910
TRINITY_DN26716_c0_g1_i2	Q8W486	37.29	413	244	1730	501	74	474	4e-75	Uncharacterized protein At1g04910
TRINITY_DN26764_c0_g1_i1	Q9SJY5	76.47	85	20	256	2	212	296	4e-31	Mitochondrial uncoupling protein 5
TRINITY_DN26764_c0_g2_i1	Q9SJY5	77.17	219	50	658	2	78	296	1e-97	Mitochondrial uncoupling protein 5
TRINITY_DN26764_c0_g3_i1	Q9SJY5	75.89	141	34	425	3	78	218	8e-59	Mitochondrial uncoupling protein 5
TRINITY_DN26739_c0_g2_i1	Q9SRK6	97.44	39	1	352	236	54	92	9e-20	Putative 60S ribosomal protein L37a-1
TRINITY_DN26770_c0_g1_i1	Q9ZQ85	77.78	63	14	495	307	229	291	2e-26	Myb family transcription factor EFM
TRINITY_DN26770_c0_g2_i1	Q9ZQ85	36.76	272	108	912	271	35	300	1e-38	Myb family transcription factor EFM
TRINITY_DN26770_c0_g2_i2	Q9ZQ85	77.78	63	14	495	307	229	291	4e-26	Myb family transcription factor EFM
TRINITY_DN26758_c0_g1_i1	Q43117	87.21	524	66	2465	897	60	583	0	Pyruvate kinase isozyme A, chloroplastic
TRINITY_DN26776_c0_g1_i1	Q9LVA0	42.08	442	155	1278	256	1	442	2e-81	BAG family molecular chaperone regulator 7
TRINITY_DN26784_c0_g1_i1	Q7Y211	64.1	39	14	8	124	724	762	1e-08	Pentatricopeptide repeat-containing protein At3g57430, chloroplastic
TRINITY_DN26784_c0_g2_i1	Q7Y211	64.1	39	14	8	124	724	762	1e-08	Pentatricopeptide repeat-containing protein At3g57430, chloroplastic
TRINITY_DN26794_c0_g1_i1	Q9LQ16	50.7	71	35	1	213	287	357	8e-16	Pentatricopeptide repeat-containing protein At1g62910
TRINITY_DN26794_c0_g2_i1	Q9LQ14	51.22	82	40	1	246	273	354	7e-20	Pentatricopeptide repeat-containing protein At1g62930, chloroplastic
TRINITY_DN26717_c0_g1_i1	Q5XF07	77.57	214	48	2	643	139	352	2e-126	DNA-(apurinic or apyrimidinic site) lyase
TRINITY_DN26717_c0_g2_i1	Q5XF07	65.55	389	95	31	1197	1	350	0	DNA-(apurinic or apyrimidinic site) lyase
TRINITY_DN26736_c0_g1_i1	Q9LMU0	80.52	308	60	1626	703	16	323	0	Putative GDP-L-fucose synthase 2
TRINITY_DN26736_c0_g1_i2	Q9LMU0	80.07	306	61	1198	281	16	321	0	Putative GDP-L-fucose synthase 2
TRINITY_DN26740_c0_g1_i1	P42742	45.2	177	88	647	120	55	223	6e-42	Proteasome subunit beta type-1
TRINITY_DN62143_c0_g1_i1	B8XCH5	62.67	225	74	658	2	275	495	3e-67	Protein QUIRKY
TRINITY_DN62143_c0_g1_i2	B8XCH5	62.67	225	74	658	2	275	495	3e-67	Protein QUIRKY
TRINITY_DN62151_c0_g1_i1	Q84ZC0	35.34	133	83	230	628	308	437	6e-17	Probable V-type proton ATPase subunit H
TRINITY_DN62184_c0_g1_i1	Q93VQ0	75.25	101	24	3	302	372	472	2e-42	Protein VACUOLELESS1
TRINITY_DN62163_c0_g1_i1	Q9SE94	72.06	68	19	174	377	169	236	4e-30	Methylenetetrahydrofolate reductase 1
TRINITY_DN62102_c0_g1_i1	Q2V3R1	43.07	137	75	405	1	16	151	2e-25	F-box protein At3g44326
TRINITY_DN62166_c0_g1_i1	P0C5C9	43.52	108	54	15	320	114	220	3e-24	1-Cys peroxiredoxin A
TRINITY_DN62199_c0_g1_i1	P03010	58.7	46	19	139	2	673	718	1e-12	Putative AC9 transposase
TRINITY_DN62122_c0_g1_i1	Q41328	52.45	143	50	563	174	211	348	1e-23	Pto-interacting protein 1
TRINITY_DN62145_c0_g1_i1	Q336N8	30.71	140	81	593	222	465	604	4e-14	Lysine-specific demethylase JMJ706
TRINITY_DN62185_c0_g1_i1	Q9LZD3	73.81	252	61	75	815	387	638	2e-130	Exocyst complex component EXO70A1
TRINITY_DN62197_c0_g1_i1	B9RAJ0	57.78	45	19	136	2	349	393	3e-11	Probable aspartyl aminopeptidase
TRINITY_DN62141_c0_g1_i1	Q9SAK2	39.22	51	31	203	51	734	784	8e-08	Ent-kaur-16-ene synthase, chloroplastic
TRINITY_DN62109_c0_g1_i1	O64815	68.57	70	22	16	225	122	191	6e-31	Probable N-acetyltransferase HLS1-like
TRINITY_DN62189_c0_g1_i1	Q5M750	59.49	195	54	1166	648	47	238	1e-57	VQ motif-containing protein 4
TRINITY_DN62192_c0_g1_i1	Q6Q4D0	59.73	452	181	1353	1	17	468	0	Protein TONSOKU
TRINITY_DN62194_c0_g1_i1	Q9ZUZ3	38.82	85	49	538	293	13	97	5e-16	Auxin-responsive protein SAUR32
TRINITY_DN62144_c0_g1_i1	F4K0A6	31.23	269	143	632	1330	870	1132	7e-23	Myosin-2
TRINITY_DN62150_c0_g1_i1	Q9CAR9	30.91	110	66	5	310	422	529	4e-08	Putative protein NRT1/ PTR FAMILY 2.14
TRINITY_DN62191_c0_g1_i1	Q9LYN8	50	68	32	9	209	232	298	1e-09	Leucine-rich repeat receptor protein kinase EMS1
TRINITY_DN62108_c0_g1_i1	P35055	61.32	106	40	2	319	281	385	1e-42	Oxygen-dependent coproporphyrinogen-III oxidase, chloroplastic
TRINITY_DN62116_c0_g1_i1	P37218	71.88	32	9	203	298	56	87	6e-08	Histone H1
TRINITY_DN62169_c0_g1_i1	Q09FQ1	59.26	27	11	312	392	60	86	3e-07	30S ribosomal protein S7, chloroplastic
TRINITY_DN62158_c0_g1_i1	Q9LFA2	36.77	155	78	441	31	50	202	3e-16	Serine/threonine-protein kinase KIPK
TRINITY_DN62153_c0_g1_i1	Q9LX66	44.93	69	38	208	2	137	205	4e-14	Receptor-like protein kinase HERK 1
TRINITY_DN62154_c0_g1_i1	O64728	42.09	297	129	775	8	916	1210	2e-58	Protein STICHEL
TRINITY_DN62125_c0_g1_i1	Q42699	94.38	89	5	282	16	677	765	8e-53	5-methyltetrahydropteroyltriglutamate--homocysteine methyltransferase
TRINITY_DN62167_c0_g1_i1	Q9FKL2	55.05	109	35	3	287	100	208	2e-19	Transcription factor MYB36
TRINITY_DN62167_c0_g2_i1	Q9FKL2	55.05	109	35	3	287	100	208	2e-19	Transcription factor MYB36
TRINITY_DN62106_c0_g1_i1	Q43135	64.41	118	42	3	356	376	493	5e-55	Tyrosine N-monooxygenase
TRINITY_DN62182_c0_g1_i1	Q9S7Y1	65.41	133	39	1	378	217	349	3e-29	Transcription factor bHLH30
TRINITY_DN18655_c0_g1_i1	O23617	70.51	356	101	3	1058	506	861	0	Alpha,alpha-trehalose-phosphate synthase [UDP-forming] 5
TRINITY_DN18655_c0_g2_i1	O23617	64.75	261	88	1	771	601	861	3e-114	Alpha,alpha-trehalose-phosphate synthase [UDP-forming] 5
TRINITY_DN18604_c0_g1_i1	Q9FMC8	45.24	168	59	448	2	4	157	4e-25	Transcription repressor OFP13
TRINITY_DN18662_c0_g1_i1	O48549	66.96	115	36	339	1	14	128	8e-48	40S ribosomal protein S6-1
TRINITY_DN18600_c0_g1_i1	Q9LV93	88.31	77	9	1	231	463	539	6e-42	ABC transporter F family member 5
TRINITY_DN18600_c1_g1_i1	Q9LV93	86	100	14	3	302	537	636	1e-54	ABC transporter F family member 5
TRINITY_DN18665_c0_g1_i1	Q9ZW33	54.76	42	19	152	277	28	69	8e-13	Mitochondrial import inner membrane translocase subunit TIM10
TRINITY_DN18675_c0_g1_i1	Q9M1S8	47.22	144	70	427	2	553	692	7e-29	Probable glutamate carboxypeptidase 2
TRINITY_DN18675_c0_g2_i1	Q9M1S8	48.61	144	68	427	2	553	692	7e-32	Probable glutamate carboxypeptidase 2
TRINITY_DN18698_c1_g1_i1	Q7XJJ7	31	100	64	3	287	86	185	2e-09	Fatty acid amide hydrolase
TRINITY_DN1884_c0_g1_i1	Q14FC6	97.03	101	3	1	303	65	165	5e-62	Cytochrome b6-f complex subunit 4
TRINITY_DN1815_c0_g1_i1	Q08069	78.87	142	26	414	1	42	183	4e-68	40S ribosomal protein S8
TRINITY_DN1836_c0_g1_i1	A0A068	91.67	84	7	2	253	605	688	2e-43	Kinesin-like protein KIN-4A
TRINITY_DN1836_c0_g2_i1	A0A068	91.67	84	7	2	253	605	688	2e-43	Kinesin-like protein KIN-4A
TRINITY_DN1870_c0_g1_i1	Q9M8Z7	44.44	81	44	102	341	123	203	2e-09	Sterol 3-beta-glucosyltransferase UGT80A2
TRINITY_DN1866_c0_g1_i1	Q84RL7	82.89	76	13	2	229	215	290	2e-39	Aquaporin PIP2-1
TRINITY_DN1839_c0_g1_i1	P17786	71.91	89	25	267	1	284	372	5e-41	Elongation factor 1-alpha
TRINITY_DN1875_c0_g1_i1	P29409	93.1	29	2	3	89	400	428	6e-10	Phosphoglycerate kinase, chloroplastic (Fragment)
TRINITY_DN1875_c0_g2_i1	P29409	93.1	29	2	3	89	400	428	6e-10	Phosphoglycerate kinase, chloroplastic (Fragment)
TRINITY_DN1847_c0_g1_i1	Q9ZV07	91.89	74	6	441	220	197	270	2e-42	Probable aquaporin PIP2-6
TRINITY_DN1858_c0_g1_i1	Q9CA56	40	60	36	10	189	372	431	6e-08	Pentatricopeptide repeat-containing protein At1g74600, chloroplastic
TRINITY_DN1858_c1_g1_i1	Q9CA56	48.15	108	55	324	1	258	364	8e-24	Pentatricopeptide repeat-containing protein At1g74600, chloroplastic
TRINITY_DN1898_c0_g1_i1	P43645	44.68	47	26	80	220	80	126	1e-07	Caltractin (Fragment)
TRINITY_DN1806_c0_g1_i1	Q8VZR7	84.76	105	16	1	315	10	114	5e-59	Protein NRT1/ PTR FAMILY 5.1
TRINITY_DN1894_c0_g1_i1	Q9XEA1	53.33	60	28	2	181	660	719	1e-18	Protein OSCA1
TRINITY_DN1893_c0_g1_i1	Q9LEV3	77.78	135	29	404	3	16	150	1e-72	CBS domain-containing protein CBSX3, mitochondrial
TRINITY_DN1809_c0_g1_i1	Q0JF58	83.96	106	17	1	318	731	836	9e-64	Protein argonaute 4B
TRINITY_DN1809_c1_g1_i1	Q9SDG8	73.33	90	24	2	271	628	717	5e-41	Protein argonaute 4A
TRINITY_DN1859_c0_g1_i1	Q9LU41	58.02	81	34	246	4	1006	1086	2e-27	Calcium-transporting ATPase 9, plasma membrane-type
TRINITY_DN1862_c0_g1_i1	Q39030	53.68	95	42	283	2	241	334	7e-32	Serine/threonine-protein kinase AtPK2/AtPK19
TRINITY_DN1803_c0_g1_i1	Q5XEZ5	68.29	82	25	3	245	251	332	3e-33	Calcium permeable stress-gated cation channel 1
TRINITY_DN1861_c0_g1_i1	P10978	34.15	82	53	247	2	285	365	3e-11	Retrovirus-related Pol polyprotein from transposon TNT 1-94
TRINITY_DN1842_c0_g1_i1	Q9FWQ5	47.54	122	48	3	353	143	253	3e-13	Histone acetyltransferase HAC12
TRINITY_DN23266_c0_g1_i1	Q53WJ1	57.14	140	55	1	405	137	276	6e-43	Lysine-specific demethylase JMJ703
TRINITY_DN23266_c0_g2_i1	Q53WJ1	57.75	142	58	1	426	137	276	6e-47	Lysine-specific demethylase JMJ703
TRINITY_DN23266_c1_g1_i1	C0SUT9	54.93	71	32	3	215	270	340	4e-20	Putative lysine-specific demethylase JMJ16
TRINITY_DN23224_c0_g1_i1	Q9S8M0	53.28	122	53	68	421	26	147	2e-27	Chitin-binding lectin 1
TRINITY_DN23224_c0_g2_i1	Q9AVB0	42.11	190	82	167	736	173	334	2e-27	Lectin-B
TRINITY_DN23290_c0_g1_i1	Q940B0	50.79	63	31	190	2	1	63	7e-14	60S ribosomal protein L18-3
TRINITY_DN23290_c0_g2_i1	Q940B0	50.79	63	31	190	2	1	63	6e-14	60S ribosomal protein L18-3
TRINITY_DN23290_c1_g1_i1	P42791	54.17	96	38	288	1	58	147	4e-23	60S ribosomal protein L18-2
TRINITY_DN23204_c0_g1_i1	Q9M8J3	34.55	110	53	300	611	36	132	2e-10	Protein FAR1-RELATED SEQUENCE 7
TRINITY_DN23256_c0_g1_i1	Q94HF1	45.57	79	43	256	20	15	93	8e-17	Eukaryotic translation initiation factor 3 subunit K
TRINITY_DN23256_c1_g1_i1	Q9SZA3	26.92	130	82	628	263	97	221	8e-06	Eukaryotic translation initiation factor 3 subunit K
TRINITY_DN23268_c0_g1_i1	Q96533	59.77	174	67	2	523	209	379	2e-67	Alcohol dehydrogenase class-3
TRINITY_DN23268_c0_g2_i1	Q96533	61.9	147	53	2	442	209	352	1e-57	Alcohol dehydrogenase class-3
TRINITY_DN23208_c0_g1_i1	P85524	40.86	93	55	279	1	56	148	1e-18	Kirola
TRINITY_DN23231_c0_g1_i1	F4I8B9	53.19	188	88	1	564	132	319	8e-51	Putative WEB family protein At1g65010, chloroplastic
TRINITY_DN23297_c0_g1_i1	Q6NMK1	63.45	238	82	714	4	25	258	5e-109	Glucuronoxylan 4-O-methyltransferase 1
TRINITY_DN23297_c0_g2_i1	Q9T0F7	55.93	118	52	366	13	26	143	1e-40	Glucuronoxylan 4-O-methyltransferase 2
TRINITY_DN23213_c0_g1_i1	Q6L3Z4	46.34	82	41	246	1	748	826	8e-15	Putative late blight resistance protein homolog R1B-12
TRINITY_DN23223_c0_g1_i1	O64818	83.54	79	12	93	329	1	78	4e-40	Uncharacterized protein At2g23090
TRINITY_DN23223_c0_g2_i1	O64818	83.54	79	12	72	308	1	78	3e-40	Uncharacterized protein At2g23090
TRINITY_DN23288_c0_g1_i1	Q84W04	80	65	13	306	500	24	88	1e-32	Protein cornichon homolog 4
TRINITY_DN23218_c0_g1_i1	Q6L403	30.6	634	391	47	1903	631	1230	1e-65	Putative late blight resistance protein homolog R1B-17
TRINITY_DN23206_c0_g1_i1	Q9STE1	47.67	86	45	3	260	278	363	3e-21	Pentatricopeptide repeat-containing protein At4g21300
TRINITY_DN23206_c1_g1_i1	Q9STE1	40.4	198	115	589	2	87	283	2e-41	Pentatricopeptide repeat-containing protein At4g21300
TRINITY_DN23260_c0_g1_i1	Q40316	49.53	317	156	1	942	11	326	2e-92	Vestitone reductase
TRINITY_DN23285_c0_g1_i1	F4HQD4	60	35	14	161	57	5	39	4e-12	Heat shock 70 kDa protein 15
TRINITY_DN23285_c0_g1_i2	F4HQD4	67.71	96	27	276	1	1	96	7e-37	Heat shock 70 kDa protein 15
TRINITY_DN23285_c0_g1_i3	F4HQD4	66.3	92	27	264	1	5	96	1e-34	Heat shock 70 kDa protein 15
TRINITY_DN23285_c0_g1_i4	F4HQD4	64.1	39	14	173	57	1	39	5e-14	Heat shock 70 kDa protein 15
TRINITY_DN23237_c0_g1_i1	Q9M841	70.83	24	7	135	206	364	387	9e-06	Peroxisome biogenesis protein 12
TRINITY_DN23214_c0_g1_i1	J7LQ09	73.97	73	18	2	217	379	451	1e-33	Trans-alpha-bergamotene synthase
TRINITY_DN23270_c0_g1_i1	Q9LZP3	61.46	467	179	341	1738	120	586	0	Pentatricopeptide repeat-containing protein At3g62470, mitochondrial
TRINITY_DN23270_c0_g1_i2	Q9LZP3	57.47	529	199	308	1849	69	586	0	Pentatricopeptide repeat-containing protein At3g62470, mitochondrial
TRINITY_DN23270_c0_g2_i1	Q9LZP3	59.82	341	136	3	1022	246	586	4e-142	Pentatricopeptide repeat-containing protein At3g62470, mitochondrial
TRINITY_DN23211_c0_g2_i1	Q0J2B5	27.36	106	73	557	240	743	844	5e-08	Aminopeptidase M1-C
TRINITY_DN23289_c1_g1_i1	Q8GWT1	54.29	70	32	302	93	1	70	2e-20	Probable galacturonosyltransferase 14
TRINITY_DN23273_c0_g1_i1	Q8L4H0	48.43	159	82	188	664	118	276	9e-43	Wee1-like protein kinase
TRINITY_DN23273_c0_g2_i1	Q8L4H0	51.34	187	90	17	577	91	276	2e-54	Wee1-like protein kinase
TRINITY_DN23234_c0_g1_i1	Q8W487	41.82	55	32	384	220	194	248	1e-07	Uncharacterized protein At2g39795, mitochondrial
TRINITY_DN23234_c0_g2_i1	Q8W487	41.82	55	32	485	321	194	248	1e-07	Uncharacterized protein At2g39795, mitochondrial
TRINITY_DN23239_c0_g1_i1	Q9FSF0	95.19	104	5	313	2	195	298	4e-59	Malate dehydrogenase
TRINITY_DN23239_c1_g1_i1	Q9FSF0	97.44	39	1	3	119	294	332	1e-19	Malate dehydrogenase
TRINITY_DN23236_c0_g1_i1	Q8LPS5	61.11	108	40	4	321	317	424	8e-40	Somatic embryogenesis receptor kinase 5
TRINITY_DN23236_c0_g2_i1	Q9SKG5	54.64	194	74	39	578	250	443	5e-60	Somatic embryogenesis receptor kinase 4
TRINITY_DN23299_c0_g1_i1	Q6K8J4	81.82	165	30	1	495	348	512	1e-83	4-hydroxy-3-methylbut-2-en-1-yl diphosphate synthase (ferredoxin), chloroplastic
TRINITY_DN23299_c1_g1_i1	F4K0E8	87.7	187	23	3	563	523	709	4e-104	4-hydroxy-3-methylbut-2-en-1-yl diphosphate synthase (ferredoxin), chloroplastic
TRINITY_DN23245_c0_g1_i1	Q9SRX2	95.45	44	2	404	273	143	186	2e-19	60S ribosomal protein L19-1
TRINITY_DN23294_c0_g1_i1	Q9SCZ4	45.61	57	24	256	107	762	818	1e-07	Receptor-like protein kinase FERONIA
TRINITY_DN23294_c0_g2_i1	Q3E8W4	47.29	129	67	469	86	681	809	8e-30	Receptor-like protein kinase ANXUR2
TRINITY_DN23294_c0_g2_i2	Q9SCZ4	53.85	39	18	223	107	780	818	6e-08	Receptor-like protein kinase FERONIA
TRINITY_DN23233_c0_g1_i1	O64629	80.7	57	11	172	2	17	73	2e-26	Serine/threonine-protein kinase Aurora-3
TRINITY_DN23233_c1_g1_i1	O64629	76.64	214	50	3	644	70	283	2e-122	Serine/threonine-protein kinase Aurora-3
TRINITY_DN23205_c0_g1_i1	P42730	91.43	35	3	217	321	661	695	1e-14	Chaperone protein ClpB1
TRINITY_DN23205_c0_g2_i1	P42730	91.43	35	3	141	245	661	695	6e-15	Chaperone protein ClpB1
TRINITY_DN23205_c0_g3_i1	P42730	91.43	35	3	121	225	661	695	5e-15	Chaperone protein ClpB1
TRINITY_DN7821_c0_g1_i1	Q9ZR27	68.42	57	18	4	174	401	457	1e-19	Anthocyanidin 3-O-glucoside 5-O-glucosyltransferase 1
TRINITY_DN7809_c0_g1_i1	P16149	100	23	0	371	303	123	145	7e-09	40S ribosomal protein S16
TRINITY_DN7841_c0_g1_i1	Q94BT9	41.89	74	41	6	227	1	72	2e-09	Copper transport protein ATX1
TRINITY_DN7805_c0_g1_i1	Q9LZD3	34.14	331	196	895	1884	210	519	1e-62	Exocyst complex component EXO70A1
TRINITY_DN7805_c0_g2_i1	Q9LZD3	29.41	85	54	458	210	552	632	3e-09	Exocyst complex component EXO70A1
TRINITY_DN7805_c0_g3_i1	Q9LZD3	28.21	78	50	437	210	559	632	5e-07	Exocyst complex component EXO70A1
TRINITY_DN7828_c0_g1_i1	O23016	35.82	67	43	1	201	100	166	1e-09	Probable voltage-gated potassium channel subunit beta
TRINITY_DN7828_c0_g2_i1	O23016	38.1	63	39	8	196	104	166	2e-09	Probable voltage-gated potassium channel subunit beta
TRINITY_DN7836_c0_g1_i1	H1A988	59.09	88	36	2	265	369	456	9e-31	11-oxo-beta-amyrin 30-oxidase
TRINITY_DN7898_c0_g1_i1	Q9LY03	57.65	85	36	2	256	138	222	5e-27	Probable LRR receptor-like serine/threonine-protein kinase IRK
TRINITY_DN7866_c0_g1_i1	Q9FJH5	46.1	269	134	91	885	22	283	2e-39	Heavy metal-associated isoprenylated plant protein 3
TRINITY_DN7839_c0_g1_i1	P22953	83.78	185	29	553	2	1	185	2e-105	Probable mediator of RNA polymerase II transcription subunit 37e
TRINITY_DN7849_c0_g1_i1	P92949	46.86	207	104	713	111	44	250	2e-56	Ferric reduction oxidase 2
TRINITY_DN7849_c0_g2_i1	P92949	46.38	207	106	716	111	44	250	6e-57	Ferric reduction oxidase 2
TRINITY_DN7804_c0_g1_i1	Q43593	81.82	231	39	216	899	1	231	7e-140	Stearoyl-[acyl-carrier-protein] 9-desaturase, chloroplastic
TRINITY_DN7832_c0_g1_i1	Q15KI9	65.08	126	44	2	379	804	929	1e-55	Protein PHYLLO, chloroplastic
TRINITY_DN7832_c1_g1_i1	Q15KI9	48.44	64	33	226	35	914	977	2e-14	Protein PHYLLO, chloroplastic
TRINITY_DN7813_c0_g1_i1	Q9LTR9	76.92	26	6	249	172	407	432	1e-06	Glycylpeptide N-tetradecanoyltransferase 1
TRINITY_DN7899_c0_g1_i1	P23901	41.3	46	27	3	140	249	294	1e-06	Aldose reductase
TRINITY_DN7850_c0_g1_i1	Q9LSQ5	59.72	72	27	215	3	105	175	7e-18	NAD(P)H dehydrogenase (quinone) FQR1
TRINITY_DN7807_c0_g1_i1	Q8VZH2	65.38	78	27	10	243	222	299	5e-32	Aminopeptidase M1
TRINITY_DN34954_c0_g1_i1	Q9FDW1	50.18	277	87	116	799	3	277	3e-68	Transcription factor MYB44
TRINITY_DN34954_c0_g2_i1	Q9FDW1	50.9	279	117	77	865	2	276	3e-66	Transcription factor MYB44
TRINITY_DN34954_c0_g3_i1	Q9FDW1	70.83	144	39	167	598	2	142	2e-64	Transcription factor MYB44
TRINITY_DN34988_c0_g1_i1	Q9ZNT1	84.52	252	39	918	163	30	281	2e-158	NADH--cytochrome b5 reductase 1
TRINITY_DN34988_c0_g1_i2	Q9ZNT1	83.33	252	42	972	217	30	281	3e-160	NADH--cytochrome b5 reductase 1
TRINITY_DN34988_c0_g1_i4	Q9ZNT1	84.13	252	40	972	217	30	281	3e-161	NADH--cytochrome b5 reductase 1
TRINITY_DN34988_c0_g1_i5	Q9ZNT1	75.62	242	59	881	156	40	281	4e-134	NADH--cytochrome b5 reductase 1
TRINITY_DN34988_c0_g1_i6	Q9ZNT1	84.52	252	39	918	163	30	281	6e-159	NADH--cytochrome b5 reductase 1
TRINITY_DN34988_c0_g1_i7	Q9ZNT1	82.38	193	34	976	398	30	222	1e-118	NADH--cytochrome b5 reductase 1
TRINITY_DN34988_c0_g1_i8	Q9ZNT1	81.75	252	46	911	156	30	281	2e-154	NADH--cytochrome b5 reductase 1
TRINITY_DN34988_c0_g2_i1	Q9ZNT1	81.03	58	11	361	188	30	87	5e-30	NADH--cytochrome b5 reductase 1
TRINITY_DN34913_c0_g1_i1	Q9SGW3	74.5	200	47	125	712	1	200	5e-80	26S proteasome non-ATPase regulatory subunit 8 homolog A
TRINITY_DN34913_c0_g1_i2	Q9SGW3	77.38	221	50	125	787	1	221	9e-107	26S proteasome non-ATPase regulatory subunit 8 homolog A
TRINITY_DN34913_c0_g1_i3	Q9SGW3	79.15	235	49	3	707	33	267	2e-118	26S proteasome non-ATPase regulatory subunit 8 homolog A
TRINITY_DN34913_c0_g1_i4	Q9SGW3	74.4	168	39	3	494	33	200	2e-61	26S proteasome non-ATPase regulatory subunit 8 homolog A
TRINITY_DN34913_c0_g1_i5	Q9SGW3	78.65	267	57	125	925	1	267	4e-137	26S proteasome non-ATPase regulatory subunit 8 homolog A
TRINITY_DN34913_c0_g1_i6	Q9SGW3	79.75	237	48	202	912	31	267	5e-120	26S proteasome non-ATPase regulatory subunit 8 homolog A
TRINITY_DN34913_c0_g1_i7	Q9SGW3	79.4	267	55	125	925	1	267	2e-139	26S proteasome non-ATPase regulatory subunit 8 homolog A
TRINITY_DN34913_c1_g1_i1	Q9SGW3	67.27	55	18	165	1	1	55	4e-19	26S proteasome non-ATPase regulatory subunit 8 homolog A
TRINITY_DN34937_c0_g1_i1	Q8W475	38.6	430	215	2	1282	121	504	4e-59	SWI/SNF complex subunit SWI3A
TRINITY_DN34991_c0_g1_i3	C1E3X9	30.16	126	78	704	333	149	266	4e-06	Flap endonuclease 1
TRINITY_DN34996_c1_g2_i1	Q8RX88	82.5	240	42	3711	2992	11	250	3e-110	CAAX prenyl protease 1 homolog
TRINITY_DN34996_c1_g2_i2	Q8RX88	84.78	414	63	1920	679	11	424	0	CAAX prenyl protease 1 homolog
TRINITY_DN34996_c1_g2_i3	Q8RX88	82	250	45	3741	2992	1	250	2e-116	CAAX prenyl protease 1 homolog
TRINITY_DN34996_c1_g2_i4	Q8RX88	82.5	240	42	3711	2992	11	250	1e-110	CAAX prenyl protease 1 homolog
TRINITY_DN34996_c1_g2_i5	Q8RX88	84.43	424	66	1950	679	1	424	0	CAAX prenyl protease 1 homolog
TRINITY_DN34996_c1_g2_i6	Q8RX88	84.78	414	63	1920	679	11	424	0	CAAX prenyl protease 1 homolog
TRINITY_DN34996_c1_g2_i7	Q8RX88	84.78	414	63	1920	679	11	424	0	CAAX prenyl protease 1 homolog
TRINITY_DN34944_c0_g1_i1	Q9M682	57.25	414	137	1726	506	1	381	2e-151	Guanylate kinase 2
TRINITY_DN34944_c0_g1_i2	Q9M682	61.52	382	138	1627	506	1	381	8e-156	Guanylate kinase 2
TRINITY_DN34944_c0_g1_i3	Q9M682	61.1	383	131	1606	506	1	381	8e-154	Guanylate kinase 2
TRINITY_DN34944_c0_g1_i4	Q9M682	45.45	66	30	254	72	1	65	2e-07	Guanylate kinase 2
TRINITY_DN34944_c0_g1_i5	Q9M682	51.3	115	53	841	506	267	381	1e-25	Guanylate kinase 2
TRINITY_DN34921_c0_g1_i1	A7WM73	48.9	272	127	362	1150	33	301	1e-133	Beta-hexosaminidase 1
TRINITY_DN34921_c0_g1_i2	Q8L7S6	62.3	252	93	250	999	27	278	2e-180	Beta-hexosaminidase 3
TRINITY_DN34921_c0_g1_i3	A7WM73	48.9	272	127	271	1059	33	301	1e-133	Beta-hexosaminidase 1
TRINITY_DN34921_c0_g1_i4	Q8L7S6	62.3	252	93	288	1037	27	278	2e-180	Beta-hexosaminidase 3
TRINITY_DN34921_c0_g1_i5	Q8L7S6	62.3	252	93	367	1116	27	278	2e-180	Beta-hexosaminidase 3
TRINITY_DN34921_c0_g1_i6	A7WM73	48.9	272	127	309	1097	33	301	1e-133	Beta-hexosaminidase 1
TRINITY_DN34921_c0_g1_i7	Q8L7S6	62.3	252	93	341	1090	27	278	2e-180	Beta-hexosaminidase 3
TRINITY_DN34921_c0_g1_i8	A7WM73	48.9	272	127	388	1176	33	301	1e-133	Beta-hexosaminidase 1
TRINITY_DN34980_c0_g1_i1	Q9C626	57.14	273	112	1344	535	243	513	1e-138	F-box protein At1g47056
TRINITY_DN34980_c0_g1_i2	Q9S9X4	62.21	217	79	1194	547	326	540	5e-74	Putative F-box/LRR-repeat protein 8
TRINITY_DN34980_c0_g1_i3	Q9S9X4	58.87	282	102	1365	547	264	540	2e-92	Putative F-box/LRR-repeat protein 8
TRINITY_DN34980_c0_g1_i4	Q9C626	59.11	516	199	2055	535	1	513	0	F-box protein At1g47056
TRINITY_DN34980_c0_g1_i5	Q9C626	59.11	516	199	2055	535	1	513	0	F-box protein At1g47056
TRINITY_DN34973_c0_g1_i1	Q2MHE4	44.11	297	148	411	1283	78	362	6e-70	Serine/threonine-protein kinase HT1
TRINITY_DN34973_c0_g2_i1	Q2MHE4	46.4	278	131	365	1180	78	343	2e-70	Serine/threonine-protein kinase HT1
TRINITY_DN34973_c0_g1_i2	Q2MHE4	41.12	107	56	505	813	259	362	2e-16	Serine/threonine-protein kinase HT1
TRINITY_DN34973_c0_g1_i3	Q2MHE4	48.07	233	110	411	1103	78	301	1e-58	Serine/threonine-protein kinase HT1
TRINITY_DN34973_c0_g1_i4	Q2MHE4	58.14	43	18	505	633	259	301	4e-08	Serine/threonine-protein kinase HT1
TRINITY_DN34973_c0_g2_i2	Q2MHE4	46.38	207	94	442	1047	149	343	2e-48	Serine/threonine-protein kinase HT1
TRINITY_DN34973_c0_g3_i1	Q2MHE4	44.96	278	135	1	816	78	343	9e-70	Serine/threonine-protein kinase HT1
TRINITY_DN34924_c0_g1_i1	Q94AT5	57.65	562	229	358	2028	94	651	0	Protein EXECUTER 2, chloroplastic
TRINITY_DN34924_c0_g1_i2	Q94AT5	55.95	529	224	358	1929	94	618	0	Protein EXECUTER 2, chloroplastic
TRINITY_DN34924_c0_g1_i3	Q94AT5	57.65	562	229	382	2052	94	651	0	Protein EXECUTER 2, chloroplastic
TRINITY_DN34924_c0_g1_i4	Q94AT5	55.95	529	224	382	1953	94	618	0	Protein EXECUTER 2, chloroplastic
TRINITY_DN34928_c0_g1_i3	Q94CF0	39.39	99	58	374	670	19	115	4e-15	EH domain-containing protein 1
TRINITY_DN34985_c0_g1_i1	O22929	57.89	114	48	133	474	36	149	4e-46	Biogenesis of lysosome-related organelles complex 1 subunit 1
TRINITY_DN34985_c0_g1_i2	O22929	57.89	114	48	136	477	36	149	3e-46	Biogenesis of lysosome-related organelles complex 1 subunit 1
TRINITY_DN34985_c1_g1_i1	O22928	56.47	448	173	1586	249	53	480	1e-161	Putative tRNA pseudouridine synthase
TRINITY_DN34985_c1_g1_i2	O22928	73.6	125	33	577	203	53	177	8e-59	Putative tRNA pseudouridine synthase
TRINITY_DN34985_c1_g1_i3	Q0WSH6	63.57	689	246	154	2220	1	684	0	Pentatricopeptide repeat-containing protein At4g14850
TRINITY_DN34985_c1_g1_i4	O22928	56.7	448	172	1586	249	53	480	3e-163	Putative tRNA pseudouridine synthase
TRINITY_DN34985_c1_g1_i5	O22928	70.52	173	51	623	105	53	225	4e-85	Putative tRNA pseudouridine synthase
TRINITY_DN34963_c0_g1_i1	Q9XGP7	44.83	203	102	588	1166	48	250	9e-46	Tricin synthase 1
TRINITY_DN34963_c0_g1_i2	Q9XGP7	45	220	108	460	1080	31	250	5e-50	Tricin synthase 1
TRINITY_DN34963_c0_g1_i3	Q9XGD6	41.1	73	39	427	636	30	101	2e-09	Caffeoyl-CoA O-methyltransferase 1
TRINITY_DN34963_c0_g1_i4	Q9XGP7	42.21	154	79	630	1061	97	250	3e-36	Tricin synthase 1
TRINITY_DN34963_c0_g1_i5	Q9C9W3	44.9	49	25	582	722	31	79	3e-06	Putative caffeoyl-CoA O-methyltransferase At1g67980
TRINITY_DN34963_c0_g1_i6	Q9XGP7	40.97	144	75	642	1043	107	250	1e-33	Tricin synthase 1
TRINITY_DN34963_c0_g1_i7	Q9XGP7	40.97	144	75	728	1129	107	250	1e-29	Tricin synthase 1
TRINITY_DN34938_c0_g1_i1	Q9SJG6	54.4	511	229	1706	183	8	517	0	Pentatricopeptide repeat-containing protein At2g42920, chloroplastic
TRINITY_DN34941_c1_g1_i1	P13744	45.65	368	182	1233	160	113	472	8e-106	11S globulin subunit beta
TRINITY_DN34941_c1_g1_i2	P13744	45.41	436	219	1495	221	48	475	2e-135	11S globulin subunit beta
TRINITY_DN34941_c1_g1_i3	P13744	45.28	371	184	1300	221	113	475	4e-110	11S globulin subunit beta
TRINITY_DN34941_c1_g1_i4	P13744	46.3	432	214	1428	163	48	471	3e-132	11S globulin subunit beta
TRINITY_DN34941_c1_g1_i5	P13744	45.83	432	216	1428	163	48	471	4e-131	11S globulin subunit beta
TRINITY_DN34962_c0_g1_i1	O04196	74.7	249	63	148	894	522	770	4e-141	Isoamylase 1, chloroplastic
TRINITY_DN34962_c0_g1_i2	O04196	77.93	376	81	7	1134	397	770	0	Isoamylase 1, chloroplastic
TRINITY_DN34962_c0_g1_i3	O04196	70.52	770	217	146	2443	7	770	0	Isoamylase 1, chloroplastic
TRINITY_DN34962_c0_g1_i4	O04196	78.22	381	82	23	1165	391	770	0	Isoamylase 1, chloroplastic
TRINITY_DN34962_c0_g1_i5	O04196	78.14	311	67	389	1321	461	770	0	Isoamylase 1, chloroplastic
TRINITY_DN34962_c0_g1_i6	O04196	59.84	366	138	146	1231	7	367	3e-155	Isoamylase 1, chloroplastic
TRINITY_DN34903_c0_g1_i1	O22975	28.1	121	77	593	252	117	234	3e-06	1-acylglycerol-3-phosphate O-acyltransferase
TRINITY_DN34903_c0_g2_i1	F4KCL7	66.31	279	93	1095	262	325	603	5e-118	Outer envelope protein 64, mitochondrial
TRINITY_DN34903_c0_g2_i2	F4KCL7	66.67	600	196	2060	267	6	603	0	Outer envelope protein 64, mitochondrial
TRINITY_DN34903_c0_g2_i3	F4KCL7	66.31	279	93	1095	262	325	603	2e-113	Outer envelope protein 64, mitochondrial
TRINITY_DN34903_c0_g2_i4	F4KCL7	72.65	117	32	484	134	480	596	5e-53	Outer envelope protein 64, mitochondrial
TRINITY_DN34903_c0_g2_i5	F4KCL7	65.77	593	199	1906	134	6	596	0	Outer envelope protein 64, mitochondrial
TRINITY_DN34907_c0_g1_i1	P34788	90	30	3	285	196	123	152	3e-12	40S ribosomal protein S18
TRINITY_DN34907_c1_g1_i1	P34788	89.66	29	3	379	293	124	152	3e-11	40S ribosomal protein S18
TRINITY_DN34907_c2_g1_i1	P34788	66.92	130	41	390	1	1	128	7e-62	40S ribosomal protein S18
TRINITY_DN34907_c3_g2_i1	P34788	93.42	152	10	41	496	1	152	5e-91	40S ribosomal protein S18
TRINITY_DN34907_c3_g2_i2	P34788	91.45	152	13	41	496	1	152	9e-90	40S ribosomal protein S18
TRINITY_DN34907_c3_g3_i1	P34788	100	35	0	3	107	118	152	8e-06	40S ribosomal protein S18
TRINITY_DN34907_c3_g4_i2	P34788	90.57	53	5	57	215	1	53	3e-29	40S ribosomal protein S18
TRINITY_DN34907_c3_g4_i4	P34788	94.74	19	1	104	160	117	135	2e-06	40S ribosomal protein S18
TRINITY_DN34907_c3_g4_i5	P34788	92.13	127	10	81	461	1	127	1e-84	40S ribosomal protein S18
TRINITY_DN34907_c3_g4_i6	P34788	92.59	135	10	57	461	1	135	6e-90	40S ribosomal protein S18
TRINITY_DN34926_c0_g1_i1	Q84K00	70.59	136	40	2028	1621	13	148	8e-63	NAC domain-containing protein 78
TRINITY_DN34926_c0_g1_i2	Q84K00	67.79	149	42	449	3	13	155	7e-68	NAC domain-containing protein 78
TRINITY_DN34926_c0_g1_i3	Q84K00	69.75	119	35	1798	1445	56	174	4e-48	NAC domain-containing protein 78
TRINITY_DN34926_c0_g1_i4	Q84K00	71.43	168	47	1297	797	7	174	4e-81	NAC domain-containing protein 78
TRINITY_DN34926_c0_g1_i5	Q84K00	60.61	198	47	1387	797	7	174	5e-73	NAC domain-containing protein 78
TRINITY_DN34926_c0_g1_i6	Q84K00	70.59	136	40	1507	1100	13	148	3e-63	NAC domain-containing protein 78
TRINITY_DN34926_c0_g1_i7	Q84K00	70.37	162	47	1406	924	13	174	3e-77	NAC domain-containing protein 78
TRINITY_DN34926_c0_g1_i8	Q84K00	69.75	119	35	1798	1445	56	174	4e-48	NAC domain-containing protein 78
TRINITY_DN34926_c0_g1_i9	Q84K00	69.75	119	35	1277	924	56	174	5e-50	NAC domain-containing protein 78
TRINITY_DN34926_c0_g1_i10	Q84K00	69.75	119	35	1277	924	56	174	5e-50	NAC domain-containing protein 78
TRINITY_DN34926_c0_g1_i11	Q84K00	70.37	162	47	1927	1445	13	174	2e-74	NAC domain-containing protein 78
TRINITY_DN34958_c0_g1_i1	Q84JU6	61.97	631	234	127	2007	30	658	0	E3 ubiquitin-protein ligase HOS1
TRINITY_DN34958_c0_g1_i2	Q84JU6	59.82	545	213	267	1889	116	658	0	E3 ubiquitin-protein ligase HOS1
TRINITY_DN34958_c0_g1_i3	Q84JU6	69.39	196	57	173	751	399	594	1e-92	E3 ubiquitin-protein ligase HOS1
TRINITY_DN34958_c0_g1_i4	Q84JU6	61.9	630	234	127	2004	31	658	0	E3 ubiquitin-protein ligase HOS1
TRINITY_DN34972_c0_g2_i1	Q9M667	44.83	87	47	1118	861	148	234	1e-12	Disease resistance protein RPP13
TRINITY_DN34972_c0_g3_i1	Q6L400	32.16	482	277	1398	49	784	1247	1e-38	Putative late blight resistance protein homolog R1B-16
TRINITY_DN34972_c0_g4_i1	Q6L440	34.45	238	136	1978	1301	15	244	1e-40	Putative late blight resistance protein homolog R1A-3
TRINITY_DN34972_c0_g4_i2	Q6L438	38.62	189	105	558	1	598	778	2e-31	Putative late blight resistance protein homolog R1A-6
TRINITY_DN34972_c0_g4_i3	Q6L438	35.32	235	138	2374	1697	519	748	2e-61	Putative late blight resistance protein homolog R1A-6
TRINITY_DN34972_c0_g4_i4	Q6L438	35.32	235	138	2374	1697	519	748	3e-61	Putative late blight resistance protein homolog R1A-6
TRINITY_DN34972_c0_g4_i5	Q6L438	35.32	235	138	2104	1427	519	748	7e-55	Putative late blight resistance protein homolog R1A-6
TRINITY_DN34972_c0_g4_i6	Q6L440	33.13	163	101	2035	1571	82	244	1e-31	Putative late blight resistance protein homolog R1A-3
TRINITY_DN34972_c0_g4_i7	Q6L438	31.55	561	307	2311	812	519	1063	1e-61	Putative late blight resistance protein homolog R1A-6
TRINITY_DN34972_c0_g4_i8	Q9XIF0	40.24	82	49	282	37	154	235	1e-14	Putative disease resistance protein At1g59780
TRINITY_DN34972_c0_g4_i9	Q6L438	34.65	381	215	1074	1	409	778	4e-48	Putative late blight resistance protein homolog R1A-6
TRINITY_DN34972_c0_g4_i10	Q6L440	34.45	238	136	2248	1571	15	244	2e-40	Putative late blight resistance protein homolog R1A-3
TRINITY_DN34972_c0_g4_i11	Q6L440	34.45	238	136	2186	1509	15	244	1e-40	Putative late blight resistance protein homolog R1A-3
TRINITY_DN34972_c0_g4_i12	Q6L438	32	225	102	537	1	559	778	4e-26	Putative late blight resistance protein homolog R1A-6
TRINITY_DN34972_c0_g4_i13	Q6L438	30.69	189	80	438	1	598	778	7e-19	Putative late blight resistance protein homolog R1A-6
TRINITY_DN34972_c0_g4_i14	Q6L438	31.24	461	252	2032	812	614	1063	3e-52	Putative late blight resistance protein homolog R1A-6
TRINITY_DN34972_c0_g4_i15	Q6L438	40.94	127	73	1380	1006	759	885	5e-46	Putative late blight resistance protein homolog R1A-6
TRINITY_DN34972_c0_g4_i16	Q6L440	33.13	163	101	1973	1509	82	244	7e-32	Putative late blight resistance protein homolog R1A-3
TRINITY_DN34972_c0_g4_i17	Q6L438	38.67	225	127	657	1	559	778	4e-40	Putative late blight resistance protein homolog R1A-6
TRINITY_DN34972_c0_g4_i18	Q6L440	34.45	238	136	2248	1571	15	244	2e-40	Putative late blight resistance protein homolog R1A-3
TRINITY_DN34972_c0_g4_i19	Q6L438	36.33	311	177	903	1	479	778	7e-48	Putative late blight resistance protein homolog R1A-6
TRINITY_DN34972_c0_g4_i20	Q6L438	29.08	478	268	1650	382	759	1220	2e-52	Putative late blight resistance protein homolog R1A-6
TRINITY_DN34972_c0_g4_i21	Q6L440	33.13	163	101	1765	1301	82	244	8e-32	Putative late blight resistance protein homolog R1A-3
TRINITY_DN34972_c0_g4_i23	Q6L438	40.94	127	73	1316	942	759	885	7e-46	Putative late blight resistance protein homolog R1A-6
TRINITY_DN34972_c0_g4_i24	Q6L440	33.13	163	101	1701	1237	82	244	5e-32	Putative late blight resistance protein homolog R1A-3
TRINITY_DN34972_c0_g4_i25	Q6L438	35.32	235	138	2040	1363	519	748	1e-54	Putative late blight resistance protein homolog R1A-6
TRINITY_DN34972_c0_g4_i26	Q6L438	29.08	478	268	1650	382	759	1220	2e-52	Putative late blight resistance protein homolog R1A-6
TRINITY_DN34972_c0_g4_i27	Q6L440	33.13	163	101	2035	1571	82	244	1e-31	Putative late blight resistance protein homolog R1A-3
TRINITY_DN34972_c0_g4_i28	Q6L440	34.45	238	136	1914	1237	15	244	8e-41	Putative late blight resistance protein homolog R1A-3
TRINITY_DN34972_c1_g1_i1	Q6L400	32.87	289	160	874	89	785	1066	5e-28	Putative late blight resistance protein homolog R1B-16
TRINITY_DN34999_c0_g1_i1	P54209	33.49	427	225	399	1547	456	867	1e-57	Cation-transporting ATPase CA1
TRINITY_DN34916_c0_g1_i1	Q9FXH1	48.74	119	61	3	359	250	368	7e-36	Pentatricopeptide repeat-containing protein At1g19720
TRINITY_DN34916_c0_g2_i1	Q9FXH1	58.93	280	115	7	846	366	645	5e-116	Pentatricopeptide repeat-containing protein At1g19720
TRINITY_DN34916_c1_g1_i1	Q9FXH1	42	200	106	583	14	695	894	2e-45	Pentatricopeptide repeat-containing protein At1g19720
TRINITY_DN34916_c1_g1_i2	Q9FXH1	42.75	255	136	762	28	640	894	7e-63	Pentatricopeptide repeat-containing protein At1g19720
TRINITY_DN34916_c1_g1_i3	Q9FXH1	56.1	82	29	252	28	813	894	1e-23	Pentatricopeptide repeat-containing protein At1g19720
TRINITY_DN34932_c0_g1_i1	Q08632	57.87	254	101	112	858	18	270	7e-73	Short-chain type dehydrogenase/reductase
TRINITY_DN34932_c0_g1_i2	Q08632	63.29	79	29	163	399	164	242	8e-25	Short-chain type dehydrogenase/reductase
TRINITY_DN34932_c0_g1_i3	Q08632	59.06	254	98	78	824	18	270	8e-83	Short-chain type dehydrogenase/reductase
TRINITY_DN34932_c0_g1_i4	Q08632	52.94	136	58	78	470	18	152	3e-56	Short-chain type dehydrogenase/reductase
TRINITY_DN34931_c2_g1_i1	Q0DA50	22.6	146	99	910	485	260	395	2e-07	Zinc finger CCCH domain-containing protein 45
TRINITY_DN34931_c2_g1_i4	Q0DA50	22.6	146	99	910	485	260	395	2e-07	Zinc finger CCCH domain-containing protein 45
[truncated: 67,875 more rows]
