# Supplementary material for: Comparative transcriptome analysis of cultivated and wild seeds of Salvia hispanica (chia)
Source: Sci Rep. 2019 Jul 5;9:9761. doi: 10.1038/s41598-019-45895-5 (PMC6611817; doi:10.1038/s41598-019-45895-5)
Supplement: Supplementary file 3 — Supplementary Table S3 [file 41598_2019_45895_MOESM3_ESM.xlsx]

## Sheet: Hoja 1
Supplementary Table S3. Details of enrichment analyses based on the Gene Ontology (GO) and KEGG pathways terms.
Term	Database	ID	Input number	Background number	P-Value	Corrected P-Value
Metabolic pathways	KEGG PATHWAY	ath01100	1017	2100	1.01e-36	4.7e-35
Biosynthesis of secondary metabolites	KEGG PATHWAY	ath01110	562	1181	4.32e-19	9.75e-18
Carbon metabolism	KEGG PATHWAY	ath01200	164	284	7.99e-11	1.11e-09
Biosynthesis of amino acids	KEGG PATHWAY	ath01230	157	278	6.54e-10	8.27e-09
Endocytosis	KEGG PATHWAY	ath04144	101	149	8.53e-10	1.07e-08
Ubiquitin mediated proteolysis	KEGG PATHWAY	ath04120	89	148	4.25e-07	3.8e-06
Protein processing in endoplasmic reticulum	KEGG PATHWAY	ath04141	121	229	7.73e-07	6.76e-06
Glycerophospholipid metabolism	KEGG PATHWAY	ath00564	61	88	1e-06	8.66e-06
Peroxisome	KEGG PATHWAY	ath04146	61	91	2.2e-06	1.82e-05
Plant-pathogen interaction	KEGG PATHWAY	ath04626	101	186	2.47e-06	2.02e-05
Fatty acid degradation	KEGG PATHWAY	ath00071	38	44	3.34e-06	2.68e-05
Ubiquitin proteasome pathway	PANTHER	P00060	43	54	3.35e-06	2.69e-05
Aminoacyl-tRNA biosynthesis	KEGG PATHWAY	ath00970	44	57	4.55e-06	3.56e-05
Purine metabolism	KEGG PATHWAY	ath00230	89	162	6.7e-06	5.15e-05
tRNA charging	BioCyc	TRNA-CHARGING-PWY	35	41	9.52e-06	7.12e-05
Citrate cycle (TCA cycle)	KEGG PATHWAY	ath00020	48	68	9.61e-06	7.18e-05
Pyruvate metabolism	KEGG PATHWAY	ath00620	58	92	1.47e-05	0.000105586
@@Pyruvate metabolism	PANTHER	P02772	2	7	0.653283	0.697712
Glyoxylate and dicarboxylate metabolism	KEGG PATHWAY	ath00630	54	84	1.92e-05	0.000134668
RNA degradation	KEGG PATHWAY	ath03018	66	112	1.98e-05	0.000137945
Proteasome	KEGG PATHWAY	ath03050	43	60	2.11e-05	0.000144827
Spliceosome	KEGG PATHWAY	ath03040	100	197	2.31e-05	0.000157088
mRNA surveillance pathway	KEGG PATHWAY	ath03015	68	120	3.76e-05	0.000243924
Valine, leucine and isoleucine degradation	KEGG PATHWAY	ath00280	40	57	5.61e-05	0.000349178
Glycine, serine and threonine metabolism	KEGG PATHWAY	ath00260	49	79	8.75e-05	0.000519064
Nucleotide excision repair	KEGG PATHWAY	ath03420	45	70	9.11e-05	0.000537548
Amino sugar and nucleotide sugar metabolism	KEGG PATHWAY	ath00520	82	160	9.3e-05	0.000548233
Fatty acid metabolism	KEGG PATHWAY	ath01212	43	69	0.000212394	0.00116581
Glycerolipid metabolism	KEGG PATHWAY	ath00561	37	56	0.000249648	0.00134057
2-Oxocarboxylic acid metabolism	KEGG PATHWAY	ath01210	49	86	0.000386538	0.0019854
RNA transport	KEGG PATHWAY	ath03013	88	186	0.000418225	0.00213131
Inositol phosphate metabolism	KEGG PATHWAY	ath00562	44	75	0.000473268	0.00239072
Propanoate metabolism	KEGG PATHWAY	ath00640	26	35	0.00058211	0.00288172
Homologous recombination	KEGG PATHWAY	ath03440	37	60	0.000653594	0.0031692
beta-Alanine metabolism	KEGG PATHWAY	ath00410	29	42	0.000674822	0.00325997
Fructose and mannose metabolism	KEGG PATHWAY	ath00051	39	65	0.000701479	0.0033856
superpathway of cytosolic glycolysis (plants), pyruvate dehydrogenase and TCA cycle	BioCyc	PWY-5464	43	76	0.000941773	0.00441021
Pyrimidine metabolism	KEGG PATHWAY	ath00240	60	119	0.00101291	0.0047094
Glutathione metabolism	KEGG PATHWAY	ath00480	52	99	0.00107412	0.00495851
Phosphatidylinositol signaling system	KEGG PATHWAY	ath04070	45	82	0.00116275	0.00533449
Glycolysis / Gluconeogenesis	KEGG PATHWAY	ath00010	61	123	0.00125658	0.00572453
Alanine, aspartate and glutamate metabolism	KEGG PATHWAY	ath00250	33	54	0.00138937	0.00619912
Regulation of autophagy	KEGG PATHWAY	ath04140	21	28	0.00175184	0.00760106
ethanol degradation II	BioCyc	PWY66-21	17	20	0.00190182	0.00818348
3-phosphoinositide biosynthesis	BioCyc	PWY-6352	25	37	0.00190628	0.00819591
Ribosome	KEGG PATHWAY	ath03010	167	425	0.00231785	0.00973197
DNA replication	KEGG PATHWAY	ath03030	30	50	0.00274123	0.0111964
@@DNA replication	PANTHER	P00017	5	27	0.89354	0.913403
Fatty acid biosynthesis	KEGG PATHWAY	ath00061	26	41	0.00295844	0.012014
phospholipid biosynthesis II	BioCyc	PHOSLIPSYN2-PWY	21	30	0.00315916	0.0126415
ABC transporters	KEGG PATHWAY	ath02010	19	26	0.00349364	0.0137471
Oxidative phosphorylation	KEGG PATHWAY	ath00190	84	193	0.00352827	0.0138729
Taurine and hypotaurine metabolism	KEGG PATHWAY	ath00430	13	14	0.00386614	0.0150599
benzoate biosynthesis III (CoA-dependent, non-beta-oxidative)	BioCyc	PWY-6446	14	16	0.0039377	0.0152406
SNARE interactions in vesicular transport	KEGG PATHWAY	ath04130	33	59	0.00396135	0.0153094
Ether lipid metabolism	KEGG PATHWAY	ath00565	19	27	0.00467737	0.0177857
Base excision repair	KEGG PATHWAY	ath03410	26	43	0.00471154	0.0178523
Wnt signaling pathway	PANTHER	P00057	35	65	0.00483096	0.018223
PDGF signaling pathway	PANTHER	P00047	17	23	0.00516683	0.0191974
Starch and sucrose metabolism	KEGG PATHWAY	ath00500	98	237	0.00563893	0.0205543
Carotenoid biosynthesis	KEGG PATHWAY	ath00906	20	30	0.00578496	0.0207811
Ascorbate and aldarate metabolism	KEGG PATHWAY	ath00053	26	44	0.00587098	0.0210755
Arginine and proline metabolism	KEGG PATHWAY	ath00330	31	57	0.00691085	0.0243874
phosphatidylcholine acyl editing	BioCyc	PWY-6803	26	45	0.00725734	0.0254031
Pantothenate and CoA biosynthesis	KEGG PATHWAY	ath00770	20	31	0.00747902	0.0260214
superpathway of phenylalanine, tyrosine and tryptophan biosynthesis	BioCyc	COMPLETE-ARO-ARA-PWY	20	31	0.00747902	0.0260214
One carbon pool by folate	KEGG PATHWAY	ath00670	15	20	0.00766581	0.0265469
Lysine biosynthesis	KEGG PATHWAY	ath00300	14	18	0.00795914	0.0272361
@@Lysine biosynthesis	PANTHER	P02751	8	12	0.0698051	0.134787
superpathway of lysine, threonine and methionine biosynthesis II	BioCyc	PWY-724	19	29	0.00803421	0.0274028
fatty acid activation	BioCyc	PWY-5143	11	12	0.00821535	0.0277295
Phenylalanine, tyrosine and tryptophan biosynthesis	KEGG PATHWAY	ath00400	33	64	0.00976773	0.032029
Parkinson disease	PANTHER	P00049	38	77	0.00993097	0.0324254
Cysteine and methionine metabolism	KEGG PATHWAY	ath00270	57	128	0.0100585	0.0328006
Histidine metabolism	KEGG PATHWAY	ath00340	15	21	0.0103733	0.0335325
Selenocompound metabolism	KEGG PATHWAY	ath00450	14	19	0.0109245	0.0350096
Butanoate metabolism	KEGG PATHWAY	ath00650	14	19	0.0109245	0.0350096
TCA cycle variation V (plant)	BioCyc	PWYQT-4481	14	19	0.0109245	0.0350096
UDP-sugars interconversion	BioCyc	PWY-5114	14	19	0.0109245	0.0350096
lysine biosynthesis VI	BioCyc	PWY-5097	12	15	0.0118061	0.0368577
linoleate biosynthesis I (plants)	BioCyc	PWY-5995	10	11	0.0120287	0.0371341
Serine glycine biosynthesis	PANTHER	P02776	11	13	0.0120375	0.0371341
glycerol and glycerophosphodiester degradation	BioCyc	PWY0-381	11	13	0.0120375	0.0371341
Pentose phosphate pathway	KEGG PATHWAY	ath00030	32	63	0.0126394	0.0387336
@@pentose phosphate pathway	BioCyc	PENTOSE-P-PWY	8	19	0.275555	0.351234
Ubiquinone and other terpenoid-quinone biosynthesis	KEGG PATHWAY	ath00130	22	38	0.0126603	0.0387336
De novo purine biosynthesis	PANTHER	P02738	19	31	0.0131063	0.0397006
folate transformations II	BioCyc	PWY-3841	15	22	0.0137784	0.0415671
TCA cycle II (plants and fungi)	BioCyc	PWY-5690	14	20	0.0146851	0.0437189
Valine, leucine and isoleucine biosynthesis	KEGG PATHWAY	ath00290	17	27	0.0154064	0.0455271
alpha-Linolenic acid metabolism	KEGG PATHWAY	ath00592	22	39	0.0155618	0.0458189
Mismatch repair	KEGG PATHWAY	ath03430	22	39	0.0155618	0.0458189
valine degradation I	BioCyc	VALDEG-PWY	13	18	0.0155668	0.0458189
callose biosynthesis	BioCyc	PWY-6773	11	14	0.0170733	0.0490054
sphingolipid biosynthesis (plants)	BioCyc	PWY-5129	11	14	0.0170733	0.0490054
superpathway of purine nucleotides de novo biosynthesis I	BioCyc	PWY-841	27	52	0.0170737	0.0490054
trans-cinnamoyl-CoA biosynthesis	BioCyc	PWY-6457	8	8	0.0172583	0.0492634
glycerophosphodiester degradation	BioCyc	PWY-6952	10	12	0.0175488	0.0495485
pyruvate decarboxylation to acetyl CoA	BioCyc	PYRUVDEHYD-PWY	10	12	0.0175488	0.0495485
superpathway of phenylalanine and tyrosine biosynthesis	BioCyc	PWY-3481	10	12	0.0175488	0.0495485
superpathway of acetyl-CoA biosynthesis	BioCyc	PWY-5173	10	12	0.0175488	0.0495485
EGF receptor signaling pathway	PANTHER	P00018	28	55	0.0183891	0.0513907
FGF signaling pathway	PANTHER	P00021	32	66	0.0201545	0.0559036
pyridine nucleotide cycling (plants)	BioCyc	PWY-5381	13	19	0.020772	0.0572193
Basal transcription factors	KEGG PATHWAY	ath03022	28	56	0.0216311	0.0590848
Nicotinate and nicotinamide metabolism	KEGG PATHWAY	ath00760	12	17	0.0221765	0.0602264
Phagosome	KEGG PATHWAY	ath04145	49	113	0.0225084	0.0610004
acetaldehyde biosynthesis I	BioCyc	PWY-6333	10	13	0.0247284	0.0658159
pyruvate fermentation to ethanol II	BioCyc	PWY-5486	10	13	0.0247284	0.0658159
Carbon fixation in photosynthetic organisms	KEGG PATHWAY	ath00710	34	73	0.0255766	0.0669312
glutamate degradation IV	BioCyc	PWY-4321	7	7	0.0256883	0.0669312
Riboflavin metabolism	KEGG PATHWAY	ath00740	8	9	0.0260916	0.0672073
superpathway of isoleucine and valine biosynthesis	BioCyc	ILE-VAL-PWY	8	9	0.0260916	0.0672073
ethanol degradation I	BioCyc	ETOH-ACETYLCOA-ANA-PWY	8	9	0.0260916	0.0672073
superpathway of leucine, valine, and isoleucine biosynthesis	BioCyc	BRANCHED-CHAIN-AA-SYN-PWY	13	20	0.0271729	0.0696129
D-myo-inositol (1,4,5)-trisphosphate biosynthesis	BioCyc	PWY-6351	18	32	0.0275442	0.0704254
Arachidonic acid metabolism	KEGG PATHWAY	ath00590	12	18	0.0293503	0.0742036
Monobactam biosynthesis	KEGG PATHWAY	ath00261	11	16	0.0315796	0.0790708
Folate biosynthesis	KEGG PATHWAY	ath00790	14	23	0.0319695	0.079778
superpathway of choline biosynthesis	BioCyc	PWY-4762	14	23	0.0319695	0.079778
superpathway of fatty acid biosynthesis II (plant)	BioCyc	PWY-5156	14	23	0.0319695	0.079778
aerobic respiration I (cytochrome c)	BioCyc	PWY-3781	37	83	0.0324454	0.0808926
aerobic respiration III (alternative oxidase pathway)	BioCyc	PWY-4302	30	64	0.0324473	0.0808926
Arginine biosynthesis	KEGG PATHWAY	ath00220	22	43	0.0326868	0.0813726
@@Arginine biosynthesis	PANTHER	P02728	6	6	0.0385375	0.0884337
Sulfur relay system	KEGG PATHWAY	ath04122	10	14	0.0337934	0.0832502
photorespiration	BioCyc	PWY-181	10	14	0.0337934	0.0832502
Sulfur metabolism	KEGG PATHWAY	ath00920	23	46	0.0350034	0.0856223
Galactose metabolism	KEGG PATHWAY	ath00052	29	62	0.0356748	0.0869394
Formyltetrahydroformate biosynthesis	PANTHER	P02743	9	12	0.0358763	0.0869394
ascorbate glutathione cycle	BioCyc	PWY-2261	9	12	0.0358763	0.0869394
benzoate biosynthesis I (CoA-dependent, beta-oxidative)	BioCyc	PWY-6443	9	12	0.0358763	0.0869394
Plant hormone signal transduction	KEGG PATHWAY	ath04075	115	312	0.0374888	0.0884337
phenylalanine biosynthesis II	BioCyc	PWY-3462	8	10	0.0376323	0.0884337
phenylalanine biosynthesis (cytosolic, plants)	BioCyc	PWY-7432	6	6	0.0385375	0.0884337
UMP biosynthesis	BioCyc	PWY-5686	6	6	0.0385375	0.0884337
Non-homologous end-joining	KEGG PATHWAY	ath03450	7	8	0.0387217	0.0884337
stachyose degradation	BioCyc	PWY-6527	7	8	0.0387217	0.0884337
valine biosynthesis	BioCyc	VALSYN-PWY	7	8	0.0387217	0.0884337
@@Valine biosynthesis	PANTHER	P02785	3	7	0.41857	0.488598
Alzheimer disease-amyloid secretase pathway	PANTHER	P00003	14	24	0.0401251	0.0910389
phosphatidate metabolism, as a signaling molecule	BioCyc	PWY-7039	14	24	0.0401251	0.0910389
Nitrogen metabolism	KEGG PATHWAY	ath00910	23	47	0.0410327	0.092936
Pentose and glucuronate interconversions	KEGG PATHWAY	ath00040	38	88	0.0421416	0.0948277
Nicotinic acetylcholine receptor signaling pathway	PANTHER	P00044	19	37	0.0439232	0.0985807
Vitamin B6 metabolism	KEGG PATHWAY	ath00750	10	15	0.0449401	0.0999509
arginine biosynthesis I (via L-ornithine)	BioCyc	ARGSYN-PWY	10	15	0.0449401	0.0999509
Tryptophan metabolism	KEGG PATHWAY	ath00380	25	53	0.0454946	0.100845
Interferon-gamma signaling pathway	PANTHER	P00035	12	20	0.0484258	0.106335
glutamine biosynthesis III	BioCyc	PWY-6549	12	20	0.0484258	0.106335
isoleucine biosynthesis I	BioCyc	PWY-3001	9	13	0.0485645	0.106335
C5-Branched dibasic acid metabolism	KEGG PATHWAY	ath00660	8	11	0.0521454	0.11261
UDP-D-xylose biosynthesis	BioCyc	PWY-4821	8	11	0.0521454	0.11261
flavin biosynthesis I (bacteria and plants)	BioCyc	RIBOSYN2-PWY	8	11	0.0521454	0.11261
Lysine degradation	KEGG PATHWAY	ath00310	17	33	0.0536968	0.115385
Cutin, suberine and wax biosynthesis	KEGG PATHWAY	ath00073	15	28	0.0547676	0.116576
flavonoid biosynthesis	BioCyc	PWY1F-FLAVSYN	13	23	0.0548239	0.116576
@@Flavonoid biosynthesis	KEGG PATHWAY	ath00941	5	26	0.876463	0.897705
Flavin biosynthesis	PANTHER	P02741	7	9	0.0554154	0.116576
fatty acid alpha-oxidation I	BioCyc	PWY-2501	7	9	0.0554154	0.116576
superpathway of adenosine nucleotides de novo biosynthesis I	BioCyc	PWY-7229	18	36	0.0575592	0.116576
N-Glycan biosynthesis	KEGG PATHWAY	ath00510	24	52	0.0577146	0.116576
phospholipases	BioCyc	LIPASYN-PWY	24	52	0.0577146	0.116576
5-Hydroxytryptamine degredation	PANTHER	P04372	6	7	0.0578576	0.116576
L-ascorbate degradation V	BioCyc	PWY-6959	6	7	0.0578576	0.116576
tyrosine degradation I	BioCyc	TYRFUMCAT-PWY	6	7	0.0578576	0.116576
5-aminoimidazole ribonucleotide biosynthesis I	BioCyc	PWY-6121	6	7	0.0578576	0.116576
phosphatidylethanolamine biosynthesis II	BioCyc	PWY4FS-6	6	7	0.0578576	0.116576
spermine and spermidine degradation III	BioCyc	PWY-6441	6	7	0.0578576	0.116576
superpathway of 5-aminoimidazole ribonucleotide biosynthesis	BioCyc	PWY-6277	6	7	0.0578576	0.116576
5-aminoimidazole ribonucleotide biosynthesis II	BioCyc	PWY-6122	6	7	0.0578576	0.116576
Circadian rhythm - plant	KEGG PATHWAY	ath04712	21	44	0.0582656	0.116576
very long chain fatty acid biosynthesis II	BioCyc	PWY-7036	10	16	0.0583253	0.116576
urea cycle	BioCyc	PWY-4984	5	5	0.0584227	0.116576
superpathway of pantothenate and coenzymeA biosynthesis	BioCyc	PWY-4221ARA	5	5	0.0584227	0.116576
superpathway of plastoquinol biosynthesis	BioCyc	PWY-5864	5	5	0.0584227	0.116576
sinapate ester biosynthesis	BioCyc	PWY-3301	16	31	0.0594557	0.118365
Alzheimer disease-presenilin pathway	PANTHER	P00004	14	26	0.0606356	0.119933
NAD/NADH phosphorylation and dephosphorylation	BioCyc	PWY-5083	26	58	0.062041	0.122619
Porphyrin and chlorophyll metabolism	KEGG PATHWAY	ath00860	23	50	0.0636469	0.125411
Tetrahydrofolate biosynthesis	PANTHER	P02742	9	14	0.0638877	0.125411
@@tetrahydrofolate biosynthesis	BioCyc	PWY-6614	2	5	0.508111	0.566221
choline biosynthesis III	BioCyc	PWY-3561	9	14	0.0638877	0.125411
arginine biosynthesis II (acetyl cycle)	BioCyc	ARGSYNBSUB-PWY	9	14	0.0638877	0.125411
glyoxylate cycle	BioCyc	GLYOXYLATE-BYPASS	9	14	0.0638877	0.125411
umbelliferone biosynthesis	BioCyc	PWY-6982	9	14	0.0638877	0.125411
Zeatin biosynthesis	KEGG PATHWAY	ath00908	15	29	0.065904	0.129125
Tyrosine metabolism	KEGG PATHWAY	ath00350	21	45	0.0674398	0.131539
octanoyl-ACP biosynthesis (mitochondria, yeast)	BioCyc	PWY-7388	8	12	0.0698051	0.134787
gluconeogenesis I	BioCyc	GLUCONEO-PWY	17	35	0.0750014	0.143067
GABA shunt	BioCyc	GLUDEG-I-PWY	7	10	0.075942	0.143284
glutathione redox reactions I	BioCyc	PWY-4081	7	10	0.075942	0.143284
folate polyglutamylation	BioCyc	PWY-2161	7	10	0.075942	0.143284
RNA polymerase	KEGG PATHWAY	ath03020	21	46	0.0775565	0.146224
Ribosome biogenesis in eukaryotes	KEGG PATHWAY	ath03008	39	97	0.079246	0.149085
phospholipid remodeling (phosphatidylcholine, yeast)	BioCyc	PWY-7416	9	15	0.0819444	0.150585
leucine degradation I	BioCyc	LEU-DEG2-PWY	9	15	0.0819444	0.150585
Phenylalanine biosynthesis	PANTHER	P02765	6	8	0.0819846	0.150585
Mannose metabolism	PANTHER	P02752	6	8	0.0819846	0.150585
benzoate biosynthesis II (CoA-independent, non-beta-oxidative)	BioCyc	PWY-6444	6	8	0.0819846	0.150585
alkane oxidation	BioCyc	PWY-2724	6	8	0.0819846	0.150585
gamma-glutamyl cycle	BioCyc	PWY-4041	5	6	0.0872145	0.15425
isoleucine biosynthesis I (from threonine)	BioCyc	ILEUSYN-PWY	5	6	0.0872145	0.15425
serine biosynthesis	BioCyc	SERSYN-PWY	5	6	0.0872145	0.15425
chlorophyll cycle	BioCyc	PWY-5068	5	6	0.0872145	0.15425
tyrosine biosynthesis II	BioCyc	PWY-3461	5	6	0.0872145	0.15425
fatty acid beta-oxidation II (peroxisome)	BioCyc	PWY-5136	5	6	0.0872145	0.15425
isoleucine degradation I	BioCyc	ILEUDEG-PWY	5	6	0.0872145	0.15425
glycine biosynthesis	BioCyc	GLYSYN2-PWY	5	6	0.0872145	0.15425
glycine biosynthesis I	BioCyc	GLYSYN-PWY	5	6	0.0872145	0.15425
De novo pyrimidine deoxyribonucleotide biosynthesis	PANTHER	P02739	8	13	0.0906843	0.159357
glycolysis I (from glucose 6-phosphate)	BioCyc	GLYCOLYSIS	18	39	0.0913362	0.160285
Other glycan degradation	KEGG PATHWAY	ath00511	10	18	0.0921943	0.161301
Sphingolipid metabolism	KEGG PATHWAY	ath00600	13	26	0.0971001	0.168605
AGE-RAGE signaling pathway in diabetic complications	KEGG PATHWAY	ath04933	13	26	0.0971001	0.168605
superpathway of citrulline metabolism	BioCyc	PWY-5004	13	26	0.0971001	0.168605
superpathway of pyrimidine deoxyribonucleotides de novo biosynthesis	BioCyc	PWY-7211	16	34	0.0971146	0.168605
Histidine biosynthesis	PANTHER	P02747	7	11	0.100321	0.171931
Thiamine metabolism	KEGG PATHWAY	ath00730	7	11	0.100321	0.171931
methylglyoxal degradation III	BioCyc	PWY-5453	7	11	0.100321	0.171931
detoxification of reactive carbonyls in chloroplasts	BioCyc	PWY-6786	7	11	0.100321	0.171931
xylogalacturonan biosynthesis	BioCyc	PWY-5980	9	16	0.102759	0.175014
Biosynthesis of unsaturated fatty acids	KEGG PATHWAY	ath01040	14	29	0.102877	0.175043
glycolysis II (from fructose 6-phosphate)	BioCyc	PWY-5484	18	40	0.104932	0.178364
p53 pathway	PANTHER	P00059	6	9	0.110827	0.184996
iron reduction and absorption	BioCyc	PWY-5934	6	9	0.110827	0.184996
adenosine deoxyribonucleotides de novo biosynthesis	BioCyc	PWY-7227	6	9	0.110827	0.184996
tryptophan biosynthesis	BioCyc	TRPSYN-PWY	10	19	0.112734	0.187458
@@Tryptophan biosynthesis	PANTHER	P02783	7	13	0.159987	0.237631
tetrahydrofolate biosynthesis II	BioCyc	PWY-3742	10	19	0.112734	0.187458
Steroid biosynthesis	KEGG PATHWAY	ath00100	18	41	0.119714	0.197609
superpathway of pyrimidine ribonucleotides de novo biosynthesis	BioCyc	PWY0-162	11	22	0.121047	0.198147
Glycosaminoglycan degradation	KEGG PATHWAY	ath00531	5	7	0.121984	0.198147
fatty acid biosynthesis initiation I	BioCyc	PWY-4381	5	7	0.121984	0.198147
D-myo-inositol (1,3,4)-trisphosphate biosynthesis	BioCyc	PWY-6364	5	7	0.121984	0.198147
fatty acid beta-oxidation V (unsaturated, odd number, di-isomerase-dependent)	BioCyc	PWY-6837	5	7	0.121984	0.198147
starch degradation II	BioCyc	PWY-6724	5	7	0.121984	0.198147
aspartate degradation II	BioCyc	MALATE-ASPARTATE-SHUTTLE-PWY	5	7	0.121984	0.198147
Coenzyme A biosynthesis	PANTHER	P02736	4	5	0.133032	0.206417
Glycosphingolipid biosynthesis - ganglio series	KEGG PATHWAY	ath00604	4	5	0.133032	0.206417
sulfate activation for sulfonation	BioCyc	PWY-5340	4	5	0.133032	0.206417
purine nucleosides salvage II (plant)	BioCyc	PWY-5043	4	5	0.133032	0.206417
seleno-amino acid biosynthesis	BioCyc	PWY-6936	4	5	0.133032	0.206417
2-oxoisovalerate decarboxylation to isobutanoyl-CoA	BioCyc	PWY-5046	4	5	0.133032	0.206417
chlorophyll a degradation II	BioCyc	PWY-6927	4	5	0.133032	0.206417
PRPP biosynthesis I	BioCyc	PWY0-662	4	5	0.133032	0.206417
unsaturated, even numbered fatty acid beta-oxidation	BioCyc	PWY-5138	4	5	0.133032	0.206417
malate-oxaloacetate shuttle I	BioCyc	PWY-7047	4	5	0.133032	0.206417
S-methylmethionine cycle	BioCyc	PWY-5441	4	5	0.133032	0.206417
acyl-ACP thioesterase pathway	BioCyc	PWY-5142	4	5	0.133032	0.206417
citrulline-nitric oxide cycle	BioCyc	PWY-4983	4	5	0.133032	0.206417
adenine and adenosine salvage II	BioCyc	PWY-6605	4	5	0.133032	0.206417
copper transport II	BioCyc	PWY-6137	4	5	0.133032	0.206417
gluconeogenesis III	BioCyc	PWY66-399	13	28	0.133932	0.207444
colanic acid building blocks biosynthesis	BioCyc	COLANSYN-PWY	13	28	0.133932	0.207444
triacylglycerol biosynthesis	BioCyc	TRIGLSYN-PWY	13	28	0.133932	0.207444
Heme biosynthesis	PANTHER	P02746	8	15	0.141881	0.218018
Biotin metabolism	KEGG PATHWAY	ath00780	8	15	0.141881	0.218018
glucosinolate biosynthesis from trihomomethionine	BioCyc	PWYQT-4472	8	15	0.141881	0.218018
glucosinolate biosynthesis from tetrahomomethionine	BioCyc	PWYQT-4473	8	15	0.141881	0.218018
superpathway of guanosine nucleotides de novo biosynthesis I	BioCyc	PWY-7228	8	15	0.141881	0.218018
glucosinolate biosynthesis from homomethionine	BioCyc	PWY-1187	8	15	0.141881	0.218018
glucosinolate biosynthesis from pentahomomethionine	BioCyc	PWYQT-4474	8	15	0.141881	0.218018
D-myo-inositol (1,4,5)-trisphosphate degradation	BioCyc	PWY-6363	8	15	0.141881	0.218018
plant sterol biosynthesis	BioCyc	PWY-2541	15	34	0.14324	0.218018
adenosine nucleotides degradation I	BioCyc	PWY-6596	6	10	0.144073	0.218018
abscisic acid biosynthesis	BioCyc	PWY-695	6	10	0.144073	0.218018
guanosine deoxyribonucleotides de novo biosynthesis I	BioCyc	PWY-7226	6	10	0.144073	0.218018
purine nucleotides degradation I (plants)	BioCyc	PWY-5044	6	10	0.144073	0.218018
Protein export	KEGG PATHWAY	ath03060	24	60	0.147637	0.222763
Apoptosis signaling pathway	PANTHER	P00006	12	26	0.149603	0.225533
Tropane, piperidine and pyridine alkaloid biosynthesis	KEGG PATHWAY	ath00960	17	40	0.15007	0.226105
methionine biosynthesis II	BioCyc	PWY-702	7	13	0.159987	0.237631
leucine biosynthesis	BioCyc	LEUSYN-PWY	7	13	0.159987	0.237631
@@Leucine biosynthesis	PANTHER	P02749	5	9	0.20655	0.283959
Adenine and hypoxanthine salvage pathway	PANTHER	P02723	5	8	0.162063	0.237631
methylerythritol phosphate pathway I	BioCyc	NONMEVIPP-PWY	5	8	0.162063	0.237631
L-N&delta;-acetylornithine biosynthesis	BioCyc	PWY-6922	5	8	0.162063	0.237631
superpathway of phosphatidylcholine biosynthesis	BioCyc	PWY4FS-5	5	8	0.162063	0.237631
traumatin and (Z)-3-hexen-1-yl acetate biosynthesis	BioCyc	PWY-5410	5	8	0.162063	0.237631
Terpenoid backbone biosynthesis	KEGG PATHWAY	ath00900	25	64	0.163558	0.239554
General transcription regulation	PANTHER	P00023	11	24	0.167474	0.2446
De novo pyrimidine ribonucleotides biosythesis	PANTHER	P02740	8	16	0.171849	0.249796
pyrimidine deoxyribonucleotides de novo biosynthesis III	BioCyc	PWY-6545	8	16	0.171849	0.249796
simple coumarins biosynthesis	BioCyc	PWY-5868	12	27	0.172938	0.250957
Calvin-Benson-Bassham cycle	BioCyc	CALVIN-PWY	12	27	0.172938	0.250957
adenosine ribonucleotides de novo biosynthesis	BioCyc	PWY-7219	12	27	0.172938	0.250957
glutathione-mediated detoxification II	BioCyc	PWY-6842	20	50	0.174475	0.252976
Huntington disease	PANTHER	P00029	25	65	0.179054	0.256422
TGF-beta signaling pathway	PANTHER	P00052	9	19	0.180912	0.256422
superpathway of pyrimidine deoxyribonucleotides de novo biosynthesis (E. coli)	BioCyc	PWY0-166	9	19	0.180912	0.256422
pyrimidine deoxyribonucleotides de novo biosynthesis I	BioCyc	PWY-7184	9	19	0.180912	0.256422
very long chain fatty acid biosynthesis I	BioCyc	PWY-5080	14	33	0.181081	0.256422
ornithine biosynthesis	BioCyc	GLUTORN-PWY	6	11	0.181236	0.256422
trans-zeatin biosynthesis	BioCyc	PWY-2681	6	11	0.181236	0.256422
pyrimidine salvage pathway	BioCyc	PWYQT-4445	6	11	0.181236	0.256422
Methionine biosynthesis	PANTHER	P02753	4	6	0.182771	0.256422
Sulfate assimilation	PANTHER	P02778	4	6	0.182771	0.256422
Synthesis and degradation of ketone bodies	KEGG PATHWAY	ath00072	4	6	0.182771	0.256422
leucopelargonidin and leucocyanidin biosynthesis	BioCyc	PWY1F-823	4	6	0.182771	0.256422
leucodelphinidin biosynthesis	BioCyc	PWY-5152	4	6	0.182771	0.256422
mevalonate pathway I	BioCyc	PWY-922	4	6	0.182771	0.256422
stachyose biosynthesis	BioCyc	PWY-5337	4	6	0.182771	0.256422
superpathway of aspartate and asparagine biosynthesis	BioCyc	ASPASN-ARA-PWY	4	6	0.182771	0.256422
superpathway of gibberellin GA12 biosynthesis	BioCyc	PWY-5053	4	6	0.182771	0.256422
phosphatidylcholine biosynthesis II	BioCyc	PWY4FS-2	4	6	0.182771	0.256422
pyrimidine nucleobases salvage I	BioCyc	PWY-7183	4	6	0.182771	0.256422
methylglyoxal degradation I	BioCyc	PWY-5386	4	6	0.182771	0.256422
glycine cleavage	BioCyc	GLYCLEAV-PWY	4	6	0.182771	0.256422
phenylpropanoid biosynthesis	BioCyc	PWY-361	16	39	0.186599	0.26144
@@Phenylpropanoid biosynthesis	KEGG PATHWAY	ath00940	41	179	0.955815	0.966413
xyloglucan biosynthesis	BioCyc	PWY-5936	10	22	0.18796	0.262922
Diterpenoid biosynthesis	KEGG PATHWAY	ath00904	11	25	0.19351	0.270248
salvage pathways of pyrimidine ribonucleotides	BioCyc	PWY0-163	11	25	0.19351	0.270248
Muscarinic acetylcholine receptor 2 and 4 signaling pathway	PANTHER	P00043	7	14	0.194638	0.270371
superpathway of carotenoid biosynthesis	BioCyc	CAROTENOID-PWY	7	14	0.194638	0.270371
glucosinolate biosynthesis from dihomomethionine	BioCyc	PWYQT-4471	13	31	0.201427	0.279279
glycolysis IV (plant cytosol)	BioCyc	PWY-1042	15	37	0.206458	0.283959
Threonine biosynthesis	PANTHER	P02781	5	9	0.20655	0.283959
@@threonine biosynthesis	BioCyc	THRESYN-PWY	4	7	0.237375	0.317109
Tyrosine biosynthesis	PANTHER	P02784	5	9	0.20655	0.283959
Adrenaline and noradrenaline biosynthesis	PANTHER	P00001	5	9	0.20655	0.283959
Glycosphingolipid biosynthesis - globo series	KEGG PATHWAY	ath00603	5	9	0.20655	0.283959
pentose phosphate pathway (non-oxidative branch)	BioCyc	NONOXIPENT-PWY	5	9	0.20655	0.283959
methylerythritol phosphate pathway II	BioCyc	PWY-7560	5	9	0.20655	0.283959
choline biosynthesis I	BioCyc	PWY-3385	5	9	0.20655	0.283959
phosphatidylglycerol biosynthesis II (non-plastidic)	BioCyc	PWY4FS-8	6	12	0.221694	0.301193
pyrimidine deoxyribonucleotides de novo biosynthesis II	BioCyc	PWY-7187	6	12	0.221694	0.301193
guanosine ribonucleotides de novo biosynthesis	BioCyc	PWY-7221	6	12	0.221694	0.301193
Ras Pathway	PANTHER	P04393	4	7	0.237375	0.317109
GDP-mannose biosynthesis	BioCyc	PWY-5659	4	7	0.237375	0.317109
chlorophyll a degradation I	BioCyc	PWY-5098	4	7	0.237375	0.317109
glucosinolate biosynthesis from hexahomomethionine	BioCyc	PWYQT-4475	8	18	0.239064	0.318139
citrulline biosynthesis	BioCyc	CITRULBIO-PWY	9	21	0.244151	0.324494
sucrose degradation II (sucrose synthase)	BioCyc	PWY-3801	9	21	0.244151	0.324494
Transcription regulation by bZIP transcription factor	PANTHER	P00055	12	30	0.252197	0.334333
Salvage pyrimidine ribonucleotides	PANTHER	P02775	5	10	0.254412	0.334624
Heterotrimeric G-protein signaling pathway-Gi alpha and Gs alpha mediated pathway	PANTHER	P00026	5	10	0.254412	0.334624
pyrimidine deoxyribonucleotide phosphorylation	BioCyc	PWY-7197	5	10	0.254412	0.334624
L-ascorbate biosynthesis I (L-galactose pathway)	BioCyc	PWY-882	5	10	0.254412	0.334624
tetrapyrrole biosynthesis I (from glutamate)	BioCyc	PWY-5188	5	10	0.254412	0.334624
purine deoxyribonucleosides salvage	BioCyc	PWY-7224	5	10	0.254412	0.334624
plant sterol biosynthesis II	BioCyc	PWY-6663	6	13	0.264741	0.347156
D-sorbitol degradation I	BioCyc	PWY-4101	7	16	0.27131	0.351234
superpathway of UDP-glucose-derived O-antigen building blocks biosynthesis	BioCyc	PWY-7328	8	19	0.275555	0.351234
Ionotropic glutamate receptor pathway	PANTHER	P00037	3	5	0.276231	0.351234
Circadian clock system	PANTHER	P00015	3	5	0.276231	0.351234
Lipoic acid metabolism	KEGG PATHWAY	ath00785	3	5	0.276231	0.351234
glycine biosynthesis III	BioCyc	GLYSYN-ALA-PWY	3	5	0.276231	0.351234
hydroxyjasmonate sulfate biosynthesis	BioCyc	PWY-6235	3	5	0.276231	0.351234
UDP-L-arabinose biosynthesis I (from UDP-xylose)	BioCyc	PWY-63	3	5	0.276231	0.351234
ornithine-citrulline shuttle	BioCyc	PWY-7060	3	5	0.276231	0.351234
tetrahydrofolate salvage from 5,10-methenyltetrahydrofolate	BioCyc	PWY-6613	3	5	0.276231	0.351234
spermidine hydroxycinnamic acid conjugates biosynthesis	BioCyc	PWY-6442	3	5	0.276231	0.351234
aliphatic glucosinolate biosynthesis, side chain elongation cycle	BioCyc	PWYQT-4450	3	5	0.276231	0.351234
phytochelatins biosynthesis	BioCyc	PWY-6745	3	5	0.276231	0.351234
cytokinins degradation	BioCyc	PWY-2841	3	5	0.276231	0.351234
superpathway of pyrimidine nucleobases salvage	BioCyc	PWY-7208	9	22	0.278269	0.35348
Glucosinolate biosynthesis	KEGG PATHWAY	ath00966	10	25	0.279922	0.35532
cysteine biosynthesis I	BioCyc	CYSTSYN-PWY	4	8	0.29507	0.370477
ethylene biosynthesis I (plants)	BioCyc	ETHYL-PWY	4	8	0.29507	0.370477
reactive oxygen species degradation (mammalian)	BioCyc	DETOX1-PWY-1	4	8	0.29507	0.370477
lipid-dependent phytate biosynthesis II (via Ins(1,3,4)P3)	BioCyc	PWY-4562	5	11	0.304567	0.38047
CDP-diacylglycerol biosynthesis I	BioCyc	PWY-5667	5	11	0.304567	0.38047
1D-myo-inositol hexakisphosphate biosynthesis V (from Ins(1,3,4)P3)	BioCyc	PWY-6554	5	11	0.304567	0.38047
palmitate biosynthesis II (bacteria and plants)	BioCyc	PWY-5971	5	11	0.304567	0.38047
CMP phosphorylation	BioCyc	PWY-7205	5	11	0.304567	0.38047
superpathway of lipid-dependent phytate biosynthesis	BioCyc	PWY-4765	5	11	0.304567	0.38047
Inflammation mediated by chemokine and cytokine signaling pathway	PANTHER	P00031	11	29	0.31226	0.387756
superpathway of pyrimidine deoxyribonucleoside salvage	BioCyc	PWY-7200	9	23	0.313607	0.388404
oxygenic photosynthesis	BioCyc	PHOTOALL-PWY	13	36	0.338831	0.418646
superpathway of pyrimidine ribonucleosides salvage	BioCyc	PWY-7196	12	33	0.341673	0.422057
Rubisco shunt	BioCyc	PWY-5723	11	30	0.344479	0.422929
Insulin/IGF pathway-mitogen activated protein kinase kinase/MAP kinase cascade	PANTHER	P00032	10	27	0.347211	0.422929
Metabotropic glutamate receptor group III pathway	PANTHER	P00039	3	6	0.34783	0.422929
pyridoxal 5'-phosphate biosynthesis II	BioCyc	PWY-6466	3	6	0.34783	0.422929
6-hydroxymethyl-dihydropterin diphosphate biosynthesis I	BioCyc	PWY-6147	3	6	0.34783	0.422929
Asparagine and aspartate biosynthesis	PANTHER	P02730	4	9	0.354184	0.42701
Linoleic acid metabolism	KEGG PATHWAY	ath00591	4	9	0.354184	0.42701
fatty acid elongation -- saturated	BioCyc	FASYN-ELONG-PWY	4	9	0.354184	0.42701
scopoletin biosynthesis	BioCyc	PWY-6792	4	9	0.354184	0.42701
glutamine degradation I	BioCyc	GLUTAMINDEG-PWY	6	15	0.355635	0.427112
dolichyl-diphosphooligosaccharide biosynthesis	BioCyc	MANNOSYL-CHITO-DOLICHOL-BIOSYNTHESIS	6	15	0.355635	0.427112
pyrimidine ribonucleosides salvage I	BioCyc	PWY-7193	6	15	0.355635	0.427112
glucosinolate biosynthesis from phenylalanine	BioCyc	PWY-2821	5	12	0.355954	0.427112
starch biosynthesis	BioCyc	PWY-622	7	19	0.396654	0.473543
Endothelin signaling pathway	PANTHER	P00019	6	16	0.402029	0.47897
brassinosteroids inactivation	BioCyc	PWY-6546	6	16	0.402029	0.47897
jasmonic acid biosynthesis	BioCyc	PWY-735	6	16	0.402029	0.47897
5HT2 type receptor mediated signaling pathway	PANTHER	P04374	5	13	0.407593	0.484046
Oxytocin receptor mediated signaling pathway	PANTHER	P04391	5	13	0.407593	0.484046
Thyrotropin-releasing hormone receptor signaling pathway	PANTHER	P04394	5	13	0.407593	0.484046
Phenylalanine metabolism	KEGG PATHWAY	ath00360	16	48	0.410428	0.487078
sporopollenin precursor biosynthesis	BioCyc	PWY-6733	4	10	0.413238	0.487962
dhurrin biosynthesis	BioCyc	PWY-861	4	10	0.413238	0.487962
stearate biosynthesis II (bacteria and plants)	BioCyc	PWY-5989	4	10	0.413238	0.487962
triacylglycerol degradation	BioCyc	LIPAS-PWY	28	87	0.416475	0.488598
superpathway of sucrose and starch metabolism I (non-photosynthetic tissue)	BioCyc	PWYQT-4466	10	29	0.41661	0.488598
Isoleucine biosynthesis	PANTHER	P02748	3	7	0.41857	0.488598
Glycolysis	PANTHER	P00024	3	7	0.41857	0.488598
superpathway of ammonia assimilation (plants)	BioCyc	PWY-3282	3	7	0.41857	0.488598
chorismate biosynthesis from 3-dehydroquinate	BioCyc	PWY-6163	3	7	0.41857	0.488598
superpathway of guanosine nucleotides degradation (plants)	BioCyc	PWY-6595	3	7	0.41857	0.488598
guanosine nucleotides degradation I	BioCyc	PWY-6607	3	7	0.41857	0.488598
D-myo-inositol-5-phosphate metabolism	BioCyc	PWY-6367	3	7	0.41857	0.488598
Isoquinoline alkaloid biosynthesis	KEGG PATHWAY	ath00950	9	26	0.423449	0.49385
superpathway of geranylgeranyl diphosphate biosynthesis II (via MEP)	BioCyc	PWY-5121	8	23	0.430875	0.501497
Fatty acid elongation	KEGG PATHWAY	ath00062	12	36	0.435858	0.50707
indole-3-acetate biosynthesis II	BioCyc	PWY-581	7	20	0.439038	0.510313
cytokinin-O-glucosides biosynthesis	BioCyc	PWY-2902	11	33	0.44332	0.51483
cholesterol biosynthesis I	BioCyc	PWY66-341	6	17	0.448165	0.519528
L-ascorbate biosynthesis V	BioCyc	PWY-6415	6	17	0.448165	0.519528
flavonoid biosynthesis (in equisetum)	BioCyc	PWY-6787	5	14	0.458611	0.529983
Limonene and pinene degradation	KEGG PATHWAY	ath00903	15	47	0.472229	0.543063
superpathway of geranylgeranyldiphosphate biosynthesis I (via mevalonate)	BioCyc	PWY-5910	7	21	0.480914	0.552562
Chorismate biosynthesis	PANTHER	P02734	3	8	0.486518	0.554102
Brassinosteroid biosynthesis	KEGG PATHWAY	ath00905	3	8	0.486518	0.554102
quercetin sulfate biosynthesis	BioCyc	PWY-6199	3	8	0.486518	0.554102
2,4,6-trinitrotoluene degradation	BioCyc	PWY-6051	3	8	0.486518	0.554102
cis-vaccenate biosynthesis	BioCyc	PWY-5973	3	8	0.486518	0.554102
superpathway of flavones and derivatives biosynthesis	BioCyc	PWY-6266-ARA	3	8	0.486518	0.554102
superpathway of proto- and siroheme biosynthesis	BioCyc	PWYQT-62	6	18	0.493466	0.5614
superpathay of heme biosynthesis from glutamate	BioCyc	PWY-5918	6	18	0.493466	0.5614
General transcription by RNA polymerase I	PANTHER	P00022	2	5	0.508111	0.566221
gibberellin inactivation I (2beta-hydroxylation)	BioCyc	PWY-102	2	5	0.508111	0.566221
phytochromobilin biosynthesis	BioCyc	PWY-7170	2	5	0.508111	0.566221
indole-3-acetate activation I	BioCyc	PWY-1822	2	5	0.508111	0.566221
brassinosteroid biosynthesis II	BioCyc	PWY-2582	2	5	0.508111	0.566221
salidroside biosynthesis	BioCyc	PWY-6802	2	5	0.508111	0.566221
alanine degradation II (to D-lactate)	BioCyc	ALACAT2-PWY	2	5	0.508111	0.566221
gibberellin biosynthesis I (non C-3, non C-13 hydroxylation)	BioCyc	PWY-5070	2	5	0.508111	0.566221
flavonol biosynthesis	BioCyc	PWY-3101	2	5	0.508111	0.566221
UDP-alpha-D-glucuronate biosynthesis (from UDP-glucose)	BioCyc	PWY-7346	2	5	0.508111	0.566221
heptaprenyl diphosphate biosynthesis	BioCyc	PWY-5807	2	5	0.508111	0.566221
Photosynthesis - antenna proteins	KEGG PATHWAY	ath00196	8	25	0.508412	0.566257
chorismate biosynthesis I	BioCyc	ARO-PWY	3	9	0.550334	0.608128
pyrimidine ribonucleosides salvage II	BioCyc	PWY-6556	3	9	0.550334	0.608128
xylan biosynthesis	BioCyc	PWY-5800	5	16	0.555968	0.613702
L-ascorbate biosynthesis IV	BioCyc	PWY3DJ-35471	5	16	0.555968	0.613702
UTP and CTP de novo biosynthesis	BioCyc	PWY-7176	5	16	0.555968	0.613702
pyrimidine ribonucleotides interconversion	BioCyc	PWY-5687	7	23	0.561547	0.619597
indole-3-acetate degradation V	BioCyc	PWY-5788	4	13	0.578933	0.635543
1D-myo-inositol hexakisphosphate biosynthesis III (Spirodela polyrrhiza)	BioCyc	PWY-4661	4	13	0.578933	0.635543
indole-3-acetyl-amide conjugate biosynthesis	BioCyc	PWY-6219	4	13	0.578933	0.635543
indole-3-acetate degradation IV	BioCyc	PWY-2021	4	13	0.578933	0.635543
pyrimidine deoxyribonucleosides salvage	BioCyc	PWY-7199	4	13	0.578933	0.635543
suberin monomers biosynthesis	BioCyc	PWY-1121	6	20	0.579671	0.635681
ammonia assimilation cycle II	BioCyc	PWY-6964	2	6	0.585405	0.636198
guanosine nucleotides degradation II	BioCyc	PWY-6606	2	6	0.585405	0.636198
superpathway of scopolin and esculin biosynthesis	BioCyc	PWY-7186	2	6	0.585405	0.636198
Cholesterol biosynthesis	PANTHER	P00014	3	10	0.609179	0.659552
Histamine H1 receptor mediated signaling pathway	PANTHER	P04385	3	10	0.609179	0.659552
pentose phosphate pathway (oxidative branch) I	BioCyc	OXIDATIVEPENT-PWY	3	10	0.609179	0.659552
chlorophyllide a biosynthesis I (aerobic, light-dependent)	BioCyc	CHLOROPHYLL-SYN	4	14	0.627888	0.677129
cellulose biosynthesis	BioCyc	PWY-1001	9	32	0.632496	0.681533
sucrose degradation III (sucrose invertase)	BioCyc	PWY-621	7	25	0.635974	0.684429
sucrose biosynthesis II	BioCyc	PWY-7238	7	25	0.635974	0.684429
superpathway of phylloquinol biosynthesis	BioCyc	PWY-5863	5	18	0.643767	0.692099
sucrose biosynthesis I (from photosynthesis)	BioCyc	SUCSYN-PWY	8	29	0.650291	0.697712
Flavone and flavonol biosynthesis	KEGG PATHWAY	ath00944	2	7	0.653283	0.697712
lipid-dependent phytate biosynthesis I (via Ins(1,4,5)P3)	BioCyc	PWY-4541	2	7	0.653283	0.697712
poly-hydroxy fatty acids biosynthesis	BioCyc	PWY-6710	2	7	0.653283	0.697712
ornithine de novo biosynthesis	BioCyc	ARGININE-SYN4-PWY	2	7	0.653283	0.697712
superpathway of C28 brassinosteroid biosynthesis	BioCyc	PWY-6544	2	7	0.653283	0.697712
brassinosteroid biosynthesis I	BioCyc	PWY-699	2	7	0.653283	0.697712
methyl indole-3-acetate interconversion	BioCyc	PWY0A-6303	3	11	0.662617	0.704929
UDP-glucose biosynthesis	BioCyc	PWY-7343	3	11	0.662617	0.704929
wax esters biosynthesis I	BioCyc	PWY-5884	7	26	0.670318	0.712684
Stilbenoid, diarylheptanoid and gingerol biosynthesis	KEGG PATHWAY	ath00945	13	49	0.70559	0.748654
Glutamine glutamate conversion	PANTHER	P02745	3	12	0.710523	0.751579
S-methyl-5-thio-&alpha;-D-ribose 1-phosphate degradation	BioCyc	PWY-4361	2	8	0.711961	0.751579
methionine salvage cycle II (plants)	BioCyc	PWY-7270	4	16	0.714218	0.753044
glucosinolate biosynthesis from tryptophan	BioCyc	PWY-601	6	24	0.726101	0.764797
Cyanoamino acid metabolism	KEGG PATHWAY	ath00460	16	62	0.750395	0.789745
chlorogenic acid biosynthesis I	BioCyc	PWY-6039	4	17	0.751453	0.790059
chitin degradation II	BioCyc	PWY-6902	3	13	0.752998	0.791043
Vasopressin synthesis	PANTHER	P04395	2	9	0.76206	0.79734
Monoterpenoid biosynthesis	KEGG PATHWAY	ath00902	2	9	0.76206	0.79734
trehalose degradation II (trehalase)	BioCyc	PWY0-1182	2	9	0.76206	0.79734
S-adenosyl-L-methionine cycle II	BioCyc	PWY-5041	2	9	0.76206	0.79734
Cytoskeletal regulation by Rho GTPase	PANTHER	P00016	5	22	0.783448	0.819059
methionine salvage cycle I (bacteria and plants)	BioCyc	PWY-7528	4	18	0.784833	0.820012
ATP synthesis	PANTHER	P02721	1	5	0.794167	0.823803
Other types of O-glycan biosynthesis	KEGG PATHWAY	ath00514	1	5	0.794167	0.823803
myo-inositol biosynthesis	BioCyc	PWY-2301	1	5	0.794167	0.823803
indole glucosinolate breakdown (insect chewing induced)	BioCyc	PWYQT-4476	1	5	0.794167	0.823803
salicylate glucosides biosynthesis II	BioCyc	PWY-6623	1	5	0.794167	0.823803
glutamate-glutamine shuttle	BioCyc	PWY-7061	1	5	0.794167	0.823803
homocysteine and cysteine interconversion	BioCyc	PWY-801	1	5	0.794167	0.823803
glycolipid desaturation	BioCyc	PWY-782	2	10	0.804405	0.832762
soybean saponin I biosynthesis	BioCyc	PWY-5203	2	10	0.804405	0.832762
indole glucosinolate breakdown (active in intact plant cell)	BioCyc	PWYQT-4477	3	15	0.822779	0.849753
polyisoprenoid biosynthesis	BioCyc	PWYQT-4449	3	15	0.822779	0.849753
Cysteine biosynthesis	PANTHER	P02737	2	11	0.839901	0.86446
cytokinins 7-N-glucoside biosynthesis	BioCyc	PWY-2881	2	11	0.839901	0.86446
cytokinins 9-N-glucoside biosynthesis	BioCyc	PWY-2901	2	11	0.839901	0.86446
gibberellin biosynthesis III (early C-13 hydroxylation)	BioCyc	PWY-5035	2	11	0.839901	0.86446
kaempferol glycoside biosynthesis (Arabidopsis)	BioCyc	PWY-5320	4	20	0.840773	0.86446
esterified suberin biosynthesis	BioCyc	PWY-7120	1	6	0.841843	0.86446
chlorogenic acid biosynthesis II	BioCyc	PWY-6040	2	12	0.869448	0.891399
cuticular wax biosynthesis	BioCyc	PWY-282	3	17	0.87497	0.896353
Cadherin signaling pathway	PANTHER	P00012	1	7	0.878477	0.898352
cutin biosynthesis	BioCyc	PWY-321	1	7	0.878477	0.898352
epoxysqualene biosynthesis	BioCyc	PWY-5670	1	7	0.878477	0.898352
UTP and CTP dephosphorylation I	BioCyc	PWY-7185	2	13	0.893898	0.913403
glucose and glucose-1-phosphate degradation	BioCyc	GLUCOSE1PMETAB-PWY	2	13	0.893898	0.913403
geranylgeranyl diphosphate biosynthesis	BioCyc	PWY-5120	2	13	0.893898	0.913403
heme biosynthesis I (aerobic)	BioCyc	HEME-BIOSYNTHESIS-II	1	8	0.906626	0.922962
homogalacturonan degradation	BioCyc	PWY-1081	13	62	0.9127	0.928581
caffeoylglucarate biosynthesis	BioCyc	PWY-6673	1	9	0.928255	0.940743
photosynthesis light reactions	BioCyc	PWY-101	1	9	0.928255	0.940743
trans, trans-farnesyl diphosphate biosynthesis	BioCyc	PWY-5123	2	15	0.930524	0.942491
phosphate acquisition	BioCyc	PWY-6348	4	27	0.950174	0.961083
volatile benzenoid biosynthesis I (ester formation)	BioCyc	PWY-4203	1	11	0.957645	0.968074
camalexin biosynthesis	BioCyc	CAMALEXIN-SYN	5	33	0.958901	0.969156
Glycosylphosphatidylinositol(GPI)-anchor biosynthesis	KEGG PATHWAY	ath00563	3	25	0.972634	0.981319
geranyl diphosphate biosynthesis	BioCyc	PWY-5122	1	13	0.974996	0.981986
Photosynthesis	KEGG PATHWAY	ath00195	15	83	0.979413	0.986243
abscisic acid glucose ester biosynthesis	BioCyc	PWY-5272	1	14	0.980789	0.987438
quercetin glycoside biosynthesis (Arabidopsis)	BioCyc	PWY-5321	6	44	0.985135	0.991237
Sesquiterpenoid and triterpenoid biosynthesis	KEGG PATHWAY	ath00909	2	24	0.990648	0.995435
anthocyanidin modification (Arabidopsis)	BioCyc	PWY-7450	3	39	0.998567	1
--------------------
cellular process	Gene Ontology	GO:0009987	5428	11602	2.3e-292	1.19e-288
cellular metabolic process	Gene Ontology	GO:0044237	4295	8955	8.59e-211	2.23e-207
metabolic process	Gene Ontology	GO:0008152	4905	10917	4.11e-206	7.12e-203
organic substance metabolic process	Gene Ontology	GO:0071704	4492	9631	7.13e-205	9.27e-202
primary metabolic process	Gene Ontology	GO:0044238	4172	8811	4.5e-192	4.68e-189
binding	Gene Ontology	GO:0005488	4724	10638	2.44e-183	2.12e-180
single-organism process	Gene Ontology	GO:0044699	4176	8956	1.33e-181	9.89e-179
organelle part	Gene Ontology	GO:0044422	2555	4541	8.2e-166	5.33e-163
intracellular organelle part	Gene Ontology	GO:0044446	2549	4528	1.5e-165	8.67e-163
single-organism cellular process	Gene Ontology	GO:0044763	3080	6257	1.47e-141	7.64e-139
macromolecule metabolic process	Gene Ontology	GO:0043170	3314	7023	1.62e-134	7.67e-132
cellular macromolecule metabolic process	Gene Ontology	GO:0044260	3066	6395	3.7e-128	1.6e-125
cell part	Gene Ontology	GO:0044464	7258	20647	6.84e-119	2.73e-116
cell	Gene Ontology	GO:0005623	7258	20649	9.07e-119	3.37e-116
catalytic activity	Gene Ontology	GO:0003824	3718	8525	2e-114	6.91e-112
protein binding	Gene Ontology	GO:0005515	1875	3435	3.71e-105	1.21e-102
cytoplasm	Gene Ontology	GO:0005737	4795	12142	3.54e-102	1.08e-99
nitrogen compound metabolic process	Gene Ontology	GO:0006807	2475	5211	1.31e-93	3.77e-91
cytoplasmic part	Gene Ontology	GO:0044444	4042	9941	1.02e-90	2.8e-88
response to stimulus	Gene Ontology	GO:0050896	2633	5789	2.61e-85	6.8e-83
organic cyclic compound binding	Gene Ontology	GO:0097159	2866	6498	2.22e-83	5.49e-81
heterocyclic compound binding	Gene Ontology	GO:1901363	2854	6480	2.21e-82	5.22e-80
protein metabolic process	Gene Ontology	GO:0019538	1734	3389	3.84e-79	8.69e-77
anatomical structure development	Gene Ontology	GO:0048856	1526	2868	3.03e-77	6.56e-75
cellular protein metabolic process	Gene Ontology	GO:0044267	1573	2994	6.05e-77	1.26e-74
small molecule binding	Gene Ontology	GO:0036094	1637	3171	3.04e-76	6.08e-74
cellular nitrogen compound metabolic process	Gene Ontology	GO:0034641	2224	4784	1.72e-75	3.32e-73
nucleotide binding	Gene Ontology	GO:0000166	1608	3115	1.05e-74	1.88e-72
nucleoside phosphate binding	Gene Ontology	GO:1901265	1608	3115	1.05e-74	1.88e-72
multicellular organismal process	Gene Ontology	GO:0032501	1469	2766	1.25e-73	2.16e-71
developmental process	Gene Ontology	GO:0032502	1586	3083	9.29e-73	1.56e-70
regulation of biological process	Gene Ontology	GO:0050789	2265	4953	3.18e-72	5.17e-70
cellular biosynthetic process	Gene Ontology	GO:0044249	2300	5059	7.88e-72	1.24e-69
organic cyclic compound metabolic process	Gene Ontology	GO:1901360	2057	4382	2.25e-71	3.44e-69
intracellular part	Gene Ontology	GO:0044424	6529	18791	1.75e-70	2.6e-68
intracellular	Gene Ontology	GO:0005622	6532	18806	2.68e-70	3.87e-68
single-organism developmental process	Gene Ontology	GO:0044767	1544	3008	4.18e-70	5.87e-68
heterocycle metabolic process	Gene Ontology	GO:0046483	1951	4108	4.33e-70	5.92e-68
single-multicellular organism process	Gene Ontology	GO:0044707	1394	2621	8.78e-70	1.17e-67
cellular aromatic compound metabolic process	Gene Ontology	GO:0006725	2008	4273	1.2e-69	1.56e-67
macromolecule modification	Gene Ontology	GO:0043412	1252	2270	7.53e-69	9.54e-67
purine ribonucleoside triphosphate binding	Gene Ontology	GO:0035639	1278	2340	1.67e-68	2.07e-66
multicellular organism development	Gene Ontology	GO:0007275	1363	2566	8.03e-68	9.71e-66
cellular component organization or biogenesis	Gene Ontology	GO:0071840	1400	2662	8.47e-68	1e-65
ATP binding	Gene Ontology	GO:0005524	1167	2080	7.33e-67	8.47e-65
carbohydrate derivative binding	Gene Ontology	GO:0097367	1334	2510	2.36e-66	2.67e-64
organelle	Gene Ontology	GO:0043226	5957	16849	4.83e-66	5.35e-64
intracellular organelle	Gene Ontology	GO:0043229	5955	16846	7.16e-66	7.76e-64
biosynthetic process	Gene Ontology	GO:0009058	2426	5529	1.17e-65	1.24e-63
biological regulation	Gene Ontology	GO:0065007	2481	5693	1.99e-65	2.07e-63
ribonucleotide binding	Gene Ontology	GO:0032553	1315	2477	4.16e-65	4.24e-63
purine ribonucleotide binding	Gene Ontology	GO:0032555	1298	2444	2.88e-64	2.88e-62
organic substance biosynthetic process	Gene Ontology	GO:1901576	2308	5216	4e-64	3.92e-62
purine nucleotide binding	Gene Ontology	GO:0017076	1298	2446	4.12e-64	3.97e-62
nucleoside binding	Gene Ontology	GO:0001882	1288	2427	1.38e-63	1.28e-61
ribonucleoside binding	Gene Ontology	GO:0032549	1288	2427	1.38e-63	1.28e-61
cellular component organization	Gene Ontology	GO:0016043	1266	2372	1.82e-63	1.66e-61
purine ribonucleoside binding	Gene Ontology	GO:0032550	1285	2423	2.69e-63	2.37e-61
purine nucleoside binding	Gene Ontology	GO:0001883	1285	2423	2.69e-63	2.37e-61
nucleobase-containing compound metabolic process	Gene Ontology	GO:0006139	1817	3856	1.31e-62	1.14e-60
adenyl ribonucleotide binding	Gene Ontology	GO:0032559	1187	2184	2.21e-62	1.88e-60
adenyl nucleotide binding	Gene Ontology	GO:0030554	1187	2186	3.2e-62	2.68e-60
organelle membrane	Gene Ontology	GO:0031090	1006	1739	7.82e-62	6.45e-60
regulation of cellular process	Gene Ontology	GO:0050794	2056	4542	1.46e-61	1.18e-59
cell periphery	Gene Ontology	GO:0071944	1899	4114	9.05e-61	7.24e-59
localization	Gene Ontology	GO:0051179	1220	2291	1.43e-60	1.13e-58
membrane	Gene Ontology	GO:0016020	3199	7944	2.84e-60	2.21e-58
membrane-bounded organelle	Gene Ontology	GO:0043227	5832	16576	2.86e-59	2.19e-57
protein modification process	Gene Ontology	GO:0036211	1112	2033	3.14e-59	2.33e-57
cellular protein modification process	Gene Ontology	GO:0006464	1112	2033	3.14e-59	2.33e-57
establishment of localization	Gene Ontology	GO:0051234	1174	2191	3.49e-59	2.56e-57
intracellular membrane-bounded organelle	Gene Ontology	GO:0043231	5830	16573	4.12e-59	2.98e-57
transport	Gene Ontology	GO:0006810	1165	2178	2.12e-58	1.51e-56
macromolecular complex	Gene Ontology	GO:0032991	1216	2316	7.34e-58	5.16e-56
plasma membrane	Gene Ontology	GO:0005886	1664	3518	1.99e-57	1.38e-55
system development	Gene Ontology	GO:0048731	1001	1805	4.74e-55	3.24e-53
ion binding	Gene Ontology	GO:0043167	1726	3753	1.3e-53	8.76e-52
single-organism metabolic process	Gene Ontology	GO:0044710	1799	4004	5.46e-51	3.64e-49
organelle organization	Gene Ontology	GO:0006996	712	1156	3.01e-50	1.98e-48
post-embryonic development	Gene Ontology	GO:0009791	845	1490	5.51e-49	3.58e-47
nucleic acid metabolic process	Gene Ontology	GO:0090304	1596	3476	9.74e-49	6.25e-47
response to chemical	Gene Ontology	GO:0042221	1309	2700	3.32e-48	2.1e-46
chloroplast part	Gene Ontology	GO:0044434	754	1287	2.51e-47	1.57e-45
plastid part	Gene Ontology	GO:0044435	762	1307	2.88e-47	1.78e-45
cellular response to stimulus	Gene Ontology	GO:0051716	1235	2518	3.68e-47	2.25e-45
reproduction	Gene Ontology	GO:0000003	889	1624	6.23e-47	3.76e-45
reproductive process	Gene Ontology	GO:0022414	885	1616	9.06e-47	5.41e-45
protein complex	Gene Ontology	GO:0043234	888	1624	9.9e-47	5.85e-45
cation binding	Gene Ontology	GO:0043169	1624	3591	1.15e-46	6.73e-45
metal ion binding	Gene Ontology	GO:0046872	1619	3586	3.6e-46	2.08e-44
gene expression	Gene Ontology	GO:0010467	1695	3830	1.45e-44	8.28e-43
response to abiotic stimulus	Gene Ontology	GO:0009628	996	1938	7.91e-44	4.47e-42
transporter activity	Gene Ontology	GO:0005215	736	1289	2.78e-43	1.56e-41
cytosol	Gene Ontology	GO:0005829	990	1939	1.17e-42	6.47e-41
small molecule metabolic process	Gene Ontology	GO:0044281	860	1616	7.65e-42	4.18e-40
single organism reproductive process	Gene Ontology	GO:0044702	804	1475	8.03e-42	4.35e-40
endomembrane system	Gene Ontology	GO:0012505	1025	2048	1.86e-41	9.97e-40
organic substance catabolic process	Gene Ontology	GO:1901575	673	1163	6.72e-41	3.57e-39
developmental process involved in reproduction	Gene Ontology	GO:0003006	775	1415	8e-41	4.2e-39
cellular nitrogen compound biosynthetic process	Gene Ontology	GO:0044271	1600	3636	1.07e-40	5.54e-39
hydrolase activity	Gene Ontology	GO:0016787	1326	2885	6.7e-40	3.45e-38
organonitrogen compound metabolic process	Gene Ontology	GO:1901564	920	1806	3.03e-39	1.54e-37
bounding membrane of organelle	Gene Ontology	GO:0098588	704	1260	4.31e-39	2.17e-37
RNA metabolic process	Gene Ontology	GO:0016070	1420	3167	9.3e-39	4.65e-37
catabolic process	Gene Ontology	GO:0009056	747	1378	3.28e-38	1.63e-36
reproductive system development	Gene Ontology	GO:0061458	682	1218	4.45e-38	2.16e-36
reproductive structure development	Gene Ontology	GO:0048608	682	1218	4.45e-38	2.16e-36
macromolecule biosynthetic process	Gene Ontology	GO:0009059	1620	3747	5.22e-38	2.51e-36
response to stress	Gene Ontology	GO:0006950	1460	3295	6.21e-38	2.96e-36
cellular macromolecule biosynthetic process	Gene Ontology	GO:0034645	1591	3675	1.73e-37	8.19e-36
plastid	Gene Ontology	GO:0009536	1628	3785	2.79e-37	1.31e-35
chloroplast	Gene Ontology	GO:0009507	1602	3727	1.69e-36	7.77e-35
organic substance transport	Gene Ontology	GO:0071702	622	1110	8.59e-35	3.92e-33
regulation of metabolic process	Gene Ontology	GO:0019222	1354	3059	8.85e-35	4e-33
envelope	Gene Ontology	GO:0031975	596	1052	2.59e-34	1.16e-32
transferase activity	Gene Ontology	GO:0016740	1533	3578	3.24e-34	1.44e-32
organelle envelope	Gene Ontology	GO:0031967	595	1051	3.43e-34	1.51e-32
transmembrane transporter activity	Gene Ontology	GO:0022857	593	1052	1.07e-33	4.67e-32
nuclear part	Gene Ontology	GO:0044428	575	1020	1.09e-32	4.72e-31
regulation of cellular metabolic process	Gene Ontology	GO:0031323	1280	2896	1.57e-32	6.74e-31
organic cyclic compound biosynthetic process	Gene Ontology	GO:1901362	1365	3140	2.6e-32	1.11e-30
phosphorus metabolic process	Gene Ontology	GO:0006793	846	1720	4.49e-32	1.9e-30
heterocycle biosynthetic process	Gene Ontology	GO:0018130	1280	2914	1.23e-31	5.16e-30
phosphate-containing compound metabolic process	Gene Ontology	GO:0006796	835	1704	3.01e-31	1.25e-29
cellular catabolic process	Gene Ontology	GO:0044248	543	960	3.65e-31	1.51e-29
shoot system development	Gene Ontology	GO:0048367	488	829	5.37e-31	2.2e-29
response to organic substance	Gene Ontology	GO:0010033	913	1916	5.51e-31	2.24e-29
whole membrane	Gene Ontology	GO:0098805	524	916	5.68e-31	2.29e-29
intracellular organelle lumen	Gene Ontology	GO:0070013	544	969	1.28e-30	5.04e-29
organelle lumen	Gene Ontology	GO:0043233	544	969	1.28e-30	5.04e-29
membrane-enclosed lumen	Gene Ontology	GO:0031974	544	969	1.28e-30	5.04e-29
aromatic compound biosynthetic process	Gene Ontology	GO:0019438	1312	3027	1.54e-30	6.01e-29
substrate-specific transporter activity	Gene Ontology	GO:0022892	549	986	3.12e-30	1.21e-28
vacuole	Gene Ontology	GO:0005773	687	1345	1.96e-29	7.53e-28
regulation of primary metabolic process	Gene Ontology	GO:0080090	1236	2836	2.09e-29	7.99e-28
regulation of macromolecule metabolic process	Gene Ontology	GO:0060255	1257	2898	2.81e-29	1.07e-27
membrane part	Gene Ontology	GO:0044425	2176	5598	3.52e-29	1.33e-27
anatomical structure morphogenesis	Gene Ontology	GO:0009653	481	837	8.2e-29	3.07e-27
plant organ development	Gene Ontology	GO:0099402	491	867	2.5e-28	9.3e-27
organic acid metabolic process	Gene Ontology	GO:0006082	612	1169	2.66e-28	9.81e-27
hydrolase activity, acting on acid anhydrides	Gene Ontology	GO:0016817	437	738	3.13e-28	1.14e-26
response to oxygen-containing compound	Gene Ontology	GO:1901700	728	1472	4.35e-28	1.58e-26
protein modification by small protein conjugation or removal	Gene Ontology	GO:0070647	372	590	7.89e-28	2.85e-26
cell communication	Gene Ontology	GO:0007154	912	1969	8.54e-28	3.06e-26
plastid stroma	Gene Ontology	GO:0009532	413	687	1.08e-27	3.86e-26
pyrophosphatase activity	Gene Ontology	GO:0016462	429	725	1.1e-27	3.89e-26
hydrolase activity, acting on acid anhydrides, in phosphorus-containing anhydrides	Gene Ontology	GO:0016818	430	728	1.25e-27	4.4e-26
nucleobase-containing compound biosynthetic process	Gene Ontology	GO:0034654	1190	2750	2.49e-27	8.69e-26
non-membrane-bounded organelle	Gene Ontology	GO:0043228	712	1442	2.53e-27	8.71e-26
intracellular non-membrane-bounded organelle	Gene Ontology	GO:0043232	712	1442	2.53e-27	8.71e-26
chloroplast stroma	Gene Ontology	GO:0009570	404	670	2.68e-27	9.16e-26
negative regulation of biological process	Gene Ontology	GO:0048519	422	713	2.9e-27	9.87e-26
regulation of nitrogen compound metabolic process	Gene Ontology	GO:0051171	1155	2666	1.23e-26	4.16e-25
carboxylic acid metabolic process	Gene Ontology	GO:0019752	531	988	1.44e-26	4.83e-25
cellular response to stress	Gene Ontology	GO:0033554	421	719	1.64e-26	5.46e-25
nucleoside-triphosphatase activity	Gene Ontology	GO:0017111	407	688	2.69e-26	8.89e-25
substrate-specific transmembrane transporter activity	Gene Ontology	GO:0022891	480	869	5.83e-26	1.92e-24
regulation of gene expression	Gene Ontology	GO:0010468	1160	2706	1.91e-25	6.24e-24
protein modification by small protein conjugation	Gene Ontology	GO:0032446	336	531	1.96e-25	6.36e-24
regulation of biosynthetic process	Gene Ontology	GO:0009889	1150	2679	2.2e-25	7.1e-24
macromolecule catabolic process	Gene Ontology	GO:0009057	400	682	2.44e-25	7.82e-24
oxoacid metabolic process	Gene Ontology	GO:0043436	558	1075	3.36e-25	1.07e-23
regulation of cellular biosynthetic process	Gene Ontology	GO:0031326	1140	2662	7.18e-25	2.28e-23
nuclear lumen	Gene Ontology	GO:0031981	448	805	8.94e-25	2.82e-23
macromolecular complex subunit organization	Gene Ontology	GO:0043933	397	686	2.34e-24	7.33e-23
ligase activity	Gene Ontology	GO:0016874	271	395	2.42e-24	7.52e-23
response to endogenous stimulus	Gene Ontology	GO:0009719	778	1668	2.44e-24	7.56e-23
organonitrogen compound biosynthetic process	Gene Ontology	GO:1901566	639	1299	3e-24	9.22e-23
nucleic acid binding	Gene Ontology	GO:0003676	1424	3499	4.43e-24	1.36e-22
regulation of cellular macromolecule biosynthetic process	Gene Ontology	GO:2000112	1112	2603	5.94e-24	1.81e-22
establishment of protein localization	Gene Ontology	GO:0045184	359	600	6.02e-24	1.82e-22
protein ubiquitination	Gene Ontology	GO:0016567	319	507	6.41e-24	1.92e-22
protein localization	Gene Ontology	GO:0008104	376	642	8.41e-24	2.51e-22
regulation of macromolecule biosynthetic process	Gene Ontology	GO:0010556	1112	2607	8.96e-24	2.66e-22
protein transport	Gene Ontology	GO:0015031	356	595	9.36e-24	2.76e-22
regulation of nucleobase-containing compound metabolic process	Gene Ontology	GO:0019219	1080	2519	1.19e-23	3.5e-22
vacuolar part	Gene Ontology	GO:0044437	412	731	1.27e-23	3.7e-22
macromolecule localization	Gene Ontology	GO:0033036	470	875	1.43e-23	4.16e-22
ATPase activity	Gene Ontology	GO:0016887	300	467	1.44e-23	4.17e-22
active transmembrane transporter activity	Gene Ontology	GO:0022804	339	558	1.78e-23	5.11e-22
vacuolar membrane	Gene Ontology	GO:0005774	409	728	2.87e-23	8.21e-22
cellular macromolecule catabolic process	Gene Ontology	GO:0044265	300	472	4.7e-23	1.34e-21
cellular response to chemical stimulus	Gene Ontology	GO:0070887	559	1112	7.4e-23	2.09e-21
signal transduction	Gene Ontology	GO:0007165	801	1765	1.72e-22	4.84e-21
response to radiation	Gene Ontology	GO:0009314	407	733	1.83e-22	5.1e-21
response to hormone	Gene Ontology	GO:0009725	731	1575	1.87e-22	5.2e-21
cellular component biogenesis	Gene Ontology	GO:0044085	527	1036	2.05e-22	5.68e-21
positive regulation of biological process	Gene Ontology	GO:0048518	375	657	2.69e-22	7.39e-21
ion transmembrane transporter activity	Gene Ontology	GO:0015075	350	597	2.74e-22	7.49e-21
transferase activity, transferring phosphorus-containing groups	Gene Ontology	GO:0016772	690	1468	2.96e-22	8.04e-21
regulation of RNA metabolic process	Gene Ontology	GO:0051252	1052	2475	4.44e-22	1.2e-20
signaling	Gene Ontology	GO:0023052	807	1795	8.49e-22	2.29e-20
plastid envelope	Gene Ontology	GO:0009526	373	659	1.01e-21	2.7e-20
single organism signaling	Gene Ontology	GO:0044700	806	1794	1.04e-21	2.78e-20
transmembrane transport	Gene Ontology	GO:0055085	362	634	1.39e-21	3.69e-20
chloroplast envelope	Gene Ontology	GO:0009941	366	644	1.48e-21	3.9e-20
cell cycle	Gene Ontology	GO:0007049	290	464	1.49e-21	3.92e-20
DNA metabolic process	Gene Ontology	GO:0006259	287	460	2.9e-21	7.58e-20
regulation of developmental process	Gene Ontology	GO:0050793	333	569	3.55e-21	9.22e-20
RNA biosynthetic process	Gene Ontology	GO:0032774	1072	2554	3.89e-21	1.01e-19
endoplasmic reticulum membrane	Gene Ontology	GO:0005789	257	393	4.05e-21	1.04e-19
endoplasmic reticulum part	Gene Ontology	GO:0044432	274	432	4.47e-21	1.14e-19
cellular response to organic substance	Gene Ontology	GO:0071310	494	973	6.12e-21	1.56e-19
nuclear outer membrane-endoplasmic reticulum membrane network	Gene Ontology	GO:0042175	258	397	6.2e-21	1.57e-19
transcription, DNA-templated	Gene Ontology	GO:0006351	1069	2551	6.67e-21	1.67e-19
nucleic acid-templated transcription	Gene Ontology	GO:0097659	1069	2551	6.67e-21	1.67e-19
regulation of nucleic acid-templated transcription	Gene Ontology	GO:1903506	1031	2446	9.42e-21	2.33e-19
regulation of transcription, DNA-templated	Gene Ontology	GO:0006355	1031	2446	9.42e-21	2.33e-19
regulation of RNA biosynthetic process	Gene Ontology	GO:2001141	1031	2446	9.42e-21	2.33e-19
fruit development	Gene Ontology	GO:0010154	384	701	1.63e-20	4.02e-19
ion transport	Gene Ontology	GO:0006811	366	657	1.73e-20	4.23e-19
phosphotransferase activity, alcohol group as acceptor	Gene Ontology	GO:0016773	519	1046	2.1e-20	5.13e-19
response to inorganic substance	Gene Ontology	GO:0010035	461	898	2.78e-20	6.75e-19
response to light stimulus	Gene Ontology	GO:0009416	384	704	2.79e-20	6.75e-19
single-organism biosynthetic process	Gene Ontology	GO:0044711	777	1743	2.91e-20	7e-19
ATPase activity, coupled	Gene Ontology	GO:0042623	237	357	3.64e-20	8.71e-19
Golgi apparatus	Gene Ontology	GO:0005794	565	1172	4.37e-20	1.04e-18
seed development	Gene Ontology	GO:0048316	367	666	5.73e-20	1.36e-18
organelle subcompartment	Gene Ontology	GO:0031984	407	766	6.22e-20	1.47e-18
animal organ development	Gene Ontology	GO:0048513	242	371	7.24e-20	1.7e-18
protein catabolic process	Gene Ontology	GO:0030163	264	423	1.11e-19	2.6e-18
tissue development	Gene Ontology	GO:0009888	317	548	1.15e-19	2.68e-18
proteolysis	Gene Ontology	GO:0006508	434	840	1.58e-19	3.66e-18
intrinsic component of membrane	Gene Ontology	GO:0031224	1950	5209	1.68e-19	3.89e-18
growth	Gene Ontology	GO:0040007	344	618	2.72e-19	6.26e-18
phyllome development	Gene Ontology	GO:0048827	273	448	2.77e-19	6.35e-18
integral component of membrane	Gene Ontology	GO:0016021	1878	4997	2.85e-19	6.49e-18
response to acid chemical	Gene Ontology	GO:0001101	540	1121	3.48e-19	7.91e-18
catalytic complex	Gene Ontology	GO:1902494	346	630	9.92e-19	2.23e-17
chromosome organization	Gene Ontology	GO:0051276	261	426	1.03e-18	2.3e-17
mRNA metabolic process	Gene Ontology	GO:0016071	209	309	1.35e-18	3.02e-17
cellular protein catabolic process	Gene Ontology	GO:0044257	250	402	1.44e-18	3.19e-17
protein serine/threonine kinase activity	Gene Ontology	GO:0004674	394	754	1.96e-18	4.34e-17
RNA processing	Gene Ontology	GO:0006396	302	527	2.24e-18	4.94e-17
kinase activity	Gene Ontology	GO:0016301	597	1291	3.38e-18	7.42e-17
regulation of multicellular organismal process	Gene Ontology	GO:0051239	263	437	4.03e-18	8.81e-17
phosphorylation	Gene Ontology	GO:0016310	565	1207	4.48e-18	9.74e-17
reproductive shoot system development	Gene Ontology	GO:0090567	290	502	4.8e-18	1.04e-16
proteolysis involved in cellular protein catabolic process	Gene Ontology	GO:0051603	244	394	5.37e-18	1.16e-16
small molecule biosynthetic process	Gene Ontology	GO:0044283	335	613	6.13e-18	1.32e-16
endoplasmic reticulum	Gene Ontology	GO:0005783	429	852	7.4e-18	1.58e-16
single-organism transport	Gene Ontology	GO:0044765	452	913	9.03e-18	1.92e-16
single-organism localization	Gene Ontology	GO:1902578	464	946	1.15e-17	2.43e-16
cellular component assembly	Gene Ontology	GO:0022607	314	566	1.44e-17	3.04e-16
flower development	Gene Ontology	GO:0009908	282	490	2e-17	4.2e-16
endosome	Gene Ontology	GO:0005768	237	385	2.68e-17	5.61e-16
regulation of response to stimulus	Gene Ontology	GO:0048583	288	506	2.69e-17	5.61e-16
lipid metabolic process	Gene Ontology	GO:0006629	459	940	3.13e-17	6.5e-16
organophosphate metabolic process	Gene Ontology	GO:0019637	289	510	3.64e-17	7.54e-16
response to lipid	Gene Ontology	GO:0033993	371	715	4.47e-17	9.22e-16
cell division	Gene Ontology	GO:0051301	201	306	5.69e-17	1.17e-15
embryo development	Gene Ontology	GO:0009790	295	527	5.73e-17	1.17e-15
cellular localization	Gene Ontology	GO:0051641	295	527	5.73e-17	1.17e-15
cellular response to endogenous stimulus	Gene Ontology	GO:0071495	423	852	7.41e-17	1.51e-15
modification-dependent macromolecule catabolic process	Gene Ontology	GO:0043632	221	353	8.21e-17	1.66e-15
regulation of multicellular organismal development	Gene Ontology	GO:2000026	237	391	9.96e-17	2.01e-15
cellular response to hormone stimulus	Gene Ontology	GO:0032870	419	846	1.41e-16	2.82e-15
hormone-mediated signaling pathway	Gene Ontology	GO:0009755	397	790	1.64e-16	3.28e-15
ubiquitin-dependent protein catabolic process	Gene Ontology	GO:0006511	216	345	1.82e-16	3.63e-15
RNA binding	Gene Ontology	GO:0003723	454	940	1.94e-16	3.84e-15
Golgi apparatus part	Gene Ontology	GO:0044431	329	618	1.95e-16	3.86e-15
leaf development	Gene Ontology	GO:0048366	201	312	2.44e-16	4.8e-15
modification-dependent protein catabolic process	Gene Ontology	GO:0019941	217	349	2.68e-16	5.25e-15
embryo development ending in seed dormancy	Gene Ontology	GO:0009793	283	506	2.68e-16	5.25e-15
response to external stimulus	Gene Ontology	GO:0009605	655	1489	3.12e-16	6.08e-15
cofactor metabolic process	Gene Ontology	GO:0051186	230	380	3.17e-16	6.15e-15
cellular amino acid metabolic process	Gene Ontology	GO:0006520	222	362	3.67e-16	7.09e-15
DNA binding	Gene Ontology	GO:0003677	972	2392	3.88e-16	7.47e-15
positive regulation of cellular process	Gene Ontology	GO:0048522	268	472	4.27e-16	8.19e-15
negative regulation of cellular process	Gene Ontology	GO:0048523	279	499	4.49e-16	8.58e-15
single-organism catabolic process	Gene Ontology	GO:0044712	313	583	4.57e-16	8.7e-15
nucleoplasm	Gene Ontology	GO:0005654	198	309	6.03e-16	1.14e-14
peptidyl-amino acid modification	Gene Ontology	GO:0018193	161	227	6.05e-16	1.14e-14
secondary active transmembrane transporter activity	Gene Ontology	GO:0015291	207	330	6.67e-16	1.26e-14
cellular lipid metabolic process	Gene Ontology	GO:0044255	324	613	6.93e-16	1.3e-14
chloroplast membrane	Gene Ontology	GO:0031969	167	241	7.92e-16	1.48e-14
response to alcohol	Gene Ontology	GO:0097305	291	532	8.56e-16	1.59e-14
response to abscisic acid	Gene Ontology	GO:0009737	290	531	1.11e-15	2.06e-14
plastid membrane	Gene Ontology	GO:0042170	169	247	1.22e-15	2.25e-14
hydrolase activity, acting on ester bonds	Gene Ontology	GO:0016788	442	923	1.42e-15	2.62e-14
ubiquitin-like protein transferase activity	Gene Ontology	GO:0019787	208	336	1.54e-15	2.82e-14
mitochondrial part	Gene Ontology	GO:0044429	243	420	2.12e-15	3.88e-14
negative regulation of metabolic process	Gene Ontology	GO:0009892	239	413	3.54e-15	6.46e-14
protein kinase activity	Gene Ontology	GO:0004672	434	909	3.72e-15	6.76e-14
response to osmotic stress	Gene Ontology	GO:0006970	315	602	4.74e-15	8.59e-14
multi-organism process	Gene Ontology	GO:0051704	660	1532	6.6e-15	1.19e-13
ubiquitin-protein transferase activity	Gene Ontology	GO:0004842	203	331	6.63e-15	1.19e-13
organic acid biosynthetic process	Gene Ontology	GO:0016053	279	514	6.76e-15	1.21e-13
DNA repair	Gene Ontology	GO:0006281	166	247	6.76e-15	1.21e-13
nucleoplasm part	Gene Ontology	GO:0044451	165	245	7.14e-15	1.27e-13
mRNA processing	Gene Ontology	GO:0006397	169	254	7.36e-15	1.31e-13
cell cycle process	Gene Ontology	GO:0022402	187	295	8.08e-15	1.43e-13
cellular developmental process	Gene Ontology	GO:0048869	451	961	8.9e-15	1.57e-13
establishment of localization in cell	Gene Ontology	GO:0051649	242	425	9.01e-15	1.58e-13
response to temperature stimulus	Gene Ontology	GO:0009266	287	537	1.15e-14	2.02e-13
covalent chromatin modification	Gene Ontology	GO:0016569	143	199	1.2e-14	2.09e-13
cellular response to oxygen-containing compound	Gene Ontology	GO:1901701	303	579	1.56e-14	2.71e-13
negative regulation of macromolecule metabolic process	Gene Ontology	GO:0010605	222	380	1.63e-14	2.82e-13
peptidase activity, acting on L-amino acid peptides	Gene Ontology	GO:0070011	239	421	1.68e-14	2.91e-13
cation transmembrane transporter activity	Gene Ontology	GO:0008324	254	458	1.84e-14	3.17e-13
cellular response to DNA damage stimulus	Gene Ontology	GO:0006974	173	267	1.98e-14	3.4e-13
carboxylic acid biosynthetic process	Gene Ontology	GO:0046394	255	463	2.92e-14	5e-13
Golgi membrane	Gene Ontology	GO:0000139	242	433	4.09e-14	6.97e-13
transferase complex	Gene Ontology	GO:1990234	225	392	4.23e-14	7.19e-13
regulation of post-embryonic development	Gene Ontology	GO:0048580	185	298	4.58e-14	7.75e-13
protein phosphorylation	Gene Ontology	GO:0006468	418	887	5.47e-14	9.23e-13
single-organism organelle organization	Gene Ontology	GO:1902589	175	276	5.7e-14	9.59e-13
organelle inner membrane	Gene Ontology	GO:0019866	197	327	5.79e-14	9.7e-13
vesicle-mediated transport	Gene Ontology	GO:0016192	212	365	9.65e-14	1.61e-12
response to metal ion	Gene Ontology	GO:0010038	252	463	1.09e-13	1.82e-12
response to salt stress	Gene Ontology	GO:0009651	284	543	1.1e-13	1.82e-12
root system development	Gene Ontology	GO:0022622	242	439	1.23e-13	2.03e-12
intracellular transport	Gene Ontology	GO:0046907	230	410	1.31e-13	2.16e-12
root development	Gene Ontology	GO:0048364	241	437	1.33e-13	2.19e-12
negative regulation of gene expression	Gene Ontology	GO:0010629	187	308	1.49e-13	2.44e-12
endosomal part	Gene Ontology	GO:0044440	114	150	4.33e-13	7.08e-12
developmental growth	Gene Ontology	GO:0048589	232	423	5.76e-13	9.39e-12
plasma membrane part	Gene Ontology	GO:0044459	249	466	6.68e-13	1.09e-11
endopeptidase activity	Gene Ontology	GO:0004175	146	221	7.17e-13	1.16e-11
membrane protein complex	Gene Ontology	GO:0098796	268	515	8.21e-13	1.32e-11
homeostatic process	Gene Ontology	GO:0042592	279	543	8.29e-13	1.33e-11
endosome membrane	Gene Ontology	GO:0010008	112	148	8.39e-13	1.35e-11
chromatin organization	Gene Ontology	GO:0006325	178	297	1.28e-12	2.05e-11
response to bacterium	Gene Ontology	GO:0009617	224	408	1.34e-12	2.13e-11
cellular amide metabolic process	Gene Ontology	GO:0043603	403	873	1.46e-12	2.32e-11
oxidation-reduction process	Gene Ontology	GO:0055114	672	1623	1.54e-12	2.45e-11
defense response to bacterium	Gene Ontology	GO:0042742	191	329	1.64e-12	2.58e-11
organelle fission	Gene Ontology	GO:0048285	138	207	1.87e-12	2.95e-11
enzyme binding	Gene Ontology	GO:0019899	150	234	1.89e-12	2.97e-11
nitrogen compound transport	Gene Ontology	GO:0071705	180	304	2.07e-12	3.24e-11
coenzyme metabolic process	Gene Ontology	GO:0006732	159	256	2.61e-12	4.07e-11
cellular macromolecule localization	Gene Ontology	GO:0070727	220	402	2.66e-12	4.14e-11
cellular component morphogenesis	Gene Ontology	GO:0032989	221	407	4.16e-12	6.45e-11
ribonucleoprotein complex	Gene Ontology	GO:1990904	346	729	4.28e-12	6.6e-11
intracellular ribonucleoprotein complex	Gene Ontology	GO:0030529	346	729	4.28e-12	6.6e-11
nucleobase-containing small molecule metabolic process	Gene Ontology	GO:0055086	191	334	4.37e-12	6.72e-11
positive regulation of metabolic process	Gene Ontology	GO:0009893	204	366	4.79e-12	7.34e-11
chloroplast thylakoid	Gene Ontology	GO:0009534	237	448	5.05e-12	7.72e-11
plastid thylakoid	Gene Ontology	GO:0031976	237	449	5.96e-12	9.08e-11
response to cadmium ion	Gene Ontology	GO:0046686	191	336	6.43e-12	9.77e-11
helicase activity	Gene Ontology	GO:0004386	118	168	6.8e-12	1.03e-10
negative regulation of nitrogen compound metabolic process	Gene Ontology	GO:0051172	163	270	7.31e-12	1.11e-10
carbohydrate derivative metabolic process	Gene Ontology	GO:1901135	304	623	8.09e-12	1.22e-10
positive regulation of cellular metabolic process	Gene Ontology	GO:0031325	190	335	8.43e-12	1.27e-10
plastid organization	Gene Ontology	GO:0009657	122	178	9.6e-12	1.44e-10
mitotic cell cycle	Gene Ontology	GO:0000278	135	207	9.89e-12	1.48e-10
negative regulation of biosynthetic process	Gene Ontology	GO:0009890	163	272	1.12e-11	1.67e-10
thylakoid	Gene Ontology	GO:0009579	270	537	1.12e-11	1.67e-10
identical protein binding	Gene Ontology	GO:0042802	144	228	1.14e-11	1.68e-10
mitochondrial membrane	Gene Ontology	GO:0031966	178	309	1.48e-11	2.19e-10
cellular protein localization	Gene Ontology	GO:0034613	204	373	1.7e-11	2.51e-10
negative regulation of cellular biosynthetic process	Gene Ontology	GO:0031327	160	267	1.72e-11	2.53e-10
generation of precursor metabolites and energy	Gene Ontology	GO:0006091	177	308	1.95e-11	2.85e-10
mitochondrial envelope	Gene Ontology	GO:0005740	184	325	1.99e-11	2.91e-10
cellular response to acid chemical	Gene Ontology	GO:0071229	232	444	2.07e-11	3.01e-10
peptide metabolic process	Gene Ontology	GO:0006518	380	833	2.08e-11	3.02e-10
phosphoric ester hydrolase activity	Gene Ontology	GO:0042578	201	368	2.61e-11	3.77e-10
mitotic cell cycle process	Gene Ontology	GO:1903047	127	193	2.61e-11	3.77e-10
cell morphogenesis	Gene Ontology	GO:0000902	203	373	2.64e-11	3.8e-10
cell growth	Gene Ontology	GO:0016049	216	406	2.97e-11	4.26e-10
intrinsic component of plasma membrane	Gene Ontology	GO:0031226	192	347	3.19e-11	4.56e-10
cell-cell junction	Gene Ontology	GO:0005911	421	950	3.67e-11	5.23e-10
cell junction	Gene Ontology	GO:0030054	421	950	3.67e-11	5.23e-10
protein complex subunit organization	Gene Ontology	GO:0071822	183	326	3.81e-11	5.41e-10
negative regulation of cellular metabolic process	Gene Ontology	GO:0031324	185	331	3.9e-11	5.53e-10
plasmodesma	Gene Ontology	GO:0009506	420	949	4.45e-11	6.26e-10
symplast	Gene Ontology	GO:0055044	420	949	4.45e-11	6.26e-10
intracellular signal transduction	Gene Ontology	GO:0035556	279	571	5.23e-11	7.35e-10
negative regulation of macromolecule biosynthetic process	Gene Ontology	GO:0010558	153	256	5.45e-11	7.63e-10
monocarboxylic acid metabolic process	Gene Ontology	GO:0032787	276	564	5.88e-11	8.22e-10
cofactor biosynthetic process	Gene Ontology	GO:0051188	135	215	6.55e-11	9.12e-10
fatty acid metabolic process	Gene Ontology	GO:0006631	145	239	7.91e-11	1.1e-09
cellular response to lipid	Gene Ontology	GO:0071396	197	365	8.73e-11	1.21e-09
anion transport	Gene Ontology	GO:0006820	137	221	8.98e-11	1.24e-09
nucleus	Gene Ontology	GO:0005634	3038	9025	9.93e-11	1.37e-09
negative regulation of nucleobase-containing compound metabolic process	Gene Ontology	GO:0045934	140	229	1.13e-10	1.55e-09
regulation of shoot system development	Gene Ontology	GO:0048831	118	179	1.19e-10	1.63e-09
intracellular protein transport	Gene Ontology	GO:0006886	177	318	1.3e-10	1.78e-09
cytoskeleton	Gene Ontology	GO:0005856	174	311	1.38e-10	1.88e-09
seedling development	Gene Ontology	GO:0090351	104	149	1.5e-10	2.03e-09
negative regulation of cellular macromolecule biosynthetic process	Gene Ontology	GO:2000113	145	242	1.5e-10	2.03e-09
cell differentiation	Gene Ontology	GO:0030154	342	747	1.54e-10	2.07e-09
thylakoid part	Gene Ontology	GO:0044436	214	411	1.55e-10	2.08e-09
positive regulation of macromolecule metabolic process	Gene Ontology	GO:0010604	179	324	1.59e-10	2.14e-09
nucleoside phosphate metabolic process	Gene Ontology	GO:0006753	162	283	1.68e-10	2.25e-09
nucleotide metabolic process	Gene Ontology	GO:0009117	161	281	1.82e-10	2.43e-09
regulation of reproductive process	Gene Ontology	GO:2000241	143	239	2.15e-10	2.87e-09
metal ion transmembrane transporter activity	Gene Ontology	GO:0046873	140	233	2.68e-10	3.57e-09
small molecule catabolic process	Gene Ontology	GO:0044282	107	158	2.85e-10	3.78e-09
intracellular vesicle	Gene Ontology	GO:0097708	109	163	3.3e-10	4.37e-09
immune system process	Gene Ontology	GO:0002376	186	346	3.67e-10	4.84e-09
vegetative to reproductive phase transition of meristem	Gene Ontology	GO:0010228	107	159	3.69e-10	4.85e-09
histone modification	Gene Ontology	GO:0016570	87	116	3.82e-10	5.01e-09
peptidase activity	Gene Ontology	GO:0008233	249	507	3.89e-10	5.09e-09
cellular response to abscisic acid stimulus	Gene Ontology	GO:0071215	140	235	4.09e-10	5.33e-09
cellular response to alcohol	Gene Ontology	GO:0097306	140	235	4.09e-10	5.33e-09
amide biosynthetic process	Gene Ontology	GO:0043604	349	775	4.37e-10	5.68e-09
cytoplasmic vesicle	Gene Ontology	GO:0031410	108	162	4.5e-10	5.83e-09
alpha-amino acid metabolic process	Gene Ontology	GO:1901605	141	238	4.67e-10	6.03e-09
cytosolic part	Gene Ontology	GO:0044445	199	380	4.69e-10	6.03e-09
phosphatase activity	Gene Ontology	GO:0016791	168	303	4.7e-10	6.03e-09
innate immune response	Gene Ontology	GO:0045087	168	303	4.7e-10	6.03e-09
nuclear division	Gene Ontology	GO:0000280	114	176	5.16e-10	6.61e-09
immune response	Gene Ontology	GO:0006955	171	311	5.28e-10	6.74e-09
anion binding	Gene Ontology	GO:0043168	130	213	5.54e-10	7.06e-09
macromolecular complex assembly	Gene Ontology	GO:0065003	208	404	5.7e-10	7.25e-09
mitochondrial inner membrane	Gene Ontology	GO:0005743	145	249	6.35e-10	8.04e-09
single-organism carbohydrate metabolic process	Gene Ontology	GO:0044723	313	681	6.68e-10	8.43e-09
gene silencing	Gene Ontology	GO:0016458	104	155	7.25e-10	9.13e-09
organ morphogenesis	Gene Ontology	GO:0009887	107	162	7.87e-10	9.88e-09
regulation of cell communication	Gene Ontology	GO:0010646	133	222	8.48e-10	1.06e-08
transition metal ion binding	Gene Ontology	GO:0046914	727	1861	8.83e-10	1.1e-08
zinc ion binding	Gene Ontology	GO:0008270	506	1223	1.11e-09	1.38e-08
inorganic cation transmembrane transporter activity	Gene Ontology	GO:0022890	171	316	1.28e-09	1.59e-08
cofactor binding	Gene Ontology	GO:0048037	221	443	1.35e-09	1.67e-08
translation	Gene Ontology	GO:0006412	336	750	1.43e-09	1.76e-08
regulation of cellular component organization	Gene Ontology	GO:0051128	134	227	1.47e-09	1.81e-08
regulation of signaling	Gene Ontology	GO:0023051	131	220	1.5e-09	1.84e-08
ion transmembrane transport	Gene Ontology	GO:0034220	155	278	1.62e-09	1.99e-08
peptide biosynthetic process	Gene Ontology	GO:0043043	337	754	1.65e-09	2.01e-08
regulation of signal transduction	Gene Ontology	GO:0009966	129	216	1.74e-09	2.12e-08
cytoskeletal protein binding	Gene Ontology	GO:0008092	126	209	1.75e-09	2.14e-08
shoot system morphogenesis	Gene Ontology	GO:0010016	103	157	2.09e-09	2.54e-08
cation transport	Gene Ontology	GO:0006812	187	359	2.11e-09	2.55e-08
RNA splicing	Gene Ontology	GO:0008380	114	182	2.11e-09	2.55e-08
response to cold	Gene Ontology	GO:0009409	192	372	2.22e-09	2.68e-08
organophosphate biosynthetic process	Gene Ontology	GO:0090407	160	292	2.23e-09	2.69e-08
anion transmembrane transporter activity	Gene Ontology	GO:0008509	96	142	2.42e-09	2.91e-08
negative regulation of developmental process	Gene Ontology	GO:0051093	84	116	2.46e-09	2.94e-08
regulation of biological quality	Gene Ontology	GO:0065008	498	1210	2.62e-09	3.14e-08
thylakoid membrane	Gene Ontology	GO:0042651	190	368	2.64e-09	3.14e-08
negative regulation of RNA metabolic process	Gene Ontology	GO:0051253	126	211	2.68e-09	3.19e-08
transferase activity, transferring acyl groups	Gene Ontology	GO:0016746	195	381	2.75e-09	3.26e-08
vesicle	Gene Ontology	GO:0031982	110	174	2.76e-09	3.26e-08
nucleolus	Gene Ontology	GO:0005730	218	442	3.6e-09	4.25e-08
P-P-bond-hydrolysis-driven transmembrane transporter activity	Gene Ontology	GO:0015405	130	222	3.68e-09	4.34e-08
abscisic acid-activated signaling pathway	Gene Ontology	GO:0009738	127	215	3.77e-09	4.43e-08
proteasomal protein catabolic process	Gene Ontology	GO:0010498	97	146	3.82e-09	4.48e-08
cytoplasmic, membrane-bounded vesicle	Gene Ontology	GO:0016023	101	155	3.86e-09	4.51e-08
cytoskeletal part	Gene Ontology	GO:0044430	132	227	3.86e-09	4.51e-08
integral component of plasma membrane	Gene Ontology	GO:0005887	139	244	4.02e-09	4.69e-08
regulation of protein metabolic process	Gene Ontology	GO:0051246	175	333	4.2e-09	4.88e-08
photosynthetic membrane	Gene Ontology	GO:0034357	190	371	4.22e-09	4.89e-08
positive regulation of nitrogen compound metabolic process	Gene Ontology	GO:0051173	145	259	4.39e-09	5.09e-08
primary active transmembrane transporter activity	Gene Ontology	GO:0015399	130	223	4.51e-09	5.2e-08
developmental growth involved in morphogenesis	Gene Ontology	GO:0060560	168	316	4.6e-09	5.3e-08
negative regulation of RNA biosynthetic process	Gene Ontology	GO:1902679	124	209	4.72e-09	5.42e-08
negative regulation of nucleic acid-templated transcription	Gene Ontology	GO:1903507	124	209	4.72e-09	5.42e-08
cellular amino acid biosynthetic process	Gene Ontology	GO:0008652	118	195	4.82e-09	5.52e-08
Golgi subcompartment	Gene Ontology	GO:0098791	167	314	5e-09	5.71e-08
proteasome-mediated ubiquitin-dependent protein catabolic process	Gene Ontology	GO:0043161	96	145	5.19e-09	5.92e-08
cell development	Gene Ontology	GO:0048468	158	292	5.34e-09	6.08e-08
ATPase activity, coupled to transmembrane movement of substances	Gene Ontology	GO:0042626	110	177	5.47e-09	6.21e-08
metal ion transport	Gene Ontology	GO:0030001	144	258	5.74e-09	6.5e-08
symporter activity	Gene Ontology	GO:0015293	109	175	5.86e-09	6.62e-08
cell death	Gene Ontology	GO:0008219	115	189	5.99e-09	6.75e-08
chloroplast thylakoid membrane	Gene Ontology	GO:0009535	179	346	6.71e-09	7.55e-08
ATPase activity, coupled to movement of substances	Gene Ontology	GO:0043492	110	178	6.85e-09	7.69e-08
seed germination	Gene Ontology	GO:0009845	91	135	6.88e-09	7.71e-08
regulation of gene expression, epigenetic	Gene Ontology	GO:0040029	95	144	7.07e-09	7.9e-08
trans-Golgi network	Gene Ontology	GO:0005802	145	262	7.64e-09	8.52e-08
plastid thylakoid membrane	Gene Ontology	GO:0055035	179	347	7.86e-09	8.75e-08
hydrolase activity, acting on acid anhydrides, catalyzing transmembrane movement of substances	Gene Ontology	GO:0016820	111	181	7.97e-09	8.85e-08
response to extracellular stimulus	Gene Ontology	GO:0009991	111	182	9.92e-09	1.1e-07
regulation of flower development	Gene Ontology	GO:0009909	93	141	1.02e-08	1.13e-07
gametophyte development	Gene Ontology	GO:0048229	192	383	1.2e-08	1.32e-07
membrane-bounded vesicle	Gene Ontology	GO:0031988	101	160	1.26e-08	1.39e-07
cellular carbohydrate metabolic process	Gene Ontology	GO:0044262	213	438	1.28e-08	1.41e-07
negative regulation of transcription, DNA-templated	Gene Ontology	GO:0045892	116	195	1.31e-08	1.43e-07
meristem development	Gene Ontology	GO:0048507	129	226	1.31e-08	1.43e-07
negative regulation of multicellular organismal process	Gene Ontology	GO:0051241	77	107	1.34e-08	1.47e-07
protein complex assembly	Gene Ontology	GO:0006461	153	285	1.36e-08	1.48e-07
carbohydrate metabolic process	Gene Ontology	GO:0005975	489	1205	1.54e-08	1.67e-07
purine NTP-dependent helicase activity	Gene Ontology	GO:0070035	73	99	1.55e-08	1.68e-07
ATP-dependent helicase activity	Gene Ontology	GO:0008026	73	99	1.55e-08	1.68e-07
unidimensional cell growth	Gene Ontology	GO:0009826	149	276	1.6e-08	1.73e-07
regulation of cellular protein metabolic process	Gene Ontology	GO:0032268	157	296	1.62e-08	1.75e-07
post-embryonic morphogenesis	Gene Ontology	GO:0009886	97	152	1.64e-08	1.77e-07
ncRNA metabolic process	Gene Ontology	GO:0034660	140	254	1.65e-08	1.78e-07
chloroplast organization	Gene Ontology	GO:0009658	84	123	1.68e-08	1.8e-07
positive regulation of biosynthetic process	Gene Ontology	GO:0009891	144	264	1.7e-08	1.82e-07
coenzyme biosynthetic process	Gene Ontology	GO:0009108	83	121	1.77e-08	1.89e-07
oxidoreductase activity	Gene Ontology	GO:0016491	605	1544	1.78e-08	1.9e-07
carboxylic acid catabolic process	Gene Ontology	GO:0046395	75	104	1.93e-08	2.05e-07
regulation of response to stress	Gene Ontology	GO:0080134	145	268	2.23e-08	2.36e-07
anatomical structure formation involved in morphogenesis	Gene Ontology	GO:0048646	105	172	2.36e-08	2.5e-07
protein complex biogenesis	Gene Ontology	GO:0070271	154	291	2.46e-08	2.6e-07
organic cyclic compound catabolic process	Gene Ontology	GO:1901361	90	138	2.55e-08	2.69e-07
cellular homeostasis	Gene Ontology	GO:0019725	174	342	2.62e-08	2.75e-07
pattern specification process	Gene Ontology	GO:0007389	112	189	2.67e-08	2.81e-07
positive regulation of gene expression	Gene Ontology	GO:0010628	134	242	2.7e-08	2.83e-07
cellular response to abiotic stimulus	Gene Ontology	GO:0071214	117	201	2.74e-08	2.87e-07
multi-organism cellular process	Gene Ontology	GO:0044764	92	143	2.87e-08	3e-07
ribose phosphate metabolic process	Gene Ontology	GO:0019693	128	228	3.04e-08	3.16e-07
interspecies interaction between organisms	Gene Ontology	GO:0044419	91	141	3.06e-08	3.18e-07
structural molecule activity	Gene Ontology	GO:0005198	256	560	3.36e-08	3.49e-07
positive regulation of cellular biosynthetic process	Gene Ontology	GO:0031328	140	258	3.38e-08	3.49e-07
plant epidermis development	Gene Ontology	GO:0090558	133	241	3.52e-08	3.64e-07
positive regulation of response to stimulus	Gene Ontology	GO:0048584	99	160	3.6e-08	3.72e-07
chemical homeostasis	Gene Ontology	GO:0048878	184	370	3.68e-08	3.79e-07
antiporter activity	Gene Ontology	GO:0015297	95	151	3.78e-08	3.88e-07
regulation of growth	Gene Ontology	GO:0040008	127	227	3.97e-08	4.07e-07
positive regulation of nucleobase-containing compound metabolic process	Gene Ontology	GO:0045935	131	238	4.97e-08	5.08e-07
symbiosis, encompassing mutualism through parasitism	Gene Ontology	GO:0044403	89	139	5.6e-08	5.72e-07
positive regulation of macromolecule biosynthetic process	Gene Ontology	GO:0010557	131	239	5.95e-08	6.06e-07
cytoskeleton organization	Gene Ontology	GO:0007010	95	153	5.95e-08	6.06e-07
posttranscriptional regulation of gene expression	Gene Ontology	GO:0010608	114	198	6.3e-08	6.39e-07
cytosolic ribosome	Gene Ontology	GO:0022626	175	351	6.86e-08	6.95e-07
isomerase activity	Gene Ontology	GO:0016853	139	260	7.33e-08	7.41e-07
gene silencing by RNA	Gene Ontology	GO:0031047	69	96	7.63e-08	7.71e-07
cellular response to external stimulus	Gene Ontology	GO:0071496	97	159	8.06e-08	8.12e-07
organic acid catabolic process	Gene Ontology	GO:0016054	78	116	8.48e-08	8.52e-07
transferase activity, transferring acyl groups other than amino-acyl groups	Gene Ontology	GO:0016747	165	327	8.89e-08	8.92e-07
chromosome	Gene Ontology	GO:0005694	154	299	9.01e-08	9.02e-07
microtubule cytoskeleton	Gene Ontology	GO:0015630	114	200	9.3e-08	9.3e-07
DNA recombination	Gene Ontology	GO:0006310	75	110	9.96e-08	9.94e-07
iron-sulfur cluster binding	Gene Ontology	GO:0051536	79	119	1.03e-07	1.03e-06
metal cluster binding	Gene Ontology	GO:0051540	79	119	1.03e-07	1.03e-06
macromolecule methylation	Gene Ontology	GO:0043414	83	128	1.04e-07	1.03e-06
organ senescence	Gene Ontology	GO:0010260	68	95	1.06e-07	1.05e-06
carbohydrate derivative biosynthetic process	Gene Ontology	GO:1901137	168	336	1.08e-07	1.06e-06
purine-containing compound metabolic process	Gene Ontology	GO:0072521	121	218	1.13e-07	1.11e-06
membrane organization	Gene Ontology	GO:0061024	98	163	1.15e-07	1.13e-06
cellular macromolecular complex assembly	Gene Ontology	GO:0034622	174	352	1.15e-07	1.13e-06
cellular response to extracellular stimulus	Gene Ontology	GO:0031668	95	156	1.16e-07	1.14e-06
aromatic compound catabolic process	Gene Ontology	GO:0019439	85	133	1.16e-07	1.14e-06
cellular protein complex assembly	Gene Ontology	GO:0043623	106	182	1.17e-07	1.15e-06
nuclear body	Gene Ontology	GO:0016604	65	89	1.19e-07	1.16e-06
response to organic cyclic compound	Gene Ontology	GO:0014070	166	332	1.28e-07	1.24e-06
phosphoprotein phosphatase activity	Gene Ontology	GO:0004721	109	190	1.38e-07	1.34e-06
phragmoplast	Gene Ontology	GO:0009524	60	79	1.38e-07	1.34e-06
response to nutrient levels	Gene Ontology	GO:0031667	92	150	1.43e-07	1.39e-06
lipid biosynthetic process	Gene Ontology	GO:0008610	231	505	1.48e-07	1.43e-06
response to heat	Gene Ontology	GO:0009408	108	188	1.49e-07	1.44e-06
protein localization to organelle	Gene Ontology	GO:0033365	117	210	1.56e-07	1.5e-06
ion homeostasis	Gene Ontology	GO:0050801	121	220	1.62e-07	1.55e-06
positive regulation of RNA metabolic process	Gene Ontology	GO:0051254	121	220	1.62e-07	1.55e-06
dephosphorylation	Gene Ontology	GO:0016311	111	196	1.74e-07	1.66e-06
ubiquitin-like protein ligase activity	Gene Ontology	GO:0061659	69	99	1.76e-07	1.68e-06
ubiquitin protein ligase activity	Gene Ontology	GO:0061630	69	99	1.76e-07	1.68e-06
pollination	Gene Ontology	GO:0009856	128	238	1.84e-07	1.75e-06
multi-multicellular organism process	Gene Ontology	GO:0044706	128	238	1.84e-07	1.75e-06
cellular response to organic cyclic compound	Gene Ontology	GO:0071407	94	156	1.92e-07	1.82e-06
alpha-amino acid biosynthetic process	Gene Ontology	GO:1901607	94	156	1.92e-07	1.82e-06
ribonucleotide metabolic process	Gene Ontology	GO:0009259	114	204	1.99e-07	1.88e-06
negative regulation of post-embryonic development	Gene Ontology	GO:0048581	65	91	2.1e-07	1.98e-06
response to other organism	Gene Ontology	GO:0051707	460	1154	2.13e-07	2e-06
response to external biotic stimulus	Gene Ontology	GO:0043207	460	1154	2.13e-07	2e-06
cell morphogenesis involved in differentiation	Gene Ontology	GO:0000904	117	212	2.25e-07	2.11e-06
protein targeting	Gene Ontology	GO:0006605	110	195	2.28e-07	2.13e-06
mitotic nuclear division	Gene Ontology	GO:0007067	71	105	2.7e-07	2.52e-06
aging	Gene Ontology	GO:0007568	92	153	2.75e-07	2.56e-06
post-embryonic organ development	Gene Ontology	GO:0048569	92	153	2.75e-07	2.56e-06
heterocycle catabolic process	Gene Ontology	GO:0046700	75	114	2.77e-07	2.57e-06
calcium ion binding	Gene Ontology	GO:0005509	135	258	2.79e-07	2.59e-06
establishment of protein localization to organelle	Gene Ontology	GO:0072594	105	184	2.8e-07	2.59e-06
multi-organism reproductive process	Gene Ontology	GO:0044703	165	335	2.87e-07	2.66e-06
oxidoreductase activity, acting on CH-OH group of donors	Gene Ontology	GO:0016614	114	206	2.88e-07	2.66e-06
polysaccharide metabolic process	Gene Ontology	GO:0005976	220	481	2.91e-07	2.69e-06
cytokinesis	Gene Ontology	GO:0000910	54	69	2.94e-07	2.71e-06
positive regulation of transcription, DNA-templated	Gene Ontology	GO:0045893	117	214	3.23e-07	2.96e-06
cellular nitrogen compound catabolic process	Gene Ontology	GO:0044270	76	117	3.33e-07	3.05e-06
peroxisome	Gene Ontology	GO:0005777	122	227	3.61e-07	3.29e-06
microbody	Gene Ontology	GO:0042579	122	227	3.61e-07	3.29e-06
serine hydrolase activity	Gene Ontology	GO:0017171	94	159	3.61e-07	3.29e-06
serine-type peptidase activity	Gene Ontology	GO:0008236	94	159	3.61e-07	3.29e-06
root morphogenesis	Gene Ontology	GO:0010015	124	232	3.62e-07	3.29e-06
leaf senescence	Gene Ontology	GO:0010150	64	91	3.83e-07	3.47e-06
peptidyl-lysine modification	Gene Ontology	GO:0018205	64	91	3.83e-07	3.47e-06
positive regulation of nucleic acid-templated transcription	Gene Ontology	GO:1903508	117	215	3.85e-07	3.47e-06
positive regulation of RNA biosynthetic process	Gene Ontology	GO:1902680	117	215	3.85e-07	3.47e-06
solute:cation symporter activity	Gene Ontology	GO:0015294	81	129	3.86e-07	3.47e-06
protein homodimerization activity	Gene Ontology	GO:0042803	81	129	3.86e-07	3.47e-06
viral process	Gene Ontology	GO:0016032	77	120	3.98e-07	3.57e-06
response to biotic stimulus	Gene Ontology	GO:0009607	472	1198	4.24e-07	3.8e-06
organonitrogen compound catabolic process	Gene Ontology	GO:1901565	88	146	4.58e-07	4.09e-06
regulation of organelle organization	Gene Ontology	GO:0033043	78	123	4.72e-07	4.21e-06
ion channel activity	Gene Ontology	GO:0005216	70	105	4.76e-07	4.24e-06
monocarboxylic acid biosynthetic process	Gene Ontology	GO:0072330	125	237	5.51e-07	4.9e-06
negative regulation of response to stimulus	Gene Ontology	GO:0048585	91	154	5.57e-07	4.94e-06
response to nitrogen compound	Gene Ontology	GO:1901698	128	245	5.94e-07	5.26e-06
polymeric cytoskeletal fiber	Gene Ontology	GO:0099513	91	155	6.85e-07	6.04e-06
supramolecular fiber	Gene Ontology	GO:0099512	91	155	6.85e-07	6.04e-06
leaf morphogenesis	Gene Ontology	GO:0009965	62	89	7.27e-07	6.41e-06
inorganic ion homeostasis	Gene Ontology	GO:0098771	111	204	7.57e-07	6.65e-06
oxidoreductase activity, acting on the CH-OH group of donors, NAD or NADP as acceptor	Gene Ontology	GO:0016616	81	132	7.6e-07	6.67e-06
ubiquitin ligase complex	Gene Ontology	GO:0000151	117	219	7.72e-07	6.76e-06
energy derivation by oxidation of organic compounds	Gene Ontology	GO:0015980	74	116	7.76e-07	6.78e-06
protein serine/threonine phosphatase activity	Gene Ontology	GO:0004722	91	156	8.4e-07	7.32e-06
cell wall organization or biogenesis	Gene Ontology	GO:0071554	318	763	8.43e-07	7.34e-06
peptidyl-proline modification	Gene Ontology	GO:0018208	48	60	8.47e-07	7.36e-06
cis-trans isomerase activity	Gene Ontology	GO:0016859	47	58	8.54e-07	7.41e-06
regionalization	Gene Ontology	GO:0003002	92	159	9.49e-07	8.23e-06
transferase complex, transferring phosphorus-containing groups	Gene Ontology	GO:0061695	70	108	1e-06	8.66e-06
purine nucleotide metabolic process	Gene Ontology	GO:0006163	103	186	1.02e-06	8.8e-06
meiotic cell cycle	Gene Ontology	GO:0051321	79	129	1.09e-06	9.41e-06
protein folding	Gene Ontology	GO:0006457	132	259	1.09e-06	9.41e-06
cytoskeleton-dependent cytokinesis	Gene Ontology	GO:0061640	49	63	1.15e-06	9.91e-06
late endosome	Gene Ontology	GO:0005770	56	78	1.26e-06	1.08e-05
purine ribonucleotide metabolic process	Gene Ontology	GO:0009150	102	185	1.33e-06	1.14e-05
microtubule	Gene Ontology	GO:0005874	87	149	1.4e-06	1.2e-05
sulfur compound metabolic process	Gene Ontology	GO:0006790	164	344	1.42e-06	1.21e-05
cell wall	Gene Ontology	GO:0005618	313	755	1.47e-06	1.25e-05
external encapsulating structure	Gene Ontology	GO:0030312	313	755	1.47e-06	1.25e-05
amide transport	Gene Ontology	GO:0042886	57	81	1.59e-06	1.35e-05
mitotic cytokinesis	Gene Ontology	GO:0000281	48	62	1.62e-06	1.37e-05
lipid catabolic process	Gene Ontology	GO:0016042	118	226	1.63e-06	1.38e-05
response to starvation	Gene Ontology	GO:0042594	76	124	1.69e-06	1.42e-05
protein dephosphorylation	Gene Ontology	GO:0006470	79	131	1.69e-06	1.42e-05
peptidyl-prolyl cis-trans isomerase activity	Gene Ontology	GO:0003755	44	54	1.7e-06	1.43e-05
regulation of defense response	Gene Ontology	GO:0031347	113	214	1.79e-06	1.51e-05
passive transmembrane transporter activity	Gene Ontology	GO:0022803	93	165	1.91e-06	1.6e-05
channel activity	Gene Ontology	GO:0015267	93	165	1.91e-06	1.6e-05
floral organ development	Gene Ontology	GO:0048437	114	217	1.95e-06	1.63e-05
lipid modification	Gene Ontology	GO:0030258	63	95	1.96e-06	1.64e-05
nucleobase-containing compound transport	Gene Ontology	GO:0015931	67	104	1.97e-06	1.64e-05
cytoplasmic vesicle part	Gene Ontology	GO:0044433	58	84	1.99e-06	1.65e-05
potassium ion transmembrane transporter activity	Gene Ontology	GO:0015079	58	84	1.99e-06	1.65e-05
double-strand break repair	Gene Ontology	GO:0006302	51	69	2.02e-06	1.68e-05
response to red or far red light	Gene Ontology	GO:0009639	119	230	2.07e-06	1.71e-05
cellular response to nutrient levels	Gene Ontology	GO:0031669	76	125	2.11e-06	1.74e-05
photoperiodism	Gene Ontology	GO:0009648	60	89	2.33e-06	1.92e-05
receptor activity	Gene Ontology	GO:0004872	83	142	2.34e-06	1.92e-05
molecular transducer activity	Gene Ontology	GO:0060089	83	142	2.34e-06	1.92e-05
mitotic cytokinetic process	Gene Ontology	GO:1902410	41	49	2.4e-06	1.97e-05
cytokinetic process	Gene Ontology	GO:0032506	41	49	2.4e-06	1.97e-05
pollen development	Gene Ontology	GO:0009555	141	288	2.57e-06	2.1e-05
metallopeptidase activity	Gene Ontology	GO:0008237	58	85	2.6e-06	2.12e-05
programmed cell death	Gene Ontology	GO:0012501	84	145	2.65e-06	2.15e-05
DNA-dependent ATPase activity	Gene Ontology	GO:0008094	51	70	2.72e-06	2.21e-05
coenzyme binding	Gene Ontology	GO:0050662	137	278	2.72e-06	2.21e-05
nucleoside metabolic process	Gene Ontology	GO:0009116	117	227	2.88e-06	2.33e-05
signal transducer activity	Gene Ontology	GO:0004871	152	318	3.01e-06	2.43e-05
nucleoside monophosphate metabolic process	Gene Ontology	GO:0009123	98	180	3.18e-06	2.56e-05
DNA modification	Gene Ontology	GO:0006304	45	58	3.24e-06	2.61e-05
protein peptidyl-prolyl isomerization	Gene Ontology	GO:0000413	40	48	3.4e-06	2.72e-05
cytokinesis by cell plate formation	Gene Ontology	GO:0000911	40	48	3.4e-06	2.72e-05
organic anion transport	Gene Ontology	GO:0015711	62	95	3.43e-06	2.75e-05
inorganic ion transmembrane transport	Gene Ontology	GO:0098660	103	193	3.52e-06	2.81e-05
mitochondrial matrix	Gene Ontology	GO:0005759	65	102	3.61e-06	2.88e-05
glycerolipid metabolic process	Gene Ontology	GO:0046486	71	116	3.76e-06	3e-05
plant-type vacuole	Gene Ontology	GO:0000325	82	142	3.78e-06	3.01e-05
vacuolar transport	Gene Ontology	GO:0007034	55	80	3.96e-06	3.14e-05
ribonucleoside monophosphate metabolic process	Gene Ontology	GO:0009161	95	174	4.08e-06	3.23e-05
cellular respiration	Gene Ontology	GO:0045333	63	98	4.11e-06	3.25e-05
ribonucleoprotein complex biogenesis	Gene Ontology	GO:0022613	156	331	4.13e-06	3.26e-05
cellular polysaccharide metabolic process	Gene Ontology	GO:0044264	145	302	4.18e-06	3.29e-05
substrate-specific channel activity	Gene Ontology	GO:0022838	83	145	4.26e-06	3.35e-05
plastid inner membrane	Gene Ontology	GO:0009528	53	76	4.38e-06	3.44e-05
metal ion homeostasis	Gene Ontology	GO:0055065	80	138	4.43e-06	3.48e-05
DNA methylation or demethylation	Gene Ontology	GO:0044728	44	57	4.55e-06	3.56e-05
organic anion transmembrane transporter activity	Gene Ontology	GO:0008514	39	47	4.8e-06	3.76e-05
cation homeostasis	Gene Ontology	GO:0055080	101	190	4.94e-06	3.86e-05
carbohydrate catabolic process	Gene Ontology	GO:0016052	130	264	4.95e-06	3.86e-05
regulation of seedling development	Gene Ontology	GO:1900140	49	68	5.23e-06	4.07e-05
tRNA metabolic process	Gene Ontology	GO:0006399	75	127	5.32e-06	4.13e-05
N-methyltransferase activity	Gene Ontology	GO:0008170	46	62	5.85e-06	4.53e-05
cation transmembrane transport	Gene Ontology	GO:0098655	99	186	5.85e-06	4.53e-05
carboxylic acid binding	Gene Ontology	GO:0031406	61	95	5.94e-06	4.6e-05
photoperiodism, flowering	Gene Ontology	GO:0048573	56	84	6.32e-06	4.87e-05
plant epidermis morphogenesis	Gene Ontology	GO:0090626	56	84	6.32e-06	4.87e-05
chloroplast inner membrane	Gene Ontology	GO:0009706	51	73	6.33e-06	4.88e-05
monovalent inorganic cation transport	Gene Ontology	GO:0015672	98	184	6.37e-06	4.9e-05
nuclease activity	Gene Ontology	GO:0004518	107	207	6.76e-06	5.18e-05
response to nematode	Gene Ontology	GO:0009624	49	69	6.95e-06	5.32e-05
protein maturation	Gene Ontology	GO:0051604	48	67	7.25e-06	5.55e-05
defense response, incompatible interaction	Gene Ontology	GO:0009814	88	160	7.28e-06	5.56e-05
pollen tube development	Gene Ontology	GO:0048868	92	170	7.46e-06	5.69e-05
hydro-lyase activity	Gene Ontology	GO:0016836	53	78	7.47e-06	5.69e-05
protein methylation	Gene Ontology	GO:0006479	47	65	7.56e-06	5.74e-05
protein alkylation	Gene Ontology	GO:0008213	47	65	7.56e-06	5.74e-05
cellular metabolic compound salvage	Gene Ontology	GO:0043094	57	87	7.65e-06	5.8e-05
posttranscriptional gene silencing	Gene Ontology	GO:0016441	46	63	7.86e-06	5.94e-05
response to ethylene	Gene Ontology	GO:0009723	139	291	7.96e-06	6.01e-05
nucleic acid binding transcription factor activity	Gene Ontology	GO:0001071	639	1742	8.29e-06	6.25e-05
photosynthesis	Gene Ontology	GO:0015979	108	211	8.51e-06	6.41e-05
nucleotide biosynthetic process	Gene Ontology	GO:0009165	74	127	8.66e-06	6.51e-05
cellular ion homeostasis	Gene Ontology	GO:0006873	81	144	8.92e-06	6.7e-05
histone methylation	Gene Ontology	GO:0016571	41	53	9.13e-06	6.85e-05
transcription factor activity, sequence-specific DNA binding	Gene Ontology	GO:0003700	638	1741	9.25e-06	6.93e-05
cellular response to radiation	Gene Ontology	GO:0071478	80	142	9.68e-06	7.22e-05
gated channel activity	Gene Ontology	GO:0022836	57	88	9.78e-06	7.28e-05
response to water deprivation	Gene Ontology	GO:0009414	156	338	9.92e-06	7.38e-05
ribosomal subunit	Gene Ontology	GO:0044391	144	306	1e-05	7.43e-05
monovalent inorganic cation transmembrane transporter activity	Gene Ontology	GO:0015077	104	202	1.02e-05	7.59e-05
cellular response to starvation	Gene Ontology	GO:0009267	66	109	1.05e-05	7.74e-05
RNA localization	Gene Ontology	GO:0006403	46	64	1.05e-05	7.76e-05
nucleoside phosphate biosynthetic process	Gene Ontology	GO:1901293	74	128	1.06e-05	7.82e-05
ubiquitin protein ligase binding	Gene Ontology	GO:0031625	51	75	1.08e-05	7.98e-05
ubiquitin-like protein ligase binding	Gene Ontology	GO:0044389	51	75	1.08e-05	7.98e-05
ribonucleoside metabolic process	Gene Ontology	GO:0009119	105	205	1.1e-05	8.09e-05
phloem or xylem histogenesis	Gene Ontology	GO:0010087	44	60	1.13e-05	8.33e-05
single-organism membrane organization	Gene Ontology	GO:0044802	78	138	1.14e-05	8.34e-05
vesicle organization	Gene Ontology	GO:0016050	50	73	1.14e-05	8.37e-05
oxidoreduction coenzyme metabolic process	Gene Ontology	GO:0006733	70	119	1.18e-05	8.63e-05
regulation of hormone levels	Gene Ontology	GO:0010817	123	252	1.2e-05	8.75e-05
detection of stimulus	Gene Ontology	GO:0051606	67	112	1.2e-05	8.77e-05
phospholipid metabolic process	Gene Ontology	GO:0006644	100	193	1.23e-05	8.94e-05
calmodulin binding	Gene Ontology	GO:0005516	121	247	1.23e-05	8.98e-05
carboxylic acid transport	Gene Ontology	GO:0046942	57	89	1.25e-05	9.04e-05
serine-type endopeptidase activity	Gene Ontology	GO:0004252	60	96	1.29e-05	9.32e-05
tubulin binding	Gene Ontology	GO:0015631	63	103	1.3e-05	9.42e-05
cytoplasmic vesicle membrane	Gene Ontology	GO:0030659	52	78	1.33e-05	9.59e-05
cell surface receptor signaling pathway	Gene Ontology	GO:0007166	95	181	1.36e-05	9.81e-05
regulation of seed germination	Gene Ontology	GO:0010029	46	65	1.39e-05	0.000100327
DNA replication	Gene Ontology	GO:0006260	73	127	1.4e-05	0.000100588
stomatal movement	Gene Ontology	GO:0010118	62	101	1.4e-05	0.000100588
ribosome biogenesis	Gene Ontology	GO:0042254	132	277	1.44e-05	0.000103625
potassium ion transport	Gene Ontology	GO:0006813	58	92	1.47e-05	0.000105586
floral whorl development	Gene Ontology	GO:0048438	90	169	1.48e-05	0.000106153
embryo sac development	Gene Ontology	GO:0009553	72	125	1.51e-05	0.00010811
aerobic respiration	Gene Ontology	GO:0009060	44	61	1.52e-05	0.000108189
peptide transport	Gene Ontology	GO:0015833	49	72	1.57e-05	0.00011155
oligopeptide transport	Gene Ontology	GO:0006857	49	72	1.57e-05	0.00011155
cellular lipid catabolic process	Gene Ontology	GO:0044242	49	72	1.57e-05	0.00011155
nuclear speck	Gene Ontology	GO:0016607	43	59	1.58e-05	0.000111947
response to cytokinin	Gene Ontology	GO:0009735	113	228	1.59e-05	0.000112899
response to water	Gene Ontology	GO:0009415	157	345	1.66e-05	0.000117565
structural constituent of ribosome	Gene Ontology	GO:0003735	187	427	1.66e-05	0.000117576
poly(A) RNA binding	Gene Ontology	GO:0044822	41	55	1.69e-05	0.000119521
coated vesicle	Gene Ontology	GO:0030135	59	95	1.73e-05	0.000122007
fatty acid biosynthetic process	Gene Ontology	GO:0006633	84	155	1.74e-05	0.000122372
phosphorelay signal transduction system	Gene Ontology	GO:0000160	113	229	1.84e-05	0.000129456
nucleobase metabolic process	Gene Ontology	GO:0009112	35	43	1.92e-05	0.000134307
amino acid binding	Gene Ontology	GO:0016597	35	43	1.92e-05	0.000134307
developmental maturation	Gene Ontology	GO:0021700	100	196	1.98e-05	0.000137945
organic acid transmembrane transporter activity	Gene Ontology	GO:0005342	57	91	1.99e-05	0.00013841
carboxylic acid transmembrane transporter activity	Gene Ontology	GO:0046943	57	91	1.99e-05	0.00013841
spliceosomal complex	Gene Ontology	GO:0005681	57	91	1.99e-05	0.00013841
establishment of RNA localization	Gene Ontology	GO:0051236	44	62	2.02e-05	0.00013935
nucleic acid transport	Gene Ontology	GO:0050657	44	62	2.02e-05	0.00013935
spindle	Gene Ontology	GO:0005819	44	62	2.02e-05	0.00013935
RNA transport	Gene Ontology	GO:0050658	44	62	2.02e-05	0.00013935
cullin-RING ubiquitin ligase complex	Gene Ontology	GO:0031461	96	186	2.03e-05	0.000140188
nucleobase-containing compound catabolic process	Gene Ontology	GO:0034655	49	73	2.04e-05	0.000140567
protein autophosphorylation	Gene Ontology	GO:0046777	73	129	2.07e-05	0.000142276
RNA splicing, via transesterification reactions with bulged adenosine as nucleophile	Gene Ontology	GO:0000377	65	110	2.14e-05	0.00014643
RNA splicing, via transesterification reactions	Gene Ontology	GO:0000375	65	110	2.14e-05	0.00014643
oxidoreductase complex	Gene Ontology	GO:1990204	70	122	2.16e-05	0.000148043
carbohydrate transport	Gene Ontology	GO:0008643	70	122	2.16e-05	0.000148043
vesicle membrane	Gene Ontology	GO:0012506	52	80	2.19e-05	0.000149474
post-embryonic root development	Gene Ontology	GO:0048528	64	108	2.31e-05	0.000157088
positive regulation of cellular component organization	Gene Ontology	GO:0051130	40	54	2.37e-05	0.000160948
clathrin-coated vesicle	Gene Ontology	GO:0030136	46	67	2.4e-05	0.000163364
mitochondrial membrane part	Gene Ontology	GO:0044455	84	157	2.47e-05	0.000167382
tricarboxylic acid cycle	Gene Ontology	GO:0006099	38	50	2.52e-05	0.000170553
ribosome	Gene Ontology	GO:0005840	206	484	2.54e-05	0.0001722
DNA methylation	Gene Ontology	GO:0006306	37	48	2.58e-05	0.000174246
DNA alkylation	Gene Ontology	GO:0006305	37	48	2.58e-05	0.000174246
electron transport chain	Gene Ontology	GO:0022900	53	83	2.61e-05	0.000176115
ethylene-activated signaling pathway	Gene Ontology	GO:0009873	93	180	2.63e-05	0.000176828
regulation of translation	Gene Ontology	GO:0006417	83	155	2.68e-05	0.000180506
response to dsRNA	Gene Ontology	GO:0043331	32	38	2.72e-05	0.000181833
cellular response to dsRNA	Gene Ontology	GO:0071359	32	38	2.72e-05	0.000181833
production of small RNA involved in gene silencing by RNA	Gene Ontology	GO:0070918	32	38	2.72e-05	0.000181833
dsRNA fragmentation	Gene Ontology	GO:0031050	32	38	2.72e-05	0.000181833
actin filament-based process	Gene Ontology	GO:0030029	55	88	2.88e-05	0.000192523
lyase activity	Gene Ontology	GO:0016829	176	402	2.93e-05	0.000195448
trichome differentiation	Gene Ontology	GO:0010026	51	79	2.98e-05	0.00019842
negative regulation of reproductive process	Gene Ontology	GO:2000242	41	57	3.05e-05	0.000203072
pyridine-containing compound metabolic process	Gene Ontology	GO:0072524	68	119	3.09e-05	0.000205628
RNA polymerase complex	Gene Ontology	GO:0030880	50	77	3.17e-05	0.000210156
DNA-directed RNA polymerase complex	Gene Ontology	GO:0000428	50	77	3.17e-05	0.000210156
protein processing	Gene Ontology	GO:0016485	40	55	3.18e-05	0.000210156
mRNA transport	Gene Ontology	GO:0051028	40	55	3.18e-05	0.000210156
regulation of cellular amide metabolic process	Gene Ontology	GO:0034248	83	156	3.19e-05	0.000210488
acetyltransferase activity	Gene Ontology	GO:0016407	65	112	3.22e-05	0.000212358
amino acid activation	Gene Ontology	GO:0043038	39	53	3.3e-05	0.000217152
tRNA aminoacylation	Gene Ontology	GO:0043039	39	53	3.3e-05	0.000217152
positive regulation of defense response	Gene Ontology	GO:0031349	49	75	3.38e-05	0.000222172
tRNA aminoacylation for protein translation	Gene Ontology	GO:0006418	38	51	3.42e-05	0.000223685
posttranscriptional gene silencing by RNA	Gene Ontology	GO:0035194	38	51	3.42e-05	0.000223685
polyol metabolic process	Gene Ontology	GO:0019751	38	51	3.42e-05	0.000223685
inorganic cation transmembrane transport	Gene Ontology	GO:0098662	88	169	3.43e-05	0.000224246
rhythmic process	Gene Ontology	GO:0048511	78	144	3.44e-05	0.000224414
metalloendopeptidase activity	Gene Ontology	GO:0004222	37	49	3.53e-05	0.000229913
cellular cation homeostasis	Gene Ontology	GO:0030003	73	132	3.64e-05	0.000236902
cellular response to light stimulus	Gene Ontology	GO:0071482	75	137	3.7e-05	0.000240439
response to carbohydrate	Gene Ontology	GO:0009743	68	120	3.76e-05	0.000243924
S-adenosylmethionine-dependent methyltransferase activity	Gene Ontology	GO:0008757	79	147	3.76e-05	0.000244005
response to reactive oxygen species	Gene Ontology	GO:0000302	83	157	3.78e-05	0.000244175
single-organism cellular localization	Gene Ontology	GO:1902580	81	152	3.78e-05	0.000244175
regulation of chromosome organization	Gene Ontology	GO:0033044	42	60	3.86e-05	0.000249236
glycosyl compound metabolic process	Gene Ontology	GO:1901657	131	282	3.86e-05	0.000249236
response to oxidative stress	Gene Ontology	GO:0006979	198	466	3.9e-05	0.00025094
defense response	Gene Ontology	GO:0006952	543	1480	3.91e-05	0.000251677
cellular response to auxin stimulus	Gene Ontology	GO:0071365	109	224	3.98e-05	0.000255747
nucleotidyltransferase activity	Gene Ontology	GO:0016779	88	170	4.03e-05	0.000258802
transmembrane receptor activity	Gene Ontology	GO:0099600	50	78	4.05e-05	0.000259341
cellular component disassembly	Gene Ontology	GO:0022411	46	69	4.06e-05	0.000259685
solute:proton symporter activity	Gene Ontology	GO:0015295	59	99	4.17e-05	0.000266661
cellular chemical homeostasis	Gene Ontology	GO:0055082	100	201	4.21e-05	0.000269045
microtubule cytoskeleton organization	Gene Ontology	GO:0000226	45	67	4.3e-05	0.00027422
regulation of immune system process	Gene Ontology	GO:0002682	61	104	4.41e-05	0.000280678
microtubule binding	Gene Ontology	GO:0008017	55	90	4.53e-05	0.00028805
protein polyubiquitination	Gene Ontology	GO:0000209	38	52	4.6e-05	0.000292398
pyridine nucleotide metabolic process	Gene Ontology	GO:0019362	63	109	4.61e-05	0.000292438
nicotinamide nucleotide metabolic process	Gene Ontology	GO:0046496	63	109	4.61e-05	0.000292438
guanyl ribonucleotide binding	Gene Ontology	GO:0032561	136	297	4.68e-05	0.000296075
guanyl nucleotide binding	Gene Ontology	GO:0019001	136	297	4.68e-05	0.000296075
4 iron, 4 sulfur cluster binding	Gene Ontology	GO:0051539	37	50	4.77e-05	0.000301501
voltage-gated channel activity	Gene Ontology	GO:0022832	43	63	4.81e-05	0.000302191
voltage-gated ion channel activity	Gene Ontology	GO:0005244	43	63	4.81e-05	0.000302191
proteasome complex	Gene Ontology	GO:0000502	43	63	4.81e-05	0.000302191
actin filament organization	Gene Ontology	GO:0007015	43	63	4.81e-05	0.000302191
regulation of cell cycle	Gene Ontology	GO:0051726	84	161	4.83e-05	0.000303326
monocarboxylic acid catabolic process	Gene Ontology	GO:0072329	36	48	4.94e-05	0.000309468
developmental cell growth	Gene Ontology	GO:0048588	91	179	5e-05	0.000313343
chromosomal part	Gene Ontology	GO:0044427	117	247	5.18e-05	0.000323885
mediator complex	Gene Ontology	GO:0016592	31	38	5.46e-05	0.000340946
sugar:proton symporter activity	Gene Ontology	GO:0005351	58	98	5.56e-05	0.000346568
cation:sugar symporter activity	Gene Ontology	GO:0005402	58	98	5.56e-05	0.000346568
inorganic anion transmembrane transporter activity	Gene Ontology	GO:0015103	52	84	5.62e-05	0.000349622
photosynthesis, light reaction	Gene Ontology	GO:0019684	63	110	5.63e-05	0.000349622
response to auxin	Gene Ontology	GO:0009733	178	414	5.7e-05	0.000353314
auxin-activated signaling pathway	Gene Ontology	GO:0009734	103	211	5.79e-05	0.000358957
nuclear envelope	Gene Ontology	GO:0005635	60	103	5.85e-05	0.000361998
nuclear DNA-directed RNA polymerase complex	Gene Ontology	GO:0055029	48	75	5.87e-05	0.000362898
alcohol metabolic process	Gene Ontology	GO:0006066	44	66	5.9e-05	0.000363974
signaling receptor activity	Gene Ontology	GO:0038023	57	96	6.01e-05	0.000370298
dicarboxylic acid metabolic process	Gene Ontology	GO:0043648	51	82	6.04e-05	0.000371905
enzyme activator activity	Gene Ontology	GO:0008047	47	73	6.27e-05	0.000385783
cytosolic large ribosomal subunit	Gene Ontology	GO:0022625	77	145	6.3e-05	0.00038685
O-acyltransferase activity	Gene Ontology	GO:0008374	59	101	6.33e-05	0.000388405
purine ribonucleoside metabolic process	Gene Ontology	GO:0046128	91	181	6.8e-05	0.000416549
histone methyltransferase activity	Gene Ontology	GO:0042054	35	47	6.91e-05	0.000422344
ligase activity, forming carbon-sulfur bonds	Gene Ontology	GO:0016877	35	47	6.91e-05	0.000422344
intrinsic component of organelle membrane	Gene Ontology	GO:0031300	41	60	6.99e-05	0.000426923
glycerophospholipid metabolic process	Gene Ontology	GO:0006650	55	92	7e-05	0.000426923
microbody part	Gene Ontology	GO:0044438	34	45	7.13e-05	0.000433953
peroxisomal part	Gene Ontology	GO:0044439	34	45	7.13e-05	0.000433953
purine nucleoside metabolic process	Gene Ontology	GO:0042278	92	184	7.24e-05	0.000440418
late endosome membrane	Gene Ontology	GO:0031902	40	58	7.37e-05	0.000447738
cell tip growth	Gene Ontology	GO:0009932	79	151	7.42e-05	0.000449955
protein import	Gene Ontology	GO:0017038	62	109	7.43e-05	0.000449955
chloroplast thylakoid lumen	Gene Ontology	GO:0009543	48	76	7.44e-05	0.000449955
plastid thylakoid lumen	Gene Ontology	GO:0031978	48	76	7.44e-05	0.000449955
single-organism intracellular transport	Gene Ontology	GO:1902582	77	146	7.46e-05	0.000450136
fatty acid oxidation	Gene Ontology	GO:0019395	32	41	7.5e-05	0.000452269
meiotic nuclear division	Gene Ontology	GO:0007126	51	83	7.57e-05	0.000456166
fatty acid catabolic process	Gene Ontology	GO:0009062	30	37	7.73e-05	0.000464778
microtubule-based process	Gene Ontology	GO:0007017	59	102	7.75e-05	0.000464792
aminoacyl-tRNA ligase activity	Gene Ontology	GO:0004812	39	56	7.76e-05	0.000464792
ligase activity, forming aminoacyl-tRNA and related compounds	Gene Ontology	GO:0016876	39	56	7.76e-05	0.000464792
ligase activity, forming carbon-oxygen bonds	Gene Ontology	GO:0016875	39	56	7.76e-05	0.000464792
regulation of developmental growth	Gene Ontology	GO:0048638	61	107	8.05e-05	0.000481803
cation channel activity	Gene Ontology	GO:0005261	43	65	8.08e-05	0.0004825
methylation	Gene Ontology	GO:0032259	125	272	8.19e-05	0.000488749
actin binding	Gene Ontology	GO:0003779	58	100	8.4e-05	0.000500539
RNA catabolic process	Gene Ontology	GO:0006401	37	52	8.54e-05	0.000508589
regulation of immune response	Gene Ontology	GO:0050776	55	93	8.65e-05	0.000514321
positive regulation of cellular protein metabolic process	Gene Ontology	GO:0032270	49	79	8.75e-05	0.000519064
meiotic cell cycle process	Gene Ontology	GO:1903046	52	86	8.78e-05	0.000520177
plant-type vacuole membrane	Gene Ontology	GO:0009705	57	98	9.09e-05	0.000537116
trichome morphogenesis	Gene Ontology	GO:0010090	41	61	9.09e-05	0.000537116
kinase binding	Gene Ontology	GO:0019900	41	61	9.09e-05	0.000537116
ncRNA processing	Gene Ontology	GO:0034470	94	191	9.47e-05	0.000557253
negative regulation of flower development	Gene Ontology	GO:0009910	34	46	9.66e-05	0.000567288
mRNA binding	Gene Ontology	GO:0003729	34	46	9.66e-05	0.000567288
regulation of multi-organism process	Gene Ontology	GO:0043900	56	96	9.84e-05	0.000577212
positive regulation of organelle organization	Gene Ontology	GO:0010638	33	44	9.99e-05	0.000585661
regulation of transport	Gene Ontology	GO:0051049	53	89	0.000100901	0.000590635
purine ribonucleoside monophosphate metabolic process	Gene Ontology	GO:0009167	81	158	0.000101419	0.00059233
purine nucleoside monophosphate metabolic process	Gene Ontology	GO:0009126	81	158	0.000101419	0.00059233
sugar transmembrane transporter activity	Gene Ontology	GO:0051119	65	118	0.000102323	0.000596939
divalent inorganic cation transmembrane transporter activity	Gene Ontology	GO:0072509	58	101	0.000102631	0.000598069
nuclear chromosome	Gene Ontology	GO:0000228	67	123	0.000103725	0.000603767
endosomal transport	Gene Ontology	GO:0016197	31	40	0.000105639	0.000614219
fatty acid beta-oxidation	Gene Ontology	GO:0006635	29	36	0.000109354	0.000635109
lipid transporter activity	Gene Ontology	GO:0005319	28	34	0.000110187	0.00063923
xylem and phloem pattern formation	Gene Ontology	GO:0010051	42	64	0.000110483	0.000640236
mRNA splicing, via spliceosome	Gene Ontology	GO:0000398	57	99	0.000111225	0.000643819
inorganic anion transport	Gene Ontology	GO:0015698	54	92	0.000115162	0.000665863
endocytosis	Gene Ontology	GO:0006897	45	71	0.000115739	0.000668456
regulation of cell death	Gene Ontology	GO:0010941	41	62	0.000117528	0.00067745
positive regulation of protein metabolic process	Gene Ontology	GO:0051247	51	85	0.000117557	0.00067745
cellular response to ethylene stimulus	Gene Ontology	GO:0071369	98	203	0.000117812	0.000678063
glutamine family amino acid metabolic process	Gene Ontology	GO:0009064	48	78	0.000117924	0.000678063
anion transmembrane transport	Gene Ontology	GO:0098656	40	60	0.000124845	0.000716276
protein methyltransferase activity	Gene Ontology	GO:0008276	40	60	0.000124845	0.000716276
peptidyl-lysine methylation	Gene Ontology	GO:0018022	34	47	0.00012968	0.000743192
cellular metal ion homeostasis	Gene Ontology	GO:0006875	55	95	0.000130554	0.000747381
integral component of organelle membrane	Gene Ontology	GO:0031301	39	58	0.000132413	0.000757189
cellular ketone metabolic process	Gene Ontology	GO:0042180	52	88	0.000134643	0.000769095
cell redox homeostasis	Gene Ontology	GO:0045454	72	137	0.000135385	0.000772482
peroxisomal membrane	Gene Ontology	GO:0005778	32	43	0.000140012	0.000797135
microbody membrane	Gene Ontology	GO:0031903	32	43	0.000140012	0.000797135
negative regulation of gene expression, epigenetic	Gene Ontology	GO:0045814	42	65	0.000141487	0.000804649
RNA 3'-end processing	Gene Ontology	GO:0031123	31	41	0.000144639	0.000821677
actin cytoskeleton organization	Gene Ontology	GO:0030036	45	72	0.000146251	0.00082902
chromosomal region	Gene Ontology	GO:0098687	45	72	0.000146251	0.00082902
potassium ion transmembrane transport	Gene Ontology	GO:0071805	37	54	0.000148173	0.000838091
cellular potassium ion transport	Gene Ontology	GO:0071804	37	54	0.000148173	0.000838091
nuclear-transcribed mRNA catabolic process	Gene Ontology	GO:0000956	29	37	0.000152174	0.000859785
macromolecular complex disassembly	Gene Ontology	GO:0032984	36	52	0.000156277	0.00087963
lipid oxidation	Gene Ontology	GO:0034440	36	52	0.000156277	0.00087963
positive regulation of cell communication	Gene Ontology	GO:0010647	36	52	0.000156277	0.00087963
nucleotide-sugar biosynthetic process	Gene Ontology	GO:0009226	27	33	0.000156364	0.00087963
organelle fusion	Gene Ontology	GO:0048284	50	84	0.000157213	0.000883454
photorespiration	Gene Ontology	GO:0009853	35	50	0.00016445	0.000923122
carbohydrate transmembrane transporter activity	Gene Ontology	GO:0015144	79	156	0.000164855	0.000923399
carbohydrate transporter activity	Gene Ontology	GO:1901476	79	156	0.000164855	0.000923399
defense response to other organism	Gene Ontology	GO:0098542	340	896	0.000166965	0.000934211
protein complex disassembly	Gene Ontology	GO:0043241	34	48	0.000172616	0.000963758
ATPase activity, coupled to transmembrane movement of ions, phosphorylative mechanism	Gene Ontology	GO:0015662	34	48	0.000172616	0.000963758
mitochondrion organization	Gene Ontology	GO:0007005	56	99	0.000178861	0.000997554
plant-type hypersensitive response	Gene Ontology	GO:0009626	48	80	0.000183289	0.00102115
cell proliferation	Gene Ontology	GO:0008283	58	104	0.000183536	0.00102143
external encapsulating structure organization	Gene Ontology	GO:0045229	248	627	0.000183991	0.00102287
meristem maintenance	Gene Ontology	GO:0010073	60	109	0.000187041	0.00103872
regulation of localization	Gene Ontology	GO:0032879	62	114	0.000189455	0.001051
carbon-carbon lyase activity	Gene Ontology	GO:0016830	66	124	0.000191357	0.00106042
chromosome segregation	Gene Ontology	GO:0007059	50	85	0.000194067	0.00107367
lateral root development	Gene Ontology	GO:0048527	55	97	0.000194162	0.00107367
histone lysine methylation	Gene Ontology	GO:0034968	31	42	0.000196039	0.0010829
enzyme linked receptor protein signaling pathway	Gene Ontology	GO:0007167	71	137	0.000205226	0.00113245
circadian rhythm	Gene Ontology	GO:0007623	69	132	0.000207081	0.00114147
pollen tube growth	Gene Ontology	GO:0009860	65	122	0.000208498	0.00114806
respiratory chain complex	Gene Ontology	GO:0098803	49	83	0.000209899	0.00115455
membrane fusion	Gene Ontology	GO:0061025	43	69	0.000212394	0.00116581
water-soluble vitamin metabolic process	Gene Ontology	GO:0006767	46	76	0.000213315	0.00116963
response to endoplasmic reticulum stress	Gene Ontology	GO:0034976	35	51	0.00021605	0.00118214
protein self-association	Gene Ontology	GO:0043621	35	51	0.00021605	0.00118214
nucleotide-sugar metabolic process	Gene Ontology	GO:0009225	39	60	0.000219913	0.00120103
regulation of innate immune response	Gene Ontology	GO:0045088	51	88	0.000220196	0.00120103
Golgi vesicle transport	Gene Ontology	GO:0048193	51	88	0.000220196	0.00120103
regulation of protein modification process	Gene Ontology	GO:0031399	60	110	0.000224458	0.00122299
host programmed cell death induced by symbiont	Gene Ontology	GO:0034050	48	81	0.000226946	0.00123525
nitrogen cycle metabolic process	Gene Ontology	GO:0071941	34	49	0.000227858	0.00123892
carbon-oxygen lyase activity	Gene Ontology	GO:0016835	77	153	0.000228666	0.00124201
amino acid transmembrane transporter activity	Gene Ontology	GO:0015171	45	74	0.000229953	0.0012477
positive regulation of immune system process	Gene Ontology	GO:0002684	38	58	0.000234473	0.00126825
cellular amino acid catabolic process	Gene Ontology	GO:0009063	38	58	0.000234473	0.00126825
positive regulation of immune response	Gene Ontology	GO:0050778	38	58	0.000234473	0.00126825
active ion transmembrane transporter activity	Gene Ontology	GO:0022853	55	98	0.000235494	0.00127245
condensed chromosome	Gene Ontology	GO:0000793	33	47	0.000239728	0.00129398
transmembrane signaling receptor activity	Gene Ontology	GO:0004888	41	65	0.000244613	0.00131898
GTP binding	Gene Ontology	GO:0005525	123	276	0.000246325	0.00132684
ribonuclease activity	Gene Ontology	GO:0004540	52	91	0.000248158	0.00133395
divalent inorganic cation transport	Gene Ontology	GO:0072511	52	91	0.000248158	0.00133395
respiratory chain	Gene Ontology	GO:0070469	56	101	0.000261722	0.00140198
chromatin silencing	Gene Ontology	GO:0006342	40	63	0.000262163	0.00140198
regulation of response to alcohol	Gene Ontology	GO:1901419	40	63	0.000262163	0.00140198
regulation of abscisic acid-activated signaling pathway	Gene Ontology	GO:0009787	40	63	0.000262163	0.00140198
transmembrane receptor protein tyrosine kinase signaling pathway	Gene Ontology	GO:0007169	70	136	0.000263046	0.00140422
RNA helicase activity	Gene Ontology	GO:0003724	31	43	0.000263123	0.00140422
photomorphogenesis	Gene Ontology	GO:0009640	51	89	0.00026922	0.00143235
divalent metal ion transport	Gene Ontology	GO:0070838	51	89	0.00026922	0.00143235
thylakoid lumen	Gene Ontology	GO:0031977	51	89	0.00026922	0.00143235
cellular modified amino acid metabolic process	Gene Ontology	GO:0006575	62	116	0.000269724	0.00143357
organic hydroxy compound metabolic process	Gene Ontology	GO:1901615	96	204	0.00027331	0.00145114
GTPase activator activity	Gene Ontology	GO:0005096	29	39	0.000284863	0.00151094
cellular response to nitrogen compound	Gene Ontology	GO:1901699	45	75	0.000286194	0.00151645
vitamin metabolic process	Gene Ontology	GO:0006766	50	87	0.000292016	0.00154572
purine nucleobase metabolic process	Gene Ontology	GO:0006144	20	21	0.000293489	0.00155194
apoplast	Gene Ontology	GO:0048046	195	480	0.000295887	0.00156303
regulation of stomatal movement	Gene Ontology	GO:0010119	38	59	0.000300206	0.00158423
transcription cofactor activity	Gene Ontology	GO:0003712	47	80	0.000302822	0.00159575
damaged DNA binding	Gene Ontology	GO:0003684	27	35	0.000303003	0.00159575
RNA modification	Gene Ontology	GO:0009451	68	132	0.00031301	0.00164679
S-acyltransferase activity	Gene Ontology	GO:0016417	25	31	0.000314899	0.00165205
drug transmembrane transporter activity	Gene Ontology	GO:0015238	25	31	0.000314899	0.00165205
hormone transport	Gene Ontology	GO:0009914	56	102	0.000314964	0.00165205
transition metal ion homeostasis	Gene Ontology	GO:0055076	49	85	0.000316678	0.00165937
aspartate family amino acid metabolic process	Gene Ontology	GO:0009066	40	64	0.000331665	0.00173615
cellular protein complex disassembly	Gene Ontology	GO:0043624	32	46	0.00033261	0.00173759
potassium channel activity	Gene Ontology	GO:0005267	32	46	0.00033261	0.00173759
response to light intensity	Gene Ontology	GO:0009642	67	130	0.000341474	0.00178211
positive regulation of innate immune response	Gene Ontology	GO:0045089	36	55	0.000342125	0.00178371
auxin transport	Gene Ontology	GO:0060918	55	100	0.000342774	0.00178531
cellular carbohydrate biosynthetic process	Gene Ontology	GO:0034637	112	249	0.000346564	0.00180324
mRNA catabolic process	Gene Ontology	GO:0006402	31	44	0.00034986	0.00181857
protein ubiquitination involved in ubiquitin-dependent protein catabolic process	Gene Ontology	GO:0042787	45	76	0.000354472	0.0018407
large ribosomal subunit	Gene Ontology	GO:0015934	82	169	0.000355917	0.00184345
intramolecular oxidoreductase activity	Gene Ontology	GO:0016860	39	62	0.000356065	0.00184345
cellular response to phosphate starvation	Gene Ontology	GO:0016036	39	62	0.000356065	0.00184345
ribose phosphate biosynthetic process	Gene Ontology	GO:0046390	52	93	0.000365846	0.00189032
ribonucleotide biosynthetic process	Gene Ontology	GO:0009260	52	93	0.000365846	0.00189032
cytoplasmic ribonucleoprotein granule	Gene Ontology	GO:0036464	30	42	0.000366926	0.00189214
ribonucleoprotein granule	Gene Ontology	GO:0035770	30	42	0.000366926	0.00189214
single-organism carbohydrate catabolic process	Gene Ontology	GO:0044724	54	98	0.000373025	0.00192169
small GTPase mediated signal transduction	Gene Ontology	GO:0007264	62	118	0.00037956	0.00195342
defense response to bacterium, incompatible interaction	Gene Ontology	GO:0009816	29	40	0.000383551	0.00197201
regulation of response to external stimulus	Gene Ontology	GO:0032101	41	67	0.000387337	0.00198708
double-strand break repair via homologous recombination	Gene Ontology	GO:0000724	34	51	0.00038763	0.00198708
macromolecular complex binding	Gene Ontology	GO:0044877	93	199	0.000402043	0.00205894
organelle outer membrane	Gene Ontology	GO:0031968	53	96	0.000405928	0.00207678
positive regulation of signaling	Gene Ontology	GO:0023056	33	49	0.000411538	0.00210135
positive regulation of signal transduction	Gene Ontology	GO:0009967	33	49	0.000411538	0.00210135
polysaccharide biosynthetic process	Gene Ontology	GO:0000271	107	237	0.000416892	0.0021266
drug transporter activity	Gene Ontology	GO:0090484	26	34	0.000427357	0.00217571
glucan metabolic process	Gene Ontology	GO:0044042	105	232	0.000438342	0.00222727
cellular glucan metabolic process	Gene Ontology	GO:0006073	105	232	0.000438342	0.00222727
response to UV	Gene Ontology	GO:0009411	60	114	0.000451473	0.00229175
nuclear chromosome part	Gene Ontology	GO:0044454	58	109	0.000452643	0.00229439
drug binding	Gene Ontology	GO:0008144	22	26	0.000452875	0.00229439
organelle localization	Gene Ontology	GO:0051640	31	45	0.000460996	0.00233326
cell wall organization	Gene Ontology	GO:0071555	232	593	0.000469384	0.0023734
auxin polar transport	Gene Ontology	GO:0009926	51	92	0.000480624	0.00242552
reciprocal DNA recombination	Gene Ontology	GO:0035825	30	43	0.00048615	0.00244865
reciprocal meiotic recombination	Gene Ontology	GO:0007131	30	43	0.00048615	0.00244865
outer membrane	Gene Ontology	GO:0019867	53	97	0.00048793	0.00245524
double-stranded DNA binding	Gene Ontology	GO:0003690	92	198	0.000497324	0.00250009
recombinational repair	Gene Ontology	GO:0000725	34	52	0.000499817	0.00251019
nitrate metabolic process	Gene Ontology	GO:0042126	29	41	0.000511231	0.0025601
nitrate assimilation	Gene Ontology	GO:0042128	29	41	0.000511231	0.0025601
efflux transmembrane transporter activity	Gene Ontology	GO:0015562	29	41	0.000511231	0.0025601
polysaccharide catabolic process	Gene Ontology	GO:0000272	84	177	0.000517271	0.00258785
peptide binding	Gene Ontology	GO:0042277	40	66	0.000521736	0.00260768
inner mitochondrial membrane protein complex	Gene Ontology	GO:0098800	62	120	0.000528125	0.00263708
pyridoxal phosphate binding	Gene Ontology	GO:0030170	54	100	0.000536294	0.00267017
regulation of cellular component size	Gene Ontology	GO:0032535	54	100	0.000536294	0.00267017
regulation of anatomical structure size	Gene Ontology	GO:0090066	54	100	0.000536294	0.00267017
regulation of anatomical structure morphogenesis	Gene Ontology	GO:0022603	56	105	0.000538094	0.00267657
glycerolipid biosynthetic process	Gene Ontology	GO:0045017	42	71	0.000554613	0.0027561
cellular polysaccharide biosynthetic process	Gene Ontology	GO:0033692	89	191	0.000566329	0.00281163
transport vesicle	Gene Ontology	GO:0030133	32	48	0.000566932	0.00281194
exopeptidase activity	Gene Ontology	GO:0008238	51	93	0.000578643	0.00286729
reactive nitrogen species metabolic process	Gene Ontology	GO:2001057	31	46	0.000602154	0.00297811
cellular aldehyde metabolic process	Gene Ontology	GO:0006081	38	62	0.00060671	0.0029978
mitochondrial respiratory chain	Gene Ontology	GO:0005746	48	86	0.00061893	0.00305527
clathrin coat	Gene Ontology	GO:0030118	19	21	0.000631023	0.00311201
response to ionizing radiation	Gene Ontology	GO:0010212	23	29	0.000634154	0.00311858
cell plate	Gene Ontology	GO:0009504	23	29	0.000634154	0.00311858
RNA interference	Gene Ontology	GO:0016246	23	29	0.000634154	0.00311858
GTPase regulator activity	Gene Ontology	GO:0030695	30	44	0.000638214	0.00312842
voltage-gated cation channel activity	Gene Ontology	GO:0022843	30	44	0.000638214	0.00312842
respiratory chain complex I	Gene Ontology	GO:0045271	34	53	0.000639767	0.00312842
mitochondrial respiratory chain complex I	Gene Ontology	GO:0005747	34	53	0.000639767	0.00312842
regulation of cell differentiation	Gene Ontology	GO:0045595	34	53	0.000639767	0.00312842
NADH dehydrogenase complex	Gene Ontology	GO:0030964	34	53	0.000639767	0.00312842
FK506 binding	Gene Ontology	GO:0005528	20	23	0.000643269	0.00312888
DNA duplex unwinding	Gene Ontology	GO:0032508	20	23	0.000643269	0.00312888
DNA geometric change	Gene Ontology	GO:0032392	20	23	0.000643269	0.00312888
L-amino acid transmembrane transporter activity	Gene Ontology	GO:0015179	20	23	0.000643269	0.00312888
macrolide binding	Gene Ontology	GO:0005527	20	23	0.000643269	0.00312888
production of siRNA involved in RNA interference	Gene Ontology	GO:0030422	22	27	0.000643473	0.00312888
mitochondrial protein complex	Gene Ontology	GO:0098798	65	129	0.000652394	0.0031692
megagametogenesis	Gene Ontology	GO:0009561	37	60	0.000653594	0.0031692
tropism	Gene Ontology	GO:0009606	45	79	0.000654931	0.00316977
nucleoside monophosphate biosynthetic process	Gene Ontology	GO:0009124	45	79	0.000654931	0.00316977
voltage-gated potassium channel activity	Gene Ontology	GO:0005249	29	42	0.000674822	0.00325997
meristem growth	Gene Ontology	GO:0035266	36	58	0.000703561	0.00338935
single-organism membrane fusion	Gene Ontology	GO:0044801	36	58	0.000703561	0.00338935
extrinsic component of membrane	Gene Ontology	GO:0019898	64	127	0.000712277	0.00342816
regulation of catabolic process	Gene Ontology	GO:0009894	32	49	0.000731207	0.00351602
DNA-dependent DNA replication	Gene Ontology	GO:0006261	46	82	0.000732312	0.00351808
regulation of chromatin organization	Gene Ontology	GO:1902275	27	38	0.000748092	0.00359057
single-stranded DNA binding	Gene Ontology	GO:0003697	35	56	0.000756709	0.00362857
vacuole organization	Gene Ontology	GO:0007033	26	36	0.000783688	0.00375448
response to virus	Gene Ontology	GO:0009615	45	80	0.000796456	0.00381214
cellular carbohydrate catabolic process	Gene Ontology	GO:0044275	40	68	0.000802817	0.00383904
acid-thiol ligase activity	Gene Ontology	GO:0016878	25	34	0.000817659	0.00389915
thioester metabolic process	Gene Ontology	GO:0035383	25	34	0.000817659	0.00389915
acyl-CoA metabolic process	Gene Ontology	GO:0006637	25	34	0.000817659	0.00389915
intracellular protein transmembrane transport	Gene Ontology	GO:0065002	37	61	0.000818386	0.00389915
ribonucleoside monophosphate biosynthetic process	Gene Ontology	GO:0009156	42	73	0.000838703	0.00399229
metallo-sulfur cluster assembly	Gene Ontology	GO:0031163	24	32	0.000849106	0.00403442
iron-sulfur cluster assembly	Gene Ontology	GO:0016226	24	32	0.000849106	0.00403442
regulation of DNA metabolic process	Gene Ontology	GO:0051052	39	66	0.000869486	0.00412748
coated vesicle membrane	Gene Ontology	GO:0030662	33	52	0.000872804	0.00413945
basipetal auxin transport	Gene Ontology	GO:0010540	23	30	0.000876944	0.00415529
ESCRT complex	Gene Ontology	GO:0036452	17	18	0.000878292	0.00415789
protein modification by small protein removal	Gene Ontology	GO:0070646	36	59	0.000883163	0.00417335
intracellular protein transmembrane import	Gene Ontology	GO:0044743	36	59	0.000883163	0.00417335
peroxisome organization	Gene Ontology	GO:0007031	22	28	0.000899871	0.00424844
ATPase coupled ion transmembrane transporter activity	Gene Ontology	GO:0042625	50	93	0.000904704	0.00426738
exonuclease activity	Gene Ontology	GO:0004527	41	71	0.000910402	0.00429036
clathrin-coated vesicle membrane	Gene Ontology	GO:0030665	21	26	0.000916347	0.00431447
regulation of histone modification	Gene Ontology	GO:0031056	19	22	0.00092253	0.00433965
lysine N-methyltransferase activity	Gene Ontology	GO:0016278	28	41	0.000935643	0.00439013
protein-lysine N-methyltransferase activity	Gene Ontology	GO:0016279	28	41	0.000935643	0.00439013
post-embryonic root morphogenesis	Gene Ontology	GO:0010101	32	50	0.000935796	0.00439013
nucleoside triphosphate metabolic process	Gene Ontology	GO:0009141	74	155	0.000941396	0.00441021
RNA polymerase activity	Gene Ontology	GO:0034062	35	57	0.000952418	0.00445605
Golgi-associated vesicle	Gene Ontology	GO:0005798	27	39	0.000989477	0.00462527
cell wall macromolecule metabolic process	Gene Ontology	GO:0044036	78	166	0.00099193	0.00463257
autophagy	Gene Ontology	GO:0006914	31	48	0.00100203	0.00467136
protein complex binding	Gene Ontology	GO:0032403	31	48	0.00100203	0.00467136
cell wall biogenesis	Gene Ontology	GO:0042546	111	256	0.00101239	0.0047094
magnesium ion binding	Gene Ontology	GO:0000287	60	119	0.00101291	0.0047094
regulation of response to biotic stimulus	Gene Ontology	GO:0002831	37	62	0.00101864	0.00473181
protein transporter activity	Gene Ontology	GO:0008565	65	132	0.00102375	0.00475131
response to disaccharide	Gene Ontology	GO:0034285	34	55	0.00102633	0.00475901
cytoplasmic mRNA processing body	Gene Ontology	GO:0000932	26	37	0.00104335	0.00483361
anchored component of plasma membrane	Gene Ontology	GO:0046658	54	104	0.00106485	0.00492882
response to blue light	Gene Ontology	GO:0009637	46	84	0.00106696	0.0049342
endomembrane system organization	Gene Ontology	GO:0010256	30	46	0.0010714	0.00495033
response to organonitrogen compound	Gene Ontology	GO:0010243	74	156	0.00107741	0.00496927
protein acylation	Gene Ontology	GO:0043543	25	35	0.00109645	0.00505259
nucleic acid phosphodiester bond hydrolysis	Gene Ontology	GO:0090305	36	60	0.00110178	0.00507269
regulation of ion transport	Gene Ontology	GO:0043269	33	53	0.00110504	0.00508319
regulation of intracellular signal transduction	Gene Ontology	GO:1902531	29	44	0.00114368	0.0052563
plant epidermal cell differentiation	Gene Ontology	GO:0090627	67	138	0.00114555	0.00526021
carboxypeptidase activity	Gene Ontology	GO:0004180	32	51	0.00118868	0.00544863
clathrin binding	Gene Ontology	GO:0030276	23	31	0.00119603	0.00547748
purine nucleoside triphosphate metabolic process	Gene Ontology	GO:0009144	68	141	0.00120783	0.00552052
nuclear chromosome segregation	Gene Ontology	GO:0098813	40	70	0.00120967	0.00552052
amide binding	Gene Ontology	GO:0033218	40	70	0.00120967	0.00552052
water-soluble vitamin biosynthetic process	Gene Ontology	GO:0042364	40	70	0.00120967	0.00552052
negative regulation of signal transduction	Gene Ontology	GO:0009968	42	75	0.0012441	0.00567266
protein transmembrane transport	Gene Ontology	GO:0071806	37	63	0.00126057	0.00573769
detection of abiotic stimulus	Gene Ontology	GO:0009582	44	80	0.00126713	0.00575744
detection of external stimulus	Gene Ontology	GO:0009581	44	80	0.00126713	0.00575744
palmitoyltransferase activity	Gene Ontology	GO:0016409	21	27	0.00127683	0.0057885
serine-type carboxypeptidase activity	Gene Ontology	GO:0004185	31	49	0.0012773	0.0057885
lateral root morphogenesis	Gene Ontology	GO:0010102	31	49	0.0012773	0.0057885
SNAP receptor activity	Gene Ontology	GO:0005484	34	56	0.00128684	0.0058165
DNA-directed RNA polymerase II, holoenzyme	Gene Ontology	GO:0016591	34	56	0.00128684	0.0058165
organelle membrane fusion	Gene Ontology	GO:0090174	34	56	0.00128684	0.0058165
sequence-specific DNA binding	Gene Ontology	GO:0043565	247	652	0.00129259	0.00583745
DNA helicase activity	Gene Ontology	GO:0003678	27	40	0.00129565	0.00584617
thiol-dependent ubiquitin-specific protease activity	Gene Ontology	GO:0004843	20	25	0.00130516	0.00588399
acetyl-CoA metabolic process	Gene Ontology	GO:0006084	18	21	0.00132403	0.00596385
glycoprotein metabolic process	Gene Ontology	GO:0009100	62	126	0.00133375	0.00600243
cell wall polysaccharide metabolic process	Gene Ontology	GO:0010383	65	134	0.00136586	0.00614165
regulation of programmed cell death	Gene Ontology	GO:0043067	30	47	0.00137091	0.00615904
cell recognition	Gene Ontology	GO:0008037	26	38	0.00137427	0.00616346
interaction with host	Gene Ontology	GO:0051701	26	38	0.00137427	0.00616346
negative regulation of signaling	Gene Ontology	GO:0023057	43	78	0.00138084	0.00618228
negative regulation of cell communication	Gene Ontology	GO:0010648	43	78	0.00138084	0.00618228
nucleocytoplasmic transport	Gene Ontology	GO:0006913	51	98	0.00138698	0.00619908
nuclear transport	Gene Ontology	GO:0051169	51	98	0.00138698	0.00619908
response to sucrose	Gene Ontology	GO:0009744	33	54	0.00138937	0.00619912
gynoecium development	Gene Ontology	GO:0048467	45	83	0.00139612	0.00622387
cellular response to red or far red light	Gene Ontology	GO:0071489	49	93	0.0013979	0.00622645
ribonucleoside triphosphate metabolic process	Gene Ontology	GO:0009199	71	150	0.00139931	0.00622742
recognition of pollen	Gene Ontology	GO:0048544	25	36	0.00145362	0.00645255
histone-lysine N-methyltransferase activity	Gene Ontology	GO:0018024	25	36	0.00145362	0.00645255
regulation of leaf development	Gene Ontology	GO:2000024	25	36	0.00145362	0.00645255
aromatic amino acid family biosynthetic process	Gene Ontology	GO:0009073	29	45	0.00146943	0.00651716
regulation of meristem development	Gene Ontology	GO:0048509	54	106	0.00147196	0.00652279
purine ribonucleoside triphosphate metabolic process	Gene Ontology	GO:0009205	67	140	0.00151451	0.00670563
carboxy-lyase activity	Gene Ontology	GO:0016831	44	81	0.0015228	0.00673087
vitamin biosynthetic process	Gene Ontology	GO:0009110	44	81	0.0015228	0.00673087
red or far-red light signaling pathway	Gene Ontology	GO:0010017	48	91	0.00152646	0.00674131
chromatin remodeling	Gene Ontology	GO:0006338	24	34	0.00153264	0.0067514
deoxyribonuclease activity	Gene Ontology	GO:0004536	24	34	0.00153264	0.0067514
positive regulation of cellular component biogenesis	Gene Ontology	GO:0044089	24	34	0.00153264	0.0067514
protein kinase binding	Gene Ontology	GO:0019901	31	50	0.00161588	0.00710003
DNA-directed RNA polymerase activity	Gene Ontology	GO:0003899	31	50	0.00161588	0.00710003
nuclear export	Gene Ontology	GO:0051168	31	50	0.00161588	0.00710003
positive regulation of molecular function	Gene Ontology	GO:0044093	41	74	0.00163968	0.00719854
regulation of reactive oxygen species metabolic process	Gene Ontology	GO:2000377	27	41	0.00168027	0.00735467
coated membrane	Gene Ontology	GO:0048475	27	41	0.00168027	0.00735467
membrane coat	Gene Ontology	GO:0030117	27	41	0.00168027	0.00735467
regulation of gene silencing	Gene Ontology	GO:0060968	22	30	0.00168374	0.00735467
transmembrane receptor protein kinase activity	Gene Ontology	GO:0019199	22	30	0.00168374	0.00735467
oxidoreductase activity, acting on the CH-NH group of donors	Gene Ontology	GO:0016645	22	30	0.00168374	0.00735467
ATP metabolic process	Gene Ontology	GO:0046034	64	133	0.00171676	0.00749263
vesicle fusion	Gene Ontology	GO:0006906	33	55	0.00173514	0.00756647
calcium ion transport	Gene Ontology	GO:0006816	30	48	0.00174027	0.00758252
response to hydrogen peroxide	Gene Ontology	GO:0042542	38	67	0.00174493	0.00759416
membrane budding	Gene Ontology	GO:0006900	14	14	0.00174587	0.00759416
proteasome regulatory particle	Gene Ontology	GO:0005838	21	28	0.00175184	0.00760106
proteasome accessory complex	Gene Ontology	GO:0022624	21	28	0.00175184	0.00760106
pollen-pistil interaction	Gene Ontology	GO:0009875	26	39	0.00179172	0.00776761
early endosome	Gene Ontology	GO:0005769	20	26	0.00181148	0.00784157
oxidoreductase activity, acting on the CH-CH group of donors	Gene Ontology	GO:0016627	42	77	0.0018118	0.00784157
root epidermal cell differentiation	Gene Ontology	GO:0010053	60	123	0.00184085	0.0079607
carbohydrate biosynthetic process	Gene Ontology	GO:0016051	158	396	0.00185521	0.00801612
actin polymerization or depolymerization	Gene Ontology	GO:0008154	29	46	0.00187227	0.00808311
Golgi-associated vesicle membrane	Gene Ontology	GO:0030660	18	22	0.00189103	0.00815055
epithelium development	Gene Ontology	GO:0060429	18	22	0.00189103	0.00815055
wax biosynthetic process	Gene Ontology	GO:0010025	17	20	0.00190182	0.00818348
purine nucleotide biosynthetic process	Gene Ontology	GO:0006164	41	75	0.00197632	0.00848298
purine ribonucleotide biosynthetic process	Gene Ontology	GO:0009152	41	75	0.00197632	0.00848298
2 iron, 2 sulfur cluster binding	Gene Ontology	GO:0051537	34	58	0.00198446	0.0085109
regulation of protein complex assembly	Gene Ontology	GO:0043254	28	44	0.00201187	0.0086001
post-embryonic organ morphogenesis	Gene Ontology	GO:0048563	28	44	0.00201187	0.0086001
floral organ morphogenesis	Gene Ontology	GO:0048444	28	44	0.00201187	0.0086001
organic acid transport	Gene Ontology	GO:0015849	28	44	0.00201187	0.0086001
establishment of organelle localization	Gene Ontology	GO:0051656	24	35	0.00202291	0.00862599
nuclear membrane	Gene Ontology	GO:0031965	24	35	0.00202291	0.00862599
regulation of unidimensional cell growth	Gene Ontology	GO:0051510	24	35	0.00202291	0.00862599
meiosis I	Gene Ontology	GO:0007127	31	51	0.00202926	0.00864599
meristem structural organization	Gene Ontology	GO:0009933	36	63	0.00206487	0.00879051
flavin adenine dinucleotide binding	Gene Ontology	GO:0050660	68	145	0.00207516	0.00882706
NAD binding	Gene Ontology	GO:0051287	38	68	0.00212104	0.00901484
tetrapyrrole metabolic process	Gene Ontology	GO:0033013	48	93	0.00213406	0.00906276
monosaccharide transmembrane transporter activity	Gene Ontology	GO:0015145	23	33	0.0021402	0.00906663
protein acetylation	Gene Ontology	GO:0006473	23	33	0.0021402	0.00906663
hexose transmembrane transporter activity	Gene Ontology	GO:0015149	23	33	0.0021402	0.00906663
multicellular organismal reproductive process	Gene Ontology	GO:0048609	63	132	0.00215265	0.00911195
photosynthetic electron transport chain	Gene Ontology	GO:0009767	27	42	0.00215895	0.00913118
multicellular organism reproduction	Gene Ontology	GO:0032504	66	140	0.00216616	0.00915423
calcium ion transmembrane transporter activity	Gene Ontology	GO:0015085	30	49	0.00219226	0.00924198
multidimensional cell growth	Gene Ontology	GO:0009825	30	49	0.00219226	0.00924198
nucleoside-triphosphatase regulator activity	Gene Ontology	GO:0060589	30	49	0.00219226	0.00924198
phospholipid binding	Gene Ontology	GO:0005543	56	114	0.00226981	0.00956115
protein localization to vacuole	Gene Ontology	GO:0072665	26	40	0.00231318	0.00972022
protein targeting to vacuole	Gene Ontology	GO:0006623	26	40	0.00231318	0.00972022
establishment of protein localization to vacuole	Gene Ontology	GO:0072666	26	40	0.00231318	0.00972022
serine-type exopeptidase activity	Gene Ontology	GO:0070008	32	54	0.00233452	0.00979406
detection of light stimulus	Gene Ontology	GO:0009583	39	71	0.00235161	0.0098578
O-acetyltransferase activity	Gene Ontology	GO:0016413	29	47	0.00236643	0.00990731
endodeoxyribonuclease activity	Gene Ontology	GO:0004520	21	29	0.00236878	0.00990731
response to brassinosteroid	Gene Ontology	GO:0009741	43	81	0.00237295	0.00990731
pyruvate metabolic process	Gene Ontology	GO:0006090	43	81	0.00237295	0.00990731
purine-containing compound biosynthetic process	Gene Ontology	GO:0072522	43	81	0.00237295	0.00990731
rRNA metabolic process	Gene Ontology	GO:0016072	57	117	0.00240196	0.0100204
regulation of cell growth	Gene Ontology	GO:0001558	34	59	0.00244166	0.0101778
folic acid-containing compound metabolic process	Gene Ontology	GO:0006760	25	38	0.002474	0.0103044
cobalt ion binding	Gene Ontology	GO:0050897	28	45	0.00255208	0.0106126
microtubule associated complex	Gene Ontology	GO:0005875	28	45	0.00255208	0.0106126
positive regulation of protein complex assembly	Gene Ontology	GO:0031334	19	25	0.00256961	0.0106684
gene silencing by miRNA	Gene Ontology	GO:0035195	19	25	0.00256961	0.0106684
transferase activity, transferring one-carbon groups	Gene Ontology	GO:0016741	108	257	0.0025922	0.0107379
stamen development	Gene Ontology	GO:0048443	42	79	0.00259256	0.0107379
androecium development	Gene Ontology	GO:0048466	42	79	0.00259256	0.0107379
rRNA processing	Gene Ontology	GO:0006364	56	115	0.0026253	0.0108649
RNA export from nucleus	Gene Ontology	GO:0006405	24	36	0.00264055	0.0109106
exonuclease activity, active with either ribo- or deoxyribonucleic acids and producing 5'-phosphomonoesters	Gene Ontology	GO:0016796	24	36	0.00264055	0.0109106
protein-cysteine S-palmitoyltransferase activity	Gene Ontology	GO:0019706	18	23	0.00264898	0.0109194
protein-cysteine S-acyltransferase activity	Gene Ontology	GO:0019707	18	23	0.00264898	0.0109194
nucleotide-excision repair	Gene Ontology	GO:0006289	18	23	0.00264898	0.0109194
aromatic amino acid family metabolic process	Gene Ontology	GO:0009072	33	57	0.00265419	0.0109322
wax metabolic process	Gene Ontology	GO:0010166	17	21	0.00270641	0.0111209
DNA-directed RNA polymerase V complex	Gene Ontology	GO:0000419	17	21	0.00270641	0.0111209
actin filament binding	Gene Ontology	GO:0051015	17	21	0.00270641	0.0111209
phosphatidylinositol phosphate 5-phosphatase activity	Gene Ontology	GO:0034595	15	17	0.00272299	0.0111538
phosphatidylinositol-4,5-bisphosphate 5-phosphatase activity	Gene Ontology	GO:0004439	15	17	0.00272299	0.0111538
basic amino acid transmembrane transporter activity	Gene Ontology	GO:0015174	15	17	0.00272299	0.0111538
clathrin vesicle coat	Gene Ontology	GO:0030125	15	17	0.00272299	0.0111538
monocarboxylic acid transport	Gene Ontology	GO:0015718	16	19	0.00273419	0.011182
phosphatidylinositol bisphosphate phosphatase activity	Gene Ontology	GO:0034593	16	19	0.00273419	0.011182
pyrimidine-containing compound metabolic process	Gene Ontology	GO:0072527	35	62	0.00274201	0.0111964
porphyrin-containing compound metabolic process	Gene Ontology	GO:0006778	47	92	0.00274466	0.0111984
nuclear pore	Gene Ontology	GO:0005643	27	43	0.00274941	0.011209
lateral root formation	Gene Ontology	GO:0010311	23	34	0.00281155	0.0114444
RNA phosphodiester bond hydrolysis	Gene Ontology	GO:0090501	23	34	0.00281155	0.0114444
regulation of cellular component biogenesis	Gene Ontology	GO:0044087	43	82	0.00281876	0.0114647
plastoglobule	Gene Ontology	GO:0010287	39	72	0.00282714	0.0114898
cotyledon development	Gene Ontology	GO:0048825	29	48	0.00296788	0.0120242
polysaccharide binding	Gene Ontology	GO:0030247	29	48	0.00296788	0.0120242
pattern binding	Gene Ontology	GO:0001871	29	48	0.00296788	0.0120242
monosaccharide transport	Gene Ontology	GO:0015749	22	32	0.00298524	0.0120618
xylem development	Gene Ontology	GO:0010089	22	32	0.00298524	0.0120618
extracellular structure organization	Gene Ontology	GO:0043062	34	60	0.00298645	0.0120618
extracellular matrix organization	Gene Ontology	GO:0030198	34	60	0.00298645	0.0120618
endonuclease activity	Gene Ontology	GO:0004519	59	124	0.00306398	0.0123654
organelle assembly	Gene Ontology	GO:0070925	42	80	0.00308162	0.0124269
red, far-red light phototransduction	Gene Ontology	GO:0009585	38	70	0.00308719	0.01243
phototransduction	Gene Ontology	GO:0007602	38	70	0.00308719	0.01243
steroid hormone mediated signaling pathway	Gene Ontology	GO:0043401	31	53	0.00313366	0.0125685
response to steroid hormone	Gene Ontology	GO:0048545	31	53	0.00313366	0.0125685
cellular response to steroid hormone stimulus	Gene Ontology	GO:0071383	31	53	0.00313366	0.0125685
SNARE complex	Gene Ontology	GO:0031201	31	53	0.00313366	0.0125685
brassinosteroid mediated signaling pathway	Gene Ontology	GO:0009742	31	53	0.00313366	0.0125685
integral component of endoplasmic reticulum membrane	Gene Ontology	GO:0030176	21	30	0.00315916	0.0126415
intrinsic component of endoplasmic reticulum membrane	Gene Ontology	GO:0031227	21	30	0.00315916	0.0126415
3'-5' exonuclease activity	Gene Ontology	GO:0008408	25	39	0.00317896	0.0127012
pteridine-containing compound metabolic process	Gene Ontology	GO:0042558	25	39	0.00317896	0.0127012
plastid outer membrane	Gene Ontology	GO:0009527	28	46	0.00321108	0.0127902
chloroplast outer membrane	Gene Ontology	GO:0009707	28	46	0.00321108	0.0127902
protein polymerization	Gene Ontology	GO:0051258	28	46	0.00321108	0.0127902
carbohydrate derivative transport	Gene Ontology	GO:1901264	28	46	0.00321108	0.0127902
NADP binding	Gene Ontology	GO:0050661	33	58	0.00325225	0.0129443
peptidyl-lysine acetylation	Gene Ontology	GO:0018394	20	28	0.00333006	0.0131759
trichome branching	Gene Ontology	GO:0010091	20	28	0.00333006	0.0131759
internal peptidyl-lysine acetylation	Gene Ontology	GO:0018393	20	28	0.00333006	0.0131759
glucose import	Gene Ontology	GO:0046323	20	28	0.00333006	0.0131759
internal protein amino acid acetylation	Gene Ontology	GO:0006475	20	28	0.00333006	0.0131759
histone acetylation	Gene Ontology	GO:0016573	20	28	0.00333006	0.0131759
respiratory electron transport chain	Gene Ontology	GO:0022904	20	28	0.00333006	0.0131759
response to wounding	Gene Ontology	GO:0009611	86	198	0.00333074	0.0131759
phospholipid biosynthetic process	Gene Ontology	GO:0008654	64	138	0.00334951	0.0132401
response to chitin	Gene Ontology	GO:0010200	61	130	0.00335937	0.013269
branched-chain amino acid metabolic process	Gene Ontology	GO:0009081	24	37	0.00341045	0.0134401
one-carbon metabolic process	Gene Ontology	GO:0006730	24	37	0.00341045	0.0134401
auxin transmembrane transporter activity	Gene Ontology	GO:0080161	24	37	0.00341045	0.0134401
positive regulation of developmental process	Gene Ontology	GO:0051094	48	96	0.00343668	0.0135332
RNA-dependent ATPase activity	Gene Ontology	GO:0008186	23	35	0.00365199	0.0143268
calmodulin-dependent protein kinase activity	Gene Ontology	GO:0004683	23	35	0.00365199	0.0143268
ATP-dependent RNA helicase activity	Gene Ontology	GO:0004004	23	35	0.00365199	0.0143268
anatomical structure arrangement	Gene Ontology	GO:0048532	38	71	0.00369756	0.0144756
carpel development	Gene Ontology	GO:0048440	38	71	0.00369756	0.0144756
nucleobase catabolic process	Gene Ontology	GO:0046113	12	12	0.00369826	0.0144756
phosphatidylinositol phosphate phosphatase activity	Gene Ontology	GO:0052866	17	22	0.00377461	0.0147522
nucleobase biosynthetic process	Gene Ontology	GO:0046112	17	22	0.00377461	0.0147522
SNARE binding	Gene Ontology	GO:0000149	31	54	0.00385505	0.0150552
phospholipid transporter activity	Gene Ontology	GO:0005548	13	14	0.00386614	0.0150599
NAD metabolic process	Gene Ontology	GO:0019674	13	14	0.00386614	0.0150599
response to topologically incorrect protein	Gene Ontology	GO:0035966	16	20	0.00387538	0.0150599
nitrate transmembrane transporter activity	Gene Ontology	GO:0015112	16	20	0.00387538	0.0150599
lysine metabolic process	Gene Ontology	GO:0006553	16	20	0.00387538	0.0150599
trichoblast maturation	Gene Ontology	GO:0048764	50	102	0.00387942	0.0150599
root hair cell differentiation	Gene Ontology	GO:0048765	50	102	0.00387942	0.0150599
thylakoid membrane organization	Gene Ontology	GO:0010027	22	33	0.0039021	0.0151367
potassium ion homeostasis	Gene Ontology	GO:0055075	15	18	0.0039347	0.0152406
organic hydroxy compound catabolic process	Gene Ontology	GO:1901616	14	16	0.0039377	0.0152406
GTPase activity	Gene Ontology	GO:0003924	53	110	0.00395645	0.0153018
aspartate family amino acid biosynthetic process	Gene Ontology	GO:0009067	28	47	0.00400867	0.0154693
ubiquitin-like protein-specific protease activity	Gene Ontology	GO:0019783	28	47	0.00400867	0.0154693
hormone metabolic process	Gene Ontology	GO:0042445	69	153	0.00402838	0.0155338
glucose transmembrane transporter activity	Gene Ontology	GO:0005355	21	31	0.00415864	0.0159768
sulfur compound binding	Gene Ontology	GO:1901681	21	31	0.00415864	0.0159768
hexose transport	Gene Ontology	GO:0008645	21	31	0.00415864	0.0159768
regulation of transmembrane transport	Gene Ontology	GO:0034762	21	31	0.00415864	0.0159768
oxidoreductase activity, acting on NAD(P)H, quinone or similar compound as acceptor	Gene Ontology	GO:0016655	21	31	0.00415864	0.0159768
glycosylation	Gene Ontology	GO:0070085	57	121	0.00418632	0.0160713
side of membrane	Gene Ontology	GO:0098552	44	87	0.00421537	0.0161709
trichoblast differentiation	Gene Ontology	GO:0010054	52	108	0.00432638	0.0165845
nucleus organization	Gene Ontology	GO:0006997	27	45	0.00434729	0.0166523
amine metabolic process	Gene Ontology	GO:0009308	47	95	0.00437836	0.016759
SCF ubiquitin ligase complex	Gene Ontology	GO:0019005	34	62	0.00439198	0.0167988
glucose transport	Gene Ontology	GO:0015758	20	29	0.00441849	0.0168877
cell maturation	Gene Ontology	GO:0048469	50	103	0.00448757	0.0171391
pigment metabolic process	Gene Ontology	GO:0042440	78	179	0.00467136	0.0177857
carboxylic acid transmembrane transport	Gene Ontology	GO:1905039	19	27	0.00467737	0.0177857
organophosphate catabolic process	Gene Ontology	GO:0046434	19	27	0.00467737	0.0177857
organic acid transmembrane transport	Gene Ontology	GO:1903825	19	27	0.00467737	0.0177857
detection of chemical stimulus	Gene Ontology	GO:0009593	19	27	0.00467737	0.0177857
negative regulation of protein metabolic process	Gene Ontology	GO:0051248	41	80	0.00470753	0.0178523
ribonucleoprotein complex localization	Gene Ontology	GO:0071166	26	43	0.00471154	0.0178523
ribonucleoprotein complex export from nucleus	Gene Ontology	GO:0071426	26	43	0.00471154	0.0178523
serine family amino acid metabolic process	Gene Ontology	GO:0009069	31	55	0.00471207	0.0178523
response to high light intensity	Gene Ontology	GO:0009644	39	75	0.0047789	0.0180923
carbohydrate derivative transporter activity	Gene Ontology	GO:1901505	33	60	0.00479718	0.0181483
reactive oxygen species metabolic process	Gene Ontology	GO:0072593	75	171	0.00482012	0.0182218
gravitropism	Gene Ontology	GO:0009630	35	65	0.00483096	0.018223
ligase activity, forming carbon-nitrogen bonds	Gene Ontology	GO:0016879	35	65	0.00483096	0.018223
ATP-dependent DNA helicase activity	Gene Ontology	GO:0004003	18	25	0.00492944	0.0185407
alditol metabolic process	Gene Ontology	GO:0019400	18	25	0.00492944	0.0185407
chromosome separation	Gene Ontology	GO:0051304	18	25	0.00492944	0.0185407
chromosome, telomeric region	Gene Ontology	GO:0000781	18	25	0.00492944	0.0185407
hemicellulose metabolic process	Gene Ontology	GO:0010410	52	109	0.00497554	0.0187006
glycoprotein biosynthetic process	Gene Ontology	GO:0009101	55	117	0.00499807	0.0187446
protein glycosylation	Gene Ontology	GO:0006486	55	117	0.00499807	0.0187446
macromolecule glycosylation	Gene Ontology	GO:0043413	55	117	0.00499807	0.0187446
plastid membrane organization	Gene Ontology	GO:0009668	22	34	0.00504216	0.0188963
protein deubiquitination	Gene Ontology	GO:0016579	25	41	0.00510257	0.0190677
regulation of cytoskeleton organization	Gene Ontology	GO:0051493	25	41	0.00510257	0.0190677
locomotion	Gene Ontology	GO:0040011	25	41	0.00510257	0.0190677
cellular response to osmotic stress	Gene Ontology	GO:0071470	25	41	0.00510257	0.0190677
small ribosomal subunit	Gene Ontology	GO:0015935	62	136	0.00512637	0.0191335
lipid binding	Gene Ontology	GO:0008289	119	296	0.00513247	0.0191335
carboxylic ester hydrolase activity	Gene Ontology	GO:0052689	119	296	0.00513247	0.0191335
cellular polysaccharide catabolic process	Gene Ontology	GO:0044247	30	53	0.00513859	0.0191335
cellular transition metal ion homeostasis	Gene Ontology	GO:0046916	30	53	0.00513859	0.0191335
positive regulation of response to external stimulus	Gene Ontology	GO:0032103	17	23	0.00516683	0.0191974
ER-associated ubiquitin-dependent protein catabolic process	Gene Ontology	GO:0030433	17	23	0.00516683	0.0191974
response to jasmonic acid	Gene Ontology	GO:0009753	89	211	0.00534537	0.0198466
ribonucleoside biosynthetic process	Gene Ontology	GO:0042455	43	86	0.00539619	0.0199899
ion channel complex	Gene Ontology	GO:0034702	11	11	0.00540447	0.0199899
fatty acid ligase activity	Gene Ontology	GO:0015645	11	11	0.00540447	0.0199899
calcium-dependent protein kinase activity	Gene Ontology	GO:0010857	21	32	0.00540705	0.0199899
regulation of auxin mediated signaling pathway	Gene Ontology	GO:0010928	21	32	0.00540705	0.0199899
calcium-dependent protein serine/threonine kinase activity	Gene Ontology	GO:0009931	21	32	0.00540705	0.0199899
cytosolic small ribosomal subunit	Gene Ontology	GO:0022627	57	123	0.00544293	0.0201083
negative regulation of cellular amide metabolic process	Gene Ontology	GO:0034249	24	39	0.00552134	0.0203401
activation of immune response	Gene Ontology	GO:0002253	24	39	0.00552134	0.0203401
activation of innate immune response	Gene Ontology	GO:0002218	24	39	0.00552134	0.0203401
negative regulation of translation	Gene Ontology	GO:0017148	24	39	0.00552134	0.0203401
valine metabolic process	Gene Ontology	GO:0006573	15	19	0.00555226	0.0203531
plastid fission	Gene Ontology	GO:0043572	15	19	0.00555226	0.0203531
magnesium ion transmembrane transporter activity	Gene Ontology	GO:0015095	15	19	0.00555226	0.0203531
epithelial cell differentiation	Gene Ontology	GO:0030855	15	19	0.00555226	0.0203531
epidermal cell differentiation	Gene Ontology	GO:0009913	15	19	0.00555226	0.0203531
epidermis development	Gene Ontology	GO:0008544	15	19	0.00555226	0.0203531
positive regulation of cytoskeleton organization	Gene Ontology	GO:0051495	15	19	0.00555226	0.0203531
glycosyl compound biosynthetic process	Gene Ontology	GO:1901659	46	94	0.00556189	0.020374
DNA repair complex	Gene Ontology	GO:1990391	12	13	0.00562831	0.0205305
lysosomal membrane	Gene Ontology	GO:0005765	12	13	0.00562831	0.0205305
establishment of protein localization to peroxisome	Gene Ontology	GO:0072663	12	13	0.00562831	0.0205305
protein localization to peroxisome	Gene Ontology	GO:0072662	12	13	0.00562831	0.0205305
lytic vacuole membrane	Gene Ontology	GO:0098852	12	13	0.00562831	0.0205305
protein targeting to peroxisome	Gene Ontology	GO:0006625	12	13	0.00562831	0.0205305
oxidoreductase activity, acting on the aldehyde or oxo group of donors	Gene Ontology	GO:0016903	39	76	0.00564274	0.0205543
trans-Golgi network transport vesicle	Gene Ontology	GO:0030140	14	17	0.00566833	0.020561
methyl-CpG binding	Gene Ontology	GO:0008327	14	17	0.00566833	0.020561
nuclear-transcribed mRNA catabolic process, deadenylation-dependent decay	Gene Ontology	GO:0000288	14	17	0.00566833	0.020561
inorganic phosphate transmembrane transporter activity	Gene Ontology	GO:0005315	14	17	0.00566833	0.020561
nucleotide salvage	Gene Ontology	GO:0043173	14	17	0.00566833	0.020561
mismatch repair	Gene Ontology	GO:0006298	14	17	0.00566833	0.020561
response to salicylic acid	Gene Ontology	GO:0009751	82	192	0.00569001	0.0205888
acyl-CoA biosynthetic process	Gene Ontology	GO:0071616	13	15	0.00570371	0.0205888
thioester biosynthetic process	Gene Ontology	GO:0035384	13	15	0.00570371	0.0205888
DNA-templated transcription, termination	Gene Ontology	GO:0006353	13	15	0.00570371	0.0205888
production of miRNAs involved in gene silencing by miRNA	Gene Ontology	GO:0035196	13	15	0.00570371	0.0205888
mannosidase activity	Gene Ontology	GO:0015923	13	15	0.00570371	0.0205888
spindle microtubule	Gene Ontology	GO:0005876	13	15	0.00570371	0.0205888
cellular response to brassinosteroid stimulus	Gene Ontology	GO:0071367	31	56	0.0057238	0.020647
regulation of phosphorus metabolic process	Gene Ontology	GO:0051174	44	89	0.00574235	0.0206852
regulation of phosphate metabolic process	Gene Ontology	GO:0019220	44	89	0.00574235	0.0206852
regulation of ion transmembrane transport	Gene Ontology	GO:0034765	20	30	0.00578496	0.0207811
auxin efflux transmembrane transporter activity	Gene Ontology	GO:0010329	20	30	0.00578496	0.0207811
clathrin-coated pit	Gene Ontology	GO:0005905	20	30	0.00578496	0.0207811
movement of cell or subcellular component	Gene Ontology	GO:0006928	23	37	0.0059685	0.0214108
negative regulation of cellular protein metabolic process	Gene Ontology	GO:0032269	40	79	0.0060568	0.0217126
peptidyl-serine phosphorylation	Gene Ontology	GO:0018105	28	49	0.00610881	0.0218538
peptidyl-serine modification	Gene Ontology	GO:0018209	28	49	0.00610881	0.0218538
stomatal complex development	Gene Ontology	GO:0010374	28	49	0.00610881	0.0218538
leaf vascular tissue pattern formation	Gene Ontology	GO:0010305	19	28	0.00617215	0.0220501
peptide N-acetyltransferase activity	Gene Ontology	GO:0034212	19	28	0.00617215	0.0220501
regulation of cell cycle process	Gene Ontology	GO:0010564	36	69	0.00627031	0.0223853
plant-type cell wall biogenesis	Gene Ontology	GO:0009832	77	179	0.00627678	0.0223931
ER to Golgi vesicle-mediated transport	Gene Ontology	GO:0006888	25	42	0.00637884	0.0227416
mitochondrial transport	Gene Ontology	GO:0006839	41	82	0.00647182	0.0230572
transcription coactivator activity	Gene Ontology	GO:0003713	18	26	0.00656317	0.0232869
oxidative phosphorylation	Gene Ontology	GO:0006119	18	26	0.00656317	0.0232869
modification of morphology or physiology of other organism involved in symbiotic interaction	Gene Ontology	GO:0051817	18	26	0.00656317	0.0232869
ATP synthesis coupled electron transport	Gene Ontology	GO:0042773	18	26	0.00656317	0.0232869
mRNA modification	Gene Ontology	GO:0016556	18	26	0.00656317	0.0232869
leucine metabolic process	Gene Ontology	GO:0006551	18	26	0.00656317	0.0232869
positive regulation of protein modification process	Gene Ontology	GO:0031401	27	47	0.00665904	0.023611
positive regulation of multicellular organismal process	Gene Ontology	GO:0051240	44	90	0.00666654	0.0236214
xylan metabolic process	Gene Ontology	GO:0045491	29	52	0.00682999	0.0241676
glycerophospholipid biosynthetic process	Gene Ontology	GO:0046474	29	52	0.00682999	0.0241676
positive regulation of catalytic activity	Gene Ontology	GO:0043085	35	67	0.00686713	0.0242826
phosphatidylinositol metabolic process	Gene Ontology	GO:0046488	31	57	0.00691085	0.0243874
regulation of mitotic cell cycle	Gene Ontology	GO:0007346	31	57	0.00691085	0.0243874
regulation of membrane potential	Gene Ontology	GO:0042391	21	33	0.0069482	0.0243941
vesicle coat	Gene Ontology	GO:0030120	21	33	0.0069482	0.0243941
phosphate ion transport	Gene Ontology	GO:0006817	21	33	0.0069482	0.0243941
regulation of cellular catabolic process	Gene Ontology	GO:0031329	21	33	0.0069482	0.0243941
ERAD pathway	Gene Ontology	GO:0036503	17	24	0.0069503	0.0243941
glycerol metabolic process	Gene Ontology	GO:0006071	17	24	0.0069503	0.0243941
protein depolymerization	Gene Ontology	GO:0051261	17	24	0.0069503	0.0243941
ubiquitin binding	Gene Ontology	GO:0043130	17	24	0.0069503	0.0243941
rRNA binding	Gene Ontology	GO:0019843	48	101	0.0071218	0.0249792
steroid metabolic process	Gene Ontology	GO:0008202	51	109	0.00713402	0.0250051
protein N-linked glycosylation	Gene Ontology	GO:0006487	26	45	0.00725734	0.0254031
jasmonic acid mediated signaling pathway	Gene Ontology	GO:0009867	38	75	0.00726896	0.0254267
NADH dehydrogenase activity	Gene Ontology	GO:0003954	16	22	0.00732279	0.0255634
pyridine-containing compound biosynthetic process	Gene Ontology	GO:0072525	16	22	0.00732279	0.0255634
nuclear chromosome, telomeric region	Gene Ontology	GO:0000784	16	22	0.00732279	0.0255634
exoribonuclease activity	Gene Ontology	GO:0004532	20	31	0.00747902	0.0260214
anatomical structure homeostasis	Gene Ontology	GO:0060249	20	31	0.00747902	0.0260214
exoribonuclease activity, producing 5'-phosphomonoesters	Gene Ontology	GO:0016896	20	31	0.00747902	0.0260214
negative regulation of response to alcohol	Gene Ontology	GO:1901420	23	38	0.00751679	0.0261178
negative regulation of abscisic acid-activated signaling pathway	Gene Ontology	GO:0009788	23	38	0.00751679	0.0261178
chlorophyll metabolic process	Gene Ontology	GO:0015994	41	83	0.00754418	0.0261955
methyltransferase activity	Gene Ontology	GO:0008168	100	246	0.0075719	0.0262673
regulation of cell proliferation	Gene Ontology	GO:0042127	32	60	0.00757496	0.0262673
mRNA 3'-end processing	Gene Ontology	GO:0031124	15	20	0.00766581	0.0265469
transferase activity, transferring pentosyl groups	Gene Ontology	GO:0016763	39	78	0.0077684	0.0268842
sister chromatid segregation	Gene Ontology	GO:0000819	25	43	0.00790742	0.0272361
axis specification	Gene Ontology	GO:0009798	25	43	0.00790742	0.0272361
negative regulation of cell proliferation	Gene Ontology	GO:0008285	10	10	0.00792434	0.0272361
long-chain fatty acid-CoA ligase activity	Gene Ontology	GO:0004467	10	10	0.00792434	0.0272361
protein import into peroxisome matrix	Gene Ontology	GO:0016558	10	10	0.00792434	0.0272361
chloroplast fission	Gene Ontology	GO:0010020	14	18	0.00795914	0.0272361
positive regulation of chromosome organization	Gene Ontology	GO:2001252	14	18	0.00795914	0.0272361
lysine biosynthetic process via diaminopimelate	Gene Ontology	GO:0009089	14	18	0.00795914	0.0272361
positive regulation of protein polymerization	Gene Ontology	GO:0032273	14	18	0.00795914	0.0272361
inositol phosphate metabolic process	Gene Ontology	GO:0043647	14	18	0.00795914	0.0272361
lysine biosynthetic process	Gene Ontology	GO:0009085	14	18	0.00795914	0.0272361
diaminopimelate metabolic process	Gene Ontology	GO:0046451	14	18	0.00795914	0.0272361
negative regulation of DNA metabolic process	Gene Ontology	GO:0051053	14	18	0.00795914	0.0272361
aspartic-type peptidase activity	Gene Ontology	GO:0070001	14	18	0.00795914	0.0272361
aspartic-type endopeptidase activity	Gene Ontology	GO:0004190	14	18	0.00795914	0.0272361
calcium-transporting ATPase activity	Gene Ontology	GO:0005388	14	18	0.00795914	0.0272361
tetrahydrofolate metabolic process	Gene Ontology	GO:0046653	19	29	0.00803421	0.0274028
intrinsic component of mitochondrial membrane	Gene Ontology	GO:0098573	19	29	0.00803421	0.0274028
embryonic morphogenesis	Gene Ontology	GO:0048598	19	29	0.00803421	0.0274028
regulation of protein catabolic process	Gene Ontology	GO:0042176	19	29	0.00803421	0.0274028
DNA conformation change	Gene Ontology	GO:0071103	45	94	0.00812218	0.0276847
response to transition metal nanoparticle	Gene Ontology	GO:1990267	51	110	0.00813477	0.0277094
adaxial/abaxial pattern specification	Gene Ontology	GO:0009955	22	36	0.00815064	0.0277271
regulation of photoperiodism, flowering	Gene Ontology	GO:2000028	22	36	0.00815064	0.0277271
sulfur compound biosynthetic process	Gene Ontology	GO:0044272	48	102	0.00816291	0.0277295
regulation of molecular function	Gene Ontology	GO:0065009	99	244	0.00816315	0.0277295
nuclear ubiquitin ligase complex	Gene Ontology	GO:0000152	13	16	0.0081753	0.0277295
kinesin complex	Gene Ontology	GO:0005871	13	16	0.0081753	0.0277295
establishment of plastid localization	Gene Ontology	GO:0051667	11	12	0.00821535	0.0277295
protein autoubiquitination	Gene Ontology	GO:0051865	11	12	0.00821535	0.0277295
histone H3-K4 methylation	Gene Ontology	GO:0051568	11	12	0.00821535	0.0277295
DNA unwinding involved in DNA replication	Gene Ontology	GO:0006268	11	12	0.00821535	0.0277295
oxidoreductase activity, acting on CH or CH2 groups	Gene Ontology	GO:0016725	11	12	0.00821535	0.0277295
chloroplast relocation	Gene Ontology	GO:0009902	11	12	0.00821535	0.0277295
multivesicular body	Gene Ontology	GO:0005771	11	12	0.00821535	0.0277295
immune effector process	Gene Ontology	GO:0002252	33	63	0.00824181	0.0277402
cation-transporting ATPase activity	Gene Ontology	GO:0019829	40	81	0.00826616	0.0277402
nucleoside bisphosphate metabolic process	Gene Ontology	GO:0033865	12	14	0.00827723	0.0277402
[truncated: 3,202 more rows]
