# Supplementary material for: Comparative transcriptome analysis of cultivated and wild seeds of Salvia hispanica (chia)
Source: Sci Rep. 2019 Jul 5;9:9761. doi: 10.1038/s41598-019-45895-5 (PMC6611817; doi:10.1038/s41598-019-45895-5)
Supplement: Supplementary file 4 — Supplementary Table S4 [file 41598_2019_45895_MOESM4_ESM.xlsx]

## Sheet: Hoja1
Supplementary Table S4. Top 100 most expressed annotated transcripts.
Transcript ID	Expression (%)	E-value	Uniprot Acc	Protein Name
TRINITY_DN31860_c1_g2_i2	50984.4	1e-16	Q01417	18 kDa seed maturation protein
TRINITY_DN31860_c1_g2_i4	39448	3e-19	Q00747	Protein LE25
TRINITY_DN34941_c1_g1_i4	28687.1	3e-132	P13744	11S globulin subunit beta
TRINITY_DN4658_c0_g1_i2	26748.9	7e-45	C6T0L2	Protein SLE3
TRINITY_DN37329_c4_g1_i1	26599.6	3e-122	Q9SPL4	Vicilin-like antimicrobial peptides 2-2
TRINITY_DN30978_c0_g1_i1	24033.8	3e-06	Q39649	2S albumin
TRINITY_DN29215_c0_g1_i1	6528.23	5e-55	Q9LJ97	Late embryogenesis abundant protein 31
TRINITY_DN33436_c0_g2_i2	6420	8e-72	P09444	Late embryogenesis abundant protein D-34
TRINITY_DN28293_c0_g1_i2	6296.14	3e-44	I1N2Z5	Protein SLE1
TRINITY_DN27307_c0_g1_i1	5616.83	6e-165	Q5KTS5	Glucose and ribitol dehydrogenase
TRINITY_DN34941_c1_g1_i1	5476.46	8e-106	P13744	11S globulin subunit beta
TRINITY_DN35724_c0_g1_i2	5155.42	7e-40	Q39529	Agglutinin-2
TRINITY_DN31264_c1_g2_i1	4318.88	3e-143	P13744	11S globulin subunit beta
TRINITY_DN31684_c2_g1_i5	4029.34	7e-133	P13744	11S globulin subunit beta
TRINITY_DN32439_c0_g1_i1	3975.24	2e-110	Q9C7N3	Oil body-associated protein 2C
TRINITY_DN26229_c0_g2_i1	3559.04	8e-13	P21298	Late embryogenesis abundant protein
TRINITY_DN35762_c0_g2_i1	3363.22	2e-17	Q42980	Oleosin 16 kDa
TRINITY_DN32140_c0_g1_i2	2757.74	3e-119	Q38907	Probable xyloglucan endotransglucosylase/hydrolase protein 25
TRINITY_DN30609_c0_g1_i2	2742.15	5e-10	P23283	Desiccation-related protein PCC3-06
TRINITY_DN28880_c0_g1_i1	2659.96	6e-42	P29527	Oleosin 18.2 kDa
TRINITY_DN28679_c0_g1_i1	2541.5	1e-53	P02519	17.3 kDa class I heat shock protein
TRINITY_DN30743_c0_g1_i1	2532.28	2e-25	P29527	Oleosin 18.2 kDa
TRINITY_DN37329_c4_g1_i2	2523.35	1e-97	Q9SPL4	Vicilin-like antimicrobial peptides 2-2
TRINITY_DN31860_c1_g2_i5	2452.22	3e-18	Q00747	Protein LE25
TRINITY_DN22932_c0_g1_i1	2378.93	2e-36	O24038	Non-specific lipid-transfer protein 2
TRINITY_DN36735_c1_g2_i2	2220.32	4e-15	P83442	Late embryogenesis abundant protein Dc3
TRINITY_DN31684_c2_g1_i3	2206.03	5e-131	P13744	11S globulin subunit beta
TRINITY_DN36080_c0_g1_i1	1971.67	2e-40	P20075	Embryonic protein DC-8
TRINITY_DN32664_c1_g2_i4	1831.83	1e-144	P0DKC6	11-beta-hydroxysteroid dehydrogenase 1B
TRINITY_DN37427_c1_g2_i3	1631.21	8e-53	Q9LFU9	Glucosamine 6-phosphate N-acetyltransferase
TRINITY_DN4658_c0_g1_i1	1621.28	8e-45	C6T0L2	Protein SLE3
TRINITY_DN31151_c0_g1_i3	1548.59	3e-146	Q9SK09	Vicilin-like seed storage protein At2g28490
TRINITY_DN31264_c2_g1_i3	1531.01	4e-70	P13744	11S globulin subunit beta
TRINITY_DN32147_c0_g1_i2	1529.96	2e-123	Q9SQ57	Peroxygenase
TRINITY_DN28056_c0_g1_i1	1442.39	3e-20	Q93X17	Snakin-2
TRINITY_DN36872_c2_g1_i1	1403.05	5e-14	Q43804	Oleosin 1
TRINITY_DN31458_c0_g1_i1	1362.08	1e-08	P0C8Y8	2S sulfur-rich seed storage protein 2
TRINITY_DN32998_c1_g1_i12	1339.93	2e-13	Q5D869	DNA-directed RNA polymerase V subunit 1
TRINITY_DN28679_c1_g2_i1	1333.35	1e-27	P02519	17.3 kDa class I heat shock protein
TRINITY_DN27717_c1_g1_i2	1316.27	5e-117	P52572	1-Cys peroxiredoxin PER1
TRINITY_DN26097_c0_g1_i1	1276.01	1e-37	Q9SGE3	Histone H2B.2
TRINITY_DN25927_c0_g1_i1	1242.83	0	A7NVX9	S-adenosylmethionine synthase 2
TRINITY_DN25941_c0_g2_i2	1221.7	2e-37	P40267	Histone H1
TRINITY_DN31264_c1_g1_i1	1195.59	2e-143	P13744	11S globulin subunit beta
TRINITY_DN20798_c0_g1_i1	1182.66	9e-74	P22241	Desiccation-related protein PCC27-45
TRINITY_DN35762_c0_g2_i2	1153.73	4e-17	P29525	Oleosin 18.5 kDa
TRINITY_DN32924_c0_g1_i3	1133.16	3e-82	F4IQK5	Vicilin-like seed storage protein At2g18540
TRINITY_DN29250_c0_g1_i1	1102.38	5e-16	P13853	17.6 kDa class I heat shock protein 3
TRINITY_DN38001_c0_g4_i4	1097.44	6e-30	P13853	17.6 kDa class I heat shock protein 3
TRINITY_DN31966_c1_g1_i1	1072.66	3e-62	Q9XHP0	11S globulin seed storage protein 2
TRINITY_DN32664_c0_g1_i4	1050.55	8e-83	P0DKC6	11-beta-hydroxysteroid dehydrogenase 1B
TRINITY_DN26089_c0_g2_i1	1039.89	7e-40	Q05349	Auxin-repressed 12.5 kDa protein
TRINITY_DN32983_c1_g1_i7	1009.51	0	F4IEM5	LanC-like protein GCR2
TRINITY_DN37363_c0_g1_i1	991.499	0	Q04960	DnaJ protein homolog
TRINITY_DN30640_c0_g2_i1	976.271	8e-100	Q8W171	Peptidyl-prolyl cis-trans isomerase 1
TRINITY_DN30609_c0_g1_i1	976.096	7e-07	P23283	Desiccation-related protein PCC3-06
TRINITY_DN36272_c5_g2_i1	955.206	3e-59	P46254	Heat shock 22 kDa protein, mitochondrial
TRINITY_DN38101_c5_g4_i1	940.381	4e-16	Q3BAI2	Uncharacterized protein ORF91
TRINITY_DN37416_c0_g1_i20	911.925	0	O24339	Catalase
TRINITY_DN30483_c0_g1_i1	862.408	9e-41	P43180	Major pollen allergen Bet v 1-G
TRINITY_DN37477_c1_g2_i1	852.281	4e-07	Q39846	Seed biotin-containing protein SBP65
TRINITY_DN38278_c0_g3_i10	837.737	5e-53	Q0WMZ5	Outer envelope pore protein 16-2, chloroplastic
TRINITY_DN35030_c1_g1_i5	831.903	2e-108	Q9AT75	Aquaporin TIP3-2
TRINITY_DN32011_c0_g2_i2	825.42	4e-59	P29449	Thioredoxin H-type 1
TRINITY_DN33038_c0_g1_i9	824.794	2e-08	Q109B0	Class II metallothionein-like protein 1A
TRINITY_DN29829_c0_g1_i3	809.46	1e-44	P49311	Glycine-rich RNA-binding protein GRP2A
TRINITY_DN22633_c0_g1_i1	780.874	3e-42	P46301	40S ribosomal protein S25
TRINITY_DN27362_c0_g2_i1	780.864	0	P27322	Heat shock cognate 70 kDa protein 2
TRINITY_DN37255_c2_g2_i12	774.691	3e-129	P0CH33	Polyubiquitin 11
TRINITY_DN36605_c0_g1_i7	758.702	1e-89	Q9SZN7	Heavy metal-associated isoprenylated plant protein 26
TRINITY_DN28436_c0_g1_i1	738.009	2e-16	F4HWQ8	Cell wall / vacuolar inhibitor of fructosidase 1
TRINITY_DN31675_c0_g1_i3	713.999	2e-39	P40619	HMG1/2-like protein
TRINITY_DN38811_c1_g1_i1	706.018	6e-09	Q01417	18 kDa seed maturation protein
TRINITY_DN31078_c0_g1_i4	686.199	7e-116	Q9ZVY7	Oil body-associated protein 1A
TRINITY_DN35030_c1_g1_i1	675.612	2e-108	Q9AT75	Aquaporin TIP3-2
TRINITY_DN36781_c0_g1_i5	673.096	6e-63	P05477	17.9 kDa class II heat shock protein
TRINITY_DN31670_c0_g1_i1	665.091	9e-49	Q9SSQ8	26.5 kDa heat shock protein, mitochondrial
TRINITY_DN38278_c0_g4_i1	661.139	0	P08216	Malate synthase, glyoxysomal
TRINITY_DN28976_c0_g1_i2	656.729	7e-115	Q9LEV3	CBS domain-containing protein CBSX3, mitochondrial
TRINITY_DN31711_c0_g1_i5	650.771	6e-16	Q8LGG8	Universal stress protein A-like protein
TRINITY_DN35126_c3_g3_i2	647.101	1e-93	Q3C2E5	Histone H3.3
TRINITY_DN14407_c0_g1_i1	645.487	8e-13	Q39096	Protein EARLY RESPONSIVE TO DEHYDRATION 15
TRINITY_DN35346_c0_g1_i2	640.673	3e-43	Q39529	Agglutinin-2
TRINITY_DN30052_c0_g1_i8	636.457	2e-22	Q04980	Low-temperature-induced 65 kDa protein
TRINITY_DN37255_c2_g5_i1	635.753	3e-103	P0CG83	Polyubiquitin (Fragment)
TRINITY_DN31966_c0_g2_i1	626.81	0	Q9XHP0	11S globulin seed storage protein 2
TRINITY_DN38001_c0_g13_i2	618.87	3e-28	Q84Q72	18.1 kDa class I heat shock protein
TRINITY_DN21211_c0_g1_i2	604.705	2e-31	P09444	Late embryogenesis abundant protein D-34
TRINITY_DN36735_c1_g2_i1	596.864	2e-19	P83442	Late embryogenesis abundant protein Dc3
TRINITY_DN37329_c4_g1_i3	594.28	4e-122	Q9SPL4	Vicilin-like antimicrobial peptides 2-2
TRINITY_DN37255_c0_g1_i1	593.831	2e-62	P0CG83	Polyubiquitin (Fragment)
TRINITY_DN37790_c1_g9_i11	583.866	2e-52	Q9CAT7	Nascent polypeptide-associated complex subunit beta
TRINITY_DN34303_c3_g6_i1	571.635	0	P09189	Heat shock cognate 70 kDa protein
TRINITY_DN37419_c3_g2_i1	570.685	5e-169	Q6UNT2	60S ribosomal protein L5
TRINITY_DN31683_c0_g3_i2	560.17	2e-56	P0DKK2	60S ribosomal protein L37a-2
TRINITY_DN39008_c4_g1_i6	557.492	0	P27322	Heat shock cognate 70 kDa protein 2
TRINITY_DN31791_c1_g1_i4	554.341	0	P25141	Alcohol dehydrogenase 1
TRINITY_DN29994_c0_g1_i4	550.673	2e-98	Q9ZRW8	Glutathione S-transferase U19
TRINITY_DN26512_c0_g1_i1	536.284	6e-31	O64837	Reticulon-like protein B13
TRINITY_DN35762_c1_g1_i1	534.009	4e-11	Q43804	Oleosin 1
