# Supplementary material for: Comparative transcriptome analysis of cultivated and wild seeds of Salvia hispanica (chia)
Source: Sci Rep. 2019 Jul 5;9:9761. doi: 10.1038/s41598-019-45895-5 (PMC6611817; doi:10.1038/s41598-019-45895-5)
Supplement: Supplementary file 5 — Supplementary Table S5 [file 41598_2019_45895_MOESM5_ESM.xlsx]

## Sheet: Hoja1
Supplementary Table S5. Transcripts annotated with the ARALIP database.
Gene Locus	Pathway(s)	Protein Family Name	Isoform/Gene Specific Name	Transcript ID	Identity (%)	Alignment Length	Mismatch	Gap	Query Start	Query End	Subject Start	Subject End	E-value	BitScore
AT1G01600	Cutin Synthesis & Transport 1	Fatty Acyl omega-Hydroxylase	Fatty Acyl omega-Hydroxylase (CYP86A)	TRINITY_DN57911_c0_g1_i1	63.01	73	24	1	219	1	1	70	2e-29	109
AT1G01600	Cutin Synthesis & Transport 1	Fatty Acyl omega-Hydroxylase	Fatty Acyl omega-Hydroxylase (CYP86A)	TRINITY_DN52421_c0_g1_i1	34.21	76	40	2	203	6	320	395	9e-10	50.1
AT1G01600	Cutin Synthesis & Transport 1	Fatty Acyl omega-Hydroxylase	Fatty Acyl omega-Hydroxylase (CYP86A)	TRINITY_DN31188_c0_g1_i1	41.38	87	45	3	149	391	29	115	8e-17	72.8
AT1G01600	Cutin Synthesis & Transport 1	Fatty Acyl omega-Hydroxylase	Fatty Acyl omega-Hydroxylase (CYP86A)	TRINITY_DN31188_c0_g1_i2	42.86	77	38	3	149	361	29	105	2e-14	66.2
AT1G01600	Cutin Synthesis & Transport 1	Fatty Acyl omega-Hydroxylase	Fatty Acyl omega-Hydroxylase (CYP86A)	TRINITY_DN36761_c7_g1_i1	83.61	183	30	0	549	1	58	240	5e-112	330
AT1G63710	Cutin Synthesis & Transport 1	Fatty Acyl omega-Hydroxylase	Fatty Acyl omega-Hydroxylase (CYP86A)	TRINITY_DN43079_c0_g1_i1	70.16	124	37	0	373	2	253	376	1e-58	187
AT1G63710	Cutin Synthesis & Transport 1	Fatty Acyl omega-Hydroxylase	Fatty Acyl omega-Hydroxylase (CYP86A)	TRINITY_DN35307_c0_g1_i1	48.72	78	40	0	234	1	122	199	1e-21	84.3
AT1G63710	Cutin Synthesis & Transport 1	Fatty Acyl omega-Hydroxylase	Fatty Acyl omega-Hydroxylase (CYP86A)	TRINITY_DN35307_c0_g2_i1	47.57	103	54	0	653	345	122	224	3e-41	105
AT1G63710	Cutin Synthesis & Transport 1	Fatty Acyl omega-Hydroxylase	Fatty Acyl omega-Hydroxylase (CYP86A)	TRINITY_DN35307_c0_g2_i2	39.69	257	139	4	726	1	122	377	8e-58	191
AT1G63710	Cutin Synthesis & Transport 1	Fatty Acyl omega-Hydroxylase	Fatty Acyl omega-Hydroxylase (CYP86A)	TRINITY_DN14398_c0_g1_i1	31.58	95	58	2	519	238	395	483	5e-11	56.6
AT1G63710	Cutin Synthesis & Transport 1	Fatty Acyl omega-Hydroxylase	Fatty Acyl omega-Hydroxylase (CYP86A)	TRINITY_DN61855_c0_g1_i1	34.95	103	65	2	306	1	355	456	5e-11	55.1
AT1G63710	Cutin Synthesis & Transport 1	Fatty Acyl omega-Hydroxylase	Fatty Acyl omega-Hydroxylase (CYP86A)	TRINITY_DN53534_c0_g1_i1	42.17	83	40	1	29	277	355	429	2e-14	64.3
AT2G26910	Cutin Synthesis & Transport 1	ABC Transporter	ABC Transporter	TRINITY_DN53255_c0_g1_i1	57.69	78	31	1	3	236	1158	1233	2e-17	73.6
AT2G26910	Cutin Synthesis & Transport 1	ABC Transporter	ABC Transporter	TRINITY_DN63869_c0_g1_i1	43.28	67	38	0	6	206	67	133	1e-14	65.1
AT2G26910	Cutin Synthesis & Transport 1	ABC Transporter	ABC Transporter	TRINITY_DN41557_c0_g1_i1	66.07	56	19	0	181	14	1	56	2e-22	87.8
AT2G26910	Cutin Synthesis & Transport 1	ABC Transporter	ABC Transporter	TRINITY_DN31734_c0_g1_i1	63.58	615	221	2	2691	4529	807	1420	0	775
AT2G26910	Cutin Synthesis & Transport 1	ABC Transporter	ABC Transporter	TRINITY_DN31734_c0_g1_i2	56	1409	601	7	445	4638	20	1420	0	1543
AT2G26910	Cutin Synthesis & Transport 1	ABC Transporter	ABC Transporter	TRINITY_DN31734_c0_g1_i3	56	1409	601	7	419	4612	20	1420	0	1541
AT2G26910	Cutin Synthesis & Transport 1	ABC Transporter	ABC Transporter	TRINITY_DN31734_c0_g1_i4	63.58	615	221	2	2717	4555	807	1420	0	775
AT2G26910	Cutin Synthesis & Transport 1	ABC Transporter	ABC Transporter	TRINITY_DN31734_c0_g2_i1	51.11	90	41	2	66	329	1332	1420	5e-25	97.8
AT2G26910	Cutin Synthesis & Transport 1	ABC Transporter	ABC Transporter	TRINITY_DN64168_c0_g1_i1	43.33	60	34	0	110	289	28	87	4e-13	61.6
AT2G26910	Cutin Synthesis & Transport 1	ABC Transporter	ABC Transporter	TRINITY_DN59941_c0_g1_i1	66.67	72	24	0	1	216	133	204	3e-21	84
AT2G26910	Cutin Synthesis & Transport 1	ABC Transporter	ABC Transporter	TRINITY_DN22903_c0_g1_i1	82.73	139	24	0	25	441	275	413	7e-78	249
AT2G26910	Cutin Synthesis & Transport 1	ABC Transporter	ABC Transporter	TRINITY_DN22903_c1_g1_i1	70.18	114	33	1	85	423	326	439	2e-57	174
AT2G26910	Cutin Synthesis & Transport 1	ABC Transporter	ABC Transporter	TRINITY_DN22903_c2_g1_i1	66.67	102	34	0	330	25	187	288	2e-45	155
AT2G26910	Cutin Synthesis & Transport 1	ABC Transporter	ABC Transporter	TRINITY_DN59765_c0_g1_i1	46.67	90	48	0	271	2	1234	1323	1e-16	71.2
AT2G26910	Cutin Synthesis & Transport 1	ABC Transporter	ABC Transporter	TRINITY_DN30681_c0_g1_i1	65.52	261	90	0	1	783	939	1199	2e-109	343
AT2G26910	Cutin Synthesis & Transport 1	ABC Transporter	ABC Transporter	TRINITY_DN30681_c0_g1_i2	64.93	268	94	0	3	806	932	1199	2e-121	376
AT2G26910	Cutin Synthesis & Transport 1	ABC Transporter	ABC Transporter	TRINITY_DN56925_c0_g1_i1	46.15	65	35	0	197	3	526	590	2e-19	78.6
AT2G26910	Cutin Synthesis & Transport 1	ABC Transporter	ABC Transporter	TRINITY_DN42508_c0_g1_i1	41.42	169	67	7	7	417	833	1001	2e-21	87.4
AT2G26910	Cutin Synthesis & Transport 1	ABC Transporter	ABC Transporter	TRINITY_DN28927_c0_g1_i1	75.5	1008	245	1	3395	378	413	1420	0	1531
AT2G26910	Cutin Synthesis & Transport 1	ABC Transporter	ABC Transporter	TRINITY_DN63621_c0_g1_i1	79.38	97	20	0	293	3	836	932	6e-48	162
AT2G26910	Cutin Synthesis & Transport 1	ABC Transporter	ABC Transporter	TRINITY_DN27399_c0_g1_i1	49.89	880	436	3	2655	31	541	1420	0	868
AT2G26910	Cutin Synthesis & Transport 1	ABC Transporter	ABC Transporter	TRINITY_DN27491_c0_g1_i1	55.34	712	304	4	3	2102	667	1376	0	793
AT2G26910	Cutin Synthesis & Transport 1	ABC Transporter	ABC Transporter	TRINITY_DN7541_c0_g1_i1	49.22	193	98	0	5	583	1228	1420	7e-44	155
AT2G26910	Cutin Synthesis & Transport 1	ABC Transporter	ABC Transporter	TRINITY_DN65036_c0_g1_i1	52.21	136	63	1	2	409	1265	1398	6e-36	129
AT2G26910	Cutin Synthesis & Transport 1	ABC Transporter	ABC Transporter	TRINITY_DN7635_c0_g1_i1	36.17	94	59	1	190	471	19	111	2e-16	73.6
AT2G26910	Cutin Synthesis & Transport 1	ABC Transporter	ABC Transporter	TRINITY_DN7635_c1_g1_i1	57.14	42	18	0	155	280	173	214	5e-06	39.7
AT2G26910	Cutin Synthesis & Transport 1	ABC Transporter	ABC Transporter	TRINITY_DN48102_c0_g1_i1	75	72	18	0	217	2	806	877	8e-33	117
AT2G26910	Cutin Synthesis & Transport 1	ABC Transporter	ABC Transporter	TRINITY_DN42873_c0_g1_i1	45.45	44	21	1	72	194	5	48	6e-08	45.1
AT2G26910	Cutin Synthesis & Transport 1	ABC Transporter	ABC Transporter	TRINITY_DN39001_c3_g4_i1	32.61	46	31	0	207	70	968	1013	0.002	31.2
AT2G26910	Cutin Synthesis & Transport 1	ABC Transporter	ABC Transporter	TRINITY_DN54823_c0_g1_i1	42.31	78	43	1	21	254	755	830	3e-13	61.6
AT2G26910	Cutin Synthesis & Transport 1	ABC Transporter	ABC Transporter	TRINITY_DN23835_c0_g1_i1	58.65	445	183	1	2	1333	976	1420	3e-173	523
AT2G26910	Cutin Synthesis & Transport 1	ABC Transporter	ABC Transporter	TRINITY_DN23835_c0_g2_i1	58.65	445	183	1	2	1333	976	1420	3e-173	523
AT2G26910	Cutin Synthesis & Transport 1	ABC Transporter	ABC Transporter	TRINITY_DN23835_c1_g1_i1	52.49	301	135	3	1	891	671	967	6e-95	303
AT2G26910	Cutin Synthesis & Transport 1	ABC Transporter	ABC Transporter	TRINITY_DN23821_c0_g1_i1	70.77	763	198	2	2487	199	683	1420	0	1041
AT2G26910	Cutin Synthesis & Transport 1	ABC Transporter	ABC Transporter	TRINITY_DN23821_c0_g1_i2	70.22	695	182	2	2283	199	751	1420	0	954
AT2G26910	Cutin Synthesis & Transport 1	ABC Transporter	ABC Transporter	TRINITY_DN55357_c0_g1_i1	56.52	69	30	0	207	1	407	475	8e-22	85.5
AT2G26910	Cutin Synthesis & Transport 1	ABC Transporter	ABC Transporter	TRINITY_DN6946_c0_g1_i1	41.03	78	46	0	1	234	486	563	4e-15	66.6
AT2G26910	Cutin Synthesis & Transport 1	ABC Transporter	ABC Transporter	TRINITY_DN11108_c0_g1_i1	50.43	115	57	0	3	347	1306	1420	4e-35	126
AT2G26910	Cutin Synthesis & Transport 1	ABC Transporter	ABC Transporter	TRINITY_DN11108_c0_g2_i1	46.05	76	41	0	89	316	1345	1420	1e-18	73.9
AT2G26910	Cutin Synthesis & Transport 1	ABC Transporter	ABC Transporter	TRINITY_DN51247_c0_g1_i1	62.5	64	24	0	59	250	1295	1358	1e-27	102
AT2G26910	Cutin Synthesis & Transport 1	ABC Transporter	ABC Transporter	TRINITY_DN62578_c0_g1_i1	64.04	114	41	0	344	3	212	325	3e-48	163
AT2G26910	Cutin Synthesis & Transport 1	ABC Transporter	ABC Transporter	TRINITY_DN49242_c0_g1_i1	57.25	138	59	0	416	3	144	281	2e-46	160
AT2G26910	Cutin Synthesis & Transport 1	ABC Transporter	ABC Transporter	TRINITY_DN38845_c0_g1_i1	57.94	233	93	1	876	193	1188	1420	2e-82	270
AT2G26910	Cutin Synthesis & Transport 1	ABC Transporter	ABC Transporter	TRINITY_DN38845_c0_g1_i2	61.77	429	159	1	1464	193	992	1420	2e-166	507
AT2G26910	Cutin Synthesis & Transport 1	ABC Transporter	ABC Transporter	TRINITY_DN38845_c0_g2_i1	67.63	139	45	0	779	1195	292	430	1e-57	201
AT2G26910	Cutin Synthesis & Transport 1	ABC Transporter	ABC Transporter	TRINITY_DN38845_c0_g2_i2	54.83	1005	439	4	340	3333	3	999	0	1078
AT2G26910	Cutin Synthesis & Transport 1	ABC Transporter	ABC Transporter	TRINITY_DN38845_c0_g2_i3	63.16	133	48	1	779	1177	292	423	2e-47	172
AT2G26910	Cutin Synthesis & Transport 1	ABC Transporter	ABC Transporter	TRINITY_DN38845_c0_g2_i4	54.93	1005	438	4	328	3321	3	999	0	1080
AT2G26910	Cutin Synthesis & Transport 1	ABC Transporter	ABC Transporter	TRINITY_DN38845_c0_g2_i5	54.29	571	250	2	1551	3254	437	999	0	608
AT2G26910	Cutin Synthesis & Transport 1	ABC Transporter	ABC Transporter	TRINITY_DN38845_c0_g2_i6	63.43	134	47	1	767	1168	292	423	5e-48	174
AT2G26910	Cutin Synthesis & Transport 1	ABC Transporter	ABC Transporter	TRINITY_DN38845_c0_g2_i7	38.04	92	52	3	331	594	1	91	1e-11	58.9
AT2G26910	Cutin Synthesis & Transport 1	ABC Transporter	ABC Transporter	TRINITY_DN38845_c0_g2_i8	45.4	359	155	3	1	993	85	430	1e-81	268
AT2G26910	Cutin Synthesis & Transport 1	ABC Transporter	ABC Transporter	TRINITY_DN38845_c0_g2_i9	39.13	92	51	3	319	582	1	91	3e-12	60.8
AT2G26910	Cutin Synthesis & Transport 1	ABC Transporter	ABC Transporter	TRINITY_DN38845_c0_g2_i10	54.46	426	187	4	319	1584	1	423	2e-137	443
AT2G26910	Cutin Synthesis & Transport 1	ABC Transporter	ABC Transporter	TRINITY_DN38845_c0_g2_i11	58.73	332	136	1	61	1056	93	423	7e-124	388
AT2G26910	Cutin Synthesis & Transport 1	ABC Transporter	ABC Transporter	TRINITY_DN38845_c0_g2_i12	43.34	353	158	4	1	975	85	423	7e-71	238
AT2G26910	Cutin Synthesis & Transport 1	ABC Transporter	ABC Transporter	TRINITY_DN3302_c0_g1_i1	51.95	77	37	0	1	231	443	519	2e-19	79.3
AT2G26910	Cutin Synthesis & Transport 1	ABC Transporter	ABC Transporter	TRINITY_DN5_c0_g1_i1	64.88	242	85	0	728	3	983	1224	9e-109	340
AT2G26910	Cutin Synthesis & Transport 1	ABC Transporter	ABC Transporter	TRINITY_DN5_c1_g1_i1	72.29	83	23	0	3	251	900	982	9e-36	126
AT2G26910	Cutin Synthesis & Transport 1	ABC Transporter	ABC Transporter	TRINITY_DN15451_c0_g1_i1	58.43	89	37	0	269	3	1081	1169	3e-32	116
AT2G26910	Cutin Synthesis & Transport 1	ABC Transporter	ABC Transporter	TRINITY_DN44499_c0_g1_i1	61.82	55	21	0	38	202	801	855	1e-19	79
AT2G26910	Cutin Synthesis & Transport 1	ABC Transporter	ABC Transporter	TRINITY_DN54717_c0_g1_i1	33.33	66	43	1	288	91	1295	1359	6e-08	45.8
AT2G26910	Cutin Synthesis & Transport 1	ABC Transporter	ABC Transporter	TRINITY_DN51753_c0_g1_i1	73.58	106	28	0	2	319	823	928	5e-51	171
AT2G26910	Cutin Synthesis & Transport 1	ABC Transporter	ABC Transporter	TRINITY_DN49700_c0_g1_i1	51.47	136	63	3	403	2	865	999	5e-33	120
AT2G26910	Cutin Synthesis & Transport 1	ABC Transporter	ABC Transporter	TRINITY_DN55238_c0_g1_i1	48.28	87	45	0	261	1	504	590	1e-26	100
AT2G26910	Cutin Synthesis & Transport 1	ABC Transporter	ABC Transporter	TRINITY_DN4178_c0_g1_i1	61.94	155	59	0	2	466	313	467	5e-63	207
AT2G26910	Cutin Synthesis & Transport 1	ABC Transporter	ABC Transporter	TRINITY_DN6819_c0_g1_i1	46.15	91	49	0	275	3	436	526	8e-19	77.8
AT2G26910	Cutin Synthesis & Transport 1	ABC Transporter	ABC Transporter	TRINITY_DN44701_c0_g1_i1	29.41	68	45	2	241	44	1328	1394	0.004	30.4
AT2G26910	Cutin Synthesis & Transport 1	ABC Transporter	ABC Transporter	TRINITY_DN28475_c0_g1_i1	59.78	92	37	0	277	2	1186	1277	7e-45	117
AT2G26910	Cutin Synthesis & Transport 1	ABC Transporter	ABC Transporter	TRINITY_DN28475_c0_g2_i1	66.89	299	99	0	898	2	979	1277	2e-122	380
AT2G26910	Cutin Synthesis & Transport 1	ABC Transporter	ABC Transporter	TRINITY_DN28475_c1_g1_i1	53.54	127	56	2	69	440	1294	1420	1e-35	129
AT2G26910	Cutin Synthesis & Transport 1	ABC Transporter	ABC Transporter	TRINITY_DN47376_c0_g1_i1	43.24	74	42	0	1	222	420	493	8e-16	68.6
AT2G26910	Cutin Synthesis & Transport 1	ABC Transporter	ABC Transporter	TRINITY_DN5409_c0_g1_i1	63.51	74	27	0	3	224	1230	1303	3e-16	69.7
AT2G26910	Cutin Synthesis & Transport 1	ABC Transporter	ABC Transporter	TRINITY_DN29316_c0_g1_i1	56.11	221	97	0	1	663	1200	1420	1e-68	228
AT2G26910	Cutin Synthesis & Transport 1	ABC Transporter	ABC Transporter	TRINITY_DN29316_c0_g1_i2	53.09	162	76	0	3	488	1259	1420	1e-43	154
AT2G26910	Cutin Synthesis & Transport 1	ABC Transporter	ABC Transporter	TRINITY_DN29316_c1_g1_i1	53.62	69	32	0	208	2	1318	1386	3e-21	84
AT2G26910	Cutin Synthesis & Transport 1	ABC Transporter	ABC Transporter	TRINITY_DN45480_c0_g1_i1	64	50	18	0	120	269	807	856	5e-18	75.5
AT2G26910	Cutin Synthesis & Transport 1	ABC Transporter	ABC Transporter	TRINITY_DN65429_c0_g1_i1	44.12	34	15	2	95	3	1	33	0.004	30.8
AT2G26910	Cutin Synthesis & Transport 1	ABC Transporter	ABC Transporter	TRINITY_DN50866_c0_g1_i1	61.25	80	31	0	242	3	257	336	3e-30	110
AT2G26910	Cutin Synthesis & Transport 1	ABC Transporter	ABC Transporter	TRINITY_DN46747_c0_g1_i1	96	25	1	0	269	195	981	1005	8e-17	54.3
AT2G26910	Cutin Synthesis & Transport 1	ABC Transporter	ABC Transporter	TRINITY_DN53417_c0_g1_i1	71.69	166	47	0	500	3	806	971	5e-78	251
AT2G33510	Cutin Synthesis & Transport 1	a WW domain-containing unknown protein	A WW domain-containing protein	TRINITY_DN25834_c0_g1_i2	54.17	24	11	0	728	657	52	75	0.003	34.3
AT2G33510	Cutin Synthesis & Transport 1	a WW domain-containing unknown protein	A WW domain-containing protein	TRINITY_DN23832_c0_g1_i1	38.1	42	26	0	226	351	50	91	0.0001	37.7
AT2G33510	Cutin Synthesis & Transport 1	a WW domain-containing unknown protein	A WW domain-containing protein	TRINITY_DN6724_c0_g1_i1	43.98	191	91	3	153	698	4	187	1e-36	127
AT2G38110	Cutin Synthesis & Transport 1	Glycerol-3-Phosphate Acyltransferase	sn-2-Glycerol-3-Phosphate Acyltransferase / Phosphatase	TRINITY_DN57771_c0_g1_i1	53.85	26	11	1	1	78	181	205	0.003	30.8
AT2G45970	Cutin Synthesis & Transport 1	Fatty Acyl omega-Hydroxylase	Fatty Acyl omega-Hydroxylase (CYP86A)	TRINITY_DN58497_c0_g1_i1	42.16	102	43	2	2	283	371	464	1e-22	88.2
AT2G45970	Cutin Synthesis & Transport 1	Fatty Acyl omega-Hydroxylase	Fatty Acyl omega-Hydroxylase (CYP86A)	TRINITY_DN28082_c0_g1_i7	36.04	222	125	6	428	1066	168	381	8e-46	140
AT2G45970	Cutin Synthesis & Transport 1	Fatty Acyl omega-Hydroxylase	Fatty Acyl omega-Hydroxylase (CYP86A)	TRINITY_DN45945_c0_g1_i1	54.1	61	28	0	16	198	84	144	6e-18	73.9
AT2G45970	Cutin Synthesis & Transport 1	Fatty Acyl omega-Hydroxylase	Fatty Acyl omega-Hydroxylase (CYP86A)	TRINITY_DN56292_c0_g1_i1	63.27	49	18	0	3	149	302	350	1e-13	62.8
AT2G45970	Cutin Synthesis & Transport 1	Fatty Acyl omega-Hydroxylase	Fatty Acyl omega-Hydroxylase (CYP86A)	TRINITY_DN38792_c2_g2_i1	37.04	108	61	4	325	20	373	479	3e-08	46.6
AT2G45970	Cutin Synthesis & Transport 1	Fatty Acyl omega-Hydroxylase	Fatty Acyl omega-Hydroxylase (CYP86A)	TRINITY_DN51061_c0_g1_i1	91.36	81	7	0	3	245	45	125	1e-55	178
AT2G45970	Cutin Synthesis & Transport 1	Fatty Acyl omega-Hydroxylase	Fatty Acyl omega-Hydroxylase (CYP86A)	TRINITY_DN51061_c0_g2_i1	89.55	67	7	0	3	203	45	111	6e-44	146
AT3G01140	Cutin Synthesis & Transport 1	MYB Transcription Factors	Myb Transcription Factors	TRINITY_DN34954_c0_g1_i1	47.33	131	59	4	125	505	57	181	2e-30	115
AT3G01140	Cutin Synthesis & Transport 1	MYB Transcription Factors	Myb Transcription Factors	TRINITY_DN34863_c1_g1_i2	53.25	154	63	1	354	788	54	207	5e-51	176
AT3G01140	Cutin Synthesis & Transport 1	MYB Transcription Factors	Myb Transcription Factors	TRINITY_DN34863_c1_g1_i3	53.25	154	63	1	222	656	54	207	3e-51	176
AT3G01140	Cutin Synthesis & Transport 1	MYB Transcription Factors	Myb Transcription Factors	TRINITY_DN34863_c1_g1_i4	66.67	78	26	0	222	455	54	131	5e-31	119
AT3G01140	Cutin Synthesis & Transport 1	MYB Transcription Factors	Myb Transcription Factors	TRINITY_DN13140_c0_g1_i1	69.57	69	19	1	2	202	146	214	2e-15	70.9
AT3G01140	Cutin Synthesis & Transport 1	MYB Transcription Factors	Myb Transcription Factors	TRINITY_DN13140_c1_g1_i1	82.24	107	18	1	321	1	47	152	1e-59	188
AT3G01140	Cutin Synthesis & Transport 1	MYB Transcription Factors	Myb Transcription Factors	TRINITY_DN38861_c2_g8_i1	62.11	95	35	1	594	878	60	153	1e-35	130
AT3G01140	Cutin Synthesis & Transport 1	MYB Transcription Factors	Myb Transcription Factors	TRINITY_DN38861_c2_g8_i4	62.11	95	35	1	488	772	60	153	5e-36	130
AT3G01140	Cutin Synthesis & Transport 1	MYB Transcription Factors	Myb Transcription Factors	TRINITY_DN38861_c2_g8_i5	62.11	95	35	1	516	800	60	153	6e-36	130
AT3G01140	Cutin Synthesis & Transport 1	MYB Transcription Factors	Myb Transcription Factors	TRINITY_DN38861_c2_g8_i6	62.11	95	35	1	396	680	60	153	2e-36	130
AT3G01140	Cutin Synthesis & Transport 1	MYB Transcription Factors	Myb Transcription Factors	TRINITY_DN38861_c2_g8_i8	62.11	95	35	1	495	779	60	153	5e-36	130
AT3G01140	Cutin Synthesis & Transport 1	MYB Transcription Factors	Myb Transcription Factors	TRINITY_DN38861_c2_g8_i9	62.11	95	35	1	592	876	60	153	1e-35	130
AT3G01140	Cutin Synthesis & Transport 1	MYB Transcription Factors	Myb Transcription Factors	TRINITY_DN27960_c0_g1_i1	34.21	38	25	0	944	831	118	155	0.003	35
AT3G01140	Cutin Synthesis & Transport 1	MYB Transcription Factors	Myb Transcription Factors	TRINITY_DN25583_c0_g1_i1	77.78	27	6	0	181	261	88	114	6e-10	50.8
AT3G01140	Cutin Synthesis & Transport 1	MYB Transcription Factors	Myb Transcription Factors	TRINITY_DN25583_c0_g2_i1	34.95	103	24	2	97	405	55	114	2e-11	56.2
AT3G01140	Cutin Synthesis & Transport 1	MYB Transcription Factors	Myb Transcription Factors	TRINITY_DN25583_c0_g3_i1	61.76	68	26	0	228	431	88	155	1e-26	95.1
AT3G01140	Cutin Synthesis & Transport 1	MYB Transcription Factors	Myb Transcription Factors	TRINITY_DN25384_c0_g2_i1	71.88	64	18	0	2	193	95	158	3e-28	102
AT3G01140	Cutin Synthesis & Transport 1	MYB Transcription Factors	Myb Transcription Factors	TRINITY_DN29169_c0_g1_i1	53.66	123	57	0	841	473	51	173	2e-37	136
AT3G01140	Cutin Synthesis & Transport 1	MYB Transcription Factors	Myb Transcription Factors	TRINITY_DN37490_c0_g1_i3	61.54	26	10	0	155	232	137	162	0.004	36.2
AT3G01140	Cutin Synthesis & Transport 1	MYB Transcription Factors	Myb Transcription Factors	TRINITY_DN37490_c0_g1_i4	61.54	26	10	0	155	232	137	162	0.004	36.2
AT3G01140	Cutin Synthesis & Transport 1	MYB Transcription Factors	Myb Transcription Factors	TRINITY_DN37490_c0_g1_i6	61.54	26	10	0	155	232	137	162	0.004	36.2
AT3G01140	Cutin Synthesis & Transport 1	MYB Transcription Factors	Myb Transcription Factors	TRINITY_DN37490_c0_g1_i8	61.54	26	10	0	155	232	137	162	0.004	36.2
AT3G01140	Cutin Synthesis & Transport 1	MYB Transcription Factors	Myb Transcription Factors	TRINITY_DN37490_c0_g1_i10	61.54	26	10	0	155	232	137	162	0.003	36.2
AT3G01140	Cutin Synthesis & Transport 1	MYB Transcription Factors	Myb Transcription Factors	TRINITY_DN37490_c0_g1_i11	61.54	26	10	0	155	232	137	162	0.001	36.2
AT3G01140	Cutin Synthesis & Transport 1	MYB Transcription Factors	Myb Transcription Factors	TRINITY_DN37490_c0_g1_i13	61.54	26	10	0	155	232	137	162	0.004	36.2
AT3G01140	Cutin Synthesis & Transport 1	MYB Transcription Factors	Myb Transcription Factors	TRINITY_DN37490_c0_g1_i14	61.54	26	10	0	155	232	137	162	0.0007	36.2
AT3G01140	Cutin Synthesis & Transport 1	MYB Transcription Factors	Myb Transcription Factors	TRINITY_DN28662_c0_g1_i1	57.49	207	61	3	66	629	15	213	3e-73	232
AT3G04290	Cutin Synthesis & Transport 1	Polyester Synthase	Polyester Synthase	TRINITY_DN64228_c0_g1_i1	33.33	111	63	3	39	362	10	112	2e-11	55.8
AT3G04290	Cutin Synthesis & Transport 1	Polyester Synthase	Polyester Synthase	TRINITY_DN11739_c0_g1_i1	38.54	314	185	6	1171	239	38	346	1e-65	213
AT3G04290	Cutin Synthesis & Transport 1	Polyester Synthase	Polyester Synthase	TRINITY_DN28175_c0_g1_i1	39.29	56	30	3	370	203	295	346	6e-05	38.1
AT3G04290	Cutin Synthesis & Transport 1	Polyester Synthase	Polyester Synthase	TRINITY_DN57869_c0_g1_i1	45.69	116	59	2	22	369	8	119	5e-26	97.1
AT3G04290	Cutin Synthesis & Transport 1	Polyester Synthase	Polyester Synthase	TRINITY_DN12992_c0_g1_i1	44.44	54	30	0	164	3	288	341	5e-12	58.5
AT3G04290	Cutin Synthesis & Transport 1	Polyester Synthase	Polyester Synthase	TRINITY_DN32820_c1_g1_i1	33.24	361	224	9	1272	202	8	355	3e-60	199
AT3G04290	Cutin Synthesis & Transport 1	Polyester Synthase	Polyester Synthase	TRINITY_DN32820_c1_g1_i2	32.96	361	222	9	1272	202	11	355	3e-58	195
AT3G04290	Cutin Synthesis & Transport 1	Polyester Synthase	Polyester Synthase	TRINITY_DN32820_c1_g1_i3	32.28	158	103	3	675	202	202	355	6e-23	91.7
AT3G04290	Cutin Synthesis & Transport 1	Polyester Synthase	Polyester Synthase	TRINITY_DN49514_c0_g1_i1	30.11	93	63	1	8	280	117	209	3e-12	57.8
AT3G04290	Cutin Synthesis & Transport 1	Polyester Synthase	Polyester Synthase	TRINITY_DN48756_c0_g1_i1	32.43	148	86	5	421	17	24	170	4e-16	71.2
AT3G04290	Cutin Synthesis & Transport 1	Polyester Synthase	Polyester Synthase	TRINITY_DN21605_c0_g1_i1	50	50	25	0	295	146	289	338	3e-11	55.5
AT3G04290	Cutin Synthesis & Transport 1	Polyester Synthase	Polyester Synthase	TRINITY_DN38252_c0_g1_i1	36.07	341	205	7	244	1251	8	340	1e-68	224
AT3G04290	Cutin Synthesis & Transport 1	Polyester Synthase	Polyester Synthase	TRINITY_DN38252_c0_g1_i2	36.99	219	106	5	244	894	8	196	5e-38	136
AT3G04290	Cutin Synthesis & Transport 1	Polyester Synthase	Polyester Synthase	TRINITY_DN38252_c0_g1_i3	40.93	193	107	4	19	588	8	196	1e-42	145
AT3G04290	Cutin Synthesis & Transport 1	Polyester Synthase	Polyester Synthase	TRINITY_DN38252_c0_g1_i4	33.79	145	67	4	455	883	79	196	6e-19	81.6
AT3G04290	Cutin Synthesis & Transport 1	Polyester Synthase	Polyester Synthase	TRINITY_DN38252_c0_g1_i5	33.88	245	152	6	455	1174	79	318	4e-40	144
AT3G04290	Cutin Synthesis & Transport 1	Polyester Synthase	Polyester Synthase	TRINITY_DN45404_c0_g1_i1	38.17	186	111	3	1	546	31	216	5e-38	132
AT3G04290	Cutin Synthesis & Transport 1	Polyester Synthase	Polyester Synthase	TRINITY_DN57174_c0_g1_i1	38.98	118	70	2	357	4	94	209	8e-17	71.6
AT3G04290	Cutin Synthesis & Transport 1	Polyester Synthase	Polyester Synthase	TRINITY_DN29056_c0_g1_i1	37.18	156	96	2	563	96	203	356	3e-31	114
AT3G04290	Cutin Synthesis & Transport 1	Polyester Synthase	Polyester Synthase	TRINITY_DN12443_c0_g1_i1	72.73	66	18	0	200	3	24	89	3e-28	102
AT3G10570	Cutin Synthesis & Transport 1	Fatty Acyl in-chain Hydroxylase	Fatty Acyl in-chain Hydroxylase (CYP77A)	TRINITY_DN32044_c0_g1_i1	20.51	429	282	12	237	1379	75	492	5e-14	70.1
AT3G10570	Cutin Synthesis & Transport 1	Fatty Acyl in-chain Hydroxylase	Fatty Acyl in-chain Hydroxylase (CYP77A)	TRINITY_DN34804_c0_g2_i1	28.35	194	131	3	778	209	302	491	1e-16	77.8
AT3G10570	Cutin Synthesis & Transport 1	Fatty Acyl in-chain Hydroxylase	Fatty Acyl in-chain Hydroxylase (CYP77A)	TRINITY_DN34804_c0_g2_i2	31.89	185	121	3	770	219	302	482	7e-20	87.8
AT3G10570	Cutin Synthesis & Transport 1	Fatty Acyl in-chain Hydroxylase	Fatty Acyl in-chain Hydroxylase (CYP77A)	TRINITY_DN34804_c0_g2_i3	32.62	141	93	2	638	219	343	482	2e-17	76.6
AT3G10570	Cutin Synthesis & Transport 1	Fatty Acyl in-chain Hydroxylase	Fatty Acyl in-chain Hydroxylase (CYP77A)	TRINITY_DN34804_c0_g2_i4	27.32	194	133	3	778	209	302	491	7e-16	75.5
AT3G10570	Cutin Synthesis & Transport 1	Fatty Acyl in-chain Hydroxylase	Fatty Acyl in-chain Hydroxylase (CYP77A)	TRINITY_DN34804_c0_g2_i6	28.11	185	125	3	778	236	302	482	1e-15	73.9
AT3G10570	Cutin Synthesis & Transport 1	Fatty Acyl in-chain Hydroxylase	Fatty Acyl in-chain Hydroxylase (CYP77A)	TRINITY_DN55734_c0_g1_i1	30.14	73	49	1	215	3	413	485	4e-08	45.8
AT3G10570	Cutin Synthesis & Transport 1	Fatty Acyl in-chain Hydroxylase	Fatty Acyl in-chain Hydroxylase (CYP77A)	TRINITY_DN57750_c0_g1_i1	29.55	44	31	0	8	139	449	492	0.002	30.8
AT3G10570	Cutin Synthesis & Transport 1	Fatty Acyl in-chain Hydroxylase	Fatty Acyl in-chain Hydroxylase (CYP77A)	TRINITY_DN25856_c0_g1_i1	26.8	194	125	4	986	1537	303	489	2e-18	84.3
AT3G10570	Cutin Synthesis & Transport 1	Fatty Acyl in-chain Hydroxylase	Fatty Acyl in-chain Hydroxylase (CYP77A)	TRINITY_DN63742_c0_g1_i1	22.92	48	37	0	149	6	64	111	0.002	32.3
AT3G10570	Cutin Synthesis & Transport 1	Fatty Acyl in-chain Hydroxylase	Fatty Acyl in-chain Hydroxylase (CYP77A)	TRINITY_DN38900_c1_g2_i1	28.17	71	50	1	5	214	109	179	8e-07	41.6
AT3G10570	Cutin Synthesis & Transport 1	Fatty Acyl in-chain Hydroxylase	Fatty Acyl in-chain Hydroxylase (CYP77A)	TRINITY_DN24738_c0_g1_i1	37.5	64	39	1	17	208	446	508	5e-10	51.2
AT3G10570	Cutin Synthesis & Transport 1	Fatty Acyl in-chain Hydroxylase	Fatty Acyl in-chain Hydroxylase (CYP77A)	TRINITY_DN34158_c0_g3_i1	37.5	32	20	0	1665	1760	449	480	0.0002	30
AT3G10570	Cutin Synthesis & Transport 1	Fatty Acyl in-chain Hydroxylase	Fatty Acyl in-chain Hydroxylase (CYP77A)	TRINITY_DN34158_c0_g3_i2	36.36	33	21	0	1563	1661	448	480	0.0002	30
AT3G10570	Cutin Synthesis & Transport 1	Fatty Acyl in-chain Hydroxylase	Fatty Acyl in-chain Hydroxylase (CYP77A)	TRINITY_DN34158_c0_g3_i7	36.36	33	21	0	1563	1661	448	480	0.0002	30
AT3G10570	Cutin Synthesis & Transport 1	Fatty Acyl in-chain Hydroxylase	Fatty Acyl in-chain Hydroxylase (CYP77A)	TRINITY_DN34158_c0_g3_i8	37.5	32	20	0	1665	1760	449	480	0.0002	30
AT3G10570	Cutin Synthesis & Transport 1	Fatty Acyl in-chain Hydroxylase	Fatty Acyl in-chain Hydroxylase (CYP77A)	TRINITY_DN35636_c0_g1_i1	67.25	458	149	1	1517	144	55	511	0	663
AT3G10570	Cutin Synthesis & Transport 1	Fatty Acyl in-chain Hydroxylase	Fatty Acyl in-chain Hydroxylase (CYP77A)	TRINITY_DN35636_c0_g2_i1	71.64	67	19	0	356	156	445	511	1e-29	107
AT3G10570	Cutin Synthesis & Transport 1	Fatty Acyl in-chain Hydroxylase	Fatty Acyl in-chain Hydroxylase (CYP77A)	TRINITY_DN22167_c0_g1_i1	64.9	453	157	2	293	1648	55	506	0	614
AT3G10570	Cutin Synthesis & Transport 1	Fatty Acyl in-chain Hydroxylase	Fatty Acyl in-chain Hydroxylase (CYP77A)	TRINITY_DN48317_c0_g1_i1	45.88	85	45	1	259	5	404	487	1e-25	95.9
AT3G10570	Cutin Synthesis & Transport 1	Fatty Acyl in-chain Hydroxylase	Fatty Acyl in-chain Hydroxylase (CYP77A)	TRINITY_DN62559_c0_g1_i1	28.71	101	70	1	306	4	302	400	1e-08	47.8
AT3G10570	Cutin Synthesis & Transport 1	Fatty Acyl in-chain Hydroxylase	Fatty Acyl in-chain Hydroxylase (CYP77A)	TRINITY_DN38792_c2_g1_i1	27.94	136	96	2	681	277	304	438	3e-11	60.1
AT3G10570	Cutin Synthesis & Transport 1	Fatty Acyl in-chain Hydroxylase	Fatty Acyl in-chain Hydroxylase (CYP77A)	TRINITY_DN38792_c2_g1_i2	27.21	136	97	2	681	277	304	438	6e-14	68.6
AT3G10570	Cutin Synthesis & Transport 1	Fatty Acyl in-chain Hydroxylase	Fatty Acyl in-chain Hydroxylase (CYP77A)	TRINITY_DN38792_c2_g1_i3	26.97	178	125	3	738	217	304	480	6e-14	67.8
AT3G10570	Cutin Synthesis & Transport 1	Fatty Acyl in-chain Hydroxylase	Fatty Acyl in-chain Hydroxylase (CYP77A)	TRINITY_DN38792_c2_g1_i4	28.15	135	95	2	751	350	304	437	3e-11	59.7
AT3G10570	Cutin Synthesis & Transport 1	Fatty Acyl in-chain Hydroxylase	Fatty Acyl in-chain Hydroxylase (CYP77A)	TRINITY_DN38792_c2_g1_i5	27.94	136	96	2	753	349	304	438	2e-11	60.8
AT3G10570	Cutin Synthesis & Transport 1	Fatty Acyl in-chain Hydroxylase	Fatty Acyl in-chain Hydroxylase (CYP77A)	TRINITY_DN38792_c2_g1_i6	27.87	122	83	3	570	217	360	480	3e-10	54.3
AT3G10570	Cutin Synthesis & Transport 1	Fatty Acyl in-chain Hydroxylase	Fatty Acyl in-chain Hydroxylase (CYP77A)	TRINITY_DN38792_c2_g1_i7	28.75	80	55	2	583	347	360	438	9e-08	47
AT3G10570	Cutin Synthesis & Transport 1	Fatty Acyl in-chain Hydroxylase	Fatty Acyl in-chain Hydroxylase (CYP77A)	TRINITY_DN38792_c2_g1_i8	28.15	135	95	2	700	299	304	437	2e-11	59.7
AT3G10570	Cutin Synthesis & Transport 1	Fatty Acyl in-chain Hydroxylase	Fatty Acyl in-chain Hydroxylase (CYP77A)	TRINITY_DN38792_c2_g1_i9	26.7	176	124	3	738	223	304	478	2e-16	76.6
AT3G10570	Cutin Synthesis & Transport 1	Fatty Acyl in-chain Hydroxylase	Fatty Acyl in-chain Hydroxylase (CYP77A)	TRINITY_DN23759_c1_g1_i1	48.41	126	64	1	32	409	304	428	8e-41	139
AT3G10570	Cutin Synthesis & Transport 1	Fatty Acyl in-chain Hydroxylase	Fatty Acyl in-chain Hydroxylase (CYP77A)	TRINITY_DN48772_c0_g1_i1	27.13	129	86	2	556	194	361	489	3e-12	60.1
AT3G10570	Cutin Synthesis & Transport 1	Fatty Acyl in-chain Hydroxylase	Fatty Acyl in-chain Hydroxylase (CYP77A)	TRINITY_DN13364_c0_g1_i1	44.55	110	56	2	6	326	405	512	2e-29	107
AT3G10570	Cutin Synthesis & Transport 1	Fatty Acyl in-chain Hydroxylase	Fatty Acyl in-chain Hydroxylase (CYP77A)	TRINITY_DN13364_c0_g2_i1	44.55	110	56	2	6	326	405	512	5e-29	106
AT3G10570	Cutin Synthesis & Transport 1	Fatty Acyl in-chain Hydroxylase	Fatty Acyl in-chain Hydroxylase (CYP77A)	TRINITY_DN13303_c0_g1_i1	27.34	128	85	2	598	215	360	479	2e-11	58.5
AT3G10570	Cutin Synthesis & Transport 1	Fatty Acyl in-chain Hydroxylase	Fatty Acyl in-chain Hydroxylase (CYP77A)	TRINITY_DN49763_c0_g1_i1	31.37	51	35	0	207	55	64	114	4e-06	40
AT3G10570	Cutin Synthesis & Transport 1	Fatty Acyl in-chain Hydroxylase	Fatty Acyl in-chain Hydroxylase (CYP77A)	TRINITY_DN29656_c0_g1_i1	39.24	79	48	0	246	10	73	151	4e-16	71.6
AT3G10570	Cutin Synthesis & Transport 1	Fatty Acyl in-chain Hydroxylase	Fatty Acyl in-chain Hydroxylase (CYP77A)	TRINITY_DN29656_c1_g1_i1	28.28	145	96	4	417	1	170	312	8e-10	52
AT3G10570	Cutin Synthesis & Transport 1	Fatty Acyl in-chain Hydroxylase	Fatty Acyl in-chain Hydroxylase (CYP77A)	TRINITY_DN29656_c2_g1_i1	35.82	402	249	6	1207	8	73	467	3e-82	263
AT3G10570	Cutin Synthesis & Transport 1	Fatty Acyl in-chain Hydroxylase	Fatty Acyl in-chain Hydroxylase (CYP77A)	TRINITY_DN29656_c2_g1_i2	35.15	404	251	7	1213	8	73	467	3e-80	258
AT3G10570	Cutin Synthesis & Transport 1	Fatty Acyl in-chain Hydroxylase	Fatty Acyl in-chain Hydroxylase (CYP77A)	TRINITY_DN29670_c0_g1_i1	27.47	182	121	3	868	344	313	490	3e-17	80.5
AT3G10570	Cutin Synthesis & Transport 1	Fatty Acyl in-chain Hydroxylase	Fatty Acyl in-chain Hydroxylase (CYP77A)	TRINITY_DN20181_c0_g1_i1	45	40	22	0	123	4	57	96	3e-07	43.5
AT3G10570	Cutin Synthesis & Transport 1	Fatty Acyl in-chain Hydroxylase	Fatty Acyl in-chain Hydroxylase (CYP77A)	TRINITY_DN59333_c0_g1_i1	32.43	37	25	0	214	104	443	479	0.001	31.6
AT3G10570	Cutin Synthesis & Transport 1	Fatty Acyl in-chain Hydroxylase	Fatty Acyl in-chain Hydroxylase (CYP77A)	TRINITY_DN55493_c0_g1_i1	44.19	43	23	1	266	141	470	512	6e-05	36.2
AT3G10570	Cutin Synthesis & Transport 1	Fatty Acyl in-chain Hydroxylase	Fatty Acyl in-chain Hydroxylase (CYP77A)	TRINITY_DN37666_c4_g2_i1	47.44	78	38	1	2	226	435	512	3e-18	84.3
AT3G10570	Cutin Synthesis & Transport 1	Fatty Acyl in-chain Hydroxylase	Fatty Acyl in-chain Hydroxylase (CYP77A)	TRINITY_DN37666_c4_g2_i2	47.44	78	38	1	2	226	435	512	3e-18	84.3
AT3G10570	Cutin Synthesis & Transport 1	Fatty Acyl in-chain Hydroxylase	Fatty Acyl in-chain Hydroxylase (CYP77A)	TRINITY_DN37666_c4_g2_i3	47.44	78	38	1	2	226	435	512	2e-18	84.3
AT3G10570	Cutin Synthesis & Transport 1	Fatty Acyl in-chain Hydroxylase	Fatty Acyl in-chain Hydroxylase (CYP77A)	TRINITY_DN37666_c4_g3_i1	47.44	78	38	1	2	226	435	512	2e-19	84.3
AT3G10570	Cutin Synthesis & Transport 1	Fatty Acyl in-chain Hydroxylase	Fatty Acyl in-chain Hydroxylase (CYP77A)	TRINITY_DN31647_c0_g1_i2	27.49	171	111	5	760	278	324	491	3e-10	58.5
AT3G10570	Cutin Synthesis & Transport 1	Fatty Acyl in-chain Hydroxylase	Fatty Acyl in-chain Hydroxylase (CYP77A)	TRINITY_DN31647_c0_g1_i3	27.49	171	111	5	760	278	324	491	8e-10	57
AT3G48720	Cutin Synthesis & Transport 1	Feruloyl Transferase	Feruloyl-CoA : omega-hydroxy fatty acid Transferase	TRINITY_DN4834_c0_g1_i1	38.36	159	98	0	480	4	148	306	2e-37	130
AT3G48720	Cutin Synthesis & Transport 1	Feruloyl Transferase	Feruloyl-CoA : omega-hydroxy fatty acid Transferase	TRINITY_DN5089_c0_g1_i1	37.5	56	34	1	174	7	143	197	2e-08	47
AT3G48720	Cutin Synthesis & Transport 1	Feruloyl Transferase	Feruloyl-CoA : omega-hydroxy fatty acid Transferase	TRINITY_DN22516_c0_g1_i1	29.82	57	37	1	227	66	146	202	0.0002	34.3
AT3G48720	Cutin Synthesis & Transport 1	Feruloyl Transferase	Feruloyl-CoA : omega-hydroxy fatty acid Transferase	TRINITY_DN12334_c0_g1_i1	20.47	254	173	7	114	836	146	383	3e-07	47
AT3G48720	Cutin Synthesis & Transport 1	Feruloyl Transferase	Feruloyl-CoA : omega-hydroxy fatty acid Transferase	TRINITY_DN57700_c0_g1_i1	32.26	124	82	1	482	117	305	428	6e-16	70.9
AT3G48720	Cutin Synthesis & Transport 1	Feruloyl Transferase	Feruloyl-CoA : omega-hydroxy fatty acid Transferase	TRINITY_DN24012_c0_g1_i1	22.54	173	112	6	84	551	139	306	2e-06	44.7
AT3G48720	Cutin Synthesis & Transport 1	Feruloyl Transferase	Feruloyl-CoA : omega-hydroxy fatty acid Transferase	TRINITY_DN33971_c0_g1_i2	40.66	91	46	4	89	349	15	101	8e-12	57.4
AT3G48720	Cutin Synthesis & Transport 1	Feruloyl Transferase	Feruloyl-CoA : omega-hydroxy fatty acid Transferase	TRINITY_DN38744_c3_g3_i5	32.3	257	162	5	911	165	9	261	5e-33	124
AT3G48720	Cutin Synthesis & Transport 1	Feruloyl Transferase	Feruloyl-CoA : omega-hydroxy fatty acid Transferase	TRINITY_DN36906_c0_g1_i1	32.82	262	170	5	55	834	4	261	6e-47	160
AT3G48720	Cutin Synthesis & Transport 1	Feruloyl Transferase	Feruloyl-CoA : omega-hydroxy fatty acid Transferase	TRINITY_DN36906_c0_g2_i1	34.41	433	260	11	56	1327	7	424	5e-81	259
AT3G48720	Cutin Synthesis & Transport 1	Feruloyl Transferase	Feruloyl-CoA : omega-hydroxy fatty acid Transferase	TRINITY_DN36906_c0_g3_i1	32.82	262	170	5	55	834	4	261	3e-47	161
AT3G48720	Cutin Synthesis & Transport 1	Feruloyl Transferase	Feruloyl-CoA : omega-hydroxy fatty acid Transferase	TRINITY_DN51032_c1_g1_i1	38.64	44	26	1	145	17	201	244	0.002	31.2
AT3G48720	Cutin Synthesis & Transport 1	Feruloyl Transferase	Feruloyl-CoA : omega-hydroxy fatty acid Transferase	TRINITY_DN22309_c0_g1_i1	28.03	289	191	6	3	848	151	429	2e-32	122
AT3G48720	Cutin Synthesis & Transport 1	Feruloyl Transferase	Feruloyl-CoA : omega-hydroxy fatty acid Transferase	TRINITY_DN24832_c0_g1_i1	33.79	435	263	6	196	1461	6	428	6e-77	248
AT3G48720	Cutin Synthesis & Transport 1	Feruloyl Transferase	Feruloyl-CoA : omega-hydroxy fatty acid Transferase	TRINITY_DN27955_c0_g2_i1	33.86	443	266	13	163	1455	3	430	2e-66	221
AT3G48720	Cutin Synthesis & Transport 1	Feruloyl Transferase	Feruloyl-CoA : omega-hydroxy fatty acid Transferase	TRINITY_DN27955_c0_g2_i2	33.86	443	266	13	150	1442	3	430	2e-66	221
AT3G48720	Cutin Synthesis & Transport 1	Feruloyl Transferase	Feruloyl-CoA : omega-hydroxy fatty acid Transferase	TRINITY_DN27955_c0_g2_i3	31.83	443	251	14	163	1383	3	430	8e-56	191
AT3G48720	Cutin Synthesis & Transport 1	Feruloyl Transferase	Feruloyl-CoA : omega-hydroxy fatty acid Transferase	TRINITY_DN27955_c0_g2_i4	31.83	443	251	14	150	1370	3	430	7e-56	191
AT3G48720	Cutin Synthesis & Transport 1	Feruloyl Transferase	Feruloyl-CoA : omega-hydroxy fatty acid Transferase	TRINITY_DN21285_c0_g1_i1	31.31	99	60	2	559	272	19	112	2e-11	58.5
AT3G48720	Cutin Synthesis & Transport 1	Feruloyl Transferase	Feruloyl-CoA : omega-hydroxy fatty acid Transferase	TRINITY_DN7924_c0_g2_i1	22.22	117	78	4	399	61	15	122	0.0006	35
AT4G00360	Cutin Synthesis & Transport 1	Fatty Acyl omega-Hydroxylase	Fatty Acyl omega-Hydroxylase (CYP86A)	TRINITY_DN35307_c1_g1_i1	38.6	487	269	8	1542	151	33	512	2e-113	350
AT4G00360	Cutin Synthesis & Transport 1	Fatty Acyl omega-Hydroxylase	Fatty Acyl omega-Hydroxylase (CYP86A)	TRINITY_DN35307_c1_g1_i2	38.14	485	270	8	1536	151	35	512	5e-110	341
AT4G00360	Cutin Synthesis & Transport 1	Fatty Acyl omega-Hydroxylase	Fatty Acyl omega-Hydroxylase (CYP86A)	TRINITY_DN35307_c1_g1_i3	38.6	487	269	8	1542	151	33	512	6e-114	350
AT4G00360	Cutin Synthesis & Transport 1	Fatty Acyl omega-Hydroxylase	Fatty Acyl omega-Hydroxylase (CYP86A)	TRINITY_DN35307_c1_g1_i4	38.14	485	270	9	1495	110	35	512	8e-109	337
AT4G00360	Cutin Synthesis & Transport 1	Fatty Acyl omega-Hydroxylase	Fatty Acyl omega-Hydroxylase (CYP86A)	TRINITY_DN36761_c4_g1_i1	74.48	337	84	2	2	1006	184	520	3e-174	499
AT4G00360	Cutin Synthesis & Transport 1	Fatty Acyl omega-Hydroxylase	Fatty Acyl omega-Hydroxylase (CYP86A)	TRINITY_DN36761_c4_g2_i1	78.36	342	72	2	2	1021	184	525	0	548
AT4G00360	Cutin Synthesis & Transport 1	Fatty Acyl omega-Hydroxylase	Fatty Acyl omega-Hydroxylase (CYP86A)	TRINITY_DN3204_c0_g1_i1	48	50	22	1	52	201	428	473	1e-10	52.4
AT4G00400	Cutin Synthesis & Transport 1	Glycerol-3-Phosphate Acyltransferase	sn-2-Glycerol-3-Phosphate Acyltransferase / Phosphatase	TRINITY_DN37301_c0_g1_i3	73.93	491	123	2	1614	151	11	499	0	709
AT5G15310	Cutin Synthesis & Transport 1	MYB Transcription Factors	Myb Transcription Factor,member of the R2R3 factor gene family.	TRINITY_DN34954_c0_g3_i1	43.94	132	70	2	179	571	14	142	2e-29	113
AT5G15310	Cutin Synthesis & Transport 1	MYB Transcription Factors	Myb Transcription Factor,member of the R2R3 factor gene family.	TRINITY_DN34863_c1_g1_i1	66.67	78	26	0	354	587	11	88	5e-31	118
AT5G15310	Cutin Synthesis & Transport 1	MYB Transcription Factors	Myb Transcription Factor,member of the R2R3 factor gene family.	TRINITY_DN24481_c0_g1_i1	92.59	108	8	0	61	384	1	108	4e-73	220
AT5G15310	Cutin Synthesis & Transport 1	MYB Transcription Factors	Myb Transcription Factor,member of the R2R3 factor gene family.	TRINITY_DN24481_c1_g1_i1	39.83	241	102	9	2	634	99	326	4e-31	115
AT5G15310	Cutin Synthesis & Transport 1	MYB Transcription Factors	Myb Transcription Factor,member of the R2R3 factor gene family.	TRINITY_DN15080_c0_g1_i1	68.18	88	28	0	266	3	1	88	9e-40	134
AT5G15310	Cutin Synthesis & Transport 1	MYB Transcription Factors	Myb Transcription Factor,member of the R2R3 factor gene family.	TRINITY_DN23896_c0_g1_i1	66.41	128	43	0	56	439	1	128	2e-63	202
AT5G15310	Cutin Synthesis & Transport 1	MYB Transcription Factors	Myb Transcription Factor,member of the R2R3 factor gene family.	TRINITY_DN23896_c0_g1_i2	53.04	115	47	1	265	609	45	152	2e-49	135
AT5G15310	Cutin Synthesis & Transport 1	MYB Transcription Factors	Myb Transcription Factor,member of the R2R3 factor gene family.	TRINITY_DN49581_c0_g1_i1	69.7	66	20	0	198	1	1	66	2e-32	113
AT5G15310	Cutin Synthesis & Transport 1	MYB Transcription Factors	Myb Transcription Factor,member of the R2R3 factor gene family.	TRINITY_DN38861_c2_g2_i1	64.86	111	38	1	58	390	1	110	1e-49	160
AT5G15310	Cutin Synthesis & Transport 1	MYB Transcription Factors	Myb Transcription Factor,member of the R2R3 factor gene family.	TRINITY_DN58537_c0_g1_i1	68.97	58	18	0	174	1	1	58	2e-27	99.8
AT5G15310	Cutin Synthesis & Transport 1	MYB Transcription Factors	Myb Transcription Factor,member of the R2R3 factor gene family.	TRINITY_DN29780_c0_g1_i1	72.73	44	12	0	8	139	85	128	8e-16	75.5
AT5G15310	Cutin Synthesis & Transport 1	MYB Transcription Factors	Myb Transcription Factor,member of the R2R3 factor gene family.	TRINITY_DN55001_c0_g1_i1	73.63	91	24	0	785	513	37	127	1e-44	152
AT5G15310	Cutin Synthesis & Transport 1	MYB Transcription Factors	Myb Transcription Factor,member of the R2R3 factor gene family.	TRINITY_DN37490_c0_g2_i2	78.18	55	12	0	370	534	11	65	6e-24	98.6
AT5G15310	Cutin Synthesis & Transport 1	MYB Transcription Factors	Myb Transcription Factor,member of the R2R3 factor gene family.	TRINITY_DN37490_c0_g2_i4	78.18	55	12	0	370	534	11	65	2e-24	98.6
AT5G15310	Cutin Synthesis & Transport 1	MYB Transcription Factors	Myb Transcription Factor,member of the R2R3 factor gene family.	TRINITY_DN37490_c0_g2_i5	78.18	55	12	0	370	534	11	65	1e-24	98.6
AT5G15310	Cutin Synthesis & Transport 1	MYB Transcription Factors	Myb Transcription Factor,member of the R2R3 factor gene family.	TRINITY_DN37490_c0_g2_i7	46.67	180	64	5	370	831	11	184	6e-41	144
AT5G15310	Cutin Synthesis & Transport 1	MYB Transcription Factors	Myb Transcription Factor,member of the R2R3 factor gene family.	TRINITY_DN37490_c0_g2_i9	78.18	55	12	0	370	534	11	65	9e-25	98.6
AT5G15310	Cutin Synthesis & Transport 1	MYB Transcription Factors	Myb Transcription Factor,member of the R2R3 factor gene family.	TRINITY_DN37490_c0_g2_i10	78.18	55	12	0	370	534	11	65	5e-24	98.6
AT5G15310	Cutin Synthesis & Transport 1	MYB Transcription Factors	Myb Transcription Factor,member of the R2R3 factor gene family.	TRINITY_DN37490_c0_g2_i11	78.18	55	12	0	370	534	11	65	2e-24	98.6
AT5G15310	Cutin Synthesis & Transport 1	MYB Transcription Factors	Myb Transcription Factor,member of the R2R3 factor gene family.	TRINITY_DN37490_c0_g2_i12	78.18	55	12	0	370	534	11	65	7e-24	98.6
AT5G15310	Cutin Synthesis & Transport 1	MYB Transcription Factors	Myb Transcription Factor,member of the R2R3 factor gene family.	TRINITY_DN37490_c0_g2_i14	78.18	55	12	0	370	534	11	65	2e-24	98.6
AT5G15310	Cutin Synthesis & Transport 1	MYB Transcription Factors	Myb Transcription Factor,member of the R2R3 factor gene family.	TRINITY_DN37490_c0_g2_i16	74.47	47	12	0	464	604	19	65	2e-19	83.6
AT5G15310	Cutin Synthesis & Transport 1	MYB Transcription Factors	Myb Transcription Factor,member of the R2R3 factor gene family.	TRINITY_DN37490_c0_g2_i17	74.47	47	12	0	464	604	19	65	7e-19	83.6
AT5G15310	Cutin Synthesis & Transport 1	MYB Transcription Factors	Myb Transcription Factor,member of the R2R3 factor gene family.	TRINITY_DN37490_c0_g2_i18	74.47	47	12	0	464	604	19	65	4e-19	83.6
AT5G15310	Cutin Synthesis & Transport 1	MYB Transcription Factors	Myb Transcription Factor,member of the R2R3 factor gene family.	TRINITY_DN37490_c0_g2_i19	74.47	47	12	0	464	604	19	65	4e-19	83.6
AT5G15310	Cutin Synthesis & Transport 1	MYB Transcription Factors	Myb Transcription Factor,member of the R2R3 factor gene family.	TRINITY_DN37490_c0_g2_i20	44.19	172	64	5	464	901	19	184	2e-34	127
AT5G15310	Cutin Synthesis & Transport 1	MYB Transcription Factors	Myb Transcription Factor,member of the R2R3 factor gene family.	TRINITY_DN37490_c0_g2_i21	78.18	55	12	0	370	534	11	65	1e-24	98.6
AT5G15310	Cutin Synthesis & Transport 1	MYB Transcription Factors	Myb Transcription Factor,member of the R2R3 factor gene family.	TRINITY_DN37490_c0_g2_i24	74.47	47	12	0	464	604	19	65	7e-19	83.6
AT5G15310	Cutin Synthesis & Transport 1	MYB Transcription Factors	Myb Transcription Factor,member of the R2R3 factor gene family.	TRINITY_DN37490_c0_g2_i25	78.18	55	12	0	370	534	11	65	4e-24	98.6
AT5G15310	Cutin Synthesis & Transport 1	MYB Transcription Factors	Myb Transcription Factor,member of the R2R3 factor gene family.	TRINITY_DN37490_c0_g2_i26	74.47	47	12	0	464	604	19	65	4e-19	83.6
AT5G15310	Cutin Synthesis & Transport 1	MYB Transcription Factors	Myb Transcription Factor,member of the R2R3 factor gene family.	TRINITY_DN48248_c0_g1_i1	68.97	29	9	0	89	3	1	29	1e-06	41.2
AT5G15310	Cutin Synthesis & Transport 1	MYB Transcription Factors	Myb Transcription Factor,member of the R2R3 factor gene family.	TRINITY_DN26054_c0_g1_i1	70.66	167	43	2	1092	610	1	167	4e-78	245
AT5G15310	Cutin Synthesis & Transport 1	MYB Transcription Factors	Myb Transcription Factor,member of the R2R3 factor gene family.	TRINITY_DN26054_c0_g1_i2	72.92	96	26	0	1162	875	1	96	1e-45	160
AT5G15310	Cutin Synthesis & Transport 1	MYB Transcription Factors	Myb Transcription Factor,member of the R2R3 factor gene family.	TRINITY_DN26054_c0_g2_i1	78.26	46	10	0	243	106	1	46	9e-21	83.6
AT5G15310	Cutin Synthesis & Transport 1	MYB Transcription Factors	Myb Transcription Factor,member of the R2R3 factor gene family.	TRINITY_DN61606_c0_g1_i1	75	116	29	0	89	436	1	116	3e-63	202
AT5G15310	Cutin Synthesis & Transport 1	MYB Transcription Factors	Myb Transcription Factor,member of the R2R3 factor gene family.	TRINITY_DN27670_c0_g1_i1	43.87	253	104	11	751	89	80	326	3e-42	145
AT5G15310	Cutin Synthesis & Transport 1	MYB Transcription Factors	Myb Transcription Factor,member of the R2R3 factor gene family.	TRINITY_DN25682_c0_g1_i1	63.39	112	40	1	85	420	1	111	5e-49	159
AT5G15310	Cutin Synthesis & Transport 1	MYB Transcription Factors	Myb Transcription Factor,member of the R2R3 factor gene family.	TRINITY_DN25682_c0_g2_i1	62.71	118	43	1	117	470	1	117	3e-50	168
AT5G15310	Cutin Synthesis & Transport 1	MYB Transcription Factors	Myb Transcription Factor,member of the R2R3 factor gene family.	TRINITY_DN61714_c0_g1_i1	72.41	29	8	0	415	329	88	116	1e-10	54.3
AT5G15310	Cutin Synthesis & Transport 1	MYB Transcription Factors	Myb Transcription Factor,member of the R2R3 factor gene family.	TRINITY_DN29052_c0_g1_i1	45.22	115	59	2	868	536	2	116	2e-28	109
AT5G15310	Cutin Synthesis & Transport 1	MYB Transcription Factors	Myb Transcription Factor,member of the R2R3 factor gene family.	TRINITY_DN36730_c5_g2_i1	26.77	127	72	4	848	477	13	121	0.0003	37.4
AT5G15310	Cutin Synthesis & Transport 1	MYB Transcription Factors	Myb Transcription Factor,member of the R2R3 factor gene family.	TRINITY_DN7454_c0_g1_i1	49.39	330	124	8	131	1003	1	326	2e-93	282
AT5G15310	Cutin Synthesis & Transport 1	MYB Transcription Factors	Myb Transcription Factor,member of the R2R3 factor gene family.	TRINITY_DN7454_c0_g2_i1	49.09	330	125	8	131	1003	1	326	7e-93	281
AT5G15310	Cutin Synthesis & Transport 1	MYB Transcription Factors	Myb Transcription Factor,member of the R2R3 factor gene family.	TRINITY_DN31664_c0_g1_i1	68.1	116	37	0	137	484	1	116	1e-50	175
AT5G15310	Cutin Synthesis & Transport 1	MYB Transcription Factors	Myb Transcription Factor,member of the R2R3 factor gene family.	TRINITY_DN28640_c0_g1_i1	52.57	350	106	11	1077	136	1	326	4e-102	306
AT5G15310	Cutin Synthesis & Transport 1	MYB Transcription Factors	Myb Transcription Factor,member of the R2R3 factor gene family.	TRINITY_DN28640_c0_g2_i1	82.98	47	8	0	224	84	1	47	3e-25	94
AT5G23940	Cutin Synthesis & Transport 1	DCR / PEL3 Acyltransferase	DCR / PEL3 Acyltransferase	TRINITY_DN33731_c1_g1_i1	25.07	351	201	15	1301	330	5	320	2e-16	78.2
AT5G23940	Cutin Synthesis & Transport 1	DCR / PEL3 Acyltransferase	DCR / PEL3 Acyltransferase	TRINITY_DN33731_c1_g1_i3	25.07	351	201	15	1301	330	5	320	2e-16	78.2
AT5G23940	Cutin Synthesis & Transport 1	DCR / PEL3 Acyltransferase	DCR / PEL3 Acyltransferase	TRINITY_DN33731_c1_g1_i4	25.07	351	201	15	1301	330	5	320	2e-16	78.2
AT5G23940	Cutin Synthesis & Transport 1	DCR / PEL3 Acyltransferase	DCR / PEL3 Acyltransferase	TRINITY_DN10894_c0_g1_i1	28.25	177	104	8	11	514	269	431	1e-10	55.5
AT5G23940	Cutin Synthesis & Transport 1	DCR / PEL3 Acyltransferase	DCR / PEL3 Acyltransferase	TRINITY_DN36879_c1_g1_i1	26.39	379	222	18	1250	183	54	398	1e-12	65.1
AT5G23940	Cutin Synthesis & Transport 1	DCR / PEL3 Acyltransferase	DCR / PEL3 Acyltransferase	TRINITY_DN36879_c1_g1_i2	25.54	372	234	16	1250	183	54	398	2e-11	61.6
AT5G23940	Cutin Synthesis & Transport 1	DCR / PEL3 Acyltransferase	DCR / PEL3 Acyltransferase	TRINITY_DN36879_c1_g1_i5	31.76	85	46	4	298	44	248	320	0.0003	34.7
AT5G23940	Cutin Synthesis & Transport 1	DCR / PEL3 Acyltransferase	DCR / PEL3 Acyltransferase	TRINITY_DN36879_c1_g1_i7	23.36	428	276	15	1585	371	1	399	1e-11	62.8
AT5G23940	Cutin Synthesis & Transport 1	DCR / PEL3 Acyltransferase	DCR / PEL3 Acyltransferase	TRINITY_DN290_c0_g1_i1	31.29	441	243	15	1260	73	22	447	4e-50	175
AT5G23940	Cutin Synthesis & Transport 1	DCR / PEL3 Acyltransferase	DCR / PEL3 Acyltransferase	TRINITY_DN51163_c0_g1_i1	33.33	90	56	2	40	297	237	326	1e-13	62.8
AT5G23940	Cutin Synthesis & Transport 1	DCR / PEL3 Acyltransferase	DCR / PEL3 Acyltransferase	TRINITY_DN41819_c0_g1_i1	60.71	28	11	0	198	115	373	400	2e-06	40.4
AT5G23940	Cutin Synthesis & Transport 1	DCR / PEL3 Acyltransferase	DCR / PEL3 Acyltransferase	TRINITY_DN41896_c0_g1_i1	47.95	73	38	0	2	220	129	201	2e-18	75.5
AT5G23940	Cutin Synthesis & Transport 1	DCR / PEL3 Acyltransferase	DCR / PEL3 Acyltransferase	TRINITY_DN46672_c0_g1_i1	31.74	167	78	3	3	473	147	287	1e-18	78.6
AT5G23940	Cutin Synthesis & Transport 1	DCR / PEL3 Acyltransferase	DCR / PEL3 Acyltransferase	TRINITY_DN38303_c0_g1_i1	29.11	79	52	1	364	140	5	83	2e-05	39.3
AT5G23940	Cutin Synthesis & Transport 1	DCR / PEL3 Acyltransferase	DCR / PEL3 Acyltransferase	TRINITY_DN45037_c0_g1_i1	32.53	83	46	3	55	285	5	83	2e-07	45.1
AT5G23940	Cutin Synthesis & Transport 1	DCR / PEL3 Acyltransferase	DCR / PEL3 Acyltransferase	TRINITY_DN53898_c0_g1_i1	43.75	32	18	0	131	226	376	407	0.0008	34.3
AT5G23940	Cutin Synthesis & Transport 1	DCR / PEL3 Acyltransferase	DCR / PEL3 Acyltransferase	TRINITY_DN55191_c0_g1_i1	34.65	101	66	0	1	303	303	403	1e-18	76.6
AT5G23940	Cutin Synthesis & Transport 1	DCR / PEL3 Acyltransferase	DCR / PEL3 Acyltransferase	TRINITY_DN48943_c0_g1_i1	32.73	165	81	6	1	429	162	318	1e-19	82.8
AT5G23940	Cutin Synthesis & Transport 1	DCR / PEL3 Acyltransferase	DCR / PEL3 Acyltransferase	TRINITY_DN35934_c1_g2_i1	23.66	465	285	18	1499	213	1	431	4e-20	89
AT5G23940	Cutin Synthesis & Transport 1	DCR / PEL3 Acyltransferase	DCR / PEL3 Acyltransferase	TRINITY_DN53009_c0_g1_i1	27.91	86	55	2	671	435	243	328	0.0004	36.6
AT5G23940	Cutin Synthesis & Transport 1	DCR / PEL3 Acyltransferase	DCR / PEL3 Acyltransferase	TRINITY_DN48047_c0_g1_i1	30.91	55	34	1	330	166	270	320	0.001	33.1
AT5G23940	Cutin Synthesis & Transport 1	DCR / PEL3 Acyltransferase	DCR / PEL3 Acyltransferase	TRINITY_DN27519_c0_g1_i1	63.33	450	146	7	1450	149	3	449	0	525
AT5G23940	Cutin Synthesis & Transport 1	DCR / PEL3 Acyltransferase	DCR / PEL3 Acyltransferase	TRINITY_DN28225_c0_g1_i1	33.77	154	102	0	3	464	295	448	9e-31	113
AT5G23940	Cutin Synthesis & Transport 1	DCR / PEL3 Acyltransferase	DCR / PEL3 Acyltransferase	TRINITY_DN28225_c0_g1_i2	33.11	447	253	7	5	1276	25	448	1e-71	234
AT5G23940	Cutin Synthesis & Transport 1	DCR / PEL3 Acyltransferase	DCR / PEL3 Acyltransferase	TRINITY_DN48718_c0_g1_i1	25.86	174	116	5	10	519	237	401	7e-07	44.3
AT5G23940	Cutin Synthesis & Transport 1	DCR / PEL3 Acyltransferase	DCR / PEL3 Acyltransferase	TRINITY_DN43531_c0_g1_i1	32.72	434	255	13	121	1332	22	448	2e-57	196
AT5G23940	Cutin Synthesis & Transport 1	DCR / PEL3 Acyltransferase	DCR / PEL3 Acyltransferase	TRINITY_DN37457_c1_g1_i1	36.12	263	135	7	395	1135	76	321	3e-37	137
AT5G23940	Cutin Synthesis & Transport 1	DCR / PEL3 Acyltransferase	DCR / PEL3 Acyltransferase	TRINITY_DN37457_c2_g1_i1	44.3	79	44	0	6	242	370	448	3e-18	77
AT5G23940	Cutin Synthesis & Transport 1	DCR / PEL3 Acyltransferase	DCR / PEL3 Acyltransferase	TRINITY_DN37457_c2_g2_i1	44.3	79	44	0	6	242	370	448	3e-18	77
AT5G23940	Cutin Synthesis & Transport 1	DCR / PEL3 Acyltransferase	DCR / PEL3 Acyltransferase	TRINITY_DN37457_c2_g3_i1	44.3	79	44	0	6	242	370	448	3e-18	77
AT5G23940	Cutin Synthesis & Transport 1	DCR / PEL3 Acyltransferase	DCR / PEL3 Acyltransferase	TRINITY_DN37457_c3_g1_i1	31.63	98	67	0	9	302	279	376	9e-16	68.6
AT5G23940	Cutin Synthesis & Transport 1	DCR / PEL3 Acyltransferase	DCR / PEL3 Acyltransferase	TRINITY_DN37457_c3_g2_i1	34.85	66	43	0	249	52	383	448	1e-08	47.4
AT5G23940	Cutin Synthesis & Transport 1	DCR / PEL3 Acyltransferase	DCR / PEL3 Acyltransferase	TRINITY_DN37457_c3_g3_i8	30.22	225	126	5	484	1125	184	388	5e-24	99
AT5G23940	Cutin Synthesis & Transport 1	DCR / PEL3 Acyltransferase	DCR / PEL3 Acyltransferase	TRINITY_DN37457_c3_g3_i9	30.32	155	90	1	589	1053	240	376	6e-20	86.7
AT5G23940	Cutin Synthesis & Transport 1	DCR / PEL3 Acyltransferase	DCR / PEL3 Acyltransferase	TRINITY_DN37457_c3_g3_i11	29.11	213	120	5	484	1089	184	376	1e-20	89
AT5G23940	Cutin Synthesis & Transport 1	DCR / PEL3 Acyltransferase	DCR / PEL3 Acyltransferase	TRINITY_DN37457_c3_g3_i13	31.74	167	96	1	760	1260	240	388	5e-23	96.7
AT5G23940	Cutin Synthesis & Transport 1	DCR / PEL3 Acyltransferase	DCR / PEL3 Acyltransferase	TRINITY_DN37457_c3_g3_i14	30	160	82	4	304	750	181	321	9e-13	63.2
AT5G23940	Cutin Synthesis & Transport 1	DCR / PEL3 Acyltransferase	DCR / PEL3 Acyltransferase	TRINITY_DN37457_c3_g4_i1	38.81	67	41	0	252	52	382	448	7e-12	56.6
AT5G23940	Cutin Synthesis & Transport 1	DCR / PEL3 Acyltransferase	DCR / PEL3 Acyltransferase	TRINITY_DN37457_c4_g1_i1	30.05	193	116	4	569	30	1	187	6e-13	62.8
AT5G23940	Cutin Synthesis & Transport 1	DCR / PEL3 Acyltransferase	DCR / PEL3 Acyltransferase	TRINITY_DN37457_c4_g1_i2	33.04	112	73	1	359	30	76	187	8e-13	62
AT5G23940	Cutin Synthesis & Transport 1	DCR / PEL3 Acyltransferase	DCR / PEL3 Acyltransferase	TRINITY_DN37457_c4_g1_i3	30.57	193	115	4	569	30	1	187	1e-15	70.5
AT5G23940	Cutin Synthesis & Transport 1	DCR / PEL3 Acyltransferase	DCR / PEL3 Acyltransferase	TRINITY_DN37457_c4_g1_i5	35.96	114	67	2	359	30	76	187	3e-16	72.4
AT5G23940	Cutin Synthesis & Transport 1	DCR / PEL3 Acyltransferase	DCR / PEL3 Acyltransferase	TRINITY_DN34226_c0_g1_i1	26.3	460	279	20	94	1374	1	433	4e-22	95.1
AT5G23940	Cutin Synthesis & Transport 1	DCR / PEL3 Acyltransferase	DCR / PEL3 Acyltransferase	TRINITY_DN37627_c0_g1_i1	24.5	449	280	17	324	1592	20	435	2e-21	93.2
AT5G23940	Cutin Synthesis & Transport 1	DCR / PEL3 Acyltransferase	DCR / PEL3 Acyltransferase	TRINITY_DN37627_c0_g2_i1	27.59	145	85	6	29	439	262	394	9e-08	45.8
AT5G23940	Cutin Synthesis & Transport 1	DCR / PEL3 Acyltransferase	DCR / PEL3 Acyltransferase	TRINITY_DN37627_c0_g1_i2	26	400	260	15	324	1475	20	399	3e-22	95.9
AT5G23940	Cutin Synthesis & Transport 1	DCR / PEL3 Acyltransferase	DCR / PEL3 Acyltransferase	TRINITY_DN37627_c0_g1_i3	25	188	126	7	228	770	5	184	2e-07	47.4
AT5G23940	Cutin Synthesis & Transport 1	DCR / PEL3 Acyltransferase	DCR / PEL3 Acyltransferase	TRINITY_DN64729_c0_g1_i1	60.42	48	19	0	3	146	137	184	1e-13	61.2
AT5G23940	Cutin Synthesis & Transport 1	DCR / PEL3 Acyltransferase	DCR / PEL3 Acyltransferase	TRINITY_DN53445_c0_g1_i1	30.07	429	271	12	135	1340	22	448	1e-41	152
AT5G33370	Cutin Synthesis & Transport 1	Polyester Synthase	Polyester Synthase	TRINITY_DN36880_c0_g1_i10	27.44	164	100	4	720	229	203	347	2e-11	60.1
AT5G33370	Cutin Synthesis & Transport 1	Polyester Synthase	Polyester Synthase	TRINITY_DN38400_c0_g3_i1	31.14	167	101	4	1503	1997	205	359	5e-20	89
AT5G33370	Cutin Synthesis & Transport 1	Polyester Synthase	Polyester Synthase	TRINITY_DN38400_c0_g3_i2	30.95	168	102	4	1503	2000	205	360	2e-20	89.7
AT5G33370	Cutin Synthesis & Transport 1	Polyester Synthase	Polyester Synthase	TRINITY_DN28904_c0_g1_i1	26.52	313	199	13	94	951	27	335	3e-24	98.2
AT5G33370	Cutin Synthesis & Transport 1	Polyester Synthase	Polyester Synthase	TRINITY_DN28904_c0_g1_i2	26.52	313	199	13	94	951	27	335	3e-24	98.2
AT5G33370	Cutin Synthesis & Transport 1	Polyester Synthase	Polyester Synthase	TRINITY_DN28904_c0_g1_i3	27.94	247	154	10	94	771	27	270	4e-22	90.1
AT5G33370	Cutin Synthesis & Transport 1	Polyester Synthase	Polyester Synthase	TRINITY_DN60670_c0_g1_i1	41.09	129	74	2	70	453	30	157	7e-26	97.4
AT5G33370	Cutin Synthesis & Transport 1	Polyester Synthase	Polyester Synthase	TRINITY_DN12992_c1_g1_i1	50	26	13	0	129	206	204	229	8e-05	35
AT5G33370	Cutin Synthesis & Transport 1	Polyester Synthase	Polyester Synthase	TRINITY_DN62565_c0_g1_i1	48.68	76	37	2	47	271	9	83	5e-16	69.7
AT5G33370	Cutin Synthesis & Transport 1	Polyester Synthase	Polyester Synthase	TRINITY_DN38880_c9_g3_i8	36.72	177	108	3	957	436	30	205	7e-35	128
AT5G33370	Cutin Synthesis & Transport 1	Polyester Synthase	Polyester Synthase	TRINITY_DN38880_c9_g3_i11	36.72	177	108	3	961	440	30	205	7e-35	128
AT5G33370	Cutin Synthesis & Transport 1	Polyester Synthase	Polyester Synthase	TRINITY_DN38880_c9_g4_i1	33.57	277	173	6	983	165	25	294	6e-52	174
AT5G33370	Cutin Synthesis & Transport 1	Polyester Synthase	Polyester Synthase	TRINITY_DN38880_c9_g4_i2	34.46	296	185	6	1158	283	30	320	2e-59	197
AT5G33370	Cutin Synthesis & Transport 1	Polyester Synthase	Polyester Synthase	TRINITY_DN38880_c9_g4_i3	34.07	317	202	5	1308	370	30	343	3e-67	219
AT5G33370	Cutin Synthesis & Transport 1	Polyester Synthase	Polyester Synthase	TRINITY_DN11536_c0_g1_i1	29.35	92	60	4	106	366	160	251	5e-06	40
AT5G33370	Cutin Synthesis & Transport 1	Polyester Synthase	Polyester Synthase	TRINITY_DN11536_c0_g2_i1	29.79	141	84	6	7	417	210	339	1e-08	48.5
AT5G33370	Cutin Synthesis & Transport 1	Polyester Synthase	Polyester Synthase	TRINITY_DN32983_c0_g1_i1	72.89	166	45	0	664	167	201	366	5e-89	268
AT5G33370	Cutin Synthesis & Transport 1	Polyester Synthase	Polyester Synthase	TRINITY_DN32983_c0_g1_i2	73.76	343	89	1	1195	167	25	366	0	516
AT5G33370	Cutin Synthesis & Transport 1	Polyester Synthase	Polyester Synthase	TRINITY_DN32983_c0_g2_i1	79.78	178	36	0	1331	798	155	332	4e-102	309
AT5G33370	Cutin Synthesis & Transport 1	Polyester Synthase	Polyester Synthase	TRINITY_DN32983_c0_g2_i2	78.3	212	46	0	1747	1112	155	366	4e-119	357
AT5G33370	Cutin Synthesis & Transport 1	Polyester Synthase	Polyester Synthase	TRINITY_DN32983_c0_g2_i3	61.93	197	41	1	1832	1242	204	366	7e-78	253
AT5G33370	Cutin Synthesis & Transport 1	Polyester Synthase	Polyester Synthase	TRINITY_DN32983_c0_g2_i4	61.93	197	41	1	1702	1112	204	366	3e-78	253
AT5G33370	Cutin Synthesis & Transport 1	Polyester Synthase	Polyester Synthase	TRINITY_DN32983_c0_g2_i6	79.78	178	36	0	1201	668	155	332	9e-103	309
AT5G33370	Cutin Synthesis & Transport 1	Polyester Synthase	Polyester Synthase	TRINITY_DN32983_c0_g2_i7	60.12	163	31	1	1286	798	204	332	2e-63	209
AT5G33370	Cutin Synthesis & Transport 1	Polyester Synthase	Polyester Synthase	TRINITY_DN32983_c0_g2_i8	78.3	212	46	0	1877	1242	155	366	2e-118	357
AT5G33370	Cutin Synthesis & Transport 1	Polyester Synthase	Polyester Synthase	TRINITY_DN32983_c0_g2_i9	60.12	163	31	1	1156	668	204	332	8e-64	209
AT5G33370	Cutin Synthesis & Transport 1	Polyester Synthase	Polyester Synthase	TRINITY_DN29769_c0_g1_i1	29.41	136	86	2	5	388	213	346	3e-10	53.9
AT5G33370	Cutin Synthesis & Transport 1	Polyester Synthase	Polyester Synthase	TRINITY_DN9075_c0_g1_i1	72.75	345	93	1	102	1136	23	366	0	528
AT5G33370	Cutin Synthesis & Transport 1	Polyester Synthase	Polyester Synthase	TRINITY_DN26335_c0_g1_i2	24.5	151	90	2	129	569	160	290	1e-13	61.2
AT5G33370	Cutin Synthesis & Transport 1	Polyester Synthase	Polyester Synthase	TRINITY_DN29934_c0_g1_i1	26.67	165	64	4	790	1179	204	346	1e-10	58.2
AT5G33370	Cutin Synthesis & Transport 1	Polyester Synthase	Polyester Synthase	TRINITY_DN29934_c0_g1_i2	26.67	165	64	4	844	1233	204	346	1e-10	58.2
AT5G33370	Cutin Synthesis & Transport 1	Polyester Synthase	Polyester Synthase	TRINITY_DN29934_c0_g1_i3	26.67	165	64	4	825	1214	204	346	1e-10	58.2
AT5G33370	Cutin Synthesis & Transport 1	Polyester Synthase	Polyester Synthase	TRINITY_DN29934_c0_g1_i4	26.67	165	64	4	933	1322	204	346	2e-10	58.2
AT5G33370	Cutin Synthesis & Transport 1	Polyester Synthase	Polyester Synthase	TRINITY_DN29056_c1_g1_i1	31.25	128	86	2	383	3	71	197	3e-15	66.6
AT5G33370	Cutin Synthesis & Transport 1	Polyester Synthase	Polyester Synthase	TRINITY_DN34025_c0_g2_i1	26.44	87	58	2	2	262	213	293	6e-05	36.2
AT1G64670	Cutin Synthesis & Transport 1*Suberin Synthesis & Transport 1	Hydrolase-like Protein	Hydrolase-like Protein	TRINITY_DN6507_c0_g1_i2	30	100	66	1	129	416	185	284	2e-06	45.1
AT1G64670	Cutin Synthesis & Transport 1*Suberin Synthesis & Transport 1	Hydrolase-like Protein	Hydrolase-like Protein	TRINITY_DN20724_c1_g1_i1	32.35	102	63	3	783	1070	185	286	2e-06	45.8
AT1G64670	Cutin Synthesis & Transport 1*Suberin Synthesis & Transport 1	Hydrolase-like Protein	Hydrolase-like Protein	TRINITY_DN30592_c1_g1_i1	30	120	76	4	1369	1022	177	292	0.0002	40
AT1G64670	Cutin Synthesis & Transport 1*Suberin Synthesis & Transport 1	Hydrolase-like Protein	Hydrolase-like Protein	TRINITY_DN30592_c1_g1_i2	30	120	76	4	1428	1081	177	292	0.0003	39.7
AT1G64670	Cutin Synthesis & Transport 1*Suberin Synthesis & Transport 1	Hydrolase-like Protein	Hydrolase-like Protein	TRINITY_DN36335_c9_g2_i1	20.34	177	126	4	1669	1172	118	290	0.0003	42
AT1G64670	Cutin Synthesis & Transport 1*Suberin Synthesis & Transport 1	Hydrolase-like Protein	Hydrolase-like Protein	TRINITY_DN35144_c0_g1_i3	22.73	242	158	8	85	771	216	441	0.001	35.8
AT1G64670	Cutin Synthesis & Transport 1*Suberin Synthesis & Transport 1	Hydrolase-like Protein	Hydrolase-like Protein	TRINITY_DN38849_c1_g3_i8	33.33	48	32	0	326	183	272	319	0.005	30.8
AT1G64670	Cutin Synthesis & Transport 1*Suberin Synthesis & Transport 1	Hydrolase-like Protein	Hydrolase-like Protein	TRINITY_DN38849_c1_g3_i9	33.33	48	32	0	485	342	272	319	0.005	32.3
AT1G64670	Cutin Synthesis & Transport 1*Suberin Synthesis & Transport 1	Hydrolase-like Protein	Hydrolase-like Protein	TRINITY_DN50535_c0_g1_i1	67.35	294	95	1	2	880	167	460	6e-151	434
AT1G64670	Cutin Synthesis & Transport 1*Suberin Synthesis & Transport 1	Hydrolase-like Protein	Hydrolase-like Protein	TRINITY_DN5916_c0_g1_i1	50.77	65	26	1	40	216	5	69	2e-17	72
AT1G72970	Cutin Synthesis & Transport 1*Suberin Synthesis & Transport 1	Omega-Hydroxy Fatty Acyl Dehydrogenase	omega-Hydroxy Fatty Acyl Dehydrogenase	TRINITY_DN38512_c0_g1_i1	61.86	118	45	0	354	1	452	569	2e-43	146
AT1G72970	Cutin Synthesis & Transport 1*Suberin Synthesis & Transport 1	Omega-Hydroxy Fatty Acyl Dehydrogenase	omega-Hydroxy Fatty Acyl Dehydrogenase	TRINITY_DN38512_c2_g1_i1	67.07	82	27	0	116	361	258	339	2e-32	116
AT1G72970	Cutin Synthesis & Transport 1*Suberin Synthesis & Transport 1	Omega-Hydroxy Fatty Acyl Dehydrogenase	omega-Hydroxy Fatty Acyl Dehydrogenase	TRINITY_DN38512_c2_g2_i1	67.14	560	183	1	144	1820	35	594	0	749
AT1G72970	Cutin Synthesis & Transport 1*Suberin Synthesis & Transport 1	Omega-Hydroxy Fatty Acyl Dehydrogenase	omega-Hydroxy Fatty Acyl Dehydrogenase	TRINITY_DN38512_c2_g2_i2	71.06	235	67	1	103	804	35	269	5e-115	342
AT1G72970	Cutin Synthesis & Transport 1*Suberin Synthesis & Transport 1	Omega-Hydroxy Fatty Acyl Dehydrogenase	omega-Hydroxy Fatty Acyl Dehydrogenase	TRINITY_DN38512_c2_g1_i2	71.37	255	73	0	1	765	85	339	2e-133	389
AT1G72970	Cutin Synthesis & Transport 1*Suberin Synthesis & Transport 1	Omega-Hydroxy Fatty Acyl Dehydrogenase	omega-Hydroxy Fatty Acyl Dehydrogenase	TRINITY_DN38512_c2_g3_i1	52.17	92	44	0	1	276	372	463	4e-24	92.4
AT1G72970	Cutin Synthesis & Transport 1*Suberin Synthesis & Transport 1	Omega-Hydroxy Fatty Acyl Dehydrogenase	omega-Hydroxy Fatty Acyl Dehydrogenase	TRINITY_DN27076_c0_g1_i1	85.71	28	4	0	167	250	66	93	2e-11	55.1
AT1G72970	Cutin Synthesis & Transport 1*Suberin Synthesis & Transport 1	Omega-Hydroxy Fatty Acyl Dehydrogenase	omega-Hydroxy Fatty Acyl Dehydrogenase	TRINITY_DN35173_c0_g1_i1	55.26	114	51	0	1066	725	300	413	4e-35	131
AT1G72970	Cutin Synthesis & Transport 1*Suberin Synthesis & Transport 1	Omega-Hydroxy Fatty Acyl Dehydrogenase	omega-Hydroxy Fatty Acyl Dehydrogenase	TRINITY_DN35173_c0_g1_i2	55.26	114	51	0	1235	894	300	413	9e-35	131
AT1G72970	Cutin Synthesis & Transport 1*Suberin Synthesis & Transport 1	Omega-Hydroxy Fatty Acyl Dehydrogenase	omega-Hydroxy Fatty Acyl Dehydrogenase	TRINITY_DN35173_c0_g1_i3	55.26	114	51	0	1310	969	300	413	1e-34	131
AT1G72970	Cutin Synthesis & Transport 1*Suberin Synthesis & Transport 1	Omega-Hydroxy Fatty Acyl Dehydrogenase	omega-Hydroxy Fatty Acyl Dehydrogenase	TRINITY_DN35173_c0_g3_i1	64.29	98	35	0	294	1	300	397	2e-39	134
AT1G72970	Cutin Synthesis & Transport 1*Suberin Synthesis & Transport 1	Omega-Hydroxy Fatty Acyl Dehydrogenase	omega-Hydroxy Fatty Acyl Dehydrogenase	TRINITY_DN35173_c0_g5_i1	64.29	98	35	0	294	1	300	397	2e-39	134
AT1G07230	Eukaryotic Galactolipid & Sulfolipid Synthesis	Phospholipase C (Non specific)	Phospholipase C (Non specific)	TRINITY_DN33093_c0_g1_i1	68.27	104	33	0	715	1026	426	529	9e-42	151
AT1G07230	Eukaryotic Galactolipid & Sulfolipid Synthesis	Phospholipase C (Non specific)	Phospholipase C (Non specific)	TRINITY_DN33093_c0_g1_i6	68.27	104	33	0	1143	1454	426	529	8e-41	151
AT1G07230	Eukaryotic Galactolipid & Sulfolipid Synthesis	Phospholipase C (Non specific)	Phospholipase C (Non specific)	TRINITY_DN33093_c0_g1_i8	68.27	104	33	0	1057	1368	426	529	6e-41	151
AT1G07230	Eukaryotic Galactolipid & Sulfolipid Synthesis	Phospholipase C (Non specific)	Phospholipase C (Non specific)	TRINITY_DN33093_c0_g2_i1	76.51	498	114	3	1061	2554	32	526	0	801
AT2G26870	Eukaryotic Galactolipid & Sulfolipid Synthesis	Phospholipase C (Non specific)	Phospholipase C (Non specific)	TRINITY_DN33370_c0_g1_i1	70.29	488	142	2	31	1488	26	512	0	726
AT2G26870	Eukaryotic Galactolipid & Sulfolipid Synthesis	Phospholipase C (Non specific)	Phospholipase C (Non specific)	TRINITY_DN33370_c0_g1_i2	70.29	488	142	2	31	1488	26	512	0	726
AT2G26870	Eukaryotic Galactolipid & Sulfolipid Synthesis	Phospholipase C (Non specific)	Phospholipase C (Non specific)	TRINITY_DN33370_c0_g1_i3	70.29	488	142	2	31	1488	26	512	0	726
AT3G03520	Eukaryotic Galactolipid & Sulfolipid Synthesis	Phospholipase C (Non specific)	Phospholipase C (Non specific)	TRINITY_DN17020_c0_g1_i1	61.91	512	175	6	1572	82	15	521	0	652
AT3G03530	Eukaryotic Galactolipid & Sulfolipid Synthesis	Phospholipase C (Non specific)	Phospholipase C (Non specific)	TRINITY_DN35936_c0_g1_i1	28.57	77	51	2	255	479	210	284	0.0006	37.4
AT3G03530	Eukaryotic Galactolipid & Sulfolipid Synthesis	Phospholipase C (Non specific)	Phospholipase C (Non specific)	TRINITY_DN5223_c0_g1_i1	61.95	523	176	6	91	1593	13	534	0	657
AT3G03540	Eukaryotic Galactolipid & Sulfolipid Synthesis	Phospholipase C (Non specific)	Phospholipase C (Non specific)	TRINITY_DN36781_c0_g2_i1	57.58	33	12	2	139	41	268	298	0.004	32
AT3G05630	Eukaryotic Galactolipid & Sulfolipid Synthesis	Phospholipase D &zeta;	Phospholipase D &zeta;	TRINITY_DN49450_c0_g1_i1	48.39	31	16	0	45	137	137	167	0.004	30.4
AT3G05630	Eukaryotic Galactolipid & Sulfolipid Synthesis	Phospholipase D &zeta;	Phospholipase D &zeta;	TRINITY_DN57778_c0_g1_i1	27.78	90	56	3	282	13	405	485	9e-05	36.2
AT3G05630	Eukaryotic Galactolipid & Sulfolipid Synthesis	Phospholipase D &zeta;	Phospholipase D &zeta;	TRINITY_DN41290_c0_g1_i1	56.76	37	16	0	95	205	846	882	4e-10	51.2
AT3G05630	Eukaryotic Galactolipid & Sulfolipid Synthesis	Phospholipase D &zeta;	Phospholipase D &zeta;	TRINITY_DN36909_c1_g1_i6	63.92	546	144	8	2116	503	426	926	0	717
AT3G05630	Eukaryotic Galactolipid & Sulfolipid Synthesis	Phospholipase D &zeta;	Phospholipase D &zeta;	TRINITY_DN36909_c1_g1_i7	55.95	420	131	9	1241	9	570	944	7e-149	449
AT3G05630	Eukaryotic Galactolipid & Sulfolipid Synthesis	Phospholipase D &zeta;	Phospholipase D &zeta;	TRINITY_DN35356_c1_g2_i1	44.44	27	14	1	129	209	695	720	0.002	31.2
AT3G05630	Eukaryotic Galactolipid & Sulfolipid Synthesis	Phospholipase D &zeta;	Phospholipase D &zeta;	TRINITY_DN36204_c7_g6_i3	25.97	154	71	6	139	474	723	875	9e-06	40.4
AT3G05630	Eukaryotic Galactolipid & Sulfolipid Synthesis	Phospholipase D &zeta;	Phospholipase D &zeta;	TRINITY_DN31094_c0_g2_i1	62.41	141	50	3	416	3	40	180	9e-57	190
AT3G16785	Eukaryotic Galactolipid & Sulfolipid Synthesis	Phospholipase D &zeta;	Phospholipase D &zeta;	TRINITY_DN15348_c0_g1_i1	61.19	67	23	1	94	285	66	132	4e-21	84.7
AT3G16785	Eukaryotic Galactolipid & Sulfolipid Synthesis	Phospholipase D &zeta;	Phospholipase D &zeta;	TRINITY_DN15348_c0_g2_i1	70.33	91	27	0	28	300	42	132	4e-40	139
AT3G16785	Eukaryotic Galactolipid & Sulfolipid Synthesis	Phospholipase D &zeta;	Phospholipase D &zeta;	TRINITY_DN56252_c0_g1_i1	65.35	127	41	1	2	382	110	233	4e-49	166
AT3G16785	Eukaryotic Galactolipid & Sulfolipid Synthesis	Phospholipase D &zeta;	Phospholipase D &zeta;	TRINITY_DN12939_c0_g1_i1	30	190	99	4	653	93	921	1079	7e-15	69.3
AT3G16785	Eukaryotic Galactolipid & Sulfolipid Synthesis	Phospholipase D &zeta;	Phospholipase D &zeta;	TRINITY_DN36909_c1_g1_i1	56.84	526	205	4	1669	128	581	1096	0	578
AT3G16785	Eukaryotic Galactolipid & Sulfolipid Synthesis	Phospholipase D &zeta;	Phospholipase D &zeta;	TRINITY_DN36909_c1_g1_i2	61.15	628	212	6	1954	128	482	1096	0	771
AT3G16785	Eukaryotic Galactolipid & Sulfolipid Synthesis	Phospholipase D &zeta;	Phospholipase D &zeta;	TRINITY_DN36909_c1_g1_i3	58.51	470	163	6	1473	121	640	1096	3e-179	537
AT3G16785	Eukaryotic Galactolipid & Sulfolipid Synthesis	Phospholipase D &zeta;	Phospholipase D &zeta;	TRINITY_DN36909_c1_g1_i4	52.5	40	19	0	169	50	1039	1078	2e-09	51.2
AT3G16785	Eukaryotic Galactolipid & Sulfolipid Synthesis	Phospholipase D &zeta;	Phospholipase D &zeta;	TRINITY_DN36909_c1_g1_i5	60.99	628	215	6	1953	121	482	1096	0	775
AT3G16785	Eukaryotic Galactolipid & Sulfolipid Synthesis	Phospholipase D &zeta;	Phospholipase D &zeta;	TRINITY_DN36909_c1_g1_i8	69.7	198	60	0	1096	503	774	971	8e-123	280
AT3G16785	Eukaryotic Galactolipid & Sulfolipid Synthesis	Phospholipase D &zeta;	Phospholipase D &zeta;	TRINITY_DN36909_c1_g1_i9	62.72	676	230	4	2119	128	431	1096	0	863
AT3G16785	Eukaryotic Galactolipid & Sulfolipid Synthesis	Phospholipase D &zeta;	Phospholipase D &zeta;	TRINITY_DN36909_c1_g1_i10	66.67	324	107	1	1099	128	774	1096	1e-149	451
AT3G16785	Eukaryotic Galactolipid & Sulfolipid Synthesis	Phospholipase D &zeta;	Phospholipase D &zeta;	TRINITY_DN36909_c1_g1_i11	56.84	526	205	4	1662	121	581	1096	0	579
AT3G16785	Eukaryotic Galactolipid & Sulfolipid Synthesis	Phospholipase D &zeta;	Phospholipase D &zeta;	TRINITY_DN36909_c1_g2_i1	59.09	88	35	1	391	128	1010	1096	3e-30	113
AT3G16785	Eukaryotic Galactolipid & Sulfolipid Synthesis	Phospholipase D &zeta;	Phospholipase D &zeta;	TRINITY_DN50542_c0_g1_i1	54.55	22	10	0	66	1	774	795	0.0001	35
AT3G16785	Eukaryotic Galactolipid & Sulfolipid Synthesis	Phospholipase D &zeta;	Phospholipase D &zeta;	TRINITY_DN33571_c0_g1_i1	68.9	807	223	9	195	2606	2	783	0	1070
AT3G16785	Eukaryotic Galactolipid & Sulfolipid Synthesis	Phospholipase D &zeta;	Phospholipase D &zeta;	TRINITY_DN33571_c0_g1_i2	69.63	652	177	5	676	2622	150	783	0	885
AT3G16785	Eukaryotic Galactolipid & Sulfolipid Synthesis	Phospholipase D &zeta;	Phospholipase D &zeta;	TRINITY_DN33571_c0_g1_i3	70.72	584	152	3	24	1769	530	1096	0	827
AT3G16785	Eukaryotic Galactolipid & Sulfolipid Synthesis	Phospholipase D &zeta;	Phospholipase D &zeta;	TRINITY_DN33571_c0_g1_i4	71.61	1120	290	9	195	3545	2	1096	0	1569
AT3G16785	Eukaryotic Galactolipid & Sulfolipid Synthesis	Phospholipase D &zeta;	Phospholipase D &zeta;	TRINITY_DN33571_c0_g1_i5	72.54	965	244	5	676	3561	150	1096	0	1382
AT3G16785	Eukaryotic Galactolipid & Sulfolipid Synthesis	Phospholipase D &zeta;	Phospholipase D &zeta;	TRINITY_DN33571_c0_g1_i6	79.49	356	73	0	70	1137	741	1096	0	577
AT3G16785	Eukaryotic Galactolipid & Sulfolipid Synthesis	Phospholipase D &zeta;	Phospholipase D &zeta;	TRINITY_DN59311_c0_g1_i1	78.95	19	4	0	62	6	254	272	5e-06	39.7
AT3G16785	Eukaryotic Galactolipid & Sulfolipid Synthesis	Phospholipase D &zeta;	Phospholipase D &zeta;	TRINITY_DN31094_c0_g1_i1	59.15	235	93	1	697	2	197	431	3e-118	265
AT3G16785	Eukaryotic Galactolipid & Sulfolipid Synthesis	Phospholipase D &zeta;	Phospholipase D &zeta;	TRINITY_DN31094_c0_g1_i2	68.85	122	35	1	777	412	45	163	3e-83	174
AT3G16785	Eukaryotic Galactolipid & Sulfolipid Synthesis	Phospholipase D &zeta;	Phospholipase D &zeta;	TRINITY_DN31094_c0_g3_i1	60.95	105	41	0	365	51	329	433	6e-40	139
AT3G48610	Eukaryotic Galactolipid & Sulfolipid Synthesis	Phospholipase C (Non specific)	Phospholipase C (Non specific)	TRINITY_DN36188_c2_g1_i1	25.08	315	169	12	11695	12594	131	393	7e-13	71.6
AT3G48610	Eukaryotic Galactolipid & Sulfolipid Synthesis	Phospholipase C (Non specific)	Phospholipase C (Non specific)	TRINITY_DN44626_c0_g1_i1	67.65	68	21	1	1	204	48	114	1e-29	106
AT3G48610	Eukaryotic Galactolipid & Sulfolipid Synthesis	Phospholipase C (Non specific)	Phospholipase C (Non specific)	TRINITY_DN59334_c0_g1_i1	81.2	133	25	0	399	1	186	318	1e-78	240
AT3G48610	Eukaryotic Galactolipid & Sulfolipid Synthesis	Phospholipase C (Non specific)	Phospholipase C (Non specific)	TRINITY_DN52811_c0_g1_i1	71.43	119	33	1	2	358	391	508	8e-54	174
AT3G48610	Eukaryotic Galactolipid & Sulfolipid Synthesis	Phospholipase C (Non specific)	Phospholipase C (Non specific)	TRINITY_DN30708_c0_g1_i1	33.82	68	43	1	261	464	397	462	0.003	36.2
AT3G48610	Eukaryotic Galactolipid & Sulfolipid Synthesis	Phospholipase C (Non specific)	Phospholipase C (Non specific)	TRINITY_DN30708_c0_g1_i2	33.82	68	43	1	261	464	397	462	0.003	36.2
AT3G48610	Eukaryotic Galactolipid & Sulfolipid Synthesis	Phospholipase C (Non specific)	Phospholipase C (Non specific)	TRINITY_DN33068_c0_g1_i1	76.6	265	62	0	773	1567	246	510	0	439
AT3G48610	Eukaryotic Galactolipid & Sulfolipid Synthesis	Phospholipase C (Non specific)	Phospholipase C (Non specific)	TRINITY_DN33068_c0_g1_i2	69.18	146	45	0	282	719	365	510	2e-67	218
AT3G48610	Eukaryotic Galactolipid & Sulfolipid Synthesis	Phospholipase C (Non specific)	Phospholipase C (Non specific)	TRINITY_DN33068_c0_g1_i3	74.95	487	118	3	202	1656	26	510	0	776
AT1G65410	Eukaryotic Galactolipid & Sulfolipid Synthesis*Lipid Trafficking	ATPase	ATPase	TRINITY_DN53225_c0_g1_i1	32.16	255	143	9	227	916	85	334	7e-25	99.8
AT1G65410	Eukaryotic Galactolipid & Sulfolipid Synthesis*Lipid Trafficking	ATPase	ATPase	TRINITY_DN36547_c11_g1_i1	30.77	260	153	8	6464	5757	53	309	2e-16	79.3
AT1G65410	Eukaryotic Galactolipid & Sulfolipid Synthesis*Lipid Trafficking	ATPase	ATPase	TRINITY_DN36547_c11_g4_i1	30.77	260	153	8	6464	5757	53	309	2e-16	79.3
AT1G65410	Eukaryotic Galactolipid & Sulfolipid Synthesis*Lipid Trafficking	ATPase	ATPase	TRINITY_DN36547_c11_g8_i1	30.77	260	153	8	5205	5912	53	309	3e-16	79.3
AT1G65410	Eukaryotic Galactolipid & Sulfolipid Synthesis*Lipid Trafficking	ATPase	ATPase	TRINITY_DN36547_c11_g10_i1	30.77	260	153	8	2879	3586	53	309	2e-16	79.3
AT1G65410	Eukaryotic Galactolipid & Sulfolipid Synthesis*Lipid Trafficking	ATPase	ATPase	TRINITY_DN36586_c0_g1_i1	26.09	253	158	9	893	183	102	341	3e-12	63.9
AT1G65410	Eukaryotic Galactolipid & Sulfolipid Synthesis*Lipid Trafficking	ATPase	ATPase	TRINITY_DN36586_c0_g2_i1	28.37	289	174	11	1001	183	70	341	7e-18	83.2
AT1G65410	Eukaryotic Galactolipid & Sulfolipid Synthesis*Lipid Trafficking	ATPase	ATPase	TRINITY_DN36586_c2_g2_i1	25	228	151	4	1392	2015	96	323	1e-17	81.6
AT1G65410	Eukaryotic Galactolipid & Sulfolipid Synthesis*Lipid Trafficking	ATPase	ATPase	TRINITY_DN63814_c0_g1_i1	36.84	57	36	0	204	34	90	146	7e-07	41.6
AT1G65410	Eukaryotic Galactolipid & Sulfolipid Synthesis*Lipid Trafficking	ATPase	ATPase	TRINITY_DN34994_c1_g1_i1	26.38	235	134	9	1637	2227	81	314	1e-11	63.5
AT1G65410	Eukaryotic Galactolipid & Sulfolipid Synthesis*Lipid Trafficking	ATPase	ATPase	TRINITY_DN34994_c2_g1_i1	26.69	251	146	7	18876	18190	84	318	6e-16	79
AT1G65410	Eukaryotic Galactolipid & Sulfolipid Synthesis*Lipid Trafficking	ATPase	ATPase	TRINITY_DN34994_c3_g11_i1	31.22	237	146	3	19328	19987	78	314	1e-28	119
AT1G65410	Eukaryotic Galactolipid & Sulfolipid Synthesis*Lipid Trafficking	ATPase	ATPase	TRINITY_DN34959_c6_g5_i1	25.29	257	150	8	8086	8811	84	313	1e-14	74.7
AT1G65410	Eukaryotic Galactolipid & Sulfolipid Synthesis*Lipid Trafficking	ATPase	ATPase	TRINITY_DN34959_c6_g5_i2	25.29	257	150	8	4235	4960	84	313	1e-14	74.7
AT1G65410	Eukaryotic Galactolipid & Sulfolipid Synthesis*Lipid Trafficking	ATPase	ATPase	TRINITY_DN31722_c0_g1_i1	30.15	199	103	6	4882	5442	84	258	2e-12	66.6
AT1G65410	Eukaryotic Galactolipid & Sulfolipid Synthesis*Lipid Trafficking	ATPase	ATPase	TRINITY_DN31722_c0_g2_i1	30.15	199	103	6	4882	5442	84	258	2e-12	66.6
AT1G65410	Eukaryotic Galactolipid & Sulfolipid Synthesis*Lipid Trafficking	ATPase	ATPase	TRINITY_DN22587_c0_g1_i1	28.44	211	109	7	5	550	105	302	7e-17	73.6
AT1G65410	Eukaryotic Galactolipid & Sulfolipid Synthesis*Lipid Trafficking	ATPase	ATPase	TRINITY_DN22587_c0_g2_i1	28.19	227	120	8	5	595	105	318	4e-17	74.3
AT1G65410	Eukaryotic Galactolipid & Sulfolipid Synthesis*Lipid Trafficking	ATPase	ATPase	TRINITY_DN32035_c0_g1_i1	28.99	138	92	5	973	560	96	227	6e-10	53.1
AT1G65410	Eukaryotic Galactolipid & Sulfolipid Synthesis*Lipid Trafficking	ATPase	ATPase	TRINITY_DN32035_c0_g1_i2	31.95	169	102	6	894	409	96	258	2e-15	72.8
AT1G65410	Eukaryotic Galactolipid & Sulfolipid Synthesis*Lipid Trafficking	ATPase	ATPase	TRINITY_DN32035_c0_g1_i4	31.95	169	102	6	856	371	96	258	2e-15	72.8
AT1G65410	Eukaryotic Galactolipid & Sulfolipid Synthesis*Lipid Trafficking	ATPase	ATPase	TRINITY_DN32035_c0_g1_i7	29.93	137	83	6	798	409	128	258	8e-11	51.2
AT1G65410	Eukaryotic Galactolipid & Sulfolipid Synthesis*Lipid Trafficking	ATPase	ATPase	TRINITY_DN22915_c0_g1_i1	33.33	75	50	0	1552	1776	81	155	3e-08	53.1
AT1G65410	Eukaryotic Galactolipid & Sulfolipid Synthesis*Lipid Trafficking	ATPase	ATPase	TRINITY_DN34854_c1_g1_i1	29.41	238	140	7	2	664	113	339	4e-23	95.1
AT1G65410	Eukaryotic Galactolipid & Sulfolipid Synthesis*Lipid Trafficking	ATPase	ATPase	TRINITY_DN34854_c3_g1_i2	28.38	222	134	7	16348	16953	99	315	5e-14	73.6
AT1G65410	Eukaryotic Galactolipid & Sulfolipid Synthesis*Lipid Trafficking	ATPase	ATPase	TRINITY_DN34854_c3_g1_i4	28.38	222	134	7	614	1219	99	315	2e-14	73.6
AT1G65410	Eukaryotic Galactolipid & Sulfolipid Synthesis*Lipid Trafficking	ATPase	ATPase	TRINITY_DN34854_c3_g2_i1	36.46	181	97	6	3681	4202	90	259	3e-24	102
AT1G65410	Eukaryotic Galactolipid & Sulfolipid Synthesis*Lipid Trafficking	ATPase	ATPase	TRINITY_DN34854_c3_g3_i1	36.56	186	100	6	1563	2099	85	259	6e-26	106
AT1G65410	Eukaryotic Galactolipid & Sulfolipid Synthesis*Lipid Trafficking	ATPase	ATPase	TRINITY_DN47296_c0_g1_i1	39.13	46	25	1	302	439	85	127	0.0004	35.4
AT1G65410	Eukaryotic Galactolipid & Sulfolipid Synthesis*Lipid Trafficking	ATPase	ATPase	TRINITY_DN63662_c0_g1_i1	32.07	237	125	9	1064	1693	91	318	8e-23	95.9
AT1G65410	Eukaryotic Galactolipid & Sulfolipid Synthesis*Lipid Trafficking	ATPase	ATPase	TRINITY_DN26164_c0_g1_i2	28.48	151	84	5	424	5	98	235	2e-08	51.6
AT1G65410	Eukaryotic Galactolipid & Sulfolipid Synthesis*Lipid Trafficking	ATPase	ATPase	TRINITY_DN36124_c2_g2_i1	35.21	267	152	7	2082	2831	75	337	9e-27	110
AT1G65410	Eukaryotic Galactolipid & Sulfolipid Synthesis*Lipid Trafficking	ATPase	ATPase	TRINITY_DN36124_c7_g4_i12	39.78	93	52	1	271	5	85	177	3e-11	65.9
AT1G65410	Eukaryotic Galactolipid & Sulfolipid Synthesis*Lipid Trafficking	ATPase	ATPase	TRINITY_DN36124_c7_g4_i16	39.78	93	52	1	271	5	85	177	2e-11	65.9
AT1G65410	Eukaryotic Galactolipid & Sulfolipid Synthesis*Lipid Trafficking	ATPase	ATPase	TRINITY_DN38915_c1_g16_i1	30.42	240	139	8	7080	7739	84	315	8e-19	87
AT1G65410	Eukaryotic Galactolipid & Sulfolipid Synthesis*Lipid Trafficking	ATPase	ATPase	TRINITY_DN38906_c0_g1_i1	34.85	66	42	1	288	94	78	143	4e-05	37.4
AT1G65410	Eukaryotic Galactolipid & Sulfolipid Synthesis*Lipid Trafficking	ATPase	ATPase	TRINITY_DN38963_c5_g1_i1	30.95	252	156	4	1720	2424	84	334	5e-27	110
AT1G65410	Eukaryotic Galactolipid & Sulfolipid Synthesis*Lipid Trafficking	ATPase	ATPase	TRINITY_DN37821_c0_g2_i1	26.69	251	140	9	1863	1171	97	323	3e-13	67.8
AT1G65410	Eukaryotic Galactolipid & Sulfolipid Synthesis*Lipid Trafficking	ATPase	ATPase	TRINITY_DN37821_c0_g2_i3	26.01	273	155	10	1929	1171	78	323	2e-13	68.2
AT1G65410	Eukaryotic Galactolipid & Sulfolipid Synthesis*Lipid Trafficking	ATPase	ATPase	TRINITY_DN37821_c0_g2_i4	26.69	251	140	9	2391	1699	97	323	4e-13	67.8
AT1G65410	Eukaryotic Galactolipid & Sulfolipid Synthesis*Lipid Trafficking	ATPase	ATPase	TRINITY_DN37821_c0_g2_i6	26.01	273	155	10	2457	1699	78	323	3e-13	68.2
AT1G65410	Eukaryotic Galactolipid & Sulfolipid Synthesis*Lipid Trafficking	ATPase	ATPase	TRINITY_DN27270_c0_g1_i1	29.2	250	137	11	1218	1883	85	322	6e-18	82.8
AT1G65410	Eukaryotic Galactolipid & Sulfolipid Synthesis*Lipid Trafficking	ATPase	ATPase	TRINITY_DN27270_c0_g1_i2	29.2	250	137	11	1170	1835	85	322	6e-18	82.8
AT1G65410	Eukaryotic Galactolipid & Sulfolipid Synthesis*Lipid Trafficking	ATPase	ATPase	TRINITY_DN38537_c0_g1_i1	36.46	181	91	5	4780	5271	85	258	1e-24	104
AT1G65410	Eukaryotic Galactolipid & Sulfolipid Synthesis*Lipid Trafficking	ATPase	ATPase	TRINITY_DN38587_c2_g5_i1	35.08	248	135	7	4552	5220	68	314	2e-32	129
AT1G65410	Eukaryotic Galactolipid & Sulfolipid Synthesis*Lipid Trafficking	ATPase	ATPase	TRINITY_DN38587_c2_g7_i1	26.64	244	159	5	5198	4527	75	318	4e-14	71.6
AT1G65410	Eukaryotic Galactolipid & Sulfolipid Synthesis*Lipid Trafficking	ATPase	ATPase	TRINITY_DN35651_c3_g8_i1	28.95	190	122	4	708	1241	84	272	1e-14	75.1
AT1G65410	Eukaryotic Galactolipid & Sulfolipid Synthesis*Lipid Trafficking	ATPase	ATPase	TRINITY_DN35651_c3_g8_i2	28.95	190	122	4	708	1241	84	272	1e-14	75.1
AT1G65410	Eukaryotic Galactolipid & Sulfolipid Synthesis*Lipid Trafficking	ATPase	ATPase	TRINITY_DN38195_c3_g2_i1	27.59	261	161	8	4631	5365	81	329	1e-19	89
AT1G65410	Eukaryotic Galactolipid & Sulfolipid Synthesis*Lipid Trafficking	ATPase	ATPase	TRINITY_DN38195_c3_g2_i2	27.59	261	161	8	2838	3572	81	329	7e-20	89
AT1G65410	Eukaryotic Galactolipid & Sulfolipid Synthesis*Lipid Trafficking	ATPase	ATPase	TRINITY_DN38195_c3_g4_i1	28.38	222	130	9	3	605	105	318	1e-13	68.9
AT1G65410	Eukaryotic Galactolipid & Sulfolipid Synthesis*Lipid Trafficking	ATPase	ATPase	TRINITY_DN38118_c1_g1_i1	41.67	36	21	0	214	107	108	143	2e-05	38.9
AT1G65410	Eukaryotic Galactolipid & Sulfolipid Synthesis*Lipid Trafficking	ATPase	ATPase	TRINITY_DN38118_c1_g2_i1	46.88	32	17	0	141	46	108	139	6e-05	37
AT1G65410	Eukaryotic Galactolipid & Sulfolipid Synthesis*Lipid Trafficking	ATPase	ATPase	TRINITY_DN38118_c2_g1_i1	47.06	34	18	0	370	269	108	141	7e-05	37.7
AT1G65410	Eukaryotic Galactolipid & Sulfolipid Synthesis*Lipid Trafficking	ATPase	ATPase	TRINITY_DN38118_c2_g1_i3	43.18	44	19	1	400	269	104	141	4e-05	38.1
AT1G65410	Eukaryotic Galactolipid & Sulfolipid Synthesis*Lipid Trafficking	ATPase	ATPase	TRINITY_DN41037_c0_g1_i1	31.63	98	49	4	13	273	162	252	3e-06	40
AT1G65410	Eukaryotic Galactolipid & Sulfolipid Synthesis*Lipid Trafficking	ATPase	ATPase	TRINITY_DN35994_c0_g2_i7	36.31	168	92	4	3092	3550	100	267	1e-21	94.7
AT1G65410	Eukaryotic Galactolipid & Sulfolipid Synthesis*Lipid Trafficking	ATPase	ATPase	TRINITY_DN38090_c6_g1_i1	33.2	241	131	9	291	950	84	315	1e-25	107
AT1G65410	Eukaryotic Galactolipid & Sulfolipid Synthesis*Lipid Trafficking	ATPase	ATPase	TRINITY_DN36339_c0_g1_i1	30.4	250	133	12	1580	2242	85	322	2e-13	69.7
AT1G65410	Eukaryotic Galactolipid & Sulfolipid Synthesis*Lipid Trafficking	ATPase	ATPase	TRINITY_DN36339_c0_g1_i2	30.4	250	133	12	1635	2297	85	322	2e-13	69.7
AT1G65410	Eukaryotic Galactolipid & Sulfolipid Synthesis*Lipid Trafficking	ATPase	ATPase	TRINITY_DN36339_c0_g1_i3	30.4	250	133	12	1635	2297	85	322	2e-13	69.7
AT1G65410	Eukaryotic Galactolipid & Sulfolipid Synthesis*Lipid Trafficking	ATPase	ATPase	TRINITY_DN36339_c0_g1_i5	30.4	250	133	12	1517	2179	85	322	2e-13	69.3
AT1G65410	Eukaryotic Galactolipid & Sulfolipid Synthesis*Lipid Trafficking	ATPase	ATPase	TRINITY_DN36339_c0_g1_i6	30.4	250	133	12	1580	2242	85	322	2e-13	69.7
AT1G65410	Eukaryotic Galactolipid & Sulfolipid Synthesis*Lipid Trafficking	ATPase	ATPase	TRINITY_DN36339_c0_g1_i7	30.4	250	133	12	1635	2297	85	322	2e-13	69.7
AT1G65410	Eukaryotic Galactolipid & Sulfolipid Synthesis*Lipid Trafficking	ATPase	ATPase	TRINITY_DN36339_c0_g1_i8	30.4	250	133	12	1517	2179	85	322	2e-13	69.3
AT1G65410	Eukaryotic Galactolipid & Sulfolipid Synthesis*Lipid Trafficking	ATPase	ATPase	TRINITY_DN36339_c0_g1_i9	30.4	250	133	12	1580	2242	85	322	2e-13	69.7
AT1G65410	Eukaryotic Galactolipid & Sulfolipid Synthesis*Lipid Trafficking	ATPase	ATPase	TRINITY_DN38694_c1_g8_i2	30.08	236	140	6	6056	5418	95	328	1e-18	86.7
AT1G65410	Eukaryotic Galactolipid & Sulfolipid Synthesis*Lipid Trafficking	ATPase	ATPase	TRINITY_DN38694_c1_g8_i3	30.08	236	140	6	13339	13977	95	328	2e-18	86.7
AT1G65410	Eukaryotic Galactolipid & Sulfolipid Synthesis*Lipid Trafficking	ATPase	ATPase	TRINITY_DN38694_c1_g8_i5	30.08	236	140	6	15527	14889	95	328	3e-18	86.7
AT1G65410	Eukaryotic Galactolipid & Sulfolipid Synthesis*Lipid Trafficking	ATPase	ATPase	TRINITY_DN38694_c1_g8_i6	30.08	236	140	6	15527	14889	95	328	3e-18	86.7
AT1G65410	Eukaryotic Galactolipid & Sulfolipid Synthesis*Lipid Trafficking	ATPase	ATPase	TRINITY_DN38675_c1_g1_i1	31.76	255	142	7	2225	2908	85	334	3e-23	99.8
AT1G65410	Eukaryotic Galactolipid & Sulfolipid Synthesis*Lipid Trafficking	ATPase	ATPase	TRINITY_DN38675_c1_g1_i2	31.76	255	142	7	1951	2634	85	334	3e-23	99.8
AT1G65410	Eukaryotic Galactolipid & Sulfolipid Synthesis*Lipid Trafficking	ATPase	ATPase	TRINITY_DN53084_c0_g1_i1	37.33	75	43	2	227	6	117	188	0.004	30.4
AT1G65410	Eukaryotic Galactolipid & Sulfolipid Synthesis*Lipid Trafficking	ATPase	ATPase	TRINITY_DN35172_c8_g4_i1	30.83	253	154	7	2707	3414	84	332	1e-22	98.6
AT1G65410	Eukaryotic Galactolipid & Sulfolipid Synthesis*Lipid Trafficking	ATPase	ATPase	TRINITY_DN35172_c10_g3_i1	30.61	245	147	6	898	1566	82	325	2e-22	97.4
AT1G65410	Eukaryotic Galactolipid & Sulfolipid Synthesis*Lipid Trafficking	ATPase	ATPase	TRINITY_DN37723_c3_g3_i2	86.74	181	24	0	2065	2607	165	345	1e-138	328
AT1G65410	Eukaryotic Galactolipid & Sulfolipid Synthesis*Lipid Trafficking	ATPase	ATPase	TRINITY_DN37723_c3_g3_i4	81.7	306	53	2	1619	2527	40	345	8e-173	505
AT1G65410	Eukaryotic Galactolipid & Sulfolipid Synthesis*Lipid Trafficking	ATPase	ATPase	TRINITY_DN37723_c3_g3_i5	85.08	181	27	0	2679	3221	165	345	7e-137	323
AT1G65410	Eukaryotic Galactolipid & Sulfolipid Synthesis*Lipid Trafficking	ATPase	ATPase	TRINITY_DN37723_c3_g3_i6	81.7	306	53	2	2263	3171	40	345	2e-170	505
AT1G65410	Eukaryotic Galactolipid & Sulfolipid Synthesis*Lipid Trafficking	ATPase	ATPase	TRINITY_DN37723_c3_g3_i8	81.7	306	53	2	1649	2557	40	345	1e-172	505
AT1G65410	Eukaryotic Galactolipid & Sulfolipid Synthesis*Lipid Trafficking	ATPase	ATPase	TRINITY_DN37723_c3_g3_i10	86.74	181	24	0	2095	2637	165	345	1e-138	328
AT1G65410	Eukaryotic Galactolipid & Sulfolipid Synthesis*Lipid Trafficking	ATPase	ATPase	TRINITY_DN37723_c3_g3_i13	80.41	245	45	2	1460	2185	40	284	8e-129	386
AT1G65410	Eukaryotic Galactolipid & Sulfolipid Synthesis*Lipid Trafficking	ATPase	ATPase	TRINITY_DN37723_c3_g4_i12	65.79	38	13	0	1707	1820	133	170	1e-08	52.8
AT1G65410	Eukaryotic Galactolipid & Sulfolipid Synthesis*Lipid Trafficking	ATPase	ATPase	TRINITY_DN37723_c3_g3_i14	82.03	306	52	2	2233	3141	40	345	1e-170	506
AT1G65410	Eukaryotic Galactolipid & Sulfolipid Synthesis*Lipid Trafficking	ATPase	ATPase	TRINITY_DN37723_c3_g6_i1	89.22	102	11	0	294	599	77	178	6e-59	187
AT1G65410	Eukaryotic Galactolipid & Sulfolipid Synthesis*Lipid Trafficking	ATPase	ATPase	TRINITY_DN37723_c3_g3_i15	86.74	181	24	0	2709	3251	165	345	2e-138	328
AT1G65410	Eukaryotic Galactolipid & Sulfolipid Synthesis*Lipid Trafficking	ATPase	ATPase	TRINITY_DN37702_c11_g3_i1	25.73	241	155	5	638	1288	83	323	1e-21	92
AT1G65410	Eukaryotic Galactolipid & Sulfolipid Synthesis*Lipid Trafficking	ATPase	ATPase	TRINITY_DN37702_c12_g2_i1	33.33	48	32	0	149	6	83	130	0.0001	40.4
AT1G65410	Eukaryotic Galactolipid & Sulfolipid Synthesis*Lipid Trafficking	ATPase	ATPase	TRINITY_DN37702_c12_g10_i1	24.58	297	157	9	1657	839	65	318	5e-15	74.7
AT1G65410	Eukaryotic Galactolipid & Sulfolipid Synthesis*Lipid Trafficking	ATPase	ATPase	TRINITY_DN38837_c3_g13_i1	31.1	254	139	9	18081	18770	70	311	8e-17	81.6
AT1G65410	Eukaryotic Galactolipid & Sulfolipid Synthesis*Lipid Trafficking	ATPase	ATPase	TRINITY_DN38837_c3_g13_i2	31.1	254	139	9	18438	19127	70	311	8e-17	81.6
AT1G65410	Eukaryotic Galactolipid & Sulfolipid Synthesis*Lipid Trafficking	ATPase	ATPase	TRINITY_DN38817_c8_g1_i1	30.67	238	143	7	1201	1857	84	318	2e-21	94.7
AT1G65410	Eukaryotic Galactolipid & Sulfolipid Synthesis*Lipid Trafficking	ATPase	ATPase	TRINITY_DN38817_c10_g1_i1	28.28	244	145	6	13879	13214	91	326	7e-12	66.2
AT1G65410	Eukaryotic Galactolipid & Sulfolipid Synthesis*Lipid Trafficking	ATPase	ATPase	TRINITY_DN38817_c10_g1_i2	28.16	245	146	6	1632	964	90	326	6e-13	66.2
AT1G65410	Eukaryotic Galactolipid & Sulfolipid Synthesis*Lipid Trafficking	ATPase	ATPase	TRINITY_DN36922_c1_g1_i1	26.02	269	167	4	4684	5436	84	338	9e-20	89.4
AT1G65410	Eukaryotic Galactolipid & Sulfolipid Synthesis*Lipid Trafficking	ATPase	ATPase	TRINITY_DN36922_c9_g3_i1	30.51	177	105	3	2345	2854	85	250	5e-12	63.9
AT1G65410	Eukaryotic Galactolipid & Sulfolipid Synthesis*Lipid Trafficking	ATPase	ATPase	TRINITY_DN35366_c0_g1_i1	35.23	193	90	5	555	31	84	259	2e-24	101
AT1G65410	Eukaryotic Galactolipid & Sulfolipid Synthesis*Lipid Trafficking	ATPase	ATPase	TRINITY_DN35366_c1_g1_i1	35.11	94	50	3	288	7	86	168	2e-06	46.6
AT1G65410	Eukaryotic Galactolipid & Sulfolipid Synthesis*Lipid Trafficking	ATPase	ATPase	TRINITY_DN35366_c4_g4_i3	32.58	264	156	5	1037	1777	76	334	7e-29	117
AT1G65410	Eukaryotic Galactolipid & Sulfolipid Synthesis*Lipid Trafficking	ATPase	ATPase	TRINITY_DN35388_c4_g1_i1	28.33	240	155	3	837	169	84	323	2e-29	119
AT1G65410	Eukaryotic Galactolipid & Sulfolipid Synthesis*Lipid Trafficking	ATPase	ATPase	TRINITY_DN35388_c7_g1_i1	33	203	111	7	635	63	80	269	8e-18	77.8
AT1G65410	Eukaryotic Galactolipid & Sulfolipid Synthesis*Lipid Trafficking	ATPase	ATPase	TRINITY_DN35388_c7_g2_i1	31.46	267	145	9	3529	2804	80	333	7e-21	91.7
AT1G65410	Eukaryotic Galactolipid & Sulfolipid Synthesis*Lipid Trafficking	ATPase	ATPase	TRINITY_DN35388_c10_g3_i1	28.19	259	159	8	5855	6574	88	338	1e-21	95.1
AT1G65410	Eukaryotic Galactolipid & Sulfolipid Synthesis*Lipid Trafficking	ATPase	ATPase	TRINITY_DN35388_c10_g3_i2	28.19	259	159	8	5855	6574	88	338	1e-21	95.1
AT1G65410	Eukaryotic Galactolipid & Sulfolipid Synthesis*Lipid Trafficking	ATPase	ATPase	TRINITY_DN10725_c0_g1_i1	34.88	215	115	6	745	155	88	295	2e-23	95.9
AT1G65410	Eukaryotic Galactolipid & Sulfolipid Synthesis*Lipid Trafficking	ATPase	ATPase	TRINITY_DN26687_c0_g1_i1	29.17	216	116	7	1660	2196	99	314	1e-11	63.2
AT1G65410	Eukaryotic Galactolipid & Sulfolipid Synthesis*Lipid Trafficking	ATPase	ATPase	TRINITY_DN25106_c1_g1_i1	32.95	176	107	4	2850	2350	100	273	6e-15	73.6
AT1G65410	Eukaryotic Galactolipid & Sulfolipid Synthesis*Lipid Trafficking	ATPase	ATPase	TRINITY_DN36204_c11_g1_i1	33.33	63	42	0	3421	3609	81	143	2e-09	56.6
AT1G65410	Eukaryotic Galactolipid & Sulfolipid Synthesis*Lipid Trafficking	ATPase	ATPase	TRINITY_DN37384_c3_g1_i1	31.42	226	132	7	1008	1622	95	318	6e-21	92.8
AT1G65410	Eukaryotic Galactolipid & Sulfolipid Synthesis*Lipid Trafficking	ATPase	ATPase	TRINITY_DN37384_c3_g1_i2	30.74	244	137	7	1332	1994	84	318	2e-23	100
AT1G65410	Eukaryotic Galactolipid & Sulfolipid Synthesis*Lipid Trafficking	ATPase	ATPase	TRINITY_DN37384_c6_g7_i1	28.79	264	155	9	7482	6745	70	318	4e-20	90.5
AT1G65410	Eukaryotic Galactolipid & Sulfolipid Synthesis*Lipid Trafficking	ATPase	ATPase	TRINITY_DN37384_c6_g11_i1	26.58	158	105	4	6739	7212	89	235	0.0003	41.2
AT1G65410	Eukaryotic Galactolipid & Sulfolipid Synthesis*Lipid Trafficking	ATPase	ATPase	TRINITY_DN37393_c2_g1_i1	44.74	38	21	0	114	1	99	136	2e-06	40
AT1G65410	Eukaryotic Galactolipid & Sulfolipid Synthesis*Lipid Trafficking	ATPase	ATPase	TRINITY_DN37350_c6_g1_i1	29.15	271	126	8	3085	2378	84	323	3e-19	88.6
AT1G65410	Eukaryotic Galactolipid & Sulfolipid Synthesis*Lipid Trafficking	ATPase	ATPase	TRINITY_DN37350_c8_g1_i1	27.56	156	103	4	159	626	84	229	1e-08	50.1
AT1G65410	Eukaryotic Galactolipid & Sulfolipid Synthesis*Lipid Trafficking	ATPase	ATPase	TRINITY_DN34660_c5_g2_i1	32.6	181	101	7	2924	3424	85	258	4e-15	73.9
AT1G65410	Eukaryotic Galactolipid & Sulfolipid Synthesis*Lipid Trafficking	ATPase	ATPase	TRINITY_DN34660_c5_g7_i1	25.48	263	156	6	825	1523	85	337	2e-20	91.7
AT1G65410	Eukaryotic Galactolipid & Sulfolipid Synthesis*Lipid Trafficking	ATPase	ATPase	TRINITY_DN34660_c5_g8_i1	36.67	270	154	4	2098	2859	77	345	7e-48	174
AT1G65410	Eukaryotic Galactolipid & Sulfolipid Synthesis*Lipid Trafficking	ATPase	ATPase	TRINITY_DN6849_c0_g1_i1	32.9	155	85	5	527	120	161	315	1e-12	60.8
AT1G65410	Eukaryotic Galactolipid & Sulfolipid Synthesis*Lipid Trafficking	ATPase	ATPase	TRINITY_DN32422_c1_g1_i2	36.36	66	40	1	1287	1478	74	139	6e-08	50.8
AT1G65410	Eukaryotic Galactolipid & Sulfolipid Synthesis*Lipid Trafficking	ATPase	ATPase	TRINITY_DN32422_c1_g1_i3	36.36	66	40	1	1507	1698	74	139	7e-08	50.8
AT1G65410	Eukaryotic Galactolipid & Sulfolipid Synthesis*Lipid Trafficking	ATPase	ATPase	TRINITY_DN63253_c0_g1_i1	92.31	13	1	0	192	230	333	345	0.001	31.6
AT1G65410	Eukaryotic Galactolipid & Sulfolipid Synthesis*Lipid Trafficking	ATPase	ATPase	TRINITY_DN25315_c0_g1_i1	30.08	256	134	9	676	1353	85	325	7e-19	84
AT1G65410	Eukaryotic Galactolipid & Sulfolipid Synthesis*Lipid Trafficking	ATPase	ATPase	TRINITY_DN36055_c1_g1_i1	31.25	96	53	5	253	519	115	204	0.003	37.4
AT1G65410	Eukaryotic Galactolipid & Sulfolipid Synthesis*Lipid Trafficking	ATPase	ATPase	TRINITY_DN36055_c1_g1_i2	31.25	96	53	5	253	519	115	204	0.003	37.4
AT1G65410	Eukaryotic Galactolipid & Sulfolipid Synthesis*Lipid Trafficking	ATPase	ATPase	TRINITY_DN36055_c1_g1_i4	28.46	123	67	7	172	519	96	204	0.001	38.5
AT1G65410	Eukaryotic Galactolipid & Sulfolipid Synthesis*Lipid Trafficking	ATPase	ATPase	TRINITY_DN36055_c1_g1_i6	31.25	96	53	5	253	519	115	204	0.003	37.4
AT1G65410	Eukaryotic Galactolipid & Sulfolipid Synthesis*Lipid Trafficking	ATPase	ATPase	TRINITY_DN29159_c0_g1_i1	27.69	242	151	5	3363	4016	77	318	5e-20	89.7
AT1G65410	Eukaryotic Galactolipid & Sulfolipid Synthesis*Lipid Trafficking	ATPase	ATPase	TRINITY_DN37484_c7_g1_i1	30.99	242	138	7	662	21	89	329	4e-19	85.5
AT1G65410	Eukaryotic Galactolipid & Sulfolipid Synthesis*Lipid Trafficking	ATPase	ATPase	TRINITY_DN37406_c3_g3_i4	37.44	227	124	5	11359	10727	81	305	2e-22	99.4
AT1G65410	Eukaryotic Galactolipid & Sulfolipid Synthesis*Lipid Trafficking	ATPase	ATPase	TRINITY_DN37406_c3_g3_i5	37.44	227	124	5	11359	10727	81	305	2e-22	99.4
AT1G65410	Eukaryotic Galactolipid & Sulfolipid Synthesis*Lipid Trafficking	ATPase	ATPase	TRINITY_DN37949_c5_g7_i1	33.91	233	131	5	397	1035	85	314	4e-28	110
AT1G65410	Eukaryotic Galactolipid & Sulfolipid Synthesis*Lipid Trafficking	ATPase	ATPase	TRINITY_DN37949_c5_g7_i2	36.18	152	92	2	1742	2182	84	235	3e-22	95.1
AT1G65410	Eukaryotic Galactolipid & Sulfolipid Synthesis*Lipid Trafficking	ATPase	ATPase	TRINITY_DN37921_c5_g1_i1	41.79	67	39	0	5239	5039	81	147	2e-08	54.3
AT1G65410	Eukaryotic Galactolipid & Sulfolipid Synthesis*Lipid Trafficking	ATPase	ATPase	TRINITY_DN37921_c5_g2_i1	41.79	67	39	0	1296	1096	81	147	5e-09	54.3
AT1G65410	Eukaryotic Galactolipid & Sulfolipid Synthesis*Lipid Trafficking	ATPase	ATPase	TRINITY_DN37945_c2_g18_i1	28.19	298	184	10	3289	2471	29	321	1e-21	95.1
AT1G65410	Eukaryotic Galactolipid & Sulfolipid Synthesis*Lipid Trafficking	ATPase	ATPase	TRINITY_DN37900_c2_g1_i1	38.27	162	79	5	5859	5425	103	260	4e-20	90.5
AT1G65410	Eukaryotic Galactolipid & Sulfolipid Synthesis*Lipid Trafficking	ATPase	ATPase	TRINITY_DN26522_c0_g1_i1	75	20	5	0	138	197	166	185	1e-06	33.1
AT1G65410	Eukaryotic Galactolipid & Sulfolipid Synthesis*Lipid Trafficking	ATPase	ATPase	TRINITY_DN48564_c0_g1_i1	69.57	23	7	0	328	396	203	225	0.0002	35.8
AT1G65410	Eukaryotic Galactolipid & Sulfolipid Synthesis*Lipid Trafficking	ATPase	ATPase	TRINITY_DN35852_c1_g4_i1	31.03	203	114	7	4409	3840	80	269	9e-13	68.2
AT1G65410	Eukaryotic Galactolipid & Sulfolipid Synthesis*Lipid Trafficking	ATPase	ATPase	TRINITY_DN35881_c0_g1_i1	34.97	163	93	5	517	29	85	234	4e-14	70.5
AT1G65410	Eukaryotic Galactolipid & Sulfolipid Synthesis*Lipid Trafficking	ATPase	ATPase	TRINITY_DN35881_c0_g2_i1	33.75	160	92	4	2296	2733	99	258	4e-17	81.3
AT1G65410	Eukaryotic Galactolipid & Sulfolipid Synthesis*Lipid Trafficking	ATPase	ATPase	TRINITY_DN35841_c3_g1_i1	30.45	266	158	8	810	1541	74	334	1e-18	85.1
AT1G65410	Eukaryotic Galactolipid & Sulfolipid Synthesis*Lipid Trafficking	ATPase	ATPase	TRINITY_DN35832_c4_g1_i1	32.57	261	139	11	147	866	90	334	8e-27	111
AT1G65410	Eukaryotic Galactolipid & Sulfolipid Synthesis*Lipid Trafficking	ATPase	ATPase	TRINITY_DN35832_c4_g2_i1	32.57	261	139	11	6086	5367	90	334	6e-27	111
AT1G65410	Eukaryotic Galactolipid & Sulfolipid Synthesis*Lipid Trafficking	ATPase	ATPase	TRINITY_DN35832_c5_g6_i1	32.24	183	93	5	941	447	161	330	2e-17	81.6
AT1G65410	Eukaryotic Galactolipid & Sulfolipid Synthesis*Lipid Trafficking	ATPase	ATPase	TRINITY_DN36731_c7_g5_i3	33.06	242	134	9	4920	4258	81	315	7e-15	74.3
AT1G65410	Eukaryotic Galactolipid & Sulfolipid Synthesis*Lipid Trafficking	ATPase	ATPase	TRINITY_DN36447_c2_g1_i1	26.5	234	151	4	14183	14821	85	318	3e-20	92.4
AT1G65410	Eukaryotic Galactolipid & Sulfolipid Synthesis*Lipid Trafficking	ATPase	ATPase	TRINITY_DN36447_c2_g1_i3	26.5	234	151	4	14016	14654	85	318	3e-20	92.4
AT1G65410	Eukaryotic Galactolipid & Sulfolipid Synthesis*Lipid Trafficking	ATPase	ATPase	TRINITY_DN31619_c0_g1_i1	37.74	53	33	0	1274	1116	100	152	5e-07	47.4
AT1G65410	Eukaryotic Galactolipid & Sulfolipid Synthesis*Lipid Trafficking	ATPase	ATPase	TRINITY_DN31673_c0_g1_i1	27.46	295	170	12	927	145	60	344	3e-11	61.2
AT1G65410	Eukaryotic Galactolipid & Sulfolipid Synthesis*Lipid Trafficking	ATPase	ATPase	TRINITY_DN31673_c0_g1_i2	27.46	295	170	12	927	145	60	344	3e-11	61.2
AT1G65410	Eukaryotic Galactolipid & Sulfolipid Synthesis*Lipid Trafficking	ATPase	ATPase	TRINITY_DN31661_c0_g1_i1	29.51	305	163	13	1226	2026	52	342	2e-21	92.4
AT3G06960	Eukaryotic Galactolipid & Sulfolipid Synthesis*Lipid Trafficking	Protein Involved in Lipid Transport	Protein Involved in Lipid Transport	TRINITY_DN38456_c2_g1_i1	36.25	491	271	11	103	1488	1	478	4e-88	281
AT3G06960	Eukaryotic Galactolipid & Sulfolipid Synthesis*Lipid Trafficking	Protein Involved in Lipid Transport	Protein Involved in Lipid Transport	TRINITY_DN31153_c0_g1_i1	48.54	239	94	6	100	738	1	236	3e-65	214
AT3G06960	Eukaryotic Galactolipid & Sulfolipid Synthesis*Lipid Trafficking	Protein Involved in Lipid Transport	Protein Involved in Lipid Transport	TRINITY_DN31153_c0_g2_i1	48.57	35	18	0	9	113	277	311	4e-06	40.4
AT3G06960	Eukaryotic Galactolipid & Sulfolipid Synthesis*Lipid Trafficking	Protein Involved in Lipid Transport	Protein Involved in Lipid Transport	TRINITY_DN31153_c0_g1_i2	49.79	482	207	10	100	1449	1	479	3e-140	414
AT3G06960	Eukaryotic Galactolipid & Sulfolipid Synthesis*Lipid Trafficking	Protein Involved in Lipid Transport	Protein Involved in Lipid Transport	TRINITY_DN31153_c0_g1_i3	48.96	384	173	6	155	1237	96	479	4e-105	321
AT3G20320	Eukaryotic Galactolipid & Sulfolipid Synthesis*Lipid Trafficking	Phosphatidic Acid-Binding Protein	Phosphatidic Acid-Binding Protein	TRINITY_DN36651_c0_g1_i1	71.43	245	70	0	1523	789	34	278	2e-129	335
AT3G20320	Eukaryotic Galactolipid & Sulfolipid Synthesis*Lipid Trafficking	Phosphatidic Acid-Binding Protein	Phosphatidic Acid-Binding Protein	TRINITY_DN36651_c0_g1_i2	70.75	253	74	0	1541	783	34	286	9e-132	343
AT3G20320	Eukaryotic Galactolipid & Sulfolipid Synthesis*Lipid Trafficking	Phosphatidic Acid-Binding Protein	Phosphatidic Acid-Binding Protein	TRINITY_DN36651_c0_g1_i3	51.14	352	122	6	1319	393	25	369	5e-91	283
AT3G20320	Eukaryotic Galactolipid & Sulfolipid Synthesis*Lipid Trafficking	Phosphatidic Acid-Binding Protein	Phosphatidic Acid-Binding Protein	TRINITY_DN36651_c0_g1_i4	73.57	333	88	0	1512	514	34	366	5e-165	478
AT3G20320	Eukaryotic Galactolipid & Sulfolipid Synthesis*Lipid Trafficking	Phosphatidic Acid-Binding Protein	Phosphatidic Acid-Binding Protein	TRINITY_DN36651_c0_g1_i5	80.43	230	45	0	1203	514	137	366	2e-118	352
AT3G20320	Eukaryotic Galactolipid & Sulfolipid Synthesis*Lipid Trafficking	Phosphatidic Acid-Binding Protein	Phosphatidic Acid-Binding Protein	TRINITY_DN36651_c0_g1_i6	71.43	245	70	0	1523	789	34	278	2e-129	334
AT3G20320	Eukaryotic Galactolipid & Sulfolipid Synthesis*Lipid Trafficking	Phosphatidic Acid-Binding Protein	Phosphatidic Acid-Binding Protein	TRINITY_DN36651_c0_g1_i7	72.21	349	91	3	1433	393	25	369	3e-167	481
AT3G20320	Eukaryotic Galactolipid & Sulfolipid Synthesis*Lipid Trafficking	Phosphatidic Acid-Binding Protein	Phosphatidic Acid-Binding Protein	TRINITY_DN36651_c0_g1_i8	73.57	333	88	0	1512	514	34	366	4e-165	478
AT3G20320	Eukaryotic Galactolipid & Sulfolipid Synthesis*Lipid Trafficking	Phosphatidic Acid-Binding Protein	Phosphatidic Acid-Binding Protein	TRINITY_DN36651_c0_g1_i9	70.16	258	71	3	1444	677	25	278	4e-130	335
AT3G20320	Eukaryotic Galactolipid & Sulfolipid Synthesis*Lipid Trafficking	Phosphatidic Acid-Binding Protein	Phosphatidic Acid-Binding Protein	TRINITY_DN36651_c0_g1_i10	71.43	245	70	0	1523	789	34	278	2e-129	335
AT3G20320	Eukaryotic Galactolipid & Sulfolipid Synthesis*Lipid Trafficking	Phosphatidic Acid-Binding Protein	Phosphatidic Acid-Binding Protein	TRINITY_DN36651_c0_g1_i11	73.57	333	88	0	1512	514	34	366	4e-165	476
AT3G20320	Eukaryotic Galactolipid & Sulfolipid Synthesis*Lipid Trafficking	Phosphatidic Acid-Binding Protein	Phosphatidic Acid-Binding Protein	TRINITY_DN36651_c0_g1_i12	70.75	253	74	0	1541	783	34	286	9e-132	343
AT3G20320	Eukaryotic Galactolipid & Sulfolipid Synthesis*Lipid Trafficking	Phosphatidic Acid-Binding Protein	Phosphatidic Acid-Binding Protein	TRINITY_DN36651_c0_g1_i13	80.99	142	27	0	1214	789	137	278	2e-91	208
AT3G20320	Eukaryotic Galactolipid & Sulfolipid Synthesis*Lipid Trafficking	Phosphatidic Acid-Binding Protein	Phosphatidic Acid-Binding Protein	TRINITY_DN36651_c0_g1_i14	70.75	253	74	0	1541	783	34	286	1e-131	343
AT1G13560	Eukaryotic Phospholipid Synthesis & Editing	Diacylglycerol Cholinephosphotransferase	Diacylglycerol Cholinephosphotransferase	TRINITY_DN36521_c9_g1_i1	31.15	122	57	7	700	386	9	120	0.0003	39.3
AT1G13560	Eukaryotic Phospholipid Synthesis & Editing	Diacylglycerol Cholinephosphotransferase	Diacylglycerol Cholinephosphotransferase	TRINITY_DN36521_c9_g7_i1	31.15	122	57	7	700	386	9	120	0.0003	39.3
AT1G13560	Eukaryotic Phospholipid Synthesis & Editing	Diacylglycerol Cholinephosphotransferase	Diacylglycerol Cholinephosphotransferase	TRINITY_DN36839_c0_g1_i3	80.98	389	74	0	221	1387	1	389	0	665
AT1G13560	Eukaryotic Phospholipid Synthesis & Editing	Diacylglycerol Cholinephosphotransferase	Diacylglycerol Cholinephosphotransferase	TRINITY_DN36839_c0_g1_i4	80.98	389	74	0	221	1387	1	389	0	665
AT1G13560	Eukaryotic Phospholipid Synthesis & Editing	Diacylglycerol Cholinephosphotransferase	Diacylglycerol Cholinephosphotransferase	TRINITY_DN36839_c0_g1_i8	80.98	389	74	0	181	1347	1	389	0	665
AT1G13560	Eukaryotic Phospholipid Synthesis & Editing	Diacylglycerol Cholinephosphotransferase	Diacylglycerol Cholinephosphotransferase	TRINITY_DN36839_c0_g1_i9	80.98	389	74	0	221	1387	1	389	0	665
AT1G13560	Eukaryotic Phospholipid Synthesis & Editing	Diacylglycerol Cholinephosphotransferase	Diacylglycerol Cholinephosphotransferase	TRINITY_DN36839_c0_g1_i10	80.98	389	74	0	181	1347	1	389	0	665
AT1G13560	Eukaryotic Phospholipid Synthesis & Editing	Diacylglycerol Cholinephosphotransferase	Diacylglycerol Cholinephosphotransferase	TRINITY_DN36839_c0_g1_i12	80.98	389	74	0	181	1347	1	389	0	665
AT1G13560	Eukaryotic Phospholipid Synthesis & Editing	Diacylglycerol Cholinephosphotransferase	Diacylglycerol Cholinephosphotransferase	TRINITY_DN36839_c0_g1_i13	80.98	389	74	0	181	1347	1	389	0	665
AT1G13560	Eukaryotic Phospholipid Synthesis & Editing	Diacylglycerol Cholinephosphotransferase	Diacylglycerol Cholinephosphotransferase	TRINITY_DN36839_c0_g1_i14	80.98	389	74	0	181	1347	1	389	0	665
AT1G13560	Eukaryotic Phospholipid Synthesis & Editing	Diacylglycerol Cholinephosphotransferase	Diacylglycerol Cholinephosphotransferase	TRINITY_DN36839_c0_g1_i16	80.98	389	74	0	221	1387	1	389	0	665
AT1G13560	Eukaryotic Phospholipid Synthesis & Editing	Diacylglycerol Cholinephosphotransferase	Diacylglycerol Cholinephosphotransferase	TRINITY_DN36839_c0_g1_i17	80.98	389	74	0	221	1387	1	389	0	665
AT1G13560	Eukaryotic Phospholipid Synthesis & Editing	Diacylglycerol Cholinephosphotransferase	Diacylglycerol Cholinephosphotransferase	TRINITY_DN36839_c0_g1_i18	80.98	389	74	0	181	1347	1	389	0	665
AT1G15110	Eukaryotic Phospholipid Synthesis & Editing	Base-Exchange-type Phosphatidylserine Synthase	Base-Exchange-type Phosphatidylserine Synthase	TRINITY_DN34414_c0_g3_i1	69.23	26	8	0	3	80	363	388	0.0006	36.6
AT1G15110	Eukaryotic Phospholipid Synthesis & Editing	Base-Exchange-type Phosphatidylserine Synthase	Base-Exchange-type Phosphatidylserine Synthase	TRINITY_DN34414_c0_g3_i3	69.23	26	8	0	3	80	363	388	0.0003	35.8
AT1G15110	Eukaryotic Phospholipid Synthesis & Editing	Base-Exchange-type Phosphatidylserine Synthase	Base-Exchange-type Phosphatidylserine Synthase	TRINITY_DN34414_c0_g3_i4	69.23	26	8	0	3	80	363	388	0.0002	36.6
AT1G15110	Eukaryotic Phospholipid Synthesis & Editing	Base-Exchange-type Phosphatidylserine Synthase	Base-Exchange-type Phosphatidylserine Synthase	TRINITY_DN34414_c0_g3_i5	68.97	29	9	0	215	301	360	388	0.0002	38.9
AT1G15110	Eukaryotic Phospholipid Synthesis & Editing	Base-Exchange-type Phosphatidylserine Synthase	Base-Exchange-type Phosphatidylserine Synthase	TRINITY_DN34414_c0_g3_i6	69.23	26	8	0	3	80	363	388	0.0007	36.6
AT1G15110	Eukaryotic Phospholipid Synthesis & Editing	Base-Exchange-type Phosphatidylserine Synthase	Base-Exchange-type Phosphatidylserine Synthase	TRINITY_DN34414_c0_g3_i7	69.23	26	8	0	3	80	363	388	0.0004	36.6
AT1G15110	Eukaryotic Phospholipid Synthesis & Editing	Base-Exchange-type Phosphatidylserine Synthase	Base-Exchange-type Phosphatidylserine Synthase	TRINITY_DN34414_c0_g3_i8	68.97	29	9	0	215	301	360	388	0.0002	38.9
AT1G15110	Eukaryotic Phospholipid Synthesis & Editing	Base-Exchange-type Phosphatidylserine Synthase	Base-Exchange-type Phosphatidylserine Synthase	TRINITY_DN34414_c0_g3_i9	68.97	29	9	0	215	301	360	388	0.0002	38.9
AT1G15110	Eukaryotic Phospholipid Synthesis & Editing	Base-Exchange-type Phosphatidylserine Synthase	Base-Exchange-type Phosphatidylserine Synthase	TRINITY_DN34414_c0_g3_i10	82.61	23	4	0	265	333	360	382	2e-06	42
AT1G15110	Eukaryotic Phospholipid Synthesis & Editing	Base-Exchange-type Phosphatidylserine Synthase	Base-Exchange-type Phosphatidylserine Synthase	TRINITY_DN34414_c0_g3_i11	82.61	23	4	0	343	411	360	382	2e-05	39.7
AT1G15110	Eukaryotic Phospholipid Synthesis & Editing	Base-Exchange-type Phosphatidylserine Synthase	Base-Exchange-type Phosphatidylserine Synthase	TRINITY_DN34414_c0_g3_i14	68.97	29	9	0	215	301	360	388	0.0002	38.9
AT1G15110	Eukaryotic Phospholipid Synthesis & Editing	Base-Exchange-type Phosphatidylserine Synthase	Base-Exchange-type Phosphatidylserine Synthase	TRINITY_DN34414_c0_g3_i15	69.23	26	8	0	3	80	363	388	0.0003	36.6
AT1G15110	Eukaryotic Phospholipid Synthesis & Editing	Base-Exchange-type Phosphatidylserine Synthase	Base-Exchange-type Phosphatidylserine Synthase	TRINITY_DN7709_c0_g1_i1	32.47	77	43	2	412	182	34	101	0.003	32.3
AT1G15110	Eukaryotic Phospholipid Synthesis & Editing	Base-Exchange-type Phosphatidylserine Synthase	Base-Exchange-type Phosphatidylserine Synthase	TRINITY_DN33035_c0_g1_i1	80.94	341	61	1	1275	253	89	425	0	559
AT1G15110	Eukaryotic Phospholipid Synthesis & Editing	Base-Exchange-type Phosphatidylserine Synthase	Base-Exchange-type Phosphatidylserine Synthase	TRINITY_DN33035_c0_g1_i2	77.99	427	91	2	1530	253	1	425	0	678
AT1G15110	Eukaryotic Phospholipid Synthesis & Editing	Base-Exchange-type Phosphatidylserine Synthase	Base-Exchange-type Phosphatidylserine Synthase	TRINITY_DN33035_c0_g1_i3	77.46	213	45	2	655	20	1	211	4e-115	342
AT1G15110	Eukaryotic Phospholipid Synthesis & Editing	Base-Exchange-type Phosphatidylserine Synthase	Base-Exchange-type Phosphatidylserine Synthase	TRINITY_DN33035_c0_g1_i4	81.18	356	64	2	1709	645	1	354	0	608
AT1G15110	Eukaryotic Phospholipid Synthesis & Editing	Base-Exchange-type Phosphatidylserine Synthase	Base-Exchange-type Phosphatidylserine Synthase	TRINITY_DN33035_c0_g1_i5	79.13	254	53	0	1014	253	172	425	0	405
AT1G15110	Eukaryotic Phospholipid Synthesis & Editing	Base-Exchange-type Phosphatidylserine Synthase	Base-Exchange-type Phosphatidylserine Synthase	TRINITY_DN33035_c0_g2_i1	78.97	252	53	0	938	183	172	423	0	431
AT1G15110	Eukaryotic Phospholipid Synthesis & Editing	Base-Exchange-type Phosphatidylserine Synthase	Base-Exchange-type Phosphatidylserine Synthase	TRINITY_DN33035_c0_g2_i2	76.33	169	38	1	509	3	12	178	3e-91	274
AT1G15110	Eukaryotic Phospholipid Synthesis & Editing	Base-Exchange-type Phosphatidylserine Synthase	Base-Exchange-type Phosphatidylserine Synthase	TRINITY_DN33035_c0_g2_i3	43.9	41	23	0	305	183	383	423	3e-08	47.8
AT1G15110	Eukaryotic Phospholipid Synthesis & Editing	Base-Exchange-type Phosphatidylserine Synthase	Base-Exchange-type Phosphatidylserine Synthase	TRINITY_DN33035_c0_g2_i4	76.74	215	50	0	827	183	209	423	0	362
AT1G31812	Eukaryotic Phospholipid Synthesis & Editing	Acyl CoA Binding Protein	Acyl CoA Binding Protein	TRINITY_DN11859_c0_g1_i1	38.1	42	25	1	303	178	21	61	0.001	32.3
AT1G31812	Eukaryotic Phospholipid Synthesis & Editing	Acyl CoA Binding Protein	Acyl CoA Binding Protein	TRINITY_DN21463_c0_g1_i1	33.33	66	41	2	315	118	21	83	6e-07	41.6
AT1G31812	Eukaryotic Phospholipid Synthesis & Editing	Acyl CoA Binding Protein	Acyl CoA Binding Protein	TRINITY_DN15126_c0_g1_i1	38.81	67	40	1	72	272	6	71	2e-11	52.8
AT1G31812	Eukaryotic Phospholipid Synthesis & Editing	Acyl CoA Binding Protein	Acyl CoA Binding Protein	TRINITY_DN15126_c0_g2_i1	36.76	68	42	1	81	284	6	72	8e-11	50.8
AT1G31812	Eukaryotic Phospholipid Synthesis & Editing	Acyl CoA Binding Protein	Acyl CoA Binding Protein	TRINITY_DN18730_c0_g1_i1	73.17	41	11	0	124	2	1	41	2e-13	58.2
AT1G31812	Eukaryotic Phospholipid Synthesis & Editing	Acyl CoA Binding Protein	Acyl CoA Binding Protein	TRINITY_DN29632_c0_g1_i1	77.38	84	19	0	107	358	1	84	2e-34	116
AT1G31812	Eukaryotic Phospholipid Synthesis & Editing	Acyl CoA Binding Protein	Acyl CoA Binding Protein	TRINITY_DN29632_c0_g2_i1	74.44	90	23	0	107	376	1	90	4e-34	117
AT1G31812	Eukaryotic Phospholipid Synthesis & Editing	Acyl CoA Binding Protein	Acyl CoA Binding Protein	TRINITY_DN29632_c0_g2_i2	74.44	90	23	0	107	376	1	90	7e-35	117
AT1G31812	Eukaryotic Phospholipid Synthesis & Editing	Acyl CoA Binding Protein	Acyl CoA Binding Protein	TRINITY_DN64015_c0_g1_i1	70.13	77	23	0	327	97	16	92	4e-34	113
AT1G48600	Eukaryotic Phospholipid Synthesis & Editing	Phosphoethanolamine N-Methyltransferase	Phosphoethanolamine N-Methyltransferase	TRINITY_DN14475_c0_g1_i1	35.82	67	36	2	191	3	333	396	2e-05	37.4
AT1G48600	Eukaryotic Phospholipid Synthesis & Editing	Phosphoethanolamine N-Methyltransferase	Phosphoethanolamine N-Methyltransferase	TRINITY_DN25893_c0_g1_i1	34.34	99	54	5	1569	1291	286	379	6e-05	42
AT1G48600	Eukaryotic Phospholipid Synthesis & Editing	Phosphoethanolamine N-Methyltransferase	Phosphoethanolamine N-Methyltransferase	TRINITY_DN39038_c0_g1_i1	26.13	199	111	8	1704	2276	271	441	0.0002	40.8
AT1G48600	Eukaryotic Phospholipid Synthesis & Editing	Phosphoethanolamine N-Methyltransferase	Phosphoethanolamine N-Methyltransferase	TRINITY_DN23950_c0_g2_i1	31.96	97	59	3	1295	1017	286	379	9e-05	40.8
AT1G48600	Eukaryotic Phospholipid Synthesis & Editing	Phosphoethanolamine N-Methyltransferase	Phosphoethanolamine N-Methyltransferase	TRINITY_DN25180_c0_g2_i3	25.18	139	89	4	167	583	279	402	0.005	33.9
AT1G48600	Eukaryotic Phospholipid Synthesis & Editing	Phosphoethanolamine N-Methyltransferase	Phosphoethanolamine N-Methyltransferase	TRINITY_DN788_c0_g1_i1	27.7	148	98	5	3446	3868	257	402	1e-05	45.1
AT1G48600	Eukaryotic Phospholipid Synthesis & Editing	Phosphoethanolamine N-Methyltransferase	Phosphoethanolamine N-Methyltransferase	TRINITY_DN788_c0_g2_i1	27.7	148	98	5	3446	3868	257	402	1e-05	45.1
AT1G48600	Eukaryotic Phospholipid Synthesis & Editing	Phosphoethanolamine N-Methyltransferase	Phosphoethanolamine N-Methyltransferase	TRINITY_DN36057_c1_g1_i1	26.52	132	76	5	453	85	280	399	6e-05	39.7
AT1G48600	Eukaryotic Phospholipid Synthesis & Editing	Phosphoethanolamine N-Methyltransferase	Phosphoethanolamine N-Methyltransferase	TRINITY_DN36057_c1_g1_i2	26.52	132	76	5	453	85	280	399	7e-05	39.7
AT1G48600	Eukaryotic Phospholipid Synthesis & Editing	Phosphoethanolamine N-Methyltransferase	Phosphoethanolamine N-Methyltransferase	TRINITY_DN36057_c1_g1_i3	26.52	132	76	5	453	85	280	399	7e-05	39.7
AT1G48600	Eukaryotic Phospholipid Synthesis & Editing	Phosphoethanolamine N-Methyltransferase	Phosphoethanolamine N-Methyltransferase	TRINITY_DN36023_c0_g1_i1	33.73	169	102	5	1049	543	256	414	9e-17	78.6
AT1G48600	Eukaryotic Phospholipid Synthesis & Editing	Phosphoethanolamine N-Methyltransferase	Phosphoethanolamine N-Methyltransferase	TRINITY_DN36023_c0_g1_i2	33.73	169	102	5	1363	857	256	414	3e-16	77.4
AT1G48600	Eukaryotic Phospholipid Synthesis & Editing	Phosphoethanolamine N-Methyltransferase	Phosphoethanolamine N-Methyltransferase	TRINITY_DN36023_c0_g1_i3	33.73	169	102	5	1049	543	256	414	5e-17	78.2
AT1G48600	Eukaryotic Phospholipid Synthesis & Editing	Phosphoethanolamine N-Methyltransferase	Phosphoethanolamine N-Methyltransferase	TRINITY_DN36023_c0_g1_i4	33.73	169	102	5	1049	543	256	414	1e-16	77.8
AT1G48600	Eukaryotic Phospholipid Synthesis & Editing	Phosphoethanolamine N-Methyltransferase	Phosphoethanolamine N-Methyltransferase	TRINITY_DN36023_c0_g1_i5	33.74	163	99	4	1031	543	261	414	5e-17	78.2
AT1G48600	Eukaryotic Phospholipid Synthesis & Editing	Phosphoethanolamine N-Methyltransferase	Phosphoethanolamine N-Methyltransferase	TRINITY_DN36023_c0_g1_i6	33.73	169	102	5	1049	543	256	414	5e-17	78.6
AT1G48600	Eukaryotic Phospholipid Synthesis & Editing	Phosphoethanolamine N-Methyltransferase	Phosphoethanolamine N-Methyltransferase	TRINITY_DN31182_c0_g1_i1	31.13	106	68	3	435	740	280	384	0.0001	38.9
AT1G48600	Eukaryotic Phospholipid Synthesis & Editing	Phosphoethanolamine N-Methyltransferase	Phosphoethanolamine N-Methyltransferase	TRINITY_DN31182_c0_g1_i2	31.13	106	68	3	435	740	280	384	0.0001	38.9
AT1G62430	Eukaryotic Phospholipid Synthesis & Editing	CDP-DAG Synthase	CDP-DAG Synthase	TRINITY_DN38175_c1_g1_i3	80.2	404	79	1	1418	210	16	419	0	677
AT1G62430	Eukaryotic Phospholipid Synthesis & Editing	CDP-DAG Synthase	CDP-DAG Synthase	TRINITY_DN38175_c1_g1_i4	80.2	404	79	1	1522	314	16	419	0	677
AT1G62430	Eukaryotic Phospholipid Synthesis & Editing	CDP-DAG Synthase	CDP-DAG Synthase	TRINITY_DN38175_c1_g1_i8	80.2	404	79	1	1522	314	16	419	0	677
AT1G62430	Eukaryotic Phospholipid Synthesis & Editing	CDP-DAG Synthase	CDP-DAG Synthase	TRINITY_DN35458_c1_g4_i1	79.62	260	53	0	1025	246	162	421	0	447
AT1G62430	Eukaryotic Phospholipid Synthesis & Editing	CDP-DAG Synthase	CDP-DAG Synthase	TRINITY_DN35458_c1_g4_i11	82.82	163	28	0	1202	714	209	371	4e-94	292
AT1G62430	Eukaryotic Phospholipid Synthesis & Editing	CDP-DAG Synthase	CDP-DAG Synthase	TRINITY_DN35458_c1_g4_i18	84.76	210	32	0	1343	714	162	371	2e-161	382
AT1G62430	Eukaryotic Phospholipid Synthesis & Editing	CDP-DAG Synthase	CDP-DAG Synthase	TRINITY_DN56721_c0_g1_i1	37.96	108	63	1	314	3	87	194	3e-19	78.2
AT1G62430	Eukaryotic Phospholipid Synthesis & Editing	CDP-DAG Synthase	CDP-DAG Synthase	TRINITY_DN50256_c0_g1_i1	31.48	54	37	0	2	163	366	419	7e-05	37
AT1G68000	Eukaryotic Phospholipid Synthesis & Editing	Phosphatidylinositol Synthase	Phosphatidylinositol Synthase	TRINITY_DN33220_c1_g1_i1	71.64	134	38	0	405	4	81	214	4e-63	199
AT1G68000	Eukaryotic Phospholipid Synthesis & Editing	Phosphatidylinositol Synthase	Phosphatidylinositol Synthase	TRINITY_DN33220_c1_g1_i2	72.41	145	40	0	679	245	81	225	1e-57	188
AT1G68000	Eukaryotic Phospholipid Synthesis & Editing	Phosphatidylinositol Synthase	Phosphatidylinositol Synthase	TRINITY_DN33220_c1_g1_i3	72.43	214	57	1	639	4	1	214	4e-112	323
AT1G68000	Eukaryotic Phospholipid Synthesis & Editing	Phosphatidylinositol Synthase	Phosphatidylinositol Synthase	TRINITY_DN33220_c1_g1_i4	76.47	17	4	0	295	245	209	225	0.005	32.3
AT1G68000	Eukaryotic Phospholipid Synthesis & Editing	Phosphatidylinositol Synthase	Phosphatidylinositol Synthase	TRINITY_DN33220_c1_g1_i5	55.63	142	35	1	670	245	112	225	1e-34	122
AT1G68000	Eukaryotic Phospholipid Synthesis & Editing	Phosphatidylinositol Synthase	Phosphatidylinositol Synthase	TRINITY_DN33220_c1_g1_i6	47.95	73	36	1	222	4	144	214	6e-16	65.9
AT1G68000	Eukaryotic Phospholipid Synthesis & Editing	Phosphatidylinositol Synthase	Phosphatidylinositol Synthase	TRINITY_DN64073_c0_g1_i1	40	35	21	0	246	142	126	160	0.0002	34.3
AT1G73600	Eukaryotic Phospholipid Synthesis & Editing	Phosphoethanolamine N-Methyltransferase	Phosphoethanolamine N-Methyltransferase	TRINITY_DN36521_c9_g5_i1	30.69	101	62	2	669	388	284	383	4e-06	46.2
AT1G73600	Eukaryotic Phospholipid Synthesis & Editing	Phosphoethanolamine N-Methyltransferase	Phosphoethanolamine N-Methyltransferase	TRINITY_DN57584_c0_g1_i1	26.13	111	72	3	1639	1950	282	389	3e-05	42.7
AT1G73600	Eukaryotic Phospholipid Synthesis & Editing	Phosphoethanolamine N-Methyltransferase	Phosphoethanolamine N-Methyltransferase	TRINITY_DN38560_c4_g3_i1	27.73	119	77	4	9207	8866	268	382	5e-06	48.1
AT1G73600	Eukaryotic Phospholipid Synthesis & Editing	Phosphoethanolamine N-Methyltransferase	Phosphoethanolamine N-Methyltransferase	TRINITY_DN38560_c4_g3_i3	27.73	119	77	4	11098	10757	268	382	5e-06	48.1
AT1G73600	Eukaryotic Phospholipid Synthesis & Editing	Phosphoethanolamine N-Methyltransferase	Phosphoethanolamine N-Methyltransferase	TRINITY_DN28761_c0_g2_i1	31.78	107	71	1	467	787	274	378	7e-12	62.8
AT1G73600	Eukaryotic Phospholipid Synthesis & Editing	Phosphoethanolamine N-Methyltransferase	Phosphoethanolamine N-Methyltransferase	TRINITY_DN37406_c3_g1_i1	30.63	111	72	4	10317	10640	287	395	6e-05	44.3
AT1G73600	Eukaryotic Phospholipid Synthesis & Editing	Phosphoethanolamine N-Methyltransferase	Phosphoethanolamine N-Methyltransferase	TRINITY_DN29534_c0_g1_i1	28.16	103	69	3	3793	4098	283	381	5e-08	54.3
AT1G73600	Eukaryotic Phospholipid Synthesis & Editing	Phosphoethanolamine N-Methyltransferase	Phosphoethanolamine N-Methyltransferase	TRINITY_DN29534_c0_g1_i2	28.16	103	69	3	3793	4098	283	381	5e-08	54.3
AT1G78690	Eukaryotic Phospholipid Synthesis & Editing	1-Acylglycerol-3-Phosphocholine Acyltransferase	Lysophospholipid acyltransferase	TRINITY_DN15035_c0_g1_i1	83.33	18	3	0	501	554	143	160	5e-05	38.5
AT1G78690	Eukaryotic Phospholipid Synthesis & Editing	1-Acylglycerol-3-Phosphocholine Acyltransferase	Lysophospholipid acyltransferase	TRINITY_DN15035_c0_g2_i1	83.33	18	3	0	499	552	143	160	5e-05	38.5
AT1G78690	Eukaryotic Phospholipid Synthesis & Editing	1-Acylglycerol-3-Phosphocholine Acyltransferase	Lysophospholipid acyltransferase	TRINITY_DN55014_c0_g1_i1	65	20	7	0	3	62	127	146	0.0004	34.7
AT1G78690	Eukaryotic Phospholipid Synthesis & Editing	1-Acylglycerol-3-Phosphocholine Acyltransferase	Lysophospholipid acyltransferase	TRINITY_DN27959_c0_g1_i1	83.33	30	5	0	90	1	113	142	5e-14	61.6
AT1G78690	Eukaryotic Phospholipid Synthesis & Editing	1-Acylglycerol-3-Phosphocholine Acyltransferase	Lysophospholipid acyltransferase	TRINITY_DN27959_c0_g1_i2	65.71	280	90	4	1063	242	5	284	2e-129	373
AT1G78690	Eukaryotic Phospholipid Synthesis & Editing	1-Acylglycerol-3-Phosphocholine Acyltransferase	Lysophospholipid acyltransferase	TRINITY_DN27959_c0_g1_i3	71.43	77	21	1	292	65	66	142	4e-60	120
AT1G78690	Eukaryotic Phospholipid Synthesis & Editing	1-Acylglycerol-3-Phosphocholine Acyltransferase	Lysophospholipid acyltransferase	TRINITY_DN27959_c0_g1_i4	62.1	219	77	3	880	242	66	284	7e-100	277
AT1G80460	Eukaryotic Phospholipid Synthesis & Editing	Glycerol Kinase	Glycerol Kinase	TRINITY_DN34986_c0_g1_i1	26.06	165	94	6	1504	1971	311	456	8e-05	41.6
AT1G80460	Eukaryotic Phospholipid Synthesis & Editing	Glycerol Kinase	Glycerol Kinase	TRINITY_DN34986_c0_g1_i3	22.94	231	147	8	264	914	7	220	6e-05	42
AT1G80460	Eukaryotic Phospholipid Synthesis & Editing	Glycerol Kinase	Glycerol Kinase	TRINITY_DN34986_c0_g1_i4	26.06	165	94	6	1504	1971	311	456	9e-05	41.6
AT1G80460	Eukaryotic Phospholipid Synthesis & Editing	Glycerol Kinase	Glycerol Kinase	TRINITY_DN34986_c0_g1_i5	26.06	165	94	6	115	582	311	456	5e-05	40.8
AT1G80460	Eukaryotic Phospholipid Synthesis & Editing	Glycerol Kinase	Glycerol Kinase	TRINITY_DN34986_c0_g1_i6	26.06	165	94	6	115	582	311	456	4e-05	40.8
AT1G80460	Eukaryotic Phospholipid Synthesis & Editing	Glycerol Kinase	Glycerol Kinase	TRINITY_DN34986_c0_g1_i8	22.94	231	147	8	264	914	7	220	6e-05	42
AT1G80460	Eukaryotic Phospholipid Synthesis & Editing	Glycerol Kinase	Glycerol Kinase	TRINITY_DN28906_c0_g1_i1	82.18	522	93	0	1772	207	1	522	0	853
AT1G80460	Eukaryotic Phospholipid Synthesis & Editing	Glycerol Kinase	Glycerol Kinase	TRINITY_DN28906_c0_g2_i1	72.62	84	23	0	458	207	439	522	1e-24	100
AT1G80460	Eukaryotic Phospholipid Synthesis & Editing	Glycerol Kinase	Glycerol Kinase	TRINITY_DN37264_c0_g1_i1	21.46	247	143	9	85	774	7	219	0.0001	39.7
AT1G80460	Eukaryotic Phospholipid Synthesis & Editing	Glycerol Kinase	Glycerol Kinase	TRINITY_DN37264_c0_g1_i2	21.46	247	143	9	85	774	7	219	0.0001	40.4
AT1G80460	Eukaryotic Phospholipid Synthesis & Editing	Glycerol Kinase	Glycerol Kinase	TRINITY_DN37264_c0_g1_i4	21.46	247	143	9	85	774	7	219	0.0002	39.7
AT1G80460	Eukaryotic Phospholipid Synthesis & Editing	Glycerol Kinase	Glycerol Kinase	TRINITY_DN37264_c0_g1_i5	21.46	247	143	9	85	774	7	219	0.0003	39.3
AT1G80460	Eukaryotic Phospholipid Synthesis & Editing	Glycerol Kinase	Glycerol Kinase	TRINITY_DN37264_c0_g1_i6	21.46	247	143	9	85	774	7	219	0.0001	40
AT1G80460	Eukaryotic Phospholipid Synthesis & Editing	Glycerol Kinase	Glycerol Kinase	TRINITY_DN37184_c1_g5_i1	51.55	97	43	2	280	2	3	99	7e-22	96.7
AT1G80460	Eukaryotic Phospholipid Synthesis & Editing	Glycerol Kinase	Glycerol Kinase	TRINITY_DN37184_c1_g6_i8	49.06	426	194	8	1	1212	92	516	6e-104	345
AT1G80460	Eukaryotic Phospholipid Synthesis & Editing	Glycerol Kinase	Glycerol Kinase	TRINITY_DN35172_c10_g16_i1	42.44	443	228	8	1660	2910	11	452	6e-94	308
AT1G80460	Eukaryotic Phospholipid Synthesis & Editing	Glycerol Kinase	Glycerol Kinase	TRINITY_DN35172_c10_g16_i2	42.44	443	228	8	1638	2888	11	452	5e-94	308
AT1G80460	Eukaryotic Phospholipid Synthesis & Editing	Glycerol Kinase	Glycerol Kinase	TRINITY_DN36242_c2_g1_i1	23.17	246	161	9	4735	5403	7	247	3e-09	57
AT1G80460	Eukaryotic Phospholipid Synthesis & Editing	Glycerol Kinase	Glycerol Kinase	TRINITY_DN36242_c2_g4_i1	23.17	246	161	9	12189	12857	7	247	7e-09	57
AT1G80460	Eukaryotic Phospholipid Synthesis & Editing	Glycerol Kinase	Glycerol Kinase	TRINITY_DN17772_c0_g1_i1	50.7	71	34	1	212	3	17	87	3e-21	82.4
AT1G80460	Eukaryotic Phospholipid Synthesis & Editing	Glycerol Kinase	Glycerol Kinase	TRINITY_DN17772_c1_g1_i1	49.58	119	58	1	354	4	87	205	1e-34	121
AT1G80460	Eukaryotic Phospholipid Synthesis & Editing	Glycerol Kinase	Glycerol Kinase	TRINITY_DN26321_c0_g1_i1	50.38	266	122	4	996	226	248	512	4e-74	237
AT1G80460	Eukaryotic Phospholipid Synthesis & Editing	Glycerol Kinase	Glycerol Kinase	TRINITY_DN37949_c3_g1_i1	23.26	473	294	17	6629	7930	7	449	2e-23	102
AT1G80460	Eukaryotic Phospholipid Synthesis & Editing	Glycerol Kinase	Glycerol Kinase	TRINITY_DN36447_c1_g2_i1	24.84	467	295	19	2383	1100	1	450	8e-10	57.4
AT1G80460	Eukaryotic Phospholipid Synthesis & Editing	Glycerol Kinase	Glycerol Kinase	TRINITY_DN36447_c1_g3_i1	24.84	467	295	19	52	1335	1	450	3e-09	57.4
AT1G80460	Eukaryotic Phospholipid Synthesis & Editing	Glycerol Kinase	Glycerol Kinase	TRINITY_DN35730_c0_g5_i1	33.93	448	257	10	1545	2777	5	450	6e-67	234
AT1G80860	Eukaryotic Phospholipid Synthesis & Editing	N-methylphospholipid methyltransferase	N-methylphospholipid methyltransferase	TRINITY_DN25962_c1_g1_i1	43.55	62	34	1	201	386	71	131	0.0001	37.4
AT1G80860	Eukaryotic Phospholipid Synthesis & Editing	N-methylphospholipid methyltransferase	N-methylphospholipid methyltransferase	TRINITY_DN25632_c0_g1_i1	75.61	164	40	0	921	430	1	164	6e-78	236
AT1G80860	Eukaryotic Phospholipid Synthesis & Editing	N-methylphospholipid methyltransferase	N-methylphospholipid methyltransferase	TRINITY_DN25632_c0_g2_i1	81.71	82	15	0	675	430	83	164	3e-58	142
AT1G80950	Eukaryotic Phospholipid Synthesis & Editing	1-Acylglycerol-3-Phosphocholine Acyltransferase,1-Acylglycerol-3-Phosphoethanolamine Acyltransferase	Lysophospholipid acyltransferase	TRINITY_DN62262_c0_g1_i1	31.5	127	74	4	601	242	191	311	2e-07	49.7
AT1G80950	Eukaryotic Phospholipid Synthesis & Editing	1-Acylglycerol-3-Phosphocholine Acyltransferase,1-Acylglycerol-3-Phosphoethanolamine Acyltransferase	Lysophospholipid acyltransferase	TRINITY_DN35056_c0_g1_i1	29.67	91	56	2	1540	1271	256	339	0.0005	38.5
AT1G80950	Eukaryotic Phospholipid Synthesis & Editing	1-Acylglycerol-3-Phosphocholine Acyltransferase,1-Acylglycerol-3-Phosphoethanolamine Acyltransferase	Lysophospholipid acyltransferase	TRINITY_DN35056_c0_g1_i2	29.67	91	56	2	1540	1271	256	339	0.0008	38.5
AT1G80950	Eukaryotic Phospholipid Synthesis & Editing	1-Acylglycerol-3-Phosphocholine Acyltransferase,1-Acylglycerol-3-Phosphoethanolamine Acyltransferase	Lysophospholipid acyltransferase	TRINITY_DN35056_c0_g1_i7	29.67	91	56	2	620	351	256	339	0.0002	38.5
AT1G80950	Eukaryotic Phospholipid Synthesis & Editing	1-Acylglycerol-3-Phosphocholine Acyltransferase,1-Acylglycerol-3-Phosphoethanolamine Acyltransferase	Lysophospholipid acyltransferase	TRINITY_DN35056_c0_g1_i11	29.67	91	56	2	1537	1268	256	339	0.0005	38.5
AT1G80950	Eukaryotic Phospholipid Synthesis & Editing	1-Acylglycerol-3-Phosphocholine Acyltransferase,1-Acylglycerol-3-Phosphoethanolamine Acyltransferase	Lysophospholipid acyltransferase	TRINITY_DN35056_c0_g1_i13	29.67	91	56	2	1537	1268	256	339	0.0008	38.5
AT1G80950	Eukaryotic Phospholipid Synthesis & Editing	1-Acylglycerol-3-Phosphocholine Acyltransferase,1-Acylglycerol-3-Phosphoethanolamine Acyltransferase	Lysophospholipid acyltransferase	TRINITY_DN35056_c0_g1_i16	29.67	91	56	2	620	351	256	339	0.0005	38.5
AT1G80950	Eukaryotic Phospholipid Synthesis & Editing	1-Acylglycerol-3-Phosphocholine Acyltransferase,1-Acylglycerol-3-Phosphoethanolamine Acyltransferase	Lysophospholipid acyltransferase	TRINITY_DN31803_c0_g1_i1	71.9	210	59	0	1374	745	180	389	1e-105	329
AT1G80950	Eukaryotic Phospholipid Synthesis & Editing	1-Acylglycerol-3-Phosphocholine Acyltransferase,1-Acylglycerol-3-Phosphoethanolamine Acyltransferase	Lysophospholipid acyltransferase	TRINITY_DN31803_c0_g1_i2	69.19	172	53	0	1565	1050	227	398	5e-83	267
AT1G80950	Eukaryotic Phospholipid Synthesis & Editing	1-Acylglycerol-3-Phosphocholine Acyltransferase,1-Acylglycerol-3-Phosphoethanolamine Acyltransferase	Lysophospholipid acyltransferase	TRINITY_DN31803_c0_g1_i3	69.94	163	49	0	1233	745	227	389	1e-79	255
AT1G80950	Eukaryotic Phospholipid Synthesis & Editing	1-Acylglycerol-3-Phosphocholine Acyltransferase,1-Acylglycerol-3-Phosphoethanolamine Acyltransferase	Lysophospholipid acyltransferase	TRINITY_DN31803_c0_g1_i4	71.23	219	63	0	1706	1050	180	398	3e-109	341
AT1G80950	Eukaryotic Phospholipid Synthesis & Editing	1-Acylglycerol-3-Phosphocholine Acyltransferase,1-Acylglycerol-3-Phosphoethanolamine Acyltransferase	Lysophospholipid acyltransferase	TRINITY_DN31803_c0_g1_i5	60.35	396	134	6	1884	745	1	389	1e-157	463
AT1G80950	Eukaryotic Phospholipid Synthesis & Editing	1-Acylglycerol-3-Phosphocholine Acyltransferase,1-Acylglycerol-3-Phosphoethanolamine Acyltransferase	Lysophospholipid acyltransferase	TRINITY_DN31803_c0_g1_i6	60.25	405	138	6	2216	1050	1	398	9e-161	474
AT1G80950	Eukaryotic Phospholipid Synthesis & Editing	1-Acylglycerol-3-Phosphocholine Acyltransferase,1-Acylglycerol-3-Phosphoethanolamine Acyltransferase	Lysophospholipid acyltransferase	TRINITY_DN40002_c0_g1_i1	68.18	22	7	0	1	66	298	319	2e-05	38.1
AT1G80950	Eukaryotic Phospholipid Synthesis & Editing	1-Acylglycerol-3-Phosphocholine Acyltransferase,1-Acylglycerol-3-Phosphoethanolamine Acyltransferase	Lysophospholipid acyltransferase	TRINITY_DN33033_c0_g1_i1	69.01	171	53	0	777	1289	226	396	4e-115	258
AT1G80950	Eukaryotic Phospholipid Synthesis & Editing	1-Acylglycerol-3-Phosphocholine Acyltransferase,1-Acylglycerol-3-Phosphoethanolamine Acyltransferase	Lysophospholipid acyltransferase	TRINITY_DN33033_c0_g1_i2	59.09	396	125	5	215	1309	1	390	1e-151	439
AT1G80950	Eukaryotic Phospholipid Synthesis & Editing	1-Acylglycerol-3-Phosphocholine Acyltransferase,1-Acylglycerol-3-Phosphoethanolamine Acyltransferase	Lysophospholipid acyltransferase	TRINITY_DN33033_c0_g1_i3	70.91	165	48	0	777	1271	226	390	6e-114	254
AT1G80950	Eukaryotic Phospholipid Synthesis & Editing	1-Acylglycerol-3-Phosphocholine Acyltransferase,1-Acylglycerol-3-Phosphoethanolamine Acyltransferase	Lysophospholipid acyltransferase	TRINITY_DN33033_c0_g1_i4	68.57	175	55	0	627	1151	216	390	4e-81	255
AT1G80950	Eukaryotic Phospholipid Synthesis & Editing	1-Acylglycerol-3-Phosphocholine Acyltransferase,1-Acylglycerol-3-Phosphoethanolamine Acyltransferase	Lysophospholipid acyltransferase	TRINITY_DN33033_c0_g1_i5	58.46	402	130	5	215	1327	1	396	2e-151	442
AT1G80950	Eukaryotic Phospholipid Synthesis & Editing	1-Acylglycerol-3-Phosphocholine Acyltransferase,1-Acylglycerol-3-Phosphoethanolamine Acyltransferase	Lysophospholipid acyltransferase	TRINITY_DN33033_c0_g1_i6	66.85	181	60	0	627	1169	216	396	1e-81	259
AT1G80950	Eukaryotic Phospholipid Synthesis & Editing	1-Acylglycerol-3-Phosphocholine Acyltransferase,1-Acylglycerol-3-Phosphoethanolamine Acyltransferase	Lysophospholipid acyltransferase	TRINITY_DN33033_c0_g2_i1	60.71	28	11	0	204	287	251	278	3e-07	42.7
AT1G80950	Eukaryotic Phospholipid Synthesis & Editing	1-Acylglycerol-3-Phosphocholine Acyltransferase,1-Acylglycerol-3-Phosphoethanolamine Acyltransferase	Lysophospholipid acyltransferase	TRINITY_DN33033_c0_g2_i2	82.61	23	4	0	19	87	226	248	3e-14	45.8
AT2G22240	Eukaryotic Phospholipid Synthesis & Editing	myo-inositol-3-phosphate synthase	myo-inositol-3-phosphate synthase	TRINITY_DN63112_c0_g1_i1	67.21	61	20	0	238	56	320	380	2e-25	94
AT2G22240	Eukaryotic Phospholipid Synthesis & Editing	myo-inositol-3-phosphate synthase	myo-inositol-3-phosphate synthase	TRINITY_DN28877_c0_g1_i3	89.18	379	41	0	1373	237	132	510	0	717
AT2G22240	Eukaryotic Phospholipid Synthesis & Editing	myo-inositol-3-phosphate synthase	myo-inositol-3-phosphate synthase	TRINITY_DN28877_c0_g1_i5	83.58	67	11	0	202	2	254	320	6e-35	120
AT2G22240	Eukaryotic Phospholipid Synthesis & Editing	myo-inositol-3-phosphate synthase	myo-inositol-3-phosphate synthase	TRINITY_DN36204_c6_g3_i1	24.84	306	202	10	2229	3077	10	310	4e-11	63.2
AT2G26830	Eukaryotic Phospholipid Synthesis & Editing	Ethanolamine Kinase	Ethanolamine Kinase	TRINITY_DN36348_c1_g1_i1	65.85	41	14	0	525	403	332	372	9e-13	61.2
AT2G26830	Eukaryotic Phospholipid Synthesis & Editing	Ethanolamine Kinase	Ethanolamine Kinase	TRINITY_DN36348_c1_g1_i2	65.85	41	14	0	550	428	332	372	1e-12	61.2
AT2G26830	Eukaryotic Phospholipid Synthesis & Editing	Ethanolamine Kinase	Ethanolamine Kinase	TRINITY_DN36348_c2_g1_i1	64.83	145	49	1	492	64	1	145	2e-55	179
AT2G26830	Eukaryotic Phospholipid Synthesis & Editing	Ethanolamine Kinase	Ethanolamine Kinase	TRINITY_DN36348_c2_g2_i1	62.86	245	89	1	1030	302	1	245	1e-113	306
AT2G26830	Eukaryotic Phospholipid Synthesis & Editing	Ethanolamine Kinase	Ethanolamine Kinase	TRINITY_DN36348_c2_g2_i2	65.29	363	124	1	1085	3	1	363	3e-174	491
AT2G26830	Eukaryotic Phospholipid Synthesis & Editing	Ethanolamine Kinase	Ethanolamine Kinase	TRINITY_DN36348_c2_g1_i2	64.36	188	67	0	837	274	185	372	6e-137	264
AT2G26830	Eukaryotic Phospholipid Synthesis & Editing	Ethanolamine Kinase	Ethanolamine Kinase	TRINITY_DN36348_c2_g2_i3	56.99	93	40	0	281	3	271	363	8e-34	118
AT2G26830	Eukaryotic Phospholipid Synthesis & Editing	Ethanolamine Kinase	Ethanolamine Kinase	TRINITY_DN36348_c2_g1_i3	62.12	66	25	0	481	284	303	368	9e-24	92.4
AT2G26830	Eukaryotic Phospholipid Synthesis & Editing	Ethanolamine Kinase	Ethanolamine Kinase	TRINITY_DN44454_c0_g1_i1	34.15	82	51	1	572	327	277	355	5e-11	56.2
AT2G38670	Eukaryotic Phospholipid Synthesis & Editing	CTP:phosphorylethanolamine cytidyltransferase	CTP:phosphorylethanolamine cytidyltransferase	TRINITY_DN27364_c0_g1_i1	42.22	45	24	2	20	148	184	228	0.002	30.8
AT2G38670	Eukaryotic Phospholipid Synthesis & Editing	CTP:phosphorylethanolamine cytidyltransferase	CTP:phosphorylethanolamine cytidyltransferase	TRINITY_DN37226_c0_g1_i1	70.27	370	108	1	569	1672	52	421	6e-175	506
AT2G38670	Eukaryotic Phospholipid Synthesis & Editing	CTP:phosphorylethanolamine cytidyltransferase	CTP:phosphorylethanolamine cytidyltransferase	TRINITY_DN37226_c0_g1_i2	70.67	225	64	1	4	672	129	353	4e-112	328
AT2G38670	Eukaryotic Phospholipid Synthesis & Editing	CTP:phosphorylethanolamine cytidyltransferase	CTP:phosphorylethanolamine cytidyltransferase	TRINITY_DN37226_c0_g1_i3	67.89	327	103	1	1	975	95	421	2e-147	426
AT2G38670	Eukaryotic Phospholipid Synthesis & Editing	CTP:phosphorylethanolamine cytidyltransferase	CTP:phosphorylethanolamine cytidyltransferase	TRINITY_DN37226_c0_g1_i4	70.27	370	108	1	271	1374	52	421	2e-176	507
AT2G38670	Eukaryotic Phospholipid Synthesis & Editing	CTP:phosphorylethanolamine cytidyltransferase	CTP:phosphorylethanolamine cytidyltransferase	TRINITY_DN38544_c6_g5_i1	32.79	61	34	1	589	428	254	314	0.0007	36.6
AT2G38670	Eukaryotic Phospholipid Synthesis & Editing	CTP:phosphorylethanolamine cytidyltransferase	CTP:phosphorylethanolamine cytidyltransferase	TRINITY_DN60151_c0_g1_i1	34.69	49	29	1	206	352	223	268	0.001	33.1
AT2G38670	Eukaryotic Phospholipid Synthesis & Editing	CTP:phosphorylethanolamine cytidyltransferase	CTP:phosphorylethanolamine cytidyltransferase	TRINITY_DN36017_c2_g8_i1	32.37	139	78	4	849	1235	57	189	7e-13	68.9
AT2G38670	Eukaryotic Phospholipid Synthesis & Editing	CTP:phosphorylethanolamine cytidyltransferase	CTP:phosphorylethanolamine cytidyltransferase	TRINITY_DN35728_c0_g1_i1	80.47	384	62	2	1399	251	50	421	0	645
AT2G38670	Eukaryotic Phospholipid Synthesis & Editing	CTP:phosphorylethanolamine cytidyltransferase	CTP:phosphorylethanolamine cytidyltransferase	TRINITY_DN35728_c0_g1_i2	80.47	384	62	2	1410	262	50	421	0	645
AT2G40690	Eukaryotic Phospholipid Synthesis & Editing	NAD-dependent Glycerol-3-Phosphate Dehydrogenase	NAD-dependent Glycerol-3-Phosphate Dehydrogenase	TRINITY_DN38868_c1_g1_i1	36.39	305	186	5	906	16	89	393	2e-45	167
AT2G40690	Eukaryotic Phospholipid Synthesis & Editing	NAD-dependent Glycerol-3-Phosphate Dehydrogenase	NAD-dependent Glycerol-3-Phosphate Dehydrogenase	TRINITY_DN38868_c1_g2_i1	35.9	312	192	4	1060	149	89	400	4e-47	172
AT2G40690	Eukaryotic Phospholipid Synthesis & Editing	NAD-dependent Glycerol-3-Phosphate Dehydrogenase	NAD-dependent Glycerol-3-Phosphate Dehydrogenase	TRINITY_DN31068_c0_g1_i1	78.89	398	82	1	1568	375	25	420	0	644
AT2G40690	Eukaryotic Phospholipid Synthesis & Editing	NAD-dependent Glycerol-3-Phosphate Dehydrogenase	NAD-dependent Glycerol-3-Phosphate Dehydrogenase	TRINITY_DN31068_c0_g1_i2	73.28	363	69	2	1695	607	33	367	0	531
AT2G40690	Eukaryotic Phospholipid Synthesis & Editing	NAD-dependent Glycerol-3-Phosphate Dehydrogenase	NAD-dependent Glycerol-3-Phosphate Dehydrogenase	TRINITY_DN31068_c0_g1_i3	91.09	101	9	0	909	607	267	367	5e-115	189
AT2G40690	Eukaryotic Phospholipid Synthesis & Editing	NAD-dependent Glycerol-3-Phosphate Dehydrogenase	NAD-dependent Glycerol-3-Phosphate Dehydrogenase	TRINITY_DN31068_c0_g1_i4	86.43	199	27	0	1203	607	169	367	2e-121	351
AT2G40690	Eukaryotic Phospholipid Synthesis & Editing	NAD-dependent Glycerol-3-Phosphate Dehydrogenase	NAD-dependent Glycerol-3-Phosphate Dehydrogenase	TRINITY_DN31068_c0_g1_i5	79.29	169	31	1	869	375	252	420	4e-87	269
AT2G40690	Eukaryotic Phospholipid Synthesis & Editing	NAD-dependent Glycerol-3-Phosphate Dehydrogenase	NAD-dependent Glycerol-3-Phosphate Dehydrogenase	TRINITY_DN31068_c0_g1_i6	77.68	345	75	1	1641	607	25	367	0	550
AT2G45670	Eukaryotic Phospholipid Synthesis & Editing	1-Acylglycerol-3-Phosphocholine Acyltransferase,1-Acylglycerol-3-Phosphoethanolamine Acyltransferase	Lysophospholipid acyltransferase	TRINITY_DN31596_c1_g1_i1	23.48	115	79	3	377	706	416	526	0.003	35
AT2G45670	Eukaryotic Phospholipid Synthesis & Editing	1-Acylglycerol-3-Phosphocholine Acyltransferase,1-Acylglycerol-3-Phosphoethanolamine Acyltransferase	Lysophospholipid acyltransferase	TRINITY_DN31596_c1_g1_i3	22.94	109	83	1	254	577	416	524	0.0006	37
AT2G45670	Eukaryotic Phospholipid Synthesis & Editing	1-Acylglycerol-3-Phosphocholine Acyltransferase,1-Acylglycerol-3-Phosphoethanolamine Acyltransferase	Lysophospholipid acyltransferase	TRINITY_DN31596_c1_g1_i4	22.94	109	83	1	364	687	416	524	0.002	35.8
AT2G45670	Eukaryotic Phospholipid Synthesis & Editing	1-Acylglycerol-3-Phosphocholine Acyltransferase,1-Acylglycerol-3-Phosphoethanolamine Acyltransferase	Lysophospholipid acyltransferase	TRINITY_DN14483_c0_g1_i1	32.05	78	52	1	234	4	433	510	3e-06	40
AT2G45670	Eukaryotic Phospholipid Synthesis & Editing	1-Acylglycerol-3-Phosphocholine Acyltransferase,1-Acylglycerol-3-Phosphoethanolamine Acyltransferase	Lysophospholipid acyltransferase	TRINITY_DN54501_c0_g1_i1	31.03	58	40	0	1	174	466	523	0.0008	32.7
AT2G45670	Eukaryotic Phospholipid Synthesis & Editing	1-Acylglycerol-3-Phosphocholine Acyltransferase,1-Acylglycerol-3-Phosphoethanolamine Acyltransferase	Lysophospholipid acyltransferase	TRINITY_DN27413_c0_g1_i1	25.51	98	69	2	463	744	426	523	0.0004	37.7
AT2G45670	Eukaryotic Phospholipid Synthesis & Editing	1-Acylglycerol-3-Phosphocholine Acyltransferase,1-Acylglycerol-3-Phosphoethanolamine Acyltransferase	Lysophospholipid acyltransferase	TRINITY_DN27413_c0_g1_i2	25.51	98	69	2	463	744	426	523	0.0008	37
AT2G45670	Eukaryotic Phospholipid Synthesis & Editing	1-Acylglycerol-3-Phosphocholine Acyltransferase,1-Acylglycerol-3-Phosphoethanolamine Acyltransferase	Lysophospholipid acyltransferase	TRINITY_DN21521_c0_g1_i1	26.25	160	106	5	681	220	374	527	0.0008	36.6
AT2G45670	Eukaryotic Phospholipid Synthesis & Editing	1-Acylglycerol-3-Phosphocholine Acyltransferase,1-Acylglycerol-3-Phosphoethanolamine Acyltransferase	Lysophospholipid acyltransferase	TRINITY_DN21521_c0_g2_i1	26.25	160	106	5	681	220	374	527	0.0007	36.6
AT2G45670	Eukaryotic Phospholipid Synthesis & Editing	1-Acylglycerol-3-Phosphocholine Acyltransferase,1-Acylglycerol-3-Phosphoethanolamine Acyltransferase	Lysophospholipid acyltransferase	TRINITY_DN24776_c0_g1_i1	64	25	9	0	75	1	427	451	3e-06	40.4
AT2G45670	Eukaryotic Phospholipid Synthesis & Editing	1-Acylglycerol-3-Phosphocholine Acyltransferase,1-Acylglycerol-3-Phosphoethanolamine Acyltransferase	Lysophospholipid acyltransferase	TRINITY_DN37102_c2_g1_i4	27.64	123	75	3	517	158	420	531	0.0004	37.4
AT2G45670	Eukaryotic Phospholipid Synthesis & Editing	1-Acylglycerol-3-Phosphocholine Acyltransferase,1-Acylglycerol-3-Phosphoethanolamine Acyltransferase	Lysophospholipid acyltransferase	TRINITY_DN37102_c2_g1_i5	25.14	179	107	6	664	158	370	531	0.0009	36.6
AT2G45670	Eukaryotic Phospholipid Synthesis & Editing	1-Acylglycerol-3-Phosphocholine Acyltransferase,1-Acylglycerol-3-Phosphoethanolamine Acyltransferase	Lysophospholipid acyltransferase	TRINITY_DN37102_c2_g1_i6	26.44	174	106	5	649	158	370	531	0.0003	38.1
AT2G45670	Eukaryotic Phospholipid Synthesis & Editing	1-Acylglycerol-3-Phosphocholine Acyltransferase,1-Acylglycerol-3-Phosphoethanolamine Acyltransferase	Lysophospholipid acyltransferase	TRINITY_DN37102_c2_g1_i9	25.73	171	105	5	661	158	380	531	0.0007	36.2
AT2G45670	Eukaryotic Phospholipid Synthesis & Editing	1-Acylglycerol-3-Phosphocholine Acyltransferase,1-Acylglycerol-3-Phosphoethanolamine Acyltransferase	Lysophospholipid acyltransferase	TRINITY_DN5375_c0_g1_i1	75	20	5	0	305	246	517	536	0.0003	33.9
AT2G45670	Eukaryotic Phospholipid Synthesis & Editing	1-Acylglycerol-3-Phosphocholine Acyltransferase,1-Acylglycerol-3-Phosphoethanolamine Acyltransferase	Lysophospholipid acyltransferase	TRINITY_DN11112_c0_g1_i2	31.67	60	41	0	252	73	465	524	9e-06	39.3
AT2G45670	Eukaryotic Phospholipid Synthesis & Editing	1-Acylglycerol-3-Phosphocholine Acyltransferase,1-Acylglycerol-3-Phosphoethanolamine Acyltransferase	Lysophospholipid acyltransferase	TRINITY_DN28233_c0_g1_i1	27.96	93	64	2	769	500	433	525	5e-05	40.8
AT2G45670	Eukaryotic Phospholipid Synthesis & Editing	1-Acylglycerol-3-Phosphocholine Acyltransferase,1-Acylglycerol-3-Phosphoethanolamine Acyltransferase	Lysophospholipid acyltransferase	TRINITY_DN28204_c0_g1_i1	35	60	39	0	159	338	465	524	0.002	34.3
AT2G45670	Eukaryotic Phospholipid Synthesis & Editing	1-Acylglycerol-3-Phosphocholine Acyltransferase,1-Acylglycerol-3-Phosphoethanolamine Acyltransferase	Lysophospholipid acyltransferase	TRINITY_DN28204_c0_g2_i1	35	60	39	0	159	338	465	524	0.002	34.3
AT2G45670	Eukaryotic Phospholipid Synthesis & Editing	1-Acylglycerol-3-Phosphocholine Acyltransferase,1-Acylglycerol-3-Phosphoethanolamine Acyltransferase	Lysophospholipid acyltransferase	TRINITY_DN37753_c2_g1_i1	56.73	171	62	4	480	1	3	172	3e-60	189
AT2G45670	Eukaryotic Phospholipid Synthesis & Editing	1-Acylglycerol-3-Phosphocholine Acyltransferase,1-Acylglycerol-3-Phosphoethanolamine Acyltransferase	Lysophospholipid acyltransferase	TRINITY_DN37753_c4_g1_i1	50.83	181	69	5	81	572	1	178	7e-55	176
AT2G45670	Eukaryotic Phospholipid Synthesis & Editing	1-Acylglycerol-3-Phosphocholine Acyltransferase,1-Acylglycerol-3-Phosphoethanolamine Acyltransferase	Lysophospholipid acyltransferase	TRINITY_DN37753_c4_g1_i2	50.83	181	69	5	81	572	1	178	6e-55	176
AT2G45670	Eukaryotic Phospholipid Synthesis & Editing	1-Acylglycerol-3-Phosphocholine Acyltransferase,1-Acylglycerol-3-Phosphoethanolamine Acyltransferase	Lysophospholipid acyltransferase	TRINITY_DN37753_c4_g2_i1	50.83	181	69	5	81	572	1	178	4e-55	176
AT2G45670	Eukaryotic Phospholipid Synthesis & Editing	1-Acylglycerol-3-Phosphocholine Acyltransferase,1-Acylglycerol-3-Phosphoethanolamine Acyltransferase	Lysophospholipid acyltransferase	TRINITY_DN37753_c4_g3_i1	57.5	40	17	0	524	405	497	536	0.0004	37.7
AT2G45670	Eukaryotic Phospholipid Synthesis & Editing	1-Acylglycerol-3-Phosphocholine Acyltransferase,1-Acylglycerol-3-Phosphoethanolamine Acyltransferase	Lysophospholipid acyltransferase	TRINITY_DN37753_c4_g3_i2	63.42	298	109	0	896	3	235	532	4e-124	365
AT2G45670	Eukaryotic Phospholipid Synthesis & Editing	1-Acylglycerol-3-Phosphocholine Acyltransferase,1-Acylglycerol-3-Phosphoethanolamine Acyltransferase	Lysophospholipid acyltransferase	TRINITY_DN37753_c4_g3_i3	73.15	149	40	0	854	408	235	383	5e-77	244
AT2G45670	Eukaryotic Phospholipid Synthesis & Editing	1-Acylglycerol-3-Phosphocholine Acyltransferase,1-Acylglycerol-3-Phosphoethanolamine Acyltransferase	Lysophospholipid acyltransferase	TRINITY_DN37753_c4_g3_i4	73.15	149	40	0	854	408	235	383	1e-64	211
AT2G45670	Eukaryotic Phospholipid Synthesis & Editing	1-Acylglycerol-3-Phosphocholine Acyltransferase,1-Acylglycerol-3-Phosphoethanolamine Acyltransferase	Lysophospholipid acyltransferase	TRINITY_DN37753_c4_g3_i5	69.36	173	44	1	1467	949	220	383	3e-111	258
AT2G45670	Eukaryotic Phospholipid Synthesis & Editing	1-Acylglycerol-3-Phosphocholine Acyltransferase,1-Acylglycerol-3-Phosphoethanolamine Acyltransferase	Lysophospholipid acyltransferase	TRINITY_DN37753_c4_g3_i6	55.3	132	59	0	800	405	405	536	5e-39	145
AT2G45670	Eukaryotic Phospholipid Synthesis & Editing	1-Acylglycerol-3-Phosphocholine Acyltransferase,1-Acylglycerol-3-Phosphoethanolamine Acyltransferase	Lysophospholipid acyltransferase	TRINITY_DN37753_c4_g3_i7	73.15	149	40	0	855	409	235	383	1e-64	211
AT2G45670	Eukaryotic Phospholipid Synthesis & Editing	1-Acylglycerol-3-Phosphocholine Acyltransferase,1-Acylglycerol-3-Phosphoethanolamine Acyltransferase	Lysophospholipid acyltransferase	TRINITY_DN37753_c4_g3_i8	69.36	173	44	1	927	409	220	383	2e-82	258
AT2G45670	Eukaryotic Phospholipid Synthesis & Editing	1-Acylglycerol-3-Phosphocholine Acyltransferase,1-Acylglycerol-3-Phosphoethanolamine Acyltransferase	Lysophospholipid acyltransferase	TRINITY_DN37753_c4_g3_i9	51.92	52	25	0	158	3	481	532	7e-08	45.1
AT2G45670	Eukaryotic Phospholipid Synthesis & Editing	1-Acylglycerol-3-Phosphocholine Acyltransferase,1-Acylglycerol-3-Phosphoethanolamine Acyltransferase	Lysophospholipid acyltransferase	TRINITY_DN37753_c4_g3_i10	63.58	302	110	0	1310	405	235	536	3e-137	405
AT2G45670	Eukaryotic Phospholipid Synthesis & Editing	1-Acylglycerol-3-Phosphocholine Acyltransferase,1-Acylglycerol-3-Phosphoethanolamine Acyltransferase	Lysophospholipid acyltransferase	TRINITY_DN37753_c4_g3_i11	73.15	149	40	0	1395	949	235	383	2e-108	244
AT2G45670	Eukaryotic Phospholipid Synthesis & Editing	1-Acylglycerol-3-Phosphocholine Acyltransferase,1-Acylglycerol-3-Phosphoethanolamine Acyltransferase	Lysophospholipid acyltransferase	TRINITY_DN37753_c4_g3_i12	62.27	326	114	1	1382	405	220	536	6e-143	420
AT2G45670	Eukaryotic Phospholipid Synthesis & Editing	1-Acylglycerol-3-Phosphocholine Acyltransferase,1-Acylglycerol-3-Phosphoethanolamine Acyltransferase	Lysophospholipid acyltransferase	TRINITY_DN37753_c4_g3_i13	51.38	109	53	0	731	405	428	536	2e-30	117
AT2G45670	Eukaryotic Phospholipid Synthesis & Editing	1-Acylglycerol-3-Phosphocholine Acyltransferase,1-Acylglycerol-3-Phosphoethanolamine Acyltransferase	Lysophospholipid acyltransferase	TRINITY_DN37753_c4_g3_i14	56.89	167	72	0	905	405	370	536	6e-61	201
AT2G45670	Eukaryotic Phospholipid Synthesis & Editing	1-Acylglycerol-3-Phosphocholine Acyltransferase,1-Acylglycerol-3-Phosphoethanolamine Acyltransferase	Lysophospholipid acyltransferase	TRINITY_DN37753_c4_g3_i15	69.36	173	44	1	926	408	220	383	2e-82	258
AT2G45670	Eukaryotic Phospholipid Synthesis & Editing	1-Acylglycerol-3-Phosphocholine Acyltransferase,1-Acylglycerol-3-Phosphoethanolamine Acyltransferase	Lysophospholipid acyltransferase	TRINITY_DN37753_c4_g3_i16	73.15	149	40	0	855	409	235	383	5e-77	244
AT2G45670	Eukaryotic Phospholipid Synthesis & Editing	1-Acylglycerol-3-Phosphocholine Acyltransferase,1-Acylglycerol-3-Phosphoethanolamine Acyltransferase	Lysophospholipid acyltransferase	TRINITY_DN37753_c4_g4_i1	56.56	244	86	5	81	761	1	241	6e-93	275
AT2G45670	Eukaryotic Phospholipid Synthesis & Editing	1-Acylglycerol-3-Phosphocholine Acyltransferase,1-Acylglycerol-3-Phosphoethanolamine Acyltransferase	Lysophospholipid acyltransferase	TRINITY_DN37753_c4_g4_i2	57.26	241	83	5	81	752	1	238	2e-91	271
AT2G45670	Eukaryotic Phospholipid Synthesis & Editing	1-Acylglycerol-3-Phosphocholine Acyltransferase,1-Acylglycerol-3-Phosphoethanolamine Acyltransferase	Lysophospholipid acyltransferase	TRINITY_DN37753_c4_g4_i3	56.91	246	81	6	81	767	1	238	3e-91	271
AT2G45670	Eukaryotic Phospholipid Synthesis & Editing	1-Acylglycerol-3-Phosphocholine Acyltransferase,1-Acylglycerol-3-Phosphoethanolamine Acyltransferase	Lysophospholipid acyltransferase	TRINITY_DN37753_c4_g5_i1	56.33	229	80	5	81	716	1	226	3e-85	254
AT2G45670	Eukaryotic Phospholipid Synthesis & Editing	1-Acylglycerol-3-Phosphocholine Acyltransferase,1-Acylglycerol-3-Phosphoethanolamine Acyltransferase	Lysophospholipid acyltransferase	TRINITY_DN10756_c0_g1_i1	31.03	58	40	0	44	217	465	522	0.0002	34.7
AT2G45670	Eukaryotic Phospholipid Synthesis & Editing	1-Acylglycerol-3-Phosphocholine Acyltransferase,1-Acylglycerol-3-Phosphoethanolamine Acyltransferase	Lysophospholipid acyltransferase	TRINITY_DN10756_c0_g2_i1	31.03	58	40	0	44	217	465	522	0.0006	34.7
AT2G45670	Eukaryotic Phospholipid Synthesis & Editing	1-Acylglycerol-3-Phosphocholine Acyltransferase,1-Acylglycerol-3-Phosphoethanolamine Acyltransferase	Lysophospholipid acyltransferase	TRINITY_DN55013_c0_g1_i1	32.26	62	41	1	192	10	426	487	1e-05	37.7
AT2G45670	Eukaryotic Phospholipid Synthesis & Editing	1-Acylglycerol-3-Phosphocholine Acyltransferase,1-Acylglycerol-3-Phosphoethanolamine Acyltransferase	Lysophospholipid acyltransferase	TRINITY_DN34606_c0_g2_i2	32.5	80	52	1	374	135	447	524	2e-05	38.9
AT2G45670	Eukaryotic Phospholipid Synthesis & Editing	1-Acylglycerol-3-Phosphocholine Acyltransferase,1-Acylglycerol-3-Phosphoethanolamine Acyltransferase	Lysophospholipid acyltransferase	TRINITY_DN34606_c0_g1_i4	35	60	39	0	566	387	465	524	0.003	34.7
AT2G45670	Eukaryotic Phospholipid Synthesis & Editing	1-Acylglycerol-3-Phosphocholine Acyltransferase,1-Acylglycerol-3-Phosphoethanolamine Acyltransferase	Lysophospholipid acyltransferase	TRINITY_DN34670_c0_g1_i1	29.29	99	66	3	413	709	420	514	0.0001	39.7
AT2G45670	Eukaryotic Phospholipid Synthesis & Editing	1-Acylglycerol-3-Phosphocholine Acyltransferase,1-Acylglycerol-3-Phosphoethanolamine Acyltransferase	Lysophospholipid acyltransferase	TRINITY_DN34670_c0_g1_i2	29.29	99	66	3	413	709	420	514	0.0001	39.7
AT2G45670	Eukaryotic Phospholipid Synthesis & Editing	1-Acylglycerol-3-Phosphocholine Acyltransferase,1-Acylglycerol-3-Phosphoethanolamine Acyltransferase	Lysophospholipid acyltransferase	TRINITY_DN44752_c0_g1_i1	27.18	103	60	3	59	343	428	523	0.002	33.5
AT2G45670	Eukaryotic Phospholipid Synthesis & Editing	1-Acylglycerol-3-Phosphocholine Acyltransferase,1-Acylglycerol-3-Phosphoethanolamine Acyltransferase	Lysophospholipid acyltransferase	TRINITY_DN31489_c0_g1_i2	29.59	169	110	4	441	935	362	525	9e-11	58.9
AT2G45670	Eukaryotic Phospholipid Synthesis & Editing	1-Acylglycerol-3-Phosphocholine Acyltransferase,1-Acylglycerol-3-Phosphoethanolamine Acyltransferase	Lysophospholipid acyltransferase	TRINITY_DN7993_c0_g1_i1	25.69	144	98	4	614	195	385	523	9e-07	46.2
AT2G45670	Eukaryotic Phospholipid Synthesis & Editing	1-Acylglycerol-3-Phosphocholine Acyltransferase,1-Acylglycerol-3-Phosphoethanolamine Acyltransferase	Lysophospholipid acyltransferase	TRINITY_DN39148_c0_g1_i1	26.61	109	80	0	605	279	389	497	1e-06	44.3
AT2G45670	Eukaryotic Phospholipid Synthesis & Editing	1-Acylglycerol-3-Phosphocholine Acyltransferase,1-Acylglycerol-3-Phosphoethanolamine Acyltransferase	Lysophospholipid acyltransferase	TRINITY_DN48221_c0_g1_i1	25.14	175	121	5	570	64	354	524	4e-07	46.2
AT2G45670	Eukaryotic Phospholipid Synthesis & Editing	1-Acylglycerol-3-Phosphocholine Acyltransferase,1-Acylglycerol-3-Phosphoethanolamine Acyltransferase	Lysophospholipid acyltransferase	TRINITY_DN52746_c0_g1_i1	35	60	39	0	15	194	465	524	2e-06	41.6
AT2G45670	Eukaryotic Phospholipid Synthesis & Editing	1-Acylglycerol-3-Phosphocholine Acyltransferase,1-Acylglycerol-3-Phosphoethanolamine Acyltransferase	Lysophospholipid acyltransferase	TRINITY_DN26471_c0_g1_i1	22.54	142	106	2	150	575	385	522	9e-07	45.4
AT2G45670	Eukaryotic Phospholipid Synthesis & Editing	1-Acylglycerol-3-Phosphocholine Acyltransferase,1-Acylglycerol-3-Phosphoethanolamine Acyltransferase	Lysophospholipid acyltransferase	TRINITY_DN26471_c0_g1_i2	25.18	139	98	3	115	528	389	522	1e-05	42
AT2G45670	Eukaryotic Phospholipid Synthesis & Editing	1-Acylglycerol-3-Phosphocholine Acyltransferase,1-Acylglycerol-3-Phosphoethanolamine Acyltransferase	Lysophospholipid acyltransferase	TRINITY_DN37045_c2_g1_i5	25.69	144	102	2	1271	1699	384	523	4e-08	52
AT2G45670	Eukaryotic Phospholipid Synthesis & Editing	1-Acylglycerol-3-Phosphocholine Acyltransferase,1-Acylglycerol-3-Phosphoethanolamine Acyltransferase	Lysophospholipid acyltransferase	TRINITY_DN37045_c2_g1_i12	25.69	144	102	2	2131	2559	384	523	5e-07	48.9
AT2G45670	Eukaryotic Phospholipid Synthesis & Editing	1-Acylglycerol-3-Phosphocholine Acyltransferase,1-Acylglycerol-3-Phosphoethanolamine Acyltransferase	Lysophospholipid acyltransferase	TRINITY_DN37045_c2_g1_i14	26.37	91	66	1	5	274	433	523	5e-06	39.3
AT2G45670	Eukaryotic Phospholipid Synthesis & Editing	1-Acylglycerol-3-Phosphocholine Acyltransferase,1-Acylglycerol-3-Phosphoethanolamine Acyltransferase	Lysophospholipid acyltransferase	TRINITY_DN26588_c1_g1_i1	29.63	54	38	0	249	88	466	519	0.0002	35.4
AT2G45670	Eukaryotic Phospholipid Synthesis & Editing	1-Acylglycerol-3-Phosphocholine Acyltransferase,1-Acylglycerol-3-Phosphoethanolamine Acyltransferase	Lysophospholipid acyltransferase	TRINITY_DN29026_c0_g1_i1	27.48	131	90	2	601	212	362	488	2e-06	44.3
AT2G45670	Eukaryotic Phospholipid Synthesis & Editing	1-Acylglycerol-3-Phosphocholine Acyltransferase,1-Acylglycerol-3-Phosphoethanolamine Acyltransferase	Lysophospholipid acyltransferase	TRINITY_DN34009_c0_g3_i2	35	60	39	0	122	301	465	524	0.003	34.7
AT2G45670	Eukaryotic Phospholipid Synthesis & Editing	1-Acylglycerol-3-Phosphocholine Acyltransferase,1-Acylglycerol-3-Phosphoethanolamine Acyltransferase	Lysophospholipid acyltransferase	TRINITY_DN34009_c0_g3_i9	35	60	39	0	135	314	465	524	0.003	34.3
AT2G45670	Eukaryotic Phospholipid Synthesis & Editing	1-Acylglycerol-3-Phosphocholine Acyltransferase,1-Acylglycerol-3-Phosphoethanolamine Acyltransferase	Lysophospholipid acyltransferase	TRINITY_DN28689_c0_g1_i1	31.58	95	61	1	591	319	426	520	3e-06	44.7
AT3G05420	Eukaryotic Phospholipid Synthesis & Editing	Acyl CoA Binding Protein	Acyl CoA Binding Protein	TRINITY_DN31710_c0_g1_i1	71.96	667	173	5	2286	307	2	661	0	956
AT3G05420	Eukaryotic Phospholipid Synthesis & Editing	Acyl CoA Binding Protein	Acyl CoA Binding Protein	TRINITY_DN14593_c0_g2_i1	19.29	140	94	4	362	727	182	320	0.0005	37
AT3G05420	Eukaryotic Phospholipid Synthesis & Editing	Acyl CoA Binding Protein	Acyl CoA Binding Protein	TRINITY_DN34591_c0_g1_i1	28.76	233	146	7	84	731	170	399	3e-18	81.6
AT3G05420	Eukaryotic Phospholipid Synthesis & Editing	Acyl CoA Binding Protein	Acyl CoA Binding Protein	TRINITY_DN34591_c0_g1_i2	29.72	249	155	7	84	779	170	415	8e-21	89.7
AT3G05420	Eukaryotic Phospholipid Synthesis & Editing	Acyl CoA Binding Protein	Acyl CoA Binding Protein	TRINITY_DN38466_c1_g3_i3	28.1	153	106	2	542	1000	272	420	3e-12	66.2
AT3G05420	Eukaryotic Phospholipid Synthesis & Editing	Acyl CoA Binding Protein	Acyl CoA Binding Protein	TRINITY_DN38466_c1_g3_i6	28.1	153	106	2	542	1000	273	421	2e-12	66.6
AT3G05420	Eukaryotic Phospholipid Synthesis & Editing	Acyl CoA Binding Protein	Acyl CoA Binding Protein	TRINITY_DN30251_c0_g1_i1	26.17	149	79	4	102	518	206	333	8e-08	50.8
AT3G05420	Eukaryotic Phospholipid Synthesis & Editing	Acyl CoA Binding Protein	Acyl CoA Binding Protein	TRINITY_DN30251_c0_g1_i2	26.17	149	79	4	102	518	206	333	7e-08	50.8
AT3G05420	Eukaryotic Phospholipid Synthesis & Editing	Acyl CoA Binding Protein	Acyl CoA Binding Protein	TRINITY_DN30251_c0_g1_i3	28.89	225	126	8	425	1060	199	402	6e-18	84
AT3G05420	Eukaryotic Phospholipid Synthesis & Editing	Acyl CoA Binding Protein	Acyl CoA Binding Protein	TRINITY_DN30251_c0_g1_i4	28.89	225	126	8	425	1060	199	402	6e-18	84
AT3G05420	Eukaryotic Phospholipid Synthesis & Editing	Acyl CoA Binding Protein	Acyl CoA Binding Protein	TRINITY_DN37120_c0_g3_i2	25.63	277	173	11	2142	2948	181	432	1e-10	61.2
AT3G05420	Eukaryotic Phospholipid Synthesis & Editing	Acyl CoA Binding Protein	Acyl CoA Binding Protein	TRINITY_DN37120_c0_g3_i3	25.63	277	173	11	2160	2966	182	433	1e-10	61.2
AT3G05420	Eukaryotic Phospholipid Synthesis & Editing	Acyl CoA Binding Protein	Acyl CoA Binding Protein	TRINITY_DN37120_c0_g3_i5	25.63	277	173	11	2209	3015	182	433	1e-10	61.2
AT3G05420	Eukaryotic Phospholipid Synthesis & Editing	Acyl CoA Binding Protein	Acyl CoA Binding Protein	TRINITY_DN15527_c0_g1_i1	32.65	196	124	6	1616	1035	246	435	5e-21	92.8
AT3G05420	Eukaryotic Phospholipid Synthesis & Editing	Acyl CoA Binding Protein	Acyl CoA Binding Protein	TRINITY_DN15527_c0_g2_i1	32.65	196	124	6	1545	964	246	435	5e-21	92.8
AT3G05420	Eukaryotic Phospholipid Synthesis & Editing	Acyl CoA Binding Protein	Acyl CoA Binding Protein	TRINITY_DN30828_c0_g1_i1	25.94	212	105	10	2	598	170	342	4e-09	52
AT3G05420	Eukaryotic Phospholipid Synthesis & Editing	Acyl CoA Binding Protein	Acyl CoA Binding Protein	TRINITY_DN38685_c0_g1_i1	32.5	40	27	0	123	4	285	324	0.002	31.2
AT3G05420	Eukaryotic Phospholipid Synthesis & Editing	Acyl CoA Binding Protein	Acyl CoA Binding Protein	TRINITY_DN38685_c0_g2_i3	32.5	40	27	0	123	4	285	324	0.002	31.2
AT3G05420	Eukaryotic Phospholipid Synthesis & Editing	Acyl CoA Binding Protein	Acyl CoA Binding Protein	TRINITY_DN38882_c0_g2_i11	36.36	77	46	3	239	15	289	364	0.004	30.8
AT3G05420	Eukaryotic Phospholipid Synthesis & Editing	Acyl CoA Binding Protein	Acyl CoA Binding Protein	TRINITY_DN38882_c0_g2_i14	30.71	127	66	4	484	104	307	411	0.002	33.9
AT3G05420	Eukaryotic Phospholipid Synthesis & Editing	Acyl CoA Binding Protein	Acyl CoA Binding Protein	TRINITY_DN38882_c0_g2_i15	30.71	127	66	4	484	104	307	411	0.001	34.7
AT3G05420	Eukaryotic Phospholipid Synthesis & Editing	Acyl CoA Binding Protein	Acyl CoA Binding Protein	TRINITY_DN29864_c0_g1_i1	31.27	275	170	6	386	1159	163	435	5e-36	140
AT3G05420	Eukaryotic Phospholipid Synthesis & Editing	Acyl CoA Binding Protein	Acyl CoA Binding Protein	TRINITY_DN29864_c0_g1_i2	31.27	275	170	6	386	1159	163	435	5e-36	140
AT3G05420	Eukaryotic Phospholipid Synthesis & Editing	Acyl CoA Binding Protein	Acyl CoA Binding Protein	TRINITY_DN34640_c1_g3_i2	29.47	285	160	9	258	1073	163	419	5e-22	96.7
AT3G05420	Eukaryotic Phospholipid Synthesis & Editing	Acyl CoA Binding Protein	Acyl CoA Binding Protein	TRINITY_DN34640_c1_g3_i3	27.94	68	42	1	154	357	360	420	0.0002	39.3
AT3G05420	Eukaryotic Phospholipid Synthesis & Editing	Acyl CoA Binding Protein	Acyl CoA Binding Protein	TRINITY_DN34640_c1_g3_i4	29.47	285	160	9	258	1073	163	419	6e-22	96.3
AT3G05420	Eukaryotic Phospholipid Synthesis & Editing	Acyl CoA Binding Protein	Acyl CoA Binding Protein	TRINITY_DN34640_c1_g3_i5	29.47	285	160	9	258	1073	164	420	2e-22	96.3
AT3G05420	Eukaryotic Phospholipid Synthesis & Editing	Acyl CoA Binding Protein	Acyl CoA Binding Protein	TRINITY_DN63223_c0_g1_i1	26.72	131	79	4	2	343	182	312	8e-08	45.4
AT3G05420	Eukaryotic Phospholipid Synthesis & Editing	Acyl CoA Binding Protein	Acyl CoA Binding Protein	TRINITY_DN31143_c1_g1_i1	29.03	217	136	4	690	1310	170	378	6e-27	112
AT3G05420	Eukaryotic Phospholipid Synthesis & Editing	Acyl CoA Binding Protein	Acyl CoA Binding Protein	TRINITY_DN31143_c1_g1_i2	29.03	217	136	4	384	1004	170	378	3e-27	112
AT3G05420	Eukaryotic Phospholipid Synthesis & Editing	Acyl CoA Binding Protein	Acyl CoA Binding Protein	TRINITY_DN35801_c0_g2_i1	42.35	510	258	6	265	1743	168	658	4e-132	404
AT3G05420	Eukaryotic Phospholipid Synthesis & Editing	Acyl CoA Binding Protein	Acyl CoA Binding Protein	TRINITY_DN35801_c0_g2_i2	42.35	510	258	6	200	1678	168	658	2e-132	404
AT3G05420	Eukaryotic Phospholipid Synthesis & Editing	Acyl CoA Binding Protein	Acyl CoA Binding Protein	TRINITY_DN35801_c0_g2_i4	42.35	510	258	6	700	2178	168	658	3e-130	404
AT3G05420	Eukaryotic Phospholipid Synthesis & Editing	Acyl CoA Binding Protein	Acyl CoA Binding Protein	TRINITY_DN53565_c0_g1_i1	26.39	72	52	1	80	292	23	94	0.002	33.9
AT3G18000	Eukaryotic Phospholipid Synthesis & Editing	Phosphoethanolamine N-Methyltransferase	Phosphoethanolamine N-Methyltransferase	TRINITY_DN63549_c0_g1_i1	72.73	33	9	0	319	417	1	33	8e-11	55.1
AT3G18000	Eukaryotic Phospholipid Synthesis & Editing	Phosphoethanolamine N-Methyltransferase	Phosphoethanolamine N-Methyltransferase	TRINITY_DN43701_c0_g1_i1	33.91	115	69	4	3168	3509	277	385	1e-10	61.2
AT3G18000	Eukaryotic Phospholipid Synthesis & Editing	Phosphoethanolamine N-Methyltransferase	Phosphoethanolamine N-Methyltransferase	TRINITY_DN57554_c0_g1_i1	80.99	463	88	0	3	1391	29	491	0	808
AT3G18000	Eukaryotic Phospholipid Synthesis & Editing	Phosphoethanolamine N-Methyltransferase	Phosphoethanolamine N-Methyltransferase	TRINITY_DN49101_c0_g1_i1	32.1	81	51	4	1485	1249	286	364	0.0007	38.1
AT3G18000	Eukaryotic Phospholipid Synthesis & Editing	Phosphoethanolamine N-Methyltransferase	Phosphoethanolamine N-Methyltransferase	TRINITY_DN27875_c0_g1_i1	35.65	115	71	2	923	582	276	388	3e-16	76.3
AT3G18000	Eukaryotic Phospholipid Synthesis & Editing	Phosphoethanolamine N-Methyltransferase	Phosphoethanolamine N-Methyltransferase	TRINITY_DN38072_c5_g1_i1	22.83	127	91	3	2347	1976	44	166	0.003	38.5
AT3G18000	Eukaryotic Phospholipid Synthesis & Editing	Phosphoethanolamine N-Methyltransferase	Phosphoethanolamine N-Methyltransferase	TRINITY_DN36335_c4_g1_i1	34.45	119	73	4	1360	1013	276	392	7e-12	65.1
AT3G18000	Eukaryotic Phospholipid Synthesis & Editing	Phosphoethanolamine N-Methyltransferase	Phosphoethanolamine N-Methyltransferase	TRINITY_DN35396_c0_g1_i1	26.27	236	122	12	280	927	265	468	2e-05	42
AT3G18000	Eukaryotic Phospholipid Synthesis & Editing	Phosphoethanolamine N-Methyltransferase	Phosphoethanolamine N-Methyltransferase	TRINITY_DN35396_c0_g1_i2	23.73	236	128	11	250	897	265	468	0.0008	36.6
AT3G18000	Eukaryotic Phospholipid Synthesis & Editing	Phosphoethanolamine N-Methyltransferase	Phosphoethanolamine N-Methyltransferase	TRINITY_DN35396_c0_g1_i4	24.15	236	127	11	250	897	265	468	0.0005	37.7
AT3G18000	Eukaryotic Phospholipid Synthesis & Editing	Phosphoethanolamine N-Methyltransferase	Phosphoethanolamine N-Methyltransferase	TRINITY_DN35366_c4_g3_i1	27.94	136	84	5	691	1086	263	388	2e-08	54.7
AT3G18000	Eukaryotic Phospholipid Synthesis & Editing	Phosphoethanolamine N-Methyltransferase	Phosphoethanolamine N-Methyltransferase	TRINITY_DN35366_c4_g6_i1	27.94	136	84	5	11263	10868	263	388	4e-08	54.7
AT3G18000	Eukaryotic Phospholipid Synthesis & Editing	Phosphoethanolamine N-Methyltransferase	Phosphoethanolamine N-Methyltransferase	TRINITY_DN35366_c4_g6_i4	27.94	136	84	5	10167	9772	263	388	3e-08	54.7
AT3G18000	Eukaryotic Phospholipid Synthesis & Editing	Phosphoethanolamine N-Methyltransferase	Phosphoethanolamine N-Methyltransferase	TRINITY_DN38288_c0_g1_i1	26.85	108	72	3	364	687	286	386	0.003	36.2
AT3G18000	Eukaryotic Phospholipid Synthesis & Editing	Phosphoethanolamine N-Methyltransferase	Phosphoethanolamine N-Methyltransferase	TRINITY_DN38288_c0_g1_i3	26.85	108	72	3	364	687	286	386	0.002	36.2
AT3G18000	Eukaryotic Phospholipid Synthesis & Editing	Phosphoethanolamine N-Methyltransferase	Phosphoethanolamine N-Methyltransferase	TRINITY_DN25677_c0_g1_i1	35.14	74	36	4	776	976	285	353	0.0004	38.9
AT3G18000	Eukaryotic Phospholipid Synthesis & Editing	Phosphoethanolamine N-Methyltransferase	Phosphoethanolamine N-Methyltransferase	TRINITY_DN32108_c0_g1_i1	30.83	120	72	6	695	348	280	392	4e-06	44.3
AT3G18000	Eukaryotic Phospholipid Synthesis & Editing	Phosphoethanolamine N-Methyltransferase	Phosphoethanolamine N-Methyltransferase	TRINITY_DN32108_c0_g1_i2	30.83	120	72	6	610	263	280	392	4e-06	44.3
AT3G18000	Eukaryotic Phospholipid Synthesis & Editing	Phosphoethanolamine N-Methyltransferase	Phosphoethanolamine N-Methyltransferase	TRINITY_DN34091_c0_g1_i1	26.52	132	76	3	1140	745	272	382	0.0006	38.1
AT3G18000	Eukaryotic Phospholipid Synthesis & Editing	Phosphoethanolamine N-Methyltransferase	Phosphoethanolamine N-Methyltransferase	TRINITY_DN34091_c0_g1_i2	26.52	132	76	3	1140	745	272	382	0.0006	38.5
AT3G18000	Eukaryotic Phospholipid Synthesis & Editing	Phosphoethanolamine N-Methyltransferase	Phosphoethanolamine N-Methyltransferase	TRINITY_DN33021_c0_g1_i1	24.31	144	93	5	700	284	57	189	1e-05	42.4
AT3G18000	Eukaryotic Phospholipid Synthesis & Editing	Phosphoethanolamine N-Methyltransferase	Phosphoethanolamine N-Methyltransferase	TRINITY_DN33021_c0_g1_i2	24.31	144	93	5	700	284	57	189	9e-06	42.7
AT3G18000	Eukaryotic Phospholipid Synthesis & Editing	Phosphoethanolamine N-Methyltransferase	Phosphoethanolamine N-Methyltransferase	TRINITY_DN33021_c0_g1_i3	22.43	107	76	3	589	284	85	189	0.0006	37
AT4G11030	Eukaryotic Phospholipid Synthesis & Editing	Long-Chain Acyl-CoA Synthetase	Long-Chain Acyl-CoA Synthetase	TRINITY_DN23615_c0_g1_i1	64.62	130	46	0	489	100	530	659	4e-54	179
AT4G11030	Eukaryotic Phospholipid Synthesis & Editing	Long-Chain Acyl-CoA Synthetase	Long-Chain Acyl-CoA Synthetase	TRINITY_DN23615_c0_g2_i1	55.26	152	46	1	555	100	530	659	2e-49	166
AT4G11030	Eukaryotic Phospholipid Synthesis & Editing	Long-Chain Acyl-CoA Synthetase	Long-Chain Acyl-CoA Synthetase	TRINITY_DN47120_c0_g1_i1	56.31	103	45	0	70	378	1	103	1e-38	134
AT4G24230	Eukaryotic Phospholipid Synthesis & Editing	Acyl CoA Binding Protein	Acyl CoA Binding Protein	TRINITY_DN37599_c2_g1_i1	51.61	93	39	1	74	352	201	287	5e-24	99.8
AT4G24230	Eukaryotic Phospholipid Synthesis & Editing	Acyl CoA Binding Protein	Acyl CoA Binding Protein	TRINITY_DN37599_c2_g1_i2	53.01	83	33	1	101	349	211	287	6e-23	97.1
AT4G24230	Eukaryotic Phospholipid Synthesis & Editing	Acyl CoA Binding Protein	Acyl CoA Binding Protein	TRINITY_DN37599_c2_g1_i4	51.61	93	39	1	74	352	201	287	8e-24	99.8
AT4G24230	Eukaryotic Phospholipid Synthesis & Editing	Acyl CoA Binding Protein	Acyl CoA Binding Protein	TRINITY_DN37599_c2_g1_i5	53.01	83	33	1	101	349	211	287	4e-28	97.1
AT4G24230	Eukaryotic Phospholipid Synthesis & Editing	Acyl CoA Binding Protein	Acyl CoA Binding Protein	TRINITY_DN37599_c2_g1_i6	54.17	120	49	1	74	433	201	314	2e-39	135
AT4G24230	Eukaryotic Phospholipid Synthesis & Editing	Acyl CoA Binding Protein	Acyl CoA Binding Protein	TRINITY_DN37599_c2_g1_i7	51.61	93	39	1	74	352	201	287	5e-24	99.8
AT4G24230	Eukaryotic Phospholipid Synthesis & Editing	Acyl CoA Binding Protein	Acyl CoA Binding Protein	TRINITY_DN37599_c2_g1_i8	50.54	93	39	2	74	349	201	287	5e-23	96.7
AT4G24230	Eukaryotic Phospholipid Synthesis & Editing	Acyl CoA Binding Protein	Acyl CoA Binding Protein	TRINITY_DN37599_c2_g1_i9	50.54	93	39	2	74	349	201	287	5e-23	96.7
AT4G24230	Eukaryotic Phospholipid Synthesis & Editing	Acyl CoA Binding Protein	Acyl CoA Binding Protein	TRINITY_DN37599_c2_g1_i10	53.01	83	33	1	101	349	211	287	4e-23	97.1
AT4G24230	Eukaryotic Phospholipid Synthesis & Editing	Acyl CoA Binding Protein	Acyl CoA Binding Protein	TRINITY_DN37599_c2_g1_i11	53.01	83	33	1	101	349	211	287	4e-28	97.1
AT4G24230	Eukaryotic Phospholipid Synthesis & Editing	Acyl CoA Binding Protein	Acyl CoA Binding Protein	TRINITY_DN37599_c2_g1_i12	53.01	83	33	1	101	349	211	287	4e-23	97.1
AT4G24230	Eukaryotic Phospholipid Synthesis & Editing	Acyl CoA Binding Protein	Acyl CoA Binding Protein	TRINITY_DN37599_c2_g1_i13	50.54	93	39	2	74	349	201	287	7e-23	96.7
AT4G24230	Eukaryotic Phospholipid Synthesis & Editing	Acyl CoA Binding Protein	Acyl CoA Binding Protein	TRINITY_DN37530_c0_g2_i1	40.97	144	71	3	280	672	176	318	2e-28	108
AT4G24230	Eukaryotic Phospholipid Synthesis & Editing	Acyl CoA Binding Protein	Acyl CoA Binding Protein	TRINITY_DN37530_c0_g3_i1	51.61	31	15	0	210	302	288	318	9e-06	38.5
AT4G24230	Eukaryotic Phospholipid Synthesis & Editing	Acyl CoA Binding Protein	Acyl CoA Binding Protein	TRINITY_DN37530_c0_g2_i3	40.69	145	72	3	280	675	176	319	1e-27	108
AT4G25970	Eukaryotic Phospholipid Synthesis & Editing	Phosphatidylserine Decarboxylase	Phosphatidylserine Decarboxylase	TRINITY_DN38437_c6_g1_i1	28.81	59	42	0	299	123	183	241	0.0001	38.1
AT4G25970	Eukaryotic Phospholipid Synthesis & Editing	Phosphatidylserine Decarboxylase	Phosphatidylserine Decarboxylase	TRINITY_DN36188_c5_g1_i1	30.84	227	131	6	1853	1191	398	604	2e-25	108
AT4G25970	Eukaryotic Phospholipid Synthesis & Editing	Phosphatidylserine Decarboxylase	Phosphatidylserine Decarboxylase	TRINITY_DN37273_c1_g3_i1	32.26	62	40	1	474	659	182	241	0.001	36.2
AT4G25970	Eukaryotic Phospholipid Synthesis & Editing	Phosphatidylserine Decarboxylase	Phosphatidylserine Decarboxylase	TRINITY_DN20675_c0_g1_i1	50	114	56	1	6	344	511	624	1e-31	118
AT4G25970	Eukaryotic Phospholipid Synthesis & Editing	Phosphatidylserine Decarboxylase	Phosphatidylserine Decarboxylase	TRINITY_DN11112_c0_g1_i1	30	60	42	0	463	284	181	240	0.0002	37.7
AT4G25970	Eukaryotic Phospholipid Synthesis & Editing	Phosphatidylserine Decarboxylase	Phosphatidylserine Decarboxylase	TRINITY_DN38789_c0_g1_i4	76.47	34	8	0	1547	1446	594	627	3e-09	55.1
AT4G25970	Eukaryotic Phospholipid Synthesis & Editing	Phosphatidylserine Decarboxylase	Phosphatidylserine Decarboxylase	TRINITY_DN38789_c0_g1_i5	80	80	16	0	1475	1236	548	627	4e-35	135
AT4G25970	Eukaryotic Phospholipid Synthesis & Editing	Phosphatidylserine Decarboxylase	Phosphatidylserine Decarboxylase	TRINITY_DN38789_c0_g2_i1	82.69	52	9	0	158	3	548	599	7e-25	93.6
AT4G25970	Eukaryotic Phospholipid Synthesis & Editing	Phosphatidylserine Decarboxylase	Phosphatidylserine Decarboxylase	TRINITY_DN38789_c0_g1_i8	78.8	217	46	0	1974	1324	411	627	1e-106	338
AT4G25970	Eukaryotic Phospholipid Synthesis & Editing	Phosphatidylserine Decarboxylase	Phosphatidylserine Decarboxylase	TRINITY_DN38789_c0_g1_i9	80	80	16	0	1763	1524	548	627	1e-34	135
AT4G25970	Eukaryotic Phospholipid Synthesis & Editing	Phosphatidylserine Decarboxylase	Phosphatidylserine Decarboxylase	TRINITY_DN38789_c0_g1_i11	78.05	82	18	0	307	62	411	492	2e-32	116
AT4G25970	Eukaryotic Phospholipid Synthesis & Editing	Phosphatidylserine Decarboxylase	Phosphatidylserine Decarboxylase	TRINITY_DN38789_c0_g1_i17	80.39	51	10	0	1388	1236	577	627	1e-19	87.4
AT4G25970	Eukaryotic Phospholipid Synthesis & Editing	Phosphatidylserine Decarboxylase	Phosphatidylserine Decarboxylase	TRINITY_DN38789_c0_g1_i19	76.47	34	8	0	1633	1532	594	627	3e-09	55.1
AT4G25970	Eukaryotic Phospholipid Synthesis & Editing	Phosphatidylserine Decarboxylase	Phosphatidylserine Decarboxylase	TRINITY_DN2138_c0_g1_i1	30.91	55	38	0	169	333	181	235	0.0001	35.8
AT4G25970	Eukaryotic Phospholipid Synthesis & Editing	Phosphatidylserine Decarboxylase	Phosphatidylserine Decarboxylase	TRINITY_DN34606_c0_g1_i2	22.86	70	54	0	307	98	181	250	0.004	35.8
AT4G25970	Eukaryotic Phospholipid Synthesis & Editing	Phosphatidylserine Decarboxylase	Phosphatidylserine Decarboxylase	TRINITY_DN34606_c0_g1_i3	22.86	70	54	0	307	98	181	250	0.0006	36.6
AT4G25970	Eukaryotic Phospholipid Synthesis & Editing	Phosphatidylserine Decarboxylase	Phosphatidylserine Decarboxylase	TRINITY_DN34606_c0_g2_i1	22.86	70	54	0	451	242	181	250	0.0008	36.6
AT4G25970	Eukaryotic Phospholipid Synthesis & Editing	Phosphatidylserine Decarboxylase	Phosphatidylserine Decarboxylase	TRINITY_DN34606_c0_g2_i3	22.86	70	54	0	463	254	181	250	0.0008	36.6
AT4G25970	Eukaryotic Phospholipid Synthesis & Editing	Phosphatidylserine Decarboxylase	Phosphatidylserine Decarboxylase	TRINITY_DN14023_c0_g1_i1	31.03	58	40	0	449	276	182	239	4e-06	41.6
AT4G25970	Eukaryotic Phospholipid Synthesis & Editing	Phosphatidylserine Decarboxylase	Phosphatidylserine Decarboxylase	TRINITY_DN14023_c0_g2_i1	31.03	58	40	0	660	487	182	239	1e-05	41.6
AT4G27780	Eukaryotic Phospholipid Synthesis & Editing	Acyl CoA Binding Protein	Acyl CoA Binding Protein	TRINITY_DN62027_c0_g1_i1	34.15	82	53	1	872	1114	226	307	2e-08	52
AT4G27780	Eukaryotic Phospholipid Synthesis & Editing	Acyl CoA Binding Protein	Acyl CoA Binding Protein	TRINITY_DN21182_c0_g2_i1	31.43	105	68	1	301	603	240	344	5e-09	53.5
AT4G27780	Eukaryotic Phospholipid Synthesis & Editing	Acyl CoA Binding Protein	Acyl CoA Binding Protein	TRINITY_DN2664_c0_g1_i1	27.55	98	70	1	935	1228	222	318	5e-05	41.6
AT4G27780	Eukaryotic Phospholipid Synthesis & Editing	Acyl CoA Binding Protein	Acyl CoA Binding Protein	TRINITY_DN2664_c0_g1_i2	27.55	98	70	1	1126	1419	222	318	6e-05	41.6
AT4G27780	Eukaryotic Phospholipid Synthesis & Editing	Acyl CoA Binding Protein	Acyl CoA Binding Protein	TRINITY_DN2664_c0_g1_i3	27.55	98	70	1	1126	1419	222	318	6e-05	41.6
AT4G27780	Eukaryotic Phospholipid Synthesis & Editing	Acyl CoA Binding Protein	Acyl CoA Binding Protein	TRINITY_DN2664_c0_g1_i4	27.55	98	70	1	935	1228	222	318	5e-05	41.6
AT4G27780	Eukaryotic Phospholipid Synthesis & Editing	Acyl CoA Binding Protein	Acyl CoA Binding Protein	TRINITY_DN56530_c0_g1_i1	31.08	74	50	1	294	76	268	341	3e-07	43.1
AT4G27780	Eukaryotic Phospholipid Synthesis & Editing	Acyl CoA Binding Protein	Acyl CoA Binding Protein	TRINITY_DN34430_c0_g1_i2	30.14	73	51	0	651	433	265	337	3e-06	45.8
AT4G27780	Eukaryotic Phospholipid Synthesis & Editing	Acyl CoA Binding Protein	Acyl CoA Binding Protein	TRINITY_DN34430_c0_g1_i3	30.14	73	51	0	651	433	265	337	4e-06	45.8
AT4G27780	Eukaryotic Phospholipid Synthesis & Editing	Acyl CoA Binding Protein	Acyl CoA Binding Protein	TRINITY_DN34430_c0_g1_i4	30.14	73	51	0	651	433	265	337	4e-06	45.8
AT4G27780	Eukaryotic Phospholipid Synthesis & Editing	Acyl CoA Binding Protein	Acyl CoA Binding Protein	TRINITY_DN34430_c0_g1_i5	29.82	57	40	0	707	537	265	321	0.0007	38.5
AT4G27780	Eukaryotic Phospholipid Synthesis & Editing	Acyl CoA Binding Protein	Acyl CoA Binding Protein	TRINITY_DN34430_c0_g1_i9	30.14	73	51	0	651	433	265	337	1e-06	45.4
AT4G27780	Eukaryotic Phospholipid Synthesis & Editing	Acyl CoA Binding Protein	Acyl CoA Binding Protein	TRINITY_DN62336_c0_g1_i1	75	20	4	1	188	244	257	276	0.0001	34.7
AT4G27780	Eukaryotic Phospholipid Synthesis & Editing	Acyl CoA Binding Protein	Acyl CoA Binding Protein	TRINITY_DN30046_c0_g1_i2	31.65	79	50	3	1481	1251	263	339	0.002	36.2
AT4G27780	Eukaryotic Phospholipid Synthesis & Editing	Acyl CoA Binding Protein	Acyl CoA Binding Protein	TRINITY_DN30025_c0_g1_i1	40.21	97	55	1	919	1200	242	338	1e-15	74.3
AT4G27780	Eukaryotic Phospholipid Synthesis & Editing	Acyl CoA Binding Protein	Acyl CoA Binding Protein	TRINITY_DN63962_c0_g1_i1	37.68	69	43	0	13	219	262	330	1e-11	55.8
AT4G27780	Eukaryotic Phospholipid Synthesis & Editing	Acyl CoA Binding Protein	Acyl CoA Binding Protein	TRINITY_DN28822_c0_g1_i1	30.21	96	60	1	305	592	253	341	3e-07	47.4
AT4G27780	Eukaryotic Phospholipid Synthesis & Editing	Acyl CoA Binding Protein	Acyl CoA Binding Protein	TRINITY_DN28822_c0_g1_i2	29.17	96	61	1	279	566	253	341	7e-07	45.8
AT4G27780	Eukaryotic Phospholipid Synthesis & Editing	Acyl CoA Binding Protein	Acyl CoA Binding Protein	TRINITY_DN28822_c0_g1_i3	29.17	96	61	1	213	500	253	341	3e-07	46.6
AT4G27780	Eukaryotic Phospholipid Synthesis & Editing	Acyl CoA Binding Protein	Acyl CoA Binding Protein	TRINITY_DN28899_c0_g2_i1	33.33	108	72	0	618	295	236	343	9e-15	70.1
AT4G27780	Eukaryotic Phospholipid Synthesis & Editing	Acyl CoA Binding Protein	Acyl CoA Binding Protein	TRINITY_DN28899_c0_g2_i3	33.33	108	72	0	617	294	236	343	9e-15	70.1
AT4G27780	Eukaryotic Phospholipid Synthesis & Editing	Acyl CoA Binding Protein	Acyl CoA Binding Protein	TRINITY_DN43693_c0_g1_i1	80	15	3	0	209	253	296	310	0.001	31.6
AT4G27780	Eukaryotic Phospholipid Synthesis & Editing	Acyl CoA Binding Protein	Acyl CoA Binding Protein	TRINITY_DN64976_c0_g1_i1	35.29	51	33	0	4	156	273	323	1e-05	38.1
AT4G27780	Eukaryotic Phospholipid Synthesis & Editing	Acyl CoA Binding Protein	Acyl CoA Binding Protein	TRINITY_DN37874_c1_g1_i1	36.54	104	66	0	777	1088	237	340	3e-15	73.2
AT4G27780	Eukaryotic Phospholipid Synthesis & Editing	Acyl CoA Binding Protein	Acyl CoA Binding Protein	TRINITY_DN37874_c1_g1_i3	36.54	104	66	0	991	1302	237	340	1e-15	74.7
AT4G27780	Eukaryotic Phospholipid Synthesis & Editing	Acyl CoA Binding Protein	Acyl CoA Binding Protein	TRINITY_DN37874_c1_g1_i5	36.54	104	66	0	915	1226	237	340	3e-15	73.2
AT4G27780	Eukaryotic Phospholipid Synthesis & Editing	Acyl CoA Binding Protein	Acyl CoA Binding Protein	TRINITY_DN37874_c1_g1_i9	36.54	104	66	0	993	1304	237	340	1e-15	74.7
AT4G27780	Eukaryotic Phospholipid Synthesis & Editing	Acyl CoA Binding Protein	Acyl CoA Binding Protein	TRINITY_DN37874_c1_g1_i10	37.89	95	59	0	991	1275	237	331	2e-13	67.4
AT4G27780	Eukaryotic Phospholipid Synthesis & Editing	Acyl CoA Binding Protein	Acyl CoA Binding Protein	TRINITY_DN37820_c4_g18_i1	30.61	98	63	1	3669	3962	244	336	1e-05	44.7
AT4G27780	Eukaryotic Phospholipid Synthesis & Editing	Acyl CoA Binding Protein	Acyl CoA Binding Protein	TRINITY_DN37198_c2_g1_i1	28.19	149	64	2	191	637	232	337	5e-09	53.9
AT4G27780	Eukaryotic Phospholipid Synthesis & Editing	Acyl CoA Binding Protein	Acyl CoA Binding Protein	TRINITY_DN37198_c2_g1_i2	30.97	113	72	2	191	529	232	338	8e-06	43.9
AT4G27780	Eukaryotic Phospholipid Synthesis & Editing	Acyl CoA Binding Protein	Acyl CoA Binding Protein	TRINITY_DN37198_c2_g1_i3	30.97	113	72	2	191	529	232	338	7e-06	43.9
AT4G27780	Eukaryotic Phospholipid Synthesis & Editing	Acyl CoA Binding Protein	Acyl CoA Binding Protein	TRINITY_DN37112_c1_g1_i3	28.89	90	54	1	861	592	259	338	2e-05	41.6
AT4G27780	Eukaryotic Phospholipid Synthesis & Editing	Acyl CoA Binding Protein	Acyl CoA Binding Protein	TRINITY_DN37112_c1_g1_i10	28.89	90	54	1	890	621	259	338	2e-05	41.6
AT4G27780	Eukaryotic Phospholipid Synthesis & Editing	Acyl CoA Binding Protein	Acyl CoA Binding Protein	TRINITY_DN32869_c1_g1_i1	35.29	68	43	1	1481	1281	241	308	6e-05	41.6
AT4G27780	Eukaryotic Phospholipid Synthesis & Editing	Acyl CoA Binding Protein	Acyl CoA Binding Protein	TRINITY_DN32869_c1_g1_i2	35.29	68	43	1	1718	1518	241	308	8e-05	41.6
AT4G27780	Eukaryotic Phospholipid Synthesis & Editing	Acyl CoA Binding Protein	Acyl CoA Binding Protein	TRINITY_DN33179_c2_g1_i1	31.82	88	54	1	1780	2043	237	318	0.0008	38.1
AT4G27780	Eukaryotic Phospholipid Synthesis & Editing	Acyl CoA Binding Protein	Acyl CoA Binding Protein	TRINITY_DN33179_c2_g1_i2	31.82	88	54	1	1874	2137	237	318	0.001	38.1
AT4G27780	Eukaryotic Phospholipid Synthesis & Editing	Acyl CoA Binding Protein	Acyl CoA Binding Protein	TRINITY_DN33179_c2_g1_i3	32.95	88	53	1	1975	2238	237	318	0.002	37.4
AT4G27780	Eukaryotic Phospholipid Synthesis & Editing	Acyl CoA Binding Protein	Acyl CoA Binding Protein	TRINITY_DN33179_c2_g1_i4	32.95	88	53	1	1904	2167	237	318	0.002	37.4
AT4G27780	Eukaryotic Phospholipid Synthesis & Editing	Acyl CoA Binding Protein	Acyl CoA Binding Protein	TRINITY_DN33179_c2_g1_i5	31.82	88	54	1	1792	2055	237	318	0.001	38.1
AT4G27780	Eukaryotic Phospholipid Synthesis & Editing	Acyl CoA Binding Protein	Acyl CoA Binding Protein	TRINITY_DN33179_c2_g1_i6	32.95	88	53	1	1865	2128	237	318	0.002	37.4
AT4G27780	Eukaryotic Phospholipid Synthesis & Editing	Acyl CoA Binding Protein	Acyl CoA Binding Protein	TRINITY_DN33179_c2_g1_i7	31.82	88	54	1	1862	2125	237	318	0.001	38.1
AT4G27780	Eukaryotic Phospholipid Synthesis & Editing	Acyl CoA Binding Protein	Acyl CoA Binding Protein	TRINITY_DN33179_c2_g1_i8	32.95	88	53	1	1877	2140	237	318	0.002	37.4
AT4G27780	Eukaryotic Phospholipid Synthesis & Editing	Acyl CoA Binding Protein	Acyl CoA Binding Protein	TRINITY_DN33179_c2_g1_i9	32.95	88	53	1	1889	2152	237	318	0.002	37.4
AT4G27780	Eukaryotic Phospholipid Synthesis & Editing	Acyl CoA Binding Protein	Acyl CoA Binding Protein	TRINITY_DN33179_c2_g1_i10	31.82	88	54	1	1984	2247	237	318	0.001	38.1
AT4G27780	Eukaryotic Phospholipid Synthesis & Editing	Acyl CoA Binding Protein	Acyl CoA Binding Protein	TRINITY_DN33179_c2_g1_i11	32.95	88	53	1	1795	2058	237	318	0.002	37.4
AT4G27780	Eukaryotic Phospholipid Synthesis & Editing	Acyl CoA Binding Protein	Acyl CoA Binding Protein	TRINITY_DN33179_c2_g1_i12	32.95	88	53	1	1987	2250	237	318	0.002	37.4
AT4G27780	Eukaryotic Phospholipid Synthesis & Editing	Acyl CoA Binding Protein	Acyl CoA Binding Protein	TRINITY_DN33179_c2_g1_i13	32.95	88	53	1	1877	2140	237	318	0.002	37.4
AT4G27780	Eukaryotic Phospholipid Synthesis & Editing	Acyl CoA Binding Protein	Acyl CoA Binding Protein	TRINITY_DN33179_c2_g1_i14	31.82	88	54	1	1886	2149	237	318	0.001	38.1
AT4G27780	Eukaryotic Phospholipid Synthesis & Editing	Acyl CoA Binding Protein	Acyl CoA Binding Protein	TRINITY_DN33179_c2_g1_i15	31.82	88	54	1	1874	2137	237	318	0.001	38.1
AT4G27780	Eukaryotic Phospholipid Synthesis & Editing	Acyl CoA Binding Protein	Acyl CoA Binding Protein	TRINITY_DN33179_c2_g1_i16	32.95	88	53	1	1783	2046	237	318	0.002	37.4
AT4G27780	Eukaryotic Phospholipid Synthesis & Editing	Acyl CoA Binding Protein	Acyl CoA Binding Protein	TRINITY_DN33179_c2_g1_i17	31.82	88	54	1	1901	2164	237	318	0.001	38.1
AT4G27780	Eukaryotic Phospholipid Synthesis & Editing	Acyl CoA Binding Protein	Acyl CoA Binding Protein	TRINITY_DN27819_c0_g1_i1	27.82	133	74	5	1185	802	223	338	2e-05	42.4
AT4G27780	Eukaryotic Phospholipid Synthesis & Editing	Acyl CoA Binding Protein	Acyl CoA Binding Protein	TRINITY_DN33322_c1_g2_i1	35.37	82	50	2	320	565	263	341	2e-06	45.8
AT4G27780	Eukaryotic Phospholipid Synthesis & Editing	Acyl CoA Binding Protein	Acyl CoA Binding Protein	TRINITY_DN33322_c1_g2_i2	32.65	98	63	2	263	556	244	338	4e-07	46.2
AT4G27780	Eukaryotic Phospholipid Synthesis & Editing	Acyl CoA Binding Protein	Acyl CoA Binding Protein	TRINITY_DN36302_c0_g1_i2	28.12	128	61	1	1062	679	236	332	3e-07	49.3
AT4G27780	Eukaryotic Phospholipid Synthesis & Editing	Acyl CoA Binding Protein	Acyl CoA Binding Protein	TRINITY_DN36302_c0_g1_i4	28.12	128	61	1	1062	679	236	332	3e-07	48.9
AT4G27780	Eukaryotic Phospholipid Synthesis & Editing	Acyl CoA Binding Protein	Acyl CoA Binding Protein	TRINITY_DN36302_c0_g1_i5	28.12	128	61	1	1062	679	236	332	3e-07	48.9
AT4G27780	Eukaryotic Phospholipid Synthesis & Editing	Acyl CoA Binding Protein	Acyl CoA Binding Protein	TRINITY_DN36369_c1_g6_i1	40	45	25	2	1363	1229	298	340	0.003	35.4
AT4G27780	Eukaryotic Phospholipid Synthesis & Editing	Acyl CoA Binding Protein	Acyl CoA Binding Protein	TRINITY_DN36369_c1_g6_i2	40	45	25	2	1463	1329	298	340	0.003	35.4
AT4G27780	Eukaryotic Phospholipid Synthesis & Editing	Acyl CoA Binding Protein	Acyl CoA Binding Protein	TRINITY_DN38852_c1_g2_i1	32.39	71	47	1	468	259	268	338	1e-05	42
AT4G27780	Eukaryotic Phospholipid Synthesis & Editing	Acyl CoA Binding Protein	Acyl CoA Binding Protein	TRINITY_DN38852_c1_g2_i2	29.41	119	78	3	606	259	223	338	6e-07	45.4
AT4G27780	Eukaryotic Phospholipid Synthesis & Editing	Acyl CoA Binding Protein	Acyl CoA Binding Protein	TRINITY_DN38852_c1_g2_i3	37.66	77	39	3	564	355	264	338	1e-05	41.2
AT4G27780	Eukaryotic Phospholipid Synthesis & Editing	Acyl CoA Binding Protein	Acyl CoA Binding Protein	TRINITY_DN38852_c1_g2_i5	29.91	117	80	2	606	259	223	338	5e-07	45.8
AT4G27780	Eukaryotic Phospholipid Synthesis & Editing	Acyl CoA Binding Protein	Acyl CoA Binding Protein	TRINITY_DN38852_c1_g7_i6	36.07	61	38	1	184	2	264	323	0.0001	38.1
AT4G27780	Eukaryotic Phospholipid Synthesis & Editing	Acyl CoA Binding Protein	Acyl CoA Binding Protein	TRINITY_DN38852_c1_g7_i10	36.07	61	38	1	184	2	264	323	2e-05	37.7
AT4G27780	Eukaryotic Phospholipid Synthesis & Editing	Acyl CoA Binding Protein	Acyl CoA Binding Protein	TRINITY_DN3390_c0_g1_i1	32.89	76	51	0	245	18	243	318	5e-07	43.1
AT4G27780	Eukaryotic Phospholipid Synthesis & Editing	Acyl CoA Binding Protein	Acyl CoA Binding Protein	TRINITY_DN36923_c3_g2_i3	26.23	122	84	3	405	49	223	341	2e-05	39.7
AT4G27780	Eukaryotic Phospholipid Synthesis & Editing	Acyl CoA Binding Protein	Acyl CoA Binding Protein	TRINITY_DN36923_c3_g2_i5	25	96	67	2	357	76	223	315	0.0003	35.8
AT4G27780	Eukaryotic Phospholipid Synthesis & Editing	Acyl CoA Binding Protein	Acyl CoA Binding Protein	TRINITY_DN36923_c3_g2_i6	25	96	67	2	357	76	223	315	0.0005	35.8
AT4G27780	Eukaryotic Phospholipid Synthesis & Editing	Acyl CoA Binding Protein	Acyl CoA Binding Protein	TRINITY_DN36923_c3_g2_i7	34.62	52	34	0	205	50	268	319	1e-06	41.2
AT4G27780	Eukaryotic Phospholipid Synthesis & Editing	Acyl CoA Binding Protein	Acyl CoA Binding Protein	TRINITY_DN36923_c3_g2_i8	26.23	122	84	3	405	49	223	341	3e-05	39.7
AT4G27780	Eukaryotic Phospholipid Synthesis & Editing	Acyl CoA Binding Protein	Acyl CoA Binding Protein	TRINITY_DN36923_c3_g2_i10	29.03	93	63	2	318	49	249	341	2e-05	39.3
AT4G27780	Eukaryotic Phospholipid Synthesis & Editing	Acyl CoA Binding Protein	Acyl CoA Binding Protein	TRINITY_DN36923_c3_g2_i11	36.67	60	37	1	226	50	260	319	3e-07	43.9
AT4G27780	Eukaryotic Phospholipid Synthesis & Editing	Acyl CoA Binding Protein	Acyl CoA Binding Protein	TRINITY_DN36916_c2_g1_i1	40.32	62	37	0	1346	1161	240	301	1e-07	49.7
AT4G27780	Eukaryotic Phospholipid Synthesis & Editing	Acyl CoA Binding Protein	Acyl CoA Binding Protein	TRINITY_DN36916_c2_g1_i6	40.32	62	37	0	1346	1161	240	301	2e-07	49.7
AT4G27780	Eukaryotic Phospholipid Synthesis & Editing	Acyl CoA Binding Protein	Acyl CoA Binding Protein	TRINITY_DN36991_c2_g1_i1	34.78	69	44	1	3	206	273	341	5e-06	39.7
AT4G27780	Eukaryotic Phospholipid Synthesis & Editing	Acyl CoA Binding Protein	Acyl CoA Binding Protein	TRINITY_DN36991_c2_g3_i4	31.71	82	44	1	314	69	262	331	0.0003	35.8
AT4G27780	Eukaryotic Phospholipid Synthesis & Editing	Acyl CoA Binding Protein	Acyl CoA Binding Protein	TRINITY_DN36991_c2_g5_i1	32.94	85	56	1	17	268	257	341	1e-10	53.1
AT4G27780	Eukaryotic Phospholipid Synthesis & Editing	Acyl CoA Binding Protein	Acyl CoA Binding Protein	TRINITY_DN36991_c2_g5_i2	34.25	73	47	1	2	217	269	341	7e-08	44.7
AT4G27780	Eukaryotic Phospholipid Synthesis & Editing	Acyl CoA Binding Protein	Acyl CoA Binding Protein	TRINITY_DN36991_c4_g1_i1	36.84	57	35	1	29	199	264	319	5e-06	38.5
AT4G27780	Eukaryotic Phospholipid Synthesis & Editing	Acyl CoA Binding Protein	Acyl CoA Binding Protein	TRINITY_DN35358_c1_g1_i1	37.88	66	32	2	540	737	259	315	0.0006	37.7
AT4G27780	Eukaryotic Phospholipid Synthesis & Editing	Acyl CoA Binding Protein	Acyl CoA Binding Protein	TRINITY_DN35358_c1_g1_i2	33.72	86	43	3	522	764	259	335	0.0007	37.7
AT4G27780	Eukaryotic Phospholipid Synthesis & Editing	Acyl CoA Binding Protein	Acyl CoA Binding Protein	TRINITY_DN35358_c1_g1_i3	37.88	66	32	2	320	517	259	315	0.0006	37.7
AT4G27780	Eukaryotic Phospholipid Synthesis & Editing	Acyl CoA Binding Protein	Acyl CoA Binding Protein	TRINITY_DN26612_c0_g1_i1	31.51	73	50	0	757	539	270	342	0.0002	38.9
AT4G27780	Eukaryotic Phospholipid Synthesis & Editing	Acyl CoA Binding Protein	Acyl CoA Binding Protein	TRINITY_DN26612_c0_g2_i1	31.51	73	50	0	757	539	270	342	0.0002	39.3
AT4G27780	Eukaryotic Phospholipid Synthesis & Editing	Acyl CoA Binding Protein	Acyl CoA Binding Protein	TRINITY_DN21268_c0_g1_i1	38.46	104	64	0	676	365	237	340	5e-16	75.1
AT4G27780	Eukaryotic Phospholipid Synthesis & Editing	Acyl CoA Binding Protein	Acyl CoA Binding Protein	TRINITY_DN21268_c0_g1_i2	41.38	87	51	0	390	130	237	323	5e-13	65.5
AT4G27780	Eukaryotic Phospholipid Synthesis & Editing	Acyl CoA Binding Protein	Acyl CoA Binding Protein	TRINITY_DN34335_c0_g1_i1	35.58	104	67	0	127	438	234	337	6e-14	65.5
AT4G27780	Eukaryotic Phospholipid Synthesis & Editing	Acyl CoA Binding Protein	Acyl CoA Binding Protein	TRINITY_DN34335_c0_g1_i2	34.69	49	32	0	204	350	259	307	0.0001	37.4
AT4G27780	Eukaryotic Phospholipid Synthesis & Editing	Acyl CoA Binding Protein	Acyl CoA Binding Protein	TRINITY_DN34739_c1_g1_i3	30.86	81	53	2	407	165	234	311	8e-05	41.2
AT4G27780	Eukaryotic Phospholipid Synthesis & Editing	Acyl CoA Binding Protein	Acyl CoA Binding Protein	TRINITY_DN34739_c1_g1_i4	30.86	81	53	2	407	165	234	311	5e-05	41.2
AT4G27780	Eukaryotic Phospholipid Synthesis & Editing	Acyl CoA Binding Protein	Acyl CoA Binding Protein	TRINITY_DN34739_c1_g1_i6	30.86	81	53	2	407	165	234	311	9e-05	41.2
AT4G27780	Eukaryotic Phospholipid Synthesis & Editing	Acyl CoA Binding Protein	Acyl CoA Binding Protein	TRINITY_DN34739_c1_g1_i8	30.86	81	53	2	407	165	234	311	9e-05	41.2
AT4G27780	Eukaryotic Phospholipid Synthesis & Editing	Acyl CoA Binding Protein	Acyl CoA Binding Protein	TRINITY_DN34739_c1_g1_i9	30.86	81	53	2	407	165	234	311	9e-05	41.2
AT4G27780	Eukaryotic Phospholipid Synthesis & Editing	Acyl CoA Binding Protein	Acyl CoA Binding Protein	TRINITY_DN32235_c0_g1_i1	27.78	90	59	2	1071	1325	247	335	3e-05	43.9
AT4G27780	Eukaryotic Phospholipid Synthesis & Editing	Acyl CoA Binding Protein	Acyl CoA Binding Protein	TRINITY_DN33560_c0_g2_i1	38.55	83	51	0	1433	1185	241	323	8e-09	53.1
AT4G27780	Eukaryotic Phospholipid Synthesis & Editing	Acyl CoA Binding Protein	Acyl CoA Binding Protein	TRINITY_DN33560_c0_g2_i4	38.55	83	51	0	1414	1166	241	323	6e-09	53.5
AT4G27780	Eukaryotic Phospholipid Synthesis & Editing	Acyl CoA Binding Protein	Acyl CoA Binding Protein	TRINITY_DN47727_c0_g1_i1	30.59	85	55	2	3	257	262	342	3e-06	40
AT4G27780	Eukaryotic Phospholipid Synthesis & Editing	Acyl CoA Binding Protein	Acyl CoA Binding Protein	TRINITY_DN4582_c0_g1_i1	29.23	65	45	1	6	200	259	322	0.0002	33.9
AT4G27780	Eukaryotic Phospholipid Synthesis & Editing	Acyl CoA Binding Protein	Acyl CoA Binding Protein	TRINITY_DN32435_c0_g1_i1	43.33	60	34	0	853	1032	244	303	4e-09	53.1
AT4G27780	Eukaryotic Phospholipid Synthesis & Editing	Acyl CoA Binding Protein	Acyl CoA Binding Protein	TRINITY_DN32435_c0_g1_i2	43.33	60	34	0	1138	1317	244	303	5e-09	53.1
AT4G27780	Eukaryotic Phospholipid Synthesis & Editing	Acyl CoA Binding Protein	Acyl CoA Binding Protein	TRINITY_DN32435_c0_g2_i1	32.31	65	44	0	494	300	273	337	6e-05	38.5
AT4G27780	Eukaryotic Phospholipid Synthesis & Editing	Acyl CoA Binding Protein	Acyl CoA Binding Protein	TRINITY_DN25352_c0_g1_i1	42.47	73	34	4	1160	942	239	303	3e-07	48.9
AT4G27780	Eukaryotic Phospholipid Synthesis & Editing	Acyl CoA Binding Protein	Acyl CoA Binding Protein	TRINITY_DN36042_c0_g1_i1	37.8	82	48	2	314	559	263	341	9e-07	47
AT4G27780	Eukaryotic Phospholipid Synthesis & Editing	Acyl CoA Binding Protein	Acyl CoA Binding Protein	TRINITY_DN36042_c0_g1_i3	33.65	104	66	2	148	459	241	341	2e-07	47.8
AT4G27780	Eukaryotic Phospholipid Synthesis & Editing	Acyl CoA Binding Protein	Acyl CoA Binding Protein	TRINITY_DN36042_c0_g1_i4	37.8	82	48	2	177	422	263	341	9e-07	46.6
AT4G27780	Eukaryotic Phospholipid Synthesis & Editing	Acyl CoA Binding Protein	Acyl CoA Binding Protein	TRINITY_DN36042_c0_g1_i5	33.65	104	66	2	111	422	241	341	1e-07	48.1
AT4G27780	Eukaryotic Phospholipid Synthesis & Editing	Acyl CoA Binding Protein	Acyl CoA Binding Protein	TRINITY_DN36042_c0_g1_i6	33.65	104	66	2	248	559	241	341	6e-07	47.4
AT4G27780	Eukaryotic Phospholipid Synthesis & Editing	Acyl CoA Binding Protein	Acyl CoA Binding Protein	TRINITY_DN36042_c0_g1_i7	33.65	104	66	2	111	422	241	341	4e-07	47.4
AT4G27780	Eukaryotic Phospholipid Synthesis & Editing	Acyl CoA Binding Protein	Acyl CoA Binding Protein	TRINITY_DN36042_c0_g1_i8	33.65	104	66	2	248	559	241	341	2e-07	48.1
AT4G27780	Eukaryotic Phospholipid Synthesis & Editing	Acyl CoA Binding Protein	Acyl CoA Binding Protein	TRINITY_DN36042_c0_g1_i9	33.65	104	66	2	148	459	241	341	9e-07	46.6
AT4G27780	Eukaryotic Phospholipid Synthesis & Editing	Acyl CoA Binding Protein	Acyl CoA Binding Protein	TRINITY_DN36042_c0_g1_i10	33.65	104	66	2	148	459	241	341	6e-07	47.4
AT4G27780	Eukaryotic Phospholipid Synthesis & Editing	Acyl CoA Binding Protein	Acyl CoA Binding Protein	TRINITY_DN36017_c2_g4_i1	29.84	124	82	2	261	617	219	342	1e-06	46.2
AT4G27780	Eukaryotic Phospholipid Synthesis & Editing	Acyl CoA Binding Protein	Acyl CoA Binding Protein	TRINITY_DN36017_c2_g9_i1	29.84	124	82	2	261	617	219	342	6e-06	46.2
AT4G27780	Eukaryotic Phospholipid Synthesis & Editing	Acyl CoA Binding Protein	Acyl CoA Binding Protein	TRINITY_DN29142_c0_g1_i1	37.5	80	50	0	117	356	244	323	3e-10	57
AT4G27780	Eukaryotic Phospholipid Synthesis & Editing	Acyl CoA Binding Protein	Acyl CoA Binding Protein	TRINITY_DN38276_c0_g5_i1	31.58	76	52	0	2673	2900	263	338	0.0003	39.7
AT4G27780	Eukaryotic Phospholipid Synthesis & Editing	Acyl CoA Binding Protein	Acyl CoA Binding Protein	TRINITY_DN38276_c0_g5_i2	31.58	76	52	0	2247	2474	263	338	0.0003	39.7
AT4G27780	Eukaryotic Phospholipid Synthesis & Editing	Acyl CoA Binding Protein	Acyl CoA Binding Protein	TRINITY_DN38276_c0_g5_i3	31.65	79	54	0	2238	2474	260	338	1e-07	50.1
AT4G27780	Eukaryotic Phospholipid Synthesis & Editing	Acyl CoA Binding Protein	Acyl CoA Binding Protein	TRINITY_DN38276_c0_g5_i4	31.58	76	52	0	2626	2853	263	338	0.0003	39.7
AT4G27780	Eukaryotic Phospholipid Synthesis & Editing	Acyl CoA Binding Protein	Acyl CoA Binding Protein	TRINITY_DN38276_c0_g5_i5	31.65	79	54	0	2664	2900	260	338	2e-07	50.1
AT4G27780	Eukaryotic Phospholipid Synthesis & Editing	Acyl CoA Binding Protein	Acyl CoA Binding Protein	TRINITY_DN38276_c0_g5_i6	31.65	79	54	0	2617	2853	260	338	2e-07	50.1
AT4G27780	Eukaryotic Phospholipid Synthesis & Editing	Acyl CoA Binding Protein	Acyl CoA Binding Protein	TRINITY_DN31408_c0_g1_i1	29.7	165	107	6	196	684	182	339	2e-06	45.4
AT4G27780	Eukaryotic Phospholipid Synthesis & Editing	Acyl CoA Binding Protein	Acyl CoA Binding Protein	TRINITY_DN31408_c0_g1_i2	29.7	165	107	6	196	684	182	339	5e-07	45.8
AT4G27780	Eukaryotic Phospholipid Synthesis & Editing	Acyl CoA Binding Protein	Acyl CoA Binding Protein	TRINITY_DN13254_c0_g1_i1	40	40	24	0	351	470	268	307	0.0002	37.4
AT4G27780	Eukaryotic Phospholipid Synthesis & Editing	Acyl CoA Binding Protein	Acyl CoA Binding Protein	TRINITY_DN31344_c0_g1_i1	29.36	109	66	3	1330	1019	223	325	0.0004	39.7
AT4G27780	Eukaryotic Phospholipid Synthesis & Editing	Acyl CoA Binding Protein	Acyl CoA Binding Protein	TRINITY_DN31344_c0_g1_i2	29.36	109	66	3	1330	1019	223	325	0.0005	39.7
AT4G27780	Eukaryotic Phospholipid Synthesis & Editing	Acyl CoA Binding Protein	Acyl CoA Binding Protein	TRINITY_DN31184_c0_g1_i1	37.04	108	64	3	789	472	234	339	1e-13	68.6
AT4G27780	Eukaryotic Phospholipid Synthesis & Editing	Acyl CoA Binding Protein	Acyl CoA Binding Protein	TRINITY_DN31184_c0_g1_i3	34.34	99	61	3	958	668	234	330	1e-09	56.2
AT4G27780	Eukaryotic Phospholipid Synthesis & Editing	Acyl CoA Binding Protein	Acyl CoA Binding Protein	TRINITY_DN29910_c0_g1_i2	33.65	104	63	3	319	621	236	336	4e-08	51.2
AT4G27780	Eukaryotic Phospholipid Synthesis & Editing	Acyl CoA Binding Protein	Acyl CoA Binding Protein	TRINITY_DN29910_c0_g1_i4	33.65	104	63	3	319	621	236	336	2e-08	51.2
AT4G27780	Eukaryotic Phospholipid Synthesis & Editing	Acyl CoA Binding Protein	Acyl CoA Binding Protein	TRINITY_DN1712_c0_g1_i1	31.15	61	42	0	381	199	259	319	0.0002	35.8
AT4G27780	Eukaryotic Phospholipid Synthesis & Editing	Acyl CoA Binding Protein	Acyl CoA Binding Protein	TRINITY_DN33080_c0_g1_i1	29.55	88	56	2	686	949	237	318	2e-05	42
AT4G27780	Eukaryotic Phospholipid Synthesis & Editing	Acyl CoA Binding Protein	Acyl CoA Binding Protein	TRINITY_DN33080_c0_g1_i2	30.11	93	52	2	1045	1314	266	348	6e-05	40.8
AT4G27780	Eukaryotic Phospholipid Synthesis & Editing	Acyl CoA Binding Protein	Acyl CoA Binding Protein	TRINITY_DN33080_c0_g1_i3	34.48	58	38	0	177	350	266	323	0.0002	37
AT4G38570	Eukaryotic Phospholipid Synthesis & Editing	Phosphatidylinositol Synthase	Phosphatidylinositol Synthase	TRINITY_DN54323_c0_g1_i1	70.18	57	17	0	172	2	3	59	1e-25	94.7
AT4G38570	Eukaryotic Phospholipid Synthesis & Editing	Phosphatidylinositol Synthase	Phosphatidylinositol Synthase	TRINITY_DN46381_c0_g1_i1	93.33	15	1	0	268	312	64	78	0.003	31.2
AT4G38570	Eukaryotic Phospholipid Synthesis & Editing	Phosphatidylinositol Synthase	Phosphatidylinositol Synthase	TRINITY_DN33220_c0_g1_i1	77.78	18	4	0	331	278	205	222	0.0001	35.4
AT4G38570	Eukaryotic Phospholipid Synthesis & Editing	Phosphatidylinositol Synthase	Phosphatidylinositol Synthase	TRINITY_DN33220_c1_g1_i7	74.09	220	57	0	904	245	3	222	6e-107	313
AT5G10170	Eukaryotic Phospholipid Synthesis & Editing	myo-inositol-3-phosphate synthase	myo-inositol-3-phosphate synthase	TRINITY_DN28877_c0_g1_i1	83.39	548	53	1	1880	237	1	510	0	951
AT5G10170	Eukaryotic Phospholipid Synthesis & Editing	myo-inositol-3-phosphate synthase	myo-inositol-3-phosphate synthase	TRINITY_DN28877_c0_g1_i2	79.62	574	53	2	1958	237	1	510	0	938
AT5G10170	Eukaryotic Phospholipid Synthesis & Editing	myo-inositol-3-phosphate synthase	myo-inositol-3-phosphate synthase	TRINITY_DN28877_c0_g1_i4	77.35	521	54	2	2194	632	1	457	0	824
AT5G10170	Eukaryotic Phospholipid Synthesis & Editing	myo-inositol-3-phosphate synthase	myo-inositol-3-phosphate synthase	TRINITY_DN28877_c0_g1_i6	87.12	326	42	0	1609	632	132	457	0	603
AT5G10170	Eukaryotic Phospholipid Synthesis & Editing	myo-inositol-3-phosphate synthase	myo-inositol-3-phosphate synthase	TRINITY_DN28877_c0_g1_i7	83.44	483	54	1	2080	632	1	457	0	839
AT5G10170	Eukaryotic Phospholipid Synthesis & Editing	myo-inositol-3-phosphate synthase	myo-inositol-3-phosphate synthase	TRINITY_DN28877_c0_g1_i8	89.61	510	53	0	1766	237	1	510	0	967
AT5G10170	Eukaryotic Phospholipid Synthesis & Editing	myo-inositol-3-phosphate synthase	myo-inositol-3-phosphate synthase	TRINITY_DN28877_c0_g1_i9	81.41	495	54	1	2116	632	1	457	0	837
AT5G10170	Eukaryotic Phospholipid Synthesis & Editing	myo-inositol-3-phosphate synthase	myo-inositol-3-phosphate synthase	TRINITY_DN28877_c0_g1_i10	88.18	457	54	0	2002	632	1	457	0	853
AT5G10170	Eukaryotic Phospholipid Synthesis & Editing	myo-inositol-3-phosphate synthase	myo-inositol-3-phosphate synthase	TRINITY_DN53322_c0_g1_i1	65.06	83	29	0	3	251	362	444	5e-36	124
AT5G27630	Eukaryotic Phospholipid Synthesis & Editing	Acyl CoA Binding Protein	Acyl CoA Binding Protein	TRINITY_DN38466_c0_g1_i1	35.96	89	40	4	64	318	305	380	4e-05	37
AT5G27630	Eukaryotic Phospholipid Synthesis & Editing	Acyl CoA Binding Protein	Acyl CoA Binding Protein	TRINITY_DN38466_c1_g1_i1	31.78	129	84	2	677	1063	273	397	1e-13	68.2
AT5G27630	Eukaryotic Phospholipid Synthesis & Editing	Acyl CoA Binding Protein	Acyl CoA Binding Protein	TRINITY_DN38466_c1_g3_i1	28.85	104	70	2	34	345	322	421	3e-07	49.7
AT5G27630	Eukaryotic Phospholipid Synthesis & Editing	Acyl CoA Binding Protein	Acyl CoA Binding Protein	TRINITY_DN38466_c1_g3_i5	28.85	104	70	2	34	345	322	421	4e-07	49.3
AT5G27630	Eukaryotic Phospholipid Synthesis & Editing	Acyl CoA Binding Protein	Acyl CoA Binding Protein	TRINITY_DN37803_c0_g1_i1	37.16	296	184	1	397	1278	187	482	5e-66	229
AT5G27630	Eukaryotic Phospholipid Synthesis & Editing	Acyl CoA Binding Protein	Acyl CoA Binding Protein	TRINITY_DN37803_c0_g1_i2	36.33	311	196	1	334	1260	171	481	2e-70	235
AT5G27630	Eukaryotic Phospholipid Synthesis & Editing	Acyl CoA Binding Protein	Acyl CoA Binding Protein	TRINITY_DN37803_c0_g1_i3	36.86	312	195	1	334	1263	171	482	2e-71	240
AT5G27630	Eukaryotic Phospholipid Synthesis & Editing	Acyl CoA Binding Protein	Acyl CoA Binding Protein	TRINITY_DN28704_c0_g1_i1	28.42	190	105	10	1392	862	256	427	3e-06	45.8
AT5G27630	Eukaryotic Phospholipid Synthesis & Editing	Acyl CoA Binding Protein	Acyl CoA Binding Protein	TRINITY_DN28704_c0_g1_i2	28.42	190	105	10	1219	689	256	427	2e-06	46.6
AT5G27630	Eukaryotic Phospholipid Synthesis & Editing	Acyl CoA Binding Protein	Acyl CoA Binding Protein	TRINITY_DN38882_c0_g1_i1	47.62	42	22	0	167	42	374	415	3e-06	43.9
AT5G27630	Eukaryotic Phospholipid Synthesis & Editing	Acyl CoA Binding Protein	Acyl CoA Binding Protein	TRINITY_DN38882_c0_g4_i1	31.65	139	72	3	900	484	304	419	5e-14	70.1
AT5G27630	Eukaryotic Phospholipid Synthesis & Editing	Acyl CoA Binding Protein	Acyl CoA Binding Protein	TRINITY_DN29864_c0_g1_i3	38.55	166	99	2	282	776	273	436	2e-31	125
AT5G27630	Eukaryotic Phospholipid Synthesis & Editing	Acyl CoA Binding Protein	Acyl CoA Binding Protein	TRINITY_DN37385_c0_g4_i1	26.67	135	92	3	1421	1813	264	395	0.001	37.7
AT5G27630	Eukaryotic Phospholipid Synthesis & Editing	Acyl CoA Binding Protein	Acyl CoA Binding Protein	TRINITY_DN37385_c0_g4_i2	26.67	135	92	3	2241	2633	264	395	0.002	37.7
AT5G27630	Eukaryotic Phospholipid Synthesis & Editing	Acyl CoA Binding Protein	Acyl CoA Binding Protein	TRINITY_DN37385_c0_g4_i3	26.67	135	92	3	1495	1887	264	395	0.001	37.7
AT5G27630	Eukaryotic Phospholipid Synthesis & Editing	Acyl CoA Binding Protein	Acyl CoA Binding Protein	TRINITY_DN37385_c0_g4_i4	26.67	135	92	3	2091	2483	264	395	0.002	37.7
AT5G27630	Eukaryotic Phospholipid Synthesis & Editing	Acyl CoA Binding Protein	Acyl CoA Binding Protein	TRINITY_DN37385_c0_g4_i5	26.67	135	92	3	1124	1516	264	395	0.0009	37.7
AT5G27630	Eukaryotic Phospholipid Synthesis & Editing	Acyl CoA Binding Protein	Acyl CoA Binding Protein	TRINITY_DN37385_c0_g4_i6	26.67	135	92	3	2612	3004	264	395	0.002	37.7
AT5G27630	Eukaryotic Phospholipid Synthesis & Editing	Acyl CoA Binding Protein	Acyl CoA Binding Protein	TRINITY_DN37385_c0_g4_i7	26.67	135	92	3	1510	1902	264	395	0.001	37.7
AT5G27630	Eukaryotic Phospholipid Synthesis & Editing	Acyl CoA Binding Protein	Acyl CoA Binding Protein	TRINITY_DN37385_c0_g4_i8	26.67	135	92	3	1325	1717	264	395	0.001	37.7
AT5G27630	Eukaryotic Phospholipid Synthesis & Editing	Acyl CoA Binding Protein	Acyl CoA Binding Protein	TRINITY_DN37385_c0_g4_i9	26.67	135	92	3	2627	3019	264	395	0.002	37.7
AT5G27630	Eukaryotic Phospholipid Synthesis & Editing	Acyl CoA Binding Protein	Acyl CoA Binding Protein	TRINITY_DN37385_c0_g4_i10	26.67	135	92	3	1372	1764	264	395	0.001	37.7
AT5G27630	Eukaryotic Phospholipid Synthesis & Editing	Acyl CoA Binding Protein	Acyl CoA Binding Protein	TRINITY_DN37995_c0_g1_i1	26.98	189	136	2	1021	1581	273	461	1e-17	83.2
AT5G27630	Eukaryotic Phospholipid Synthesis & Editing	Acyl CoA Binding Protein	Acyl CoA Binding Protein	TRINITY_DN37995_c0_g1_i2	26.98	189	136	2	1072	1632	273	461	2e-17	83.2
AT5G27630	Eukaryotic Phospholipid Synthesis & Editing	Acyl CoA Binding Protein	Acyl CoA Binding Protein	TRINITY_DN28585_c0_g1_i1	29.95	197	121	8	1431	865	283	470	5e-14	72
AT5G27630	Eukaryotic Phospholipid Synthesis & Editing	Acyl CoA Binding Protein	Acyl CoA Binding Protein	TRINITY_DN28585_c0_g1_i2	29.95	197	121	8	1431	865	283	470	3e-14	72
AT5G27630	Eukaryotic Phospholipid Synthesis & Editing	Acyl CoA Binding Protein	Acyl CoA Binding Protein	TRINITY_DN28585_c0_g1_i3	29.95	197	121	8	1431	865	283	470	6e-14	72
AT5G27630	Eukaryotic Phospholipid Synthesis & Editing	Acyl CoA Binding Protein	Acyl CoA Binding Protein	TRINITY_DN28585_c0_g1_i5	29.95	197	121	8	1431	865	283	470	3e-14	72
AT5G27630	Eukaryotic Phospholipid Synthesis & Editing	Acyl CoA Binding Protein	Acyl CoA Binding Protein	TRINITY_DN42150_c0_g1_i1	31.88	69	42	2	301	95	373	436	3e-05	37.4
AT5G27630	Eukaryotic Phospholipid Synthesis & Editing	Acyl CoA Binding Protein	Acyl CoA Binding Protein	TRINITY_DN35748_c0_g1_i1	29.47	207	129	9	1248	649	278	474	5e-13	68.6
AT5G27630	Eukaryotic Phospholipid Synthesis & Editing	Acyl CoA Binding Protein	Acyl CoA Binding Protein	TRINITY_DN35748_c0_g1_i2	29.47	207	129	9	1248	649	278	474	5e-13	67.8
AT5G27630	Eukaryotic Phospholipid Synthesis & Editing	Acyl CoA Binding Protein	Acyl CoA Binding Protein	TRINITY_DN35748_c0_g1_i3	29.47	207	129	9	1248	649	278	474	7e-13	67.8
AT5G27630	Eukaryotic Phospholipid Synthesis & Editing	Acyl CoA Binding Protein	Acyl CoA Binding Protein	TRINITY_DN35748_c0_g2_i1	30.05	203	125	9	1121	534	282	474	2e-13	68.9
AT5G27630	Eukaryotic Phospholipid Synthesis & Editing	Acyl CoA Binding Protein	Acyl CoA Binding Protein	TRINITY_DN35748_c0_g2_i2	30.05	203	125	9	1121	534	282	474	1e-13	68.9
AT5G27630	Eukaryotic Phospholipid Synthesis & Editing	Acyl CoA Binding Protein	Acyl CoA Binding Protein	TRINITY_DN35748_c0_g1_i4	29.47	207	129	9	1248	649	278	474	3e-13	68.6
AT5G53470	Eukaryotic Phospholipid Synthesis & Editing	Acyl CoA Binding Protein	Acyl CoA Binding Protein	TRINITY_DN58264_c0_g1_i1	40.3	67	35	3	2	193	258	322	5e-05	36.6
AT5G53470	Eukaryotic Phospholipid Synthesis & Editing	Acyl CoA Binding Protein	Acyl CoA Binding Protein	TRINITY_DN14627_c0_g1_i1	33.33	81	52	2	222	461	214	293	3e-08	47
AT5G53470	Eukaryotic Phospholipid Synthesis & Editing	Acyl CoA Binding Protein	Acyl CoA Binding Protein	TRINITY_DN36847_c0_g3_i1	26	100	67	3	3	293	228	323	0.003	32.7
AT5G53470	Eukaryotic Phospholipid Synthesis & Editing	Acyl CoA Binding Protein	Acyl CoA Binding Protein	TRINITY_DN129_c0_g1_i1	73.68	19	5	0	2	58	199	217	8e-05	35
AT5G53470	Eukaryotic Phospholipid Synthesis & Editing	Acyl CoA Binding Protein	Acyl CoA Binding Protein	TRINITY_DN30046_c0_g1_i1	45.1	51	27	1	1035	883	239	288	0.0002	38.9
AT5G53470	Eukaryotic Phospholipid Synthesis & Editing	Acyl CoA Binding Protein	Acyl CoA Binding Protein	TRINITY_DN30084_c0_g1_i1	31.75	63	39	1	317	129	222	280	3e-06	43.9
AT5G53470	Eukaryotic Phospholipid Synthesis & Editing	Acyl CoA Binding Protein	Acyl CoA Binding Protein	TRINITY_DN30084_c0_g1_i2	30.51	118	73	4	690	337	222	330	2e-09	54.7
AT5G53470	Eukaryotic Phospholipid Synthesis & Editing	Acyl CoA Binding Protein	Acyl CoA Binding Protein	TRINITY_DN38310_c0_g1_i1	32	125	77	5	1623	1261	204	324	1e-08	53.1
AT5G53470	Eukaryotic Phospholipid Synthesis & Editing	Acyl CoA Binding Protein	Acyl CoA Binding Protein	TRINITY_DN38310_c0_g1_i2	32	125	77	5	1669	1307	204	324	2e-08	53.1
AT5G53470	Eukaryotic Phospholipid Synthesis & Editing	Acyl CoA Binding Protein	Acyl CoA Binding Protein	TRINITY_DN38310_c0_g1_i3	32	125	77	5	1512	1150	204	324	1e-08	53.1
AT5G53470	Eukaryotic Phospholipid Synthesis & Editing	Acyl CoA Binding Protein	Acyl CoA Binding Protein	TRINITY_DN38310_c0_g1_i4	32	125	77	5	1704	1342	204	324	2e-08	53.1
AT5G53470	Eukaryotic Phospholipid Synthesis & Editing	Acyl CoA Binding Protein	Acyl CoA Binding Protein	TRINITY_DN38367_c1_g1_i2	32.05	78	51	2	838	1071	249	324	0.0004	38.9
AT5G53470	Eukaryotic Phospholipid Synthesis & Editing	Acyl CoA Binding Protein	Acyl CoA Binding Protein	TRINITY_DN38367_c1_g1_i3	32.05	78	51	2	838	1071	249	324	0.0003	38.9
AT5G53470	Eukaryotic Phospholipid Synthesis & Editing	Acyl CoA Binding Protein	Acyl CoA Binding Protein	TRINITY_DN38367_c1_g2_i1	33.33	78	50	2	849	1082	249	324	2e-05	43.5
AT5G53470	Eukaryotic Phospholipid Synthesis & Editing	Acyl CoA Binding Protein	Acyl CoA Binding Protein	TRINITY_DN38367_c1_g2_i2	33.33	78	50	2	849	1082	249	324	3e-05	43.5
AT5G53470	Eukaryotic Phospholipid Synthesis & Editing	Acyl CoA Binding Protein	Acyl CoA Binding Protein	TRINITY_DN38367_c1_g2_i3	33.33	78	50	2	849	1082	249	324	3e-05	43.5
AT5G53470	Eukaryotic Phospholipid Synthesis & Editing	Acyl CoA Binding Protein	Acyl CoA Binding Protein	TRINITY_DN38367_c1_g2_i5	33.33	78	50	2	849	1082	249	324	2e-05	43.5
AT5G53470	Eukaryotic Phospholipid Synthesis & Editing	Acyl CoA Binding Protein	Acyl CoA Binding Protein	TRINITY_DN37268_c0_g5_i1	42.35	85	48	1	364	618	238	321	4e-12	63.2
AT5G53470	Eukaryotic Phospholipid Synthesis & Editing	Acyl CoA Binding Protein	Acyl CoA Binding Protein	TRINITY_DN37268_c0_g5_i2	42.35	85	48	1	364	618	238	321	5e-12	62.8
AT5G53470	Eukaryotic Phospholipid Synthesis & Editing	Acyl CoA Binding Protein	Acyl CoA Binding Protein	TRINITY_DN37268_c0_g5_i3	40	85	50	1	364	618	238	321	6e-12	61.2
AT5G53470	Eukaryotic Phospholipid Synthesis & Editing	Acyl CoA Binding Protein	Acyl CoA Binding Protein	TRINITY_DN37268_c0_g5_i4	42.35	85	48	1	364	618	238	321	5e-12	62.8
AT5G53470	Eukaryotic Phospholipid Synthesis & Editing	Acyl CoA Binding Protein	Acyl CoA Binding Protein	TRINITY_DN37268_c0_g5_i5	42.35	85	48	1	364	618	238	321	4e-12	63.2
AT5G53470	Eukaryotic Phospholipid Synthesis & Editing	Acyl CoA Binding Protein	Acyl CoA Binding Protein	TRINITY_DN37268_c0_g5_i6	42.35	85	48	1	364	618	238	321	1e-11	62
AT5G53470	Eukaryotic Phospholipid Synthesis & Editing	Acyl CoA Binding Protein	Acyl CoA Binding Protein	TRINITY_DN37268_c0_g5_i7	42.35	85	48	1	364	618	238	321	1e-11	62
AT5G53470	Eukaryotic Phospholipid Synthesis & Editing	Acyl CoA Binding Protein	Acyl CoA Binding Protein	TRINITY_DN12598_c0_g1_i1	40.82	49	27	1	1318	1172	277	323	3e-05	42.4
AT5G53470	Eukaryotic Phospholipid Synthesis & Editing	Acyl CoA Binding Protein	Acyl CoA Binding Protein	TRINITY_DN37112_c1_g1_i1	34.09	88	52	2	1215	952	222	303	2e-06	45.8
AT5G53470	Eukaryotic Phospholipid Synthesis & Editing	Acyl CoA Binding Protein	Acyl CoA Binding Protein	TRINITY_DN37112_c1_g1_i2	31.19	109	64	3	1243	917	222	319	1e-06	46.2
AT5G53470	Eukaryotic Phospholipid Synthesis & Editing	Acyl CoA Binding Protein	Acyl CoA Binding Protein	TRINITY_DN37112_c1_g1_i5	31.19	109	64	3	1216	890	222	319	9e-07	46.2
AT5G53470	Eukaryotic Phospholipid Synthesis & Editing	Acyl CoA Binding Protein	Acyl CoA Binding Protein	TRINITY_DN37112_c1_g1_i6	31.82	88	54	2	1135	872	222	303	4e-05	41.2
AT5G53470	Eukaryotic Phospholipid Synthesis & Editing	Acyl CoA Binding Protein	Acyl CoA Binding Protein	TRINITY_DN37112_c1_g1_i8	31.19	109	64	3	1215	889	222	319	1e-06	46.2
AT5G53470	Eukaryotic Phospholipid Synthesis & Editing	Acyl CoA Binding Protein	Acyl CoA Binding Protein	TRINITY_DN37112_c1_g1_i9	31.19	109	64	3	1244	918	222	319	9e-07	46.2
AT5G53470	Eukaryotic Phospholipid Synthesis & Editing	Acyl CoA Binding Protein	Acyl CoA Binding Protein	TRINITY_DN37112_c1_g1_i11	31.82	88	54	2	1113	850	222	303	4e-05	41.2
AT5G53470	Eukaryotic Phospholipid Synthesis & Editing	Acyl CoA Binding Protein	Acyl CoA Binding Protein	TRINITY_DN34196_c0_g1_i1	30.56	108	70	4	889	1209	221	324	7e-07	47.8
AT5G53470	Eukaryotic Phospholipid Synthesis & Editing	Acyl CoA Binding Protein	Acyl CoA Binding Protein	TRINITY_DN34196_c0_g1_i3	30.56	108	70	4	367	687	221	324	4e-07	47.8
AT5G53470	Eukaryotic Phospholipid Synthesis & Editing	Acyl CoA Binding Protein	Acyl CoA Binding Protein	TRINITY_DN38545_c2_g1_i1	37.25	102	59	2	558	863	227	323	1e-10	58.5
AT5G53470	Eukaryotic Phospholipid Synthesis & Editing	Acyl CoA Binding Protein	Acyl CoA Binding Protein	TRINITY_DN38545_c2_g2_i1	38.24	102	58	2	1340	1645	227	323	9e-11	60.8
AT5G53470	Eukaryotic Phospholipid Synthesis & Editing	Acyl CoA Binding Protein	Acyl CoA Binding Protein	TRINITY_DN38545_c2_g2_i2	38.24	102	58	2	1340	1645	227	323	9e-11	61.2
AT5G53470	Eukaryotic Phospholipid Synthesis & Editing	Acyl CoA Binding Protein	Acyl CoA Binding Protein	TRINITY_DN38545_c2_g2_i3	38.24	102	58	2	1405	1710	227	323	9e-11	60.8
AT5G53470	Eukaryotic Phospholipid Synthesis & Editing	Acyl CoA Binding Protein	Acyl CoA Binding Protein	TRINITY_DN38545_c2_g2_i4	38.24	102	58	2	1339	1644	227	323	1e-10	60.8
AT5G53470	Eukaryotic Phospholipid Synthesis & Editing	Acyl CoA Binding Protein	Acyl CoA Binding Protein	TRINITY_DN38545_c2_g2_i5	38.24	102	58	2	1407	1712	227	323	1e-10	60.8
AT5G53470	Eukaryotic Phospholipid Synthesis & Editing	Acyl CoA Binding Protein	Acyl CoA Binding Protein	TRINITY_DN38545_c2_g2_i6	38.24	102	58	2	555	860	227	323	1e-11	60.8
AT5G53470	Eukaryotic Phospholipid Synthesis & Editing	Acyl CoA Binding Protein	Acyl CoA Binding Protein	TRINITY_DN38545_c2_g2_i7	38.24	102	58	2	1340	1645	227	323	8e-11	61.2
AT5G53470	Eukaryotic Phospholipid Synthesis & Editing	Acyl CoA Binding Protein	Acyl CoA Binding Protein	TRINITY_DN38545_c2_g1_i3	38.33	60	33	1	469	648	225	280	0.0005	37.7
AT5G53470	Eukaryotic Phospholipid Synthesis & Editing	Acyl CoA Binding Protein	Acyl CoA Binding Protein	TRINITY_DN38545_c2_g1_i4	37.25	102	59	2	475	780	227	323	1e-10	57.8
AT5G53470	Eukaryotic Phospholipid Synthesis & Editing	Acyl CoA Binding Protein	Acyl CoA Binding Protein	TRINITY_DN38545_c2_g1_i5	38.33	60	33	1	552	731	225	280	0.0004	37.7
AT5G53470	Eukaryotic Phospholipid Synthesis & Editing	Acyl CoA Binding Protein	Acyl CoA Binding Protein	TRINITY_DN38545_c2_g2_i9	38.24	102	58	2	1340	1645	227	323	9e-11	60.8
AT5G53470	Eukaryotic Phospholipid Synthesis & Editing	Acyl CoA Binding Protein	Acyl CoA Binding Protein	TRINITY_DN38545_c2_g1_i6	37.25	102	59	2	558	863	227	323	2e-10	57.8
AT5G53470	Eukaryotic Phospholipid Synthesis & Editing	Acyl CoA Binding Protein	Acyl CoA Binding Protein	TRINITY_DN38545_c2_g1_i7	37.25	102	59	2	475	780	227	323	1e-10	58.5
AT5G53470	Eukaryotic Phospholipid Synthesis & Editing	Acyl CoA Binding Protein	Acyl CoA Binding Protein	TRINITY_DN38545_c2_g2_i11	38.24	102	58	2	467	772	227	323	1e-11	60.8
AT5G53470	Eukaryotic Phospholipid Synthesis & Editing	Acyl CoA Binding Protein	Acyl CoA Binding Protein	TRINITY_DN38545_c2_g2_i12	38.24	102	58	2	1340	1645	227	323	8e-11	61.2
AT5G53470	Eukaryotic Phospholipid Synthesis & Editing	Acyl CoA Binding Protein	Acyl CoA Binding Protein	TRINITY_DN38545_c2_g1_i8	38.33	60	33	1	552	731	225	280	0.0005	37.7
AT5G53470	Eukaryotic Phospholipid Synthesis & Editing	Acyl CoA Binding Protein	Acyl CoA Binding Protein	TRINITY_DN38545_c2_g2_i13	38.24	102	58	2	1339	1644	227	323	9e-11	60.8
AT5G53470	Eukaryotic Phospholipid Synthesis & Editing	Acyl CoA Binding Protein	Acyl CoA Binding Protein	TRINITY_DN38545_c2_g2_i14	38.24	102	58	2	633	938	227	323	1e-11	60.8
AT5G53470	Eukaryotic Phospholipid Synthesis & Editing	Acyl CoA Binding Protein	Acyl CoA Binding Protein	TRINITY_DN38545_c2_g1_i9	38.33	60	33	1	469	648	225	280	0.0004	37.7
AT5G53470	Eukaryotic Phospholipid Synthesis & Editing	Acyl CoA Binding Protein	Acyl CoA Binding Protein	TRINITY_DN36302_c0_g1_i1	29.25	147	72	2	1102	665	212	327	4e-06	45.4
AT5G53470	Eukaryotic Phospholipid Synthesis & Editing	Acyl CoA Binding Protein	Acyl CoA Binding Protein	TRINITY_DN36302_c0_g1_i3	29.25	147	72	2	1102	665	212	327	4e-06	45.4
AT5G53470	Eukaryotic Phospholipid Synthesis & Editing	Acyl CoA Binding Protein	Acyl CoA Binding Protein	TRINITY_DN36923_c3_g1_i1	44.19	43	24	0	318	190	251	293	5e-06	39.7
AT5G53470	Eukaryotic Phospholipid Synthesis & Editing	Acyl CoA Binding Protein	Acyl CoA Binding Protein	TRINITY_DN36923_c3_g1_i2	44.19	43	24	0	333	205	249	291	2e-06	41.2
AT5G53470	Eukaryotic Phospholipid Synthesis & Editing	Acyl CoA Binding Protein	Acyl CoA Binding Protein	TRINITY_DN36923_c3_g1_i3	44.19	43	24	0	563	435	249	291	2e-05	40
AT5G53470	Eukaryotic Phospholipid Synthesis & Editing	Acyl CoA Binding Protein	Acyl CoA Binding Protein	TRINITY_DN36923_c3_g1_i5	43.18	44	25	0	566	435	248	291	2e-05	40
AT5G53470	Eukaryotic Phospholipid Synthesis & Editing	Acyl CoA Binding Protein	Acyl CoA Binding Protein	TRINITY_DN36916_c2_g1_i3	39.68	63	38	0	1495	1307	225	287	5e-08	50.4
AT5G53470	Eukaryotic Phospholipid Synthesis & Editing	Acyl CoA Binding Protein	Acyl CoA Binding Protein	TRINITY_DN36916_c2_g1_i4	39.68	63	38	0	1089	901	225	287	3e-08	50.4
AT5G53470	Eukaryotic Phospholipid Synthesis & Editing	Acyl CoA Binding Protein	Acyl CoA Binding Protein	TRINITY_DN36916_c2_g1_i7	39.68	63	38	0	1349	1161	225	287	4e-08	50.4
AT5G53470	Eukaryotic Phospholipid Synthesis & Editing	Acyl CoA Binding Protein	Acyl CoA Binding Protein	TRINITY_DN36935_c1_g1_i1	32.99	97	59	1	1079	789	236	326	0.0002	40.8
AT5G53470	Eukaryotic Phospholipid Synthesis & Editing	Acyl CoA Binding Protein	Acyl CoA Binding Protein	TRINITY_DN36935_c1_g1_i2	32.99	97	59	1	1079	789	236	326	0.0002	40.8
AT5G53470	Eukaryotic Phospholipid Synthesis & Editing	Acyl CoA Binding Protein	Acyl CoA Binding Protein	TRINITY_DN36935_c1_g1_i3	32.99	97	59	1	1079	789	236	326	0.0002	40.8
AT5G53470	Eukaryotic Phospholipid Synthesis & Editing	Acyl CoA Binding Protein	Acyl CoA Binding Protein	TRINITY_DN36935_c1_g1_i4	32.99	97	59	1	1079	789	236	326	0.0002	40.8
AT5G53470	Eukaryotic Phospholipid Synthesis & Editing	Acyl CoA Binding Protein	Acyl CoA Binding Protein	TRINITY_DN36935_c1_g1_i5	31.96	97	60	1	1840	1550	236	326	0.0002	41.2
AT5G53470	Eukaryotic Phospholipid Synthesis & Editing	Acyl CoA Binding Protein	Acyl CoA Binding Protein	TRINITY_DN36935_c1_g1_i6	31.96	97	60	1	1432	1142	236	326	0.0001	41.2
AT5G53470	Eukaryotic Phospholipid Synthesis & Editing	Acyl CoA Binding Protein	Acyl CoA Binding Protein	TRINITY_DN22323_c0_g1_i1	33.33	78	52	0	1837	2070	250	327	4e-08	51.2
AT5G53470	Eukaryotic Phospholipid Synthesis & Editing	Acyl CoA Binding Protein	Acyl CoA Binding Protein	TRINITY_DN22323_c0_g2_i1	33.33	78	52	0	1837	2070	250	327	4e-08	51.2
AT5G53470	Eukaryotic Phospholipid Synthesis & Editing	Acyl CoA Binding Protein	Acyl CoA Binding Protein	TRINITY_DN26612_c0_g3_i1	27.14	140	68	2	958	539	222	327	4e-07	47
AT5G53470	Eukaryotic Phospholipid Synthesis & Editing	Acyl CoA Binding Protein	Acyl CoA Binding Protein	TRINITY_DN27909_c0_g1_i1	69.3	114	35	0	434	775	218	331	1e-51	174
AT5G53470	Eukaryotic Phospholipid Synthesis & Editing	Acyl CoA Binding Protein	Acyl CoA Binding Protein	TRINITY_DN27909_c0_g1_i2	68.99	129	40	0	195	581	203	331	4e-60	194
AT5G53470	Eukaryotic Phospholipid Synthesis & Editing	Acyl CoA Binding Protein	Acyl CoA Binding Protein	TRINITY_DN27909_c0_g1_i3	63.13	339	113	4	207	1217	1	329	8e-128	377
AT5G53470	Eukaryotic Phospholipid Synthesis & Editing	Acyl CoA Binding Protein	Acyl CoA Binding Protein	TRINITY_DN34391_c0_g1_i1	40.51	79	45	2	254	490	248	324	9e-10	53.1
AT5G53470	Eukaryotic Phospholipid Synthesis & Editing	Acyl CoA Binding Protein	Acyl CoA Binding Protein	TRINITY_DN32255_c0_g1_i1	28.57	147	71	2	1022	582	215	327	2e-07	48.9
AT5G53470	Eukaryotic Phospholipid Synthesis & Editing	Acyl CoA Binding Protein	Acyl CoA Binding Protein	TRINITY_DN32255_c0_g1_i2	28.08	146	68	2	1025	588	217	325	3e-07	48.5
AT5G53470	Eukaryotic Phospholipid Synthesis & Editing	Acyl CoA Binding Protein	Acyl CoA Binding Protein	TRINITY_DN32255_c0_g1_i3	28.57	147	71	2	1022	582	215	327	2e-07	48.9
AT5G53470	Eukaryotic Phospholipid Synthesis & Editing	Acyl CoA Binding Protein	Acyl CoA Binding Protein	TRINITY_DN32255_c0_g1_i4	28.08	146	68	2	1025	588	217	325	3e-07	48.5
AT5G53470	Eukaryotic Phospholipid Synthesis & Editing	Acyl CoA Binding Protein	Acyl CoA Binding Protein	TRINITY_DN37420_c1_g1_i1	33.33	87	48	4	1185	931	246	324	0.003	36.2
AT5G53470	Eukaryotic Phospholipid Synthesis & Editing	Acyl CoA Binding Protein	Acyl CoA Binding Protein	TRINITY_DN37420_c1_g1_i2	33.72	86	47	4	1185	934	246	323	0.004	35.8
AT5G53470	Eukaryotic Phospholipid Synthesis & Editing	Acyl CoA Binding Protein	Acyl CoA Binding Protein	TRINITY_DN61853_c0_g1_i1	38.46	52	31	1	407	252	255	305	0.0001	36.2
AT5G53470	Eukaryotic Phospholipid Synthesis & Editing	Acyl CoA Binding Protein	Acyl CoA Binding Protein	TRINITY_DN26027_c0_g1_i1	61.33	150	52	1	520	71	188	331	3e-63	198
AT5G53470	Eukaryotic Phospholipid Synthesis & Editing	Acyl CoA Binding Protein	Acyl CoA Binding Protein	TRINITY_DN26027_c0_g2_i1	53.03	66	25	1	348	151	188	247	7e-28	73.9
AT5G53470	Eukaryotic Phospholipid Synthesis & Editing	Acyl CoA Binding Protein	Acyl CoA Binding Protein	TRINITY_DN39576_c0_g1_i1	35.9	78	48	2	71	304	249	324	1e-08	48.1
AT5G53470	Eukaryotic Phospholipid Synthesis & Editing	Acyl CoA Binding Protein	Acyl CoA Binding Protein	TRINITY_DN31184_c0_g1_i2	29.51	61	43	0	348	166	254	314	7e-08	49.7
AT5G53470	Eukaryotic Phospholipid Synthesis & Editing	Acyl CoA Binding Protein	Acyl CoA Binding Protein	TRINITY_DN31111_c0_g2_i1	35.58	104	66	1	200	511	215	317	3e-13	66.6
AT5G53470	Eukaryotic Phospholipid Synthesis & Editing	Acyl CoA Binding Protein	Acyl CoA Binding Protein	TRINITY_DN31111_c0_g2_i2	35.58	104	66	1	200	511	215	317	5e-13	66.6
AT5G53470	Eukaryotic Phospholipid Synthesis & Editing	Acyl CoA Binding Protein	Acyl CoA Binding Protein	TRINITY_DN31111_c0_g2_i3	35.58	104	66	1	200	511	215	317	2e-13	67
AT5G53470	Eukaryotic Phospholipid Synthesis & Editing	Acyl CoA Binding Protein	Acyl CoA Binding Protein	TRINITY_DN31111_c0_g2_i4	35.58	104	66	1	200	511	215	317	2e-13	66.6
AT5G53470	Eukaryotic Phospholipid Synthesis & Editing	Acyl CoA Binding Protein	Acyl CoA Binding Protein	TRINITY_DN31111_c0_g2_i5	35.58	104	66	1	200	511	215	317	4e-13	66.6
AT5G53470	Eukaryotic Phospholipid Synthesis & Editing	Acyl CoA Binding Protein	Acyl CoA Binding Protein	TRINITY_DN30759_c0_g3_i1	38.96	77	46	1	1139	912	251	327	5e-08	50.1
AT5G53470	Eukaryotic Phospholipid Synthesis & Editing	Acyl CoA Binding Protein	Acyl CoA Binding Protein	TRINITY_DN65208_c0_g1_i1	45.45	44	22	1	143	12	234	275	4e-05	36.2
AT5G57190	Eukaryotic Phospholipid Synthesis & Editing	Phosphatidylserine Decarboxylase	Phosphatidylserine Decarboxylase	TRINITY_DN32686_c0_g1_i1	36.07	61	36	2	881	1060	180	238	2e-05	42.4
AT5G57190	Eukaryotic Phospholipid Synthesis & Editing	Phosphatidylserine Decarboxylase	Phosphatidylserine Decarboxylase	TRINITY_DN32686_c0_g1_i2	36.07	61	36	2	875	1054	180	238	1e-05	42.7
AT5G57190	Eukaryotic Phospholipid Synthesis & Editing	Phosphatidylserine Decarboxylase	Phosphatidylserine Decarboxylase	TRINITY_DN32686_c0_g1_i3	36.07	61	36	2	965	1144	180	238	2e-05	42.7
AT5G57190	Eukaryotic Phospholipid Synthesis & Editing	Phosphatidylserine Decarboxylase	Phosphatidylserine Decarboxylase	TRINITY_DN32686_c0_g1_i4	36.07	61	36	2	1285	1464	180	238	2e-05	42.7
AT5G57190	Eukaryotic Phospholipid Synthesis & Editing	Phosphatidylserine Decarboxylase	Phosphatidylserine Decarboxylase	TRINITY_DN32686_c0_g1_i5	36.07	61	36	2	1332	1511	180	238	2e-05	42.7
AT5G57190	Eukaryotic Phospholipid Synthesis & Editing	Phosphatidylserine Decarboxylase	Phosphatidylserine Decarboxylase	TRINITY_DN32686_c0_g1_i6	36.07	61	36	2	471	650	180	238	1e-05	42.4
AT5G57190	Eukaryotic Phospholipid Synthesis & Editing	Phosphatidylserine Decarboxylase	Phosphatidylserine Decarboxylase	TRINITY_DN32686_c0_g1_i7	36.07	61	36	2	555	734	180	238	9e-06	42.7
AT5G57190	Eukaryotic Phospholipid Synthesis & Editing	Phosphatidylserine Decarboxylase	Phosphatidylserine Decarboxylase	TRINITY_DN38789_c0_g1_i1	71.45	613	173	2	3434	1599	16	627	0	909
AT5G57190	Eukaryotic Phospholipid Synthesis & Editing	Phosphatidylserine Decarboxylase	Phosphatidylserine Decarboxylase	TRINITY_DN38789_c0_g1_i6	71.45	613	173	2	3162	1327	16	627	0	909
AT5G57190	Eukaryotic Phospholipid Synthesis & Editing	Phosphatidylserine Decarboxylase	Phosphatidylserine Decarboxylase	TRINITY_DN38789_c0_g1_i7	71.45	613	173	2	3634	1799	16	627	0	909
AT5G57190	Eukaryotic Phospholipid Synthesis & Editing	Phosphatidylserine Decarboxylase	Phosphatidylserine Decarboxylase	TRINITY_DN38789_c0_g1_i10	72.9	513	138	1	3137	1599	116	627	0	780
AT5G57190	Eukaryotic Phospholipid Synthesis & Editing	Phosphatidylserine Decarboxylase	Phosphatidylserine Decarboxylase	TRINITY_DN38789_c0_g1_i12	71.45	613	173	2	3274	1439	16	627	0	909
AT5G57190	Eukaryotic Phospholipid Synthesis & Editing	Phosphatidylserine Decarboxylase	Phosphatidylserine Decarboxylase	TRINITY_DN38789_c0_g1_i13	72.9	513	138	1	2865	1327	116	627	0	780
AT5G57190	Eukaryotic Phospholipid Synthesis & Editing	Phosphatidylserine Decarboxylase	Phosphatidylserine Decarboxylase	TRINITY_DN38789_c0_g1_i14	71.45	613	173	2	3546	1711	16	627	0	909
AT5G57190	Eukaryotic Phospholipid Synthesis & Editing	Phosphatidylserine Decarboxylase	Phosphatidylserine Decarboxylase	TRINITY_DN38789_c0_g1_i15	71.45	613	173	2	3362	1527	16	627	0	909
AT5G57190	Eukaryotic Phospholipid Synthesis & Editing	Phosphatidylserine Decarboxylase	Phosphatidylserine Decarboxylase	TRINITY_DN38789_c0_g1_i18	72.9	513	138	1	3065	1527	116	627	0	780
AT5G57190	Eukaryotic Phospholipid Synthesis & Editing	Phosphatidylserine Decarboxylase	Phosphatidylserine Decarboxylase	TRINITY_DN38789_c0_g1_i21	75.27	457	113	0	2811	1441	171	627	0	714
AT5G57190	Eukaryotic Phospholipid Synthesis & Editing	Phosphatidylserine Decarboxylase	Phosphatidylserine Decarboxylase	TRINITY_DN37602_c1_g1_i1	25.93	108	72	3	543	863	180	280	4e-05	42.7
AT5G57190	Eukaryotic Phospholipid Synthesis & Editing	Phosphatidylserine Decarboxylase	Phosphatidylserine Decarboxylase	TRINITY_DN37602_c1_g1_i3	25.93	108	72	3	543	863	180	280	4e-05	42.7
AT5G57190	Eukaryotic Phospholipid Synthesis & Editing	Phosphatidylserine Decarboxylase	Phosphatidylserine Decarboxylase	TRINITY_DN37602_c1_g1_i4	25.93	108	72	3	543	863	180	280	4e-05	42.7
AT5G57190	Eukaryotic Phospholipid Synthesis & Editing	Phosphatidylserine Decarboxylase	Phosphatidylserine Decarboxylase	TRINITY_DN37602_c1_g1_i6	25.93	108	72	3	543	863	180	280	5e-05	42.7
AT5G57190	Eukaryotic Phospholipid Synthesis & Editing	Phosphatidylserine Decarboxylase	Phosphatidylserine Decarboxylase	TRINITY_DN37602_c1_g1_i7	25.93	108	72	3	543	863	180	280	1e-05	42.7
AT5G57190	Eukaryotic Phospholipid Synthesis & Editing	Phosphatidylserine Decarboxylase	Phosphatidylserine Decarboxylase	TRINITY_DN37602_c1_g1_i8	25.93	108	72	3	543	863	180	280	4e-05	42.7
AT5G57190	Eukaryotic Phospholipid Synthesis & Editing	Phosphatidylserine Decarboxylase	Phosphatidylserine Decarboxylase	TRINITY_DN37602_c1_g1_i9	25.93	108	72	3	543	863	180	280	4e-05	42.7
AT5G57190	Eukaryotic Phospholipid Synthesis & Editing	Phosphatidylserine Decarboxylase	Phosphatidylserine Decarboxylase	TRINITY_DN37602_c1_g1_i10	25.93	108	72	3	543	863	180	280	4e-05	42.7
AT5G57190	Eukaryotic Phospholipid Synthesis & Editing	Phosphatidylserine Decarboxylase	Phosphatidylserine Decarboxylase	TRINITY_DN37602_c1_g1_i11	25.93	108	72	3	543	863	180	280	4e-05	42.7
AT5G57190	Eukaryotic Phospholipid Synthesis & Editing	Phosphatidylserine Decarboxylase	Phosphatidylserine Decarboxylase	TRINITY_DN37602_c1_g1_i12	25.93	108	72	3	543	863	180	280	4e-05	42.7
AT4G23850	Eukaryotic Phospholipid Synthesis & Editing*Fatty Acid Elongation & Wax Biosynthesis	Long-Chain Acyl-CoA Synthetase	Long-Chain Acyl-CoA Synthetase	TRINITY_DN14614_c0_g1_i1	65.33	75	26	0	45	269	172	246	4e-30	109
AT4G23850	Eukaryotic Phospholipid Synthesis & Editing*Fatty Acid Elongation & Wax Biosynthesis	Long-Chain Acyl-CoA Synthetase	Long-Chain Acyl-CoA Synthetase	TRINITY_DN34893_c0_g1_i1	74.81	655	165	0	2311	347	4	658	0	1071
AT4G23850	Eukaryotic Phospholipid Synthesis & Editing*Fatty Acid Elongation & Wax Biosynthesis	Long-Chain Acyl-CoA Synthetase	Long-Chain Acyl-CoA Synthetase	TRINITY_DN34893_c0_g1_i2	69.39	49	15	0	342	196	4	52	5e-19	80.5
AT4G23850	Eukaryotic Phospholipid Synthesis & Editing*Fatty Acid Elongation & Wax Biosynthesis	Long-Chain Acyl-CoA Synthetase	Long-Chain Acyl-CoA Synthetase	TRINITY_DN23615_c1_g1_i1	78.53	163	35	0	8	496	365	527	5e-92	280
AT4G23850	Eukaryotic Phospholipid Synthesis & Editing*Fatty Acid Elongation & Wax Biosynthesis	Long-Chain Acyl-CoA Synthetase	Long-Chain Acyl-CoA Synthetase	TRINITY_DN43003_c0_g1_i1	65.06	83	28	1	373	125	577	658	5e-33	119
AT4G23850	Eukaryotic Phospholipid Synthesis & Editing*Fatty Acid Elongation & Wax Biosynthesis	Long-Chain Acyl-CoA Synthetase	Long-Chain Acyl-CoA Synthetase	TRINITY_DN47490_c0_g1_i1	66.67	57	19	0	221	51	244	300	1e-20	81.6
AT3G55030	Eukaryotic Phospholipid Synthesis & Editing*Mitochondrial Lipopolysaccharide Synthesis	Phosphatidylglycerol-Phosphate Synthase	Phosphatidylglycerol-Phosphate Synthase	TRINITY_DN61834_c0_g1_i1	35.09	57	30	2	128	298	170	219	0.0003	34.3
AT4G16700	Eukaryotic Phospholipid Synthesis & Editing*Mitochondrial Lipopolysaccharide Synthesis	Phosphatidylserine Decarboxylase	Phosphatidylserine Decarboxylase	TRINITY_DN41734_c0_g1_i1	32.39	71	39	1	13	225	392	453	2e-09	49.7
AT4G16700	Eukaryotic Phospholipid Synthesis & Editing*Mitochondrial Lipopolysaccharide Synthesis	Phosphatidylserine Decarboxylase	Phosphatidylserine Decarboxylase	TRINITY_DN49886_c0_g1_i1	35.82	67	38	3	240	55	191	257	2e-07	43.1
AT4G16700	Eukaryotic Phospholipid Synthesis & Editing*Mitochondrial Lipopolysaccharide Synthesis	Phosphatidylserine Decarboxylase	Phosphatidylserine Decarboxylase	TRINITY_DN49549_c0_g1_i1	35.82	67	37	1	268	68	392	452	6e-09	48.5
AT4G16700	Eukaryotic Phospholipid Synthesis & Editing*Mitochondrial Lipopolysaccharide Synthesis	Phosphatidylserine Decarboxylase	Phosphatidylserine Decarboxylase	TRINITY_DN36966_c6_g1_i1	30.07	296	156	9	4552	5292	121	414	7e-29	118
AT4G16700	Eukaryotic Phospholipid Synthesis & Editing*Mitochondrial Lipopolysaccharide Synthesis	Phosphatidylserine Decarboxylase	Phosphatidylserine Decarboxylase	TRINITY_DN33633_c0_g1_i1	69.74	390	113	3	252	1421	68	452	0	545
AT4G16700	Eukaryotic Phospholipid Synthesis & Editing*Mitochondrial Lipopolysaccharide Synthesis	Phosphatidylserine Decarboxylase	Phosphatidylserine Decarboxylase	TRINITY_DN33633_c0_g1_i2	67.49	403	113	4	252	1460	68	452	0	536
AT4G16700	Eukaryotic Phospholipid Synthesis & Editing*Mitochondrial Lipopolysaccharide Synthesis	Phosphatidylserine Decarboxylase	Phosphatidylserine Decarboxylase	TRINITY_DN41653_c0_g1_i1	34.71	121	54	4	16	345	218	324	1e-15	68.6
AT4G22340	Eukaryotic Phospholipid Synthesis & Editing*Mitochondrial Lipopolysaccharide Synthesis	CDP-DAG Synthase	CDP-DAG Synthase	TRINITY_DN55950_c0_g1_i1	90.48	21	2	0	1	63	290	310	4e-08	47.4
AT4G22340	Eukaryotic Phospholipid Synthesis & Editing*Mitochondrial Lipopolysaccharide Synthesis	CDP-DAG Synthase	CDP-DAG Synthase	TRINITY_DN38175_c1_g1_i1	80.15	262	51	1	1610	828	39	300	0	427
AT4G22340	Eukaryotic Phospholipid Synthesis & Editing*Mitochondrial Lipopolysaccharide Synthesis	CDP-DAG Synthase	CDP-DAG Synthase	TRINITY_DN38175_c1_g1_i2	61.02	59	23	0	374	198	307	365	5e-19	79.7
AT4G22340	Eukaryotic Phospholipid Synthesis & Editing*Mitochondrial Lipopolysaccharide Synthesis	CDP-DAG Synthase	CDP-DAG Synthase	TRINITY_DN38175_c1_g1_i5	87.57	169	21	0	565	59	35	203	5e-104	304
AT4G22340	Eukaryotic Phospholipid Synthesis & Editing*Mitochondrial Lipopolysaccharide Synthesis	CDP-DAG Synthase	CDP-DAG Synthase	TRINITY_DN38175_c1_g1_i6	87.06	170	22	0	667	158	35	204	2e-103	304
AT4G22340	Eukaryotic Phospholipid Synthesis & Editing*Mitochondrial Lipopolysaccharide Synthesis	CDP-DAG Synthase	CDP-DAG Synthase	TRINITY_DN38175_c1_g1_i7	79.46	409	83	1	1421	198	15	423	0	678
AT4G22340	Eukaryotic Phospholipid Synthesis & Editing*Mitochondrial Lipopolysaccharide Synthesis	CDP-DAG Synthase	CDP-DAG Synthase	TRINITY_DN51423_c0_g1_i1	44.44	54	27	1	365	204	92	142	7e-07	42.7
AT4G22340	Eukaryotic Phospholipid Synthesis & Editing*Mitochondrial Lipopolysaccharide Synthesis	CDP-DAG Synthase	CDP-DAG Synthase	TRINITY_DN35458_c1_g4_i2	76.74	215	50	0	884	240	151	365	2e-121	357
AT4G22340	Eukaryotic Phospholipid Synthesis & Editing*Mitochondrial Lipopolysaccharide Synthesis	CDP-DAG Synthase	CDP-DAG Synthase	TRINITY_DN35458_c1_g4_i3	71.71	403	82	1	1990	782	1	371	0	602
AT4G22340	Eukaryotic Phospholipid Synthesis & Editing*Mitochondrial Lipopolysaccharide Synthesis	CDP-DAG Synthase	CDP-DAG Synthase	TRINITY_DN35458_c1_g4_i4	71.71	403	82	1	1922	714	1	371	0	602
AT4G22340	Eukaryotic Phospholipid Synthesis & Editing*Mitochondrial Lipopolysaccharide Synthesis	CDP-DAG Synthase	CDP-DAG Synthase	TRINITY_DN35458_c1_g4_i5	70	30	9	0	478	389	391	420	2e-09	50.4
AT4G22340	Eukaryotic Phospholipid Synthesis & Editing*Mitochondrial Lipopolysaccharide Synthesis	CDP-DAG Synthase	CDP-DAG Synthase	TRINITY_DN35458_c1_g4_i6	77.74	274	61	0	1061	240	92	365	3e-158	450
AT4G22340	Eukaryotic Phospholipid Synthesis & Editing*Mitochondrial Lipopolysaccharide Synthesis	CDP-DAG Synthase	CDP-DAG Synthase	TRINITY_DN35458_c1_g4_i7	77.9	371	82	0	1894	782	25	395	0	616
AT4G22340	Eukaryotic Phospholipid Synthesis & Editing*Mitochondrial Lipopolysaccharide Synthesis	CDP-DAG Synthase	CDP-DAG Synthase	TRINITY_DN35458_c1_g4_i8	54.1	61	28	0	422	240	305	365	1e-15	71.2
AT4G22340	Eukaryotic Phospholipid Synthesis & Editing*Mitochondrial Lipopolysaccharide Synthesis	CDP-DAG Synthase	CDP-DAG Synthase	TRINITY_DN35458_c1_g4_i9	75.89	423	102	0	1508	240	25	447	0	685
AT4G22340	Eukaryotic Phospholipid Synthesis & Editing*Mitochondrial Lipopolysaccharide Synthesis	CDP-DAG Synthase	CDP-DAG Synthase	TRINITY_DN35458_c1_g4_i10	62.45	458	110	6	1762	389	1	396	0	567
AT4G22340	Eukaryotic Phospholipid Synthesis & Editing*Mitochondrial Lipopolysaccharide Synthesis	CDP-DAG Synthase	CDP-DAG Synthase	TRINITY_DN35458_c1_g4_i12	77.9	371	82	0	1826	714	25	395	0	616
AT4G22340	Eukaryotic Phospholipid Synthesis & Editing*Mitochondrial Lipopolysaccharide Synthesis	CDP-DAG Synthase	CDP-DAG Synthase	TRINITY_DN35458_c1_g4_i13	61.43	433	105	6	2080	782	1	371	0	525
AT4G22340	Eukaryotic Phospholipid Synthesis & Editing*Mitochondrial Lipopolysaccharide Synthesis	CDP-DAG Synthase	CDP-DAG Synthase	TRINITY_DN35458_c1_g4_i14	78.47	274	54	1	1061	240	97	365	3e-159	454
AT4G22340	Eukaryotic Phospholipid Synthesis & Editing*Mitochondrial Lipopolysaccharide Synthesis	CDP-DAG Synthase	CDP-DAG Synthase	TRINITY_DN35458_c1_g4_i15	78.03	396	87	0	1576	389	25	420	0	659
AT4G22340	Eukaryotic Phospholipid Synthesis & Editing*Mitochondrial Lipopolysaccharide Synthesis	CDP-DAG Synthase	CDP-DAG Synthase	TRINITY_DN35458_c1_g4_i16	61.44	485	125	6	1694	240	1	423	0	593
AT4G22340	Eukaryotic Phospholipid Synthesis & Editing*Mitochondrial Lipopolysaccharide Synthesis	CDP-DAG Synthase	CDP-DAG Synthase	TRINITY_DN35458_c1_g4_i17	80.19	313	62	0	1178	240	111	423	0	535
AT4G22340	Eukaryotic Phospholipid Synthesis & Editing*Mitochondrial Lipopolysaccharide Synthesis	CDP-DAG Synthase	CDP-DAG Synthase	TRINITY_DN46489_c0_g1_i1	48.15	27	14	0	215	135	10	36	0.002	31.2
AT1G04010	Eukaryotic Phospholipid Synthesis & Editing*Unknown	Phospholipid : Acyl acceptor Acyltransferase	Phospholipid : Acyl acceptor Acyltransferase, phospholipid:sterol acyltransferase	TRINITY_DN23408_c0_g1_i1	78.15	119	26	0	31	387	114	232	1e-64	206
AT1G04010	Eukaryotic Phospholipid Synthesis & Editing*Unknown	Phospholipid : Acyl acceptor Acyltransferase	Phospholipid : Acyl acceptor Acyltransferase, phospholipid:sterol acyltransferase	TRINITY_DN23408_c1_g1_i1	53.85	156	64	2	466	2	249	397	2e-55	182
AT1G04010	Eukaryotic Phospholipid Synthesis & Editing*Unknown	Phospholipid : Acyl acceptor Acyltransferase	Phospholipid : Acyl acceptor Acyltransferase, phospholipid:sterol acyltransferase	TRINITY_DN23408_c2_g1_i1	92.5	40	3	0	130	11	36	75	1e-21	84.7
AT1G04010	Eukaryotic Phospholipid Synthesis & Editing*Unknown	Phospholipid : Acyl acceptor Acyltransferase	Phospholipid : Acyl acceptor Acyltransferase, phospholipid:sterol acyltransferase	TRINITY_DN25731_c0_g1_i1	76.19	147	35	0	51	491	487	633	9e-79	248
AT1G04010	Eukaryotic Phospholipid Synthesis & Editing*Unknown	Phospholipid : Acyl acceptor Acyltransferase	Phospholipid : Acyl acceptor Acyltransferase, phospholipid:sterol acyltransferase	TRINITY_DN25731_c0_g1_i2	77.92	240	53	0	3	722	394	633	5e-140	410
AT4G19860	Eukaryotic Phospholipid Synthesis & Editing*Unknown	Phospholipase A2,Phospholipid : Acyl acceptor Acyltransferase	Phospholipid : Acyl acceptor Acyltransferase, lecithin:cholesterol acyltransferase-like phospholipase A	TRINITY_DN30635_c0_g2_i2	23.36	137	93	4	431	808	5	140	0.0008	37
AT4G19860	Eukaryotic Phospholipid Synthesis & Editing*Unknown	Phospholipase A2,Phospholipid : Acyl acceptor Acyltransferase	Phospholipid : Acyl acceptor Acyltransferase, lecithin:cholesterol acyltransferase-like phospholipase A	TRINITY_DN27572_c0_g1_i1	63.77	530	185	4	303	1883	1	526	0	713
AT4G19860	Eukaryotic Phospholipid Synthesis & Editing*Unknown	Phospholipase A2,Phospholipid : Acyl acceptor Acyltransferase	Phospholipid : Acyl acceptor Acyltransferase, lecithin:cholesterol acyltransferase-like phospholipase A	TRINITY_DN27572_c0_g2_i1	48.51	268	129	3	105	887	261	526	9e-82	258
AT4G19860	Eukaryotic Phospholipid Synthesis & Editing*Unknown	Phospholipase A2,Phospholipid : Acyl acceptor Acyltransferase	Phospholipid : Acyl acceptor Acyltransferase, lecithin:cholesterol acyltransferase-like phospholipase A	TRINITY_DN39317_c0_g1_i1	55.88	34	8	1	3	83	197	230	9e-07	41.6
AT1G02190	Fatty Acid Elongation & Wax Biosynthesis	CER1	CER1-like1	TRINITY_DN25936_c0_g1_i1	75	16	4	0	142	189	1	16	0.001	32.3
AT1G02205	Fatty Acid Elongation & Wax Biosynthesis	CER1	CER1	TRINITY_DN23829_c0_g1_i1	65.38	491	165	3	8	1465	132	622	0	635
AT1G02205	Fatty Acid Elongation & Wax Biosynthesis	CER1	CER1	TRINITY_DN23829_c1_g1_i1	61.65	133	51	0	18	416	1	133	1e-59	193
AT1G02205	Fatty Acid Elongation & Wax Biosynthesis	CER1	CER1	TRINITY_DN46927_c0_g1_i1	51.14	88	40	1	2	256	321	408	2e-29	105
AT1G02205	Fatty Acid Elongation & Wax Biosynthesis	CER1	CER1	TRINITY_DN34238_c0_g1_i1	62.57	569	208	2	1913	222	56	624	0	718
AT1G02205	Fatty Acid Elongation & Wax Biosynthesis	CER1	CER1	TRINITY_DN34238_c0_g1_i2	56.93	332	138	2	1202	222	129	460	1e-136	412
AT1G02205	Fatty Acid Elongation & Wax Biosynthesis	CER1	CER1	TRINITY_DN34238_c0_g1_i3	42.94	170	52	2	491	117	1	170	5e-21	88.6
AT1G02205	Fatty Acid Elongation & Wax Biosynthesis	CER1	CER1	TRINITY_DN34238_c0_g1_i4	61.86	624	233	2	2078	222	1	624	0	781
AT1G07720	Fatty Acid Elongation & Wax Biosynthesis	Ketoacyl-CoA Synthase	Ketoacyl-CoA Synthase	TRINITY_DN41377_c0_g1_i1	35.85	53	33	1	80	235	137	189	0.003	32
AT1G09330	Fatty Acid Elongation & Wax Biosynthesis	Enoyl CoA hydratase	ECHIDNA	TRINITY_DN56554_c0_g1_i1	76.47	17	4	0	2	52	141	157	0.0001	34.7
AT1G09330	Fatty Acid Elongation & Wax Biosynthesis	Enoyl CoA hydratase	ECHIDNA	TRINITY_DN38109_c1_g1_i1	84	175	28	0	709	185	12	186	2e-91	269
AT1G09330	Fatty Acid Elongation & Wax Biosynthesis	Enoyl CoA hydratase	ECHIDNA	TRINITY_DN38109_c1_g1_i2	81.25	32	6	0	523	428	155	186	4e-10	53.9
AT1G09330	Fatty Acid Elongation & Wax Biosynthesis	Enoyl CoA hydratase	ECHIDNA	TRINITY_DN38109_c1_g1_i4	84.47	161	25	0	667	185	26	186	7e-81	240
AT1G09330	Fatty Acid Elongation & Wax Biosynthesis	Enoyl CoA hydratase	ECHIDNA	TRINITY_DN38109_c1_g1_i6	85.14	175	26	0	952	428	12	186	9e-101	309
AT1G09330	Fatty Acid Elongation & Wax Biosynthesis	Enoyl CoA hydratase	ECHIDNA	TRINITY_DN38109_c1_g1_i7	72.06	136	29	1	835	428	60	186	2e-66	205
AT1G09330	Fatty Acid Elongation & Wax Biosynthesis	Enoyl CoA hydratase	ECHIDNA	TRINITY_DN38109_c1_g1_i8	70.59	136	31	1	592	185	60	186	5e-66	201
AT1G09330	Fatty Acid Elongation & Wax Biosynthesis	Enoyl CoA hydratase	ECHIDNA	TRINITY_DN38109_c1_g1_i12	85.14	175	26	0	952	428	12	186	7e-100	309
AT1G09430	Fatty Acid Elongation & Wax Biosynthesis	ATP Citrate Lyase A subunit	ATP Citrate Lyase A subunit	TRINITY_DN28858_c0_g1_i1	90.48	420	40	0	1454	195	1	420	0	769
AT1G09430	Fatty Acid Elongation & Wax Biosynthesis	ATP Citrate Lyase A subunit	ATP Citrate Lyase A subunit	TRINITY_DN22817_c0_g1_i1	46.03	63	34	0	2	190	354	416	9e-14	62.8
AT1G09430	Fatty Acid Elongation & Wax Biosynthesis	ATP Citrate Lyase A subunit	ATP Citrate Lyase A subunit	TRINITY_DN57162_c0_g1_i1	53.57	28	12	1	4	84	172	199	0.0006	33.5
AT1G09430	Fatty Acid Elongation & Wax Biosynthesis	ATP Citrate Lyase A subunit	ATP Citrate Lyase A subunit	TRINITY_DN22663_c0_g1_i1	54.55	187	80	2	10	564	233	416	3e-66	210
AT1G10670	Fatty Acid Elongation & Wax Biosynthesis	ATP Citrate Lyase A subunit	ATP Citrate Lyase A subunit	TRINITY_DN41095_c0_g1_i1	30.69	101	65	2	309	7	130	225	2e-11	56.2
AT1G10670	Fatty Acid Elongation & Wax Biosynthesis	ATP Citrate Lyase A subunit	ATP Citrate Lyase A subunit	TRINITY_DN24842_c0_g1_i1	85.34	423	62	0	1494	226	1	423	0	732
AT1G10670	Fatty Acid Elongation & Wax Biosynthesis	ATP Citrate Lyase A subunit	ATP Citrate Lyase A subunit	TRINITY_DN22663_c1_g1_i1	26.87	67	43	1	211	11	194	254	0.001	31.2
AT1G18280	Fatty Acid Elongation & Wax Biosynthesis	Lipid Transfer Protein	Lipid Transfer Protein type 5	TRINITY_DN55095_c0_g1_i1	56.1	82	34	1	79	324	34	113	7e-27	98.2
AT1G24470	Fatty Acid Elongation & Wax Biosynthesis	Ketoacyl-CoA Reductase	Ketoacyl-CoA Reductase	TRINITY_DN14449_c0_g1_i1	32.84	67	43	1	7	207	51	115	2e-07	43.9
AT1G24470	Fatty Acid Elongation & Wax Biosynthesis	Ketoacyl-CoA Reductase	Ketoacyl-CoA Reductase	TRINITY_DN14449_c0_g2_i1	32.84	67	43	1	7	207	51	115	2e-07	43.9
AT1G24470	Fatty Acid Elongation & Wax Biosynthesis	Ketoacyl-CoA Reductase	Ketoacyl-CoA Reductase	TRINITY_DN8902_c0_g1_i1	60.16	256	99	1	769	2	48	300	6e-115	332
AT1G24470	Fatty Acid Elongation & Wax Biosynthesis	Ketoacyl-CoA Reductase	Ketoacyl-CoA Reductase	TRINITY_DN35292_c1_g1_i1	33.72	86	55	1	1083	826	56	139	1e-07	48.9
AT1G24470	Fatty Acid Elongation & Wax Biosynthesis	Ketoacyl-CoA Reductase	Ketoacyl-CoA Reductase	TRINITY_DN35292_c1_g1_i2	35.63	87	54	1	1177	917	55	139	9e-09	52.4
AT1G24470	Fatty Acid Elongation & Wax Biosynthesis	Ketoacyl-CoA Reductase	Ketoacyl-CoA Reductase	TRINITY_DN35292_c1_g1_i3	35.63	87	54	1	1086	826	55	139	6e-09	52.8
AT1G24470	Fatty Acid Elongation & Wax Biosynthesis	Ketoacyl-CoA Reductase	Ketoacyl-CoA Reductase	TRINITY_DN56892_c0_g1_i1	30.36	56	36	2	9	176	63	115	0.002	31.2
AT1G24470	Fatty Acid Elongation & Wax Biosynthesis	Ketoacyl-CoA Reductase	Ketoacyl-CoA Reductase	TRINITY_DN33961_c0_g1_i4	27.71	83	60	0	289	537	32	114	0.0006	37.7
AT1G24470	Fatty Acid Elongation & Wax Biosynthesis	Ketoacyl-CoA Reductase	Ketoacyl-CoA Reductase	TRINITY_DN33961_c0_g1_i6	25.53	141	102	2	289	711	32	169	8e-06	43.5
AT1G24470	Fatty Acid Elongation & Wax Biosynthesis	Ketoacyl-CoA Reductase	Ketoacyl-CoA Reductase	TRINITY_DN33961_c0_g1_i7	27.71	83	60	0	289	537	32	114	0.0008	37.7
AT1G24470	Fatty Acid Elongation & Wax Biosynthesis	Ketoacyl-CoA Reductase	Ketoacyl-CoA Reductase	TRINITY_DN33961_c0_g1_i8	27.71	83	60	0	289	537	32	114	0.001	37.7
AT1G24470	Fatty Acid Elongation & Wax Biosynthesis	Ketoacyl-CoA Reductase	Ketoacyl-CoA Reductase	TRINITY_DN33961_c0_g1_i10	33.33	63	42	0	349	537	52	114	0.0005	37.4
AT1G24470	Fatty Acid Elongation & Wax Biosynthesis	Ketoacyl-CoA Reductase	Ketoacyl-CoA Reductase	TRINITY_DN33961_c0_g1_i11	27.71	83	60	0	289	537	32	114	0.0007	37.7
AT1G24470	Fatty Acid Elongation & Wax Biosynthesis	Ketoacyl-CoA Reductase	Ketoacyl-CoA Reductase	TRINITY_DN33961_c0_g1_i12	33.33	63	42	0	349	537	52	114	0.0007	37.4
AT1G31770	Fatty Acid Elongation & Wax Biosynthesis	ABC Transporter	ABC Transporter	TRINITY_DN36610_c1_g1_i1	30.7	215	133	7	1748	2362	78	286	2e-18	85.5
AT1G31770	Fatty Acid Elongation & Wax Biosynthesis	ABC Transporter	ABC Transporter	TRINITY_DN36610_c1_g2_i1	29.26	229	124	6	13	645	78	286	4e-18	81.3
AT1G31770	Fatty Acid Elongation & Wax Biosynthesis	ABC Transporter	ABC Transporter	TRINITY_DN36610_c1_g1_i2	30.94	223	122	6	1636	2250	78	286	6e-19	87.4
AT1G31770	Fatty Acid Elongation & Wax Biosynthesis	ABC Transporter	ABC Transporter	TRINITY_DN38560_c4_g1_i1	36.07	61	36	1	148	330	204	261	6e-06	42
AT1G31770	Fatty Acid Elongation & Wax Biosynthesis	ABC Transporter	ABC Transporter	TRINITY_DN32515_c2_g1_i2	23.73	177	115	7	1840	2340	120	286	8e-13	56.2
AT1G31770	Fatty Acid Elongation & Wax Biosynthesis	ABC Transporter	ABC Transporter	TRINITY_DN32515_c2_g1_i7	23.73	177	115	7	1793	2293	120	286	8e-13	56.2
AT1G34500	Fatty Acid Elongation & Wax Biosynthesis	Wax Synthase	Wax Synthase	TRINITY_DN15579_c0_g1_i1	39.62	53	30	2	17	172	119	170	0.003	30.4
AT1G36160	Fatty Acid Elongation & Wax Biosynthesis	Acetyl-CoA Carboxylase (Homomeric)	Acetyl-CoA Carboxylase	TRINITY_DN36547_c6_g1_i1	21.94	392	206	10	351	1238	1594	1981	3e-05	43.1
AT1G36160	Fatty Acid Elongation & Wax Biosynthesis	Acetyl-CoA Carboxylase (Homomeric)	Acetyl-CoA Carboxylase	TRINITY_DN38415_c0_g2_i4	40	35	21	0	275	171	1091	1125	0.004	31.6
AT1G36160	Fatty Acid Elongation & Wax Biosynthesis	Acetyl-CoA Carboxylase (Homomeric)	Acetyl-CoA Carboxylase	TRINITY_DN53300_c0_g1_i1	38.68	106	63	1	12	323	2048	2153	7e-12	58.2
AT1G36160	Fatty Acid Elongation & Wax Biosynthesis	Acetyl-CoA Carboxylase (Homomeric)	Acetyl-CoA Carboxylase	TRINITY_DN27557_c0_g1_i1	73.04	1083	286	4	3509	276	1172	2253	0	1614
AT1G36160	Fatty Acid Elongation & Wax Biosynthesis	Acetyl-CoA Carboxylase (Homomeric)	Acetyl-CoA Carboxylase	TRINITY_DN27557_c0_g2_i1	82.1	715	117	4	1	2124	468	1178	0	1207
AT1G36160	Fatty Acid Elongation & Wax Biosynthesis	Acetyl-CoA Carboxylase (Homomeric)	Acetyl-CoA Carboxylase	TRINITY_DN27557_c0_g3_i1	80.99	726	127	4	1	2157	468	1189	0	1207
AT1G36160	Fatty Acid Elongation & Wax Biosynthesis	Acetyl-CoA Carboxylase (Homomeric)	Acetyl-CoA Carboxylase	TRINITY_DN27557_c1_g1_i1	95.29	191	9	0	190	762	283	473	2e-143	387
AT1G36160	Fatty Acid Elongation & Wax Biosynthesis	Acetyl-CoA Carboxylase (Homomeric)	Acetyl-CoA Carboxylase	TRINITY_DN46027_c0_g1_i1	41.18	34	18	1	76	177	386	417	0.004	30.4
AT1G47620	Fatty Acid Elongation & Wax Biosynthesis	Midchain Alkane Hydroxylase	Midchain Alkane Hydroxylase / Cytochrome P450, 96A	TRINITY_DN21945_c0_g1_i1	30.51	59	41	0	35	211	100	158	0.004	33.1
AT1G47620	Fatty Acid Elongation & Wax Biosynthesis	Midchain Alkane Hydroxylase	Midchain Alkane Hydroxylase / Cytochrome P450, 96A	TRINITY_DN32645_c1_g1_i1	30.43	161	87	3	427	2	180	334	8e-21	84.7
AT1G47620	Fatty Acid Elongation & Wax Biosynthesis	Midchain Alkane Hydroxylase	Midchain Alkane Hydroxylase / Cytochrome P450, 96A	TRINITY_DN41035_c0_g1_i1	37.35	83	52	0	290	42	408	490	5e-13	60.5
AT1G47620	Fatty Acid Elongation & Wax Biosynthesis	Midchain Alkane Hydroxylase	Midchain Alkane Hydroxylase / Cytochrome P450, 96A	TRINITY_DN25926_c0_g1_i2	25.62	160	95	5	797	321	379	515	8e-09	53.9
AT1G47620	Fatty Acid Elongation & Wax Biosynthesis	Midchain Alkane Hydroxylase	Midchain Alkane Hydroxylase / Cytochrome P450, 96A	TRINITY_DN25926_c0_g1_i3	27.55	196	111	7	1057	491	315	486	1e-09	56.6
AT1G47620	Fatty Acid Elongation & Wax Biosynthesis	Midchain Alkane Hydroxylase	Midchain Alkane Hydroxylase / Cytochrome P450, 96A	TRINITY_DN25926_c0_g1_i4	26.32	228	134	8	983	321	315	515	1e-10	59.7
AT1G47620	Fatty Acid Elongation & Wax Biosynthesis	Midchain Alkane Hydroxylase	Midchain Alkane Hydroxylase / Cytochrome P450, 96A	TRINITY_DN37640_c1_g1_i5	29.91	117	78	2	1290	952	361	477	6e-08	51.6
AT1G47620	Fatty Acid Elongation & Wax Biosynthesis	Midchain Alkane Hydroxylase	Midchain Alkane Hydroxylase / Cytochrome P450, 96A	TRINITY_DN37640_c1_g1_i6	29.91	117	78	2	1290	952	361	477	5e-08	51.6
AT1G48750	Fatty Acid Elongation & Wax Biosynthesis	Lipid Transfer Protein	Lipid Transfer Protein type 2	TRINITY_DN21792_c0_g2_i1	67.86	56	18	0	171	4	29	84	3e-23	84.3
AT1G51500	Fatty Acid Elongation & Wax Biosynthesis	ABC Transporter	ABC Transporter	TRINITY_DN64689_c0_g1_i1	60.98	82	31	1	55	300	1	81	2e-27	102
AT1G53270	Fatty Acid Elongation & Wax Biosynthesis	ABC Transporter	ABC Transporter	TRINITY_DN36521_c14_g1_i1	32.72	217	132	6	1658	1044	51	265	1e-18	85.5
AT1G53270	Fatty Acid Elongation & Wax Biosynthesis	ABC Transporter	ABC Transporter	TRINITY_DN34994_c3_g12_i1	36.96	92	57	1	5	277	165	256	5e-11	60.5
AT1G53270	Fatty Acid Elongation & Wax Biosynthesis	ABC Transporter	ABC Transporter	TRINITY_DN34424_c0_g3_i3	30.95	84	55	2	907	1149	173	256	8e-06	43.5
AT1G53270	Fatty Acid Elongation & Wax Biosynthesis	ABC Transporter	ABC Transporter	TRINITY_DN36124_c6_g2_i1	31.8	239	140	9	1466	789	33	261	1e-14	73.9
AT1G53270	Fatty Acid Elongation & Wax Biosynthesis	ABC Transporter	ABC Transporter	TRINITY_DN39001_c3_g1_i5	32.53	83	53	2	307	68	179	261	2e-06	40.8
AT1G53270	Fatty Acid Elongation & Wax Biosynthesis	ABC Transporter	ABC Transporter	TRINITY_DN38587_c2_g12_i1	32.57	218	125	10	1736	1128	51	261	2e-16	79.3
AT1G53270	Fatty Acid Elongation & Wax Biosynthesis	ABC Transporter	ABC Transporter	TRINITY_DN35651_c3_g3_i1	32.46	114	70	3	4337	4017	141	254	1e-11	65.5
AT1G53270	Fatty Acid Elongation & Wax Biosynthesis	ABC Transporter	ABC Transporter	TRINITY_DN22074_c0_g1_i1	32.58	89	56	2	42	296	173	261	9e-10	52
AT1G53270	Fatty Acid Elongation & Wax Biosynthesis	ABC Transporter	ABC Transporter	TRINITY_DN38082_c2_g1_i7	46.88	32	17	0	112	17	101	132	0.004	31.2
AT1G53270	Fatty Acid Elongation & Wax Biosynthesis	ABC Transporter	ABC Transporter	TRINITY_DN27538_c1_g1_i1	27.8	223	122	10	314	889	54	268	4e-10	56.2
AT1G53270	Fatty Acid Elongation & Wax Biosynthesis	ABC Transporter	ABC Transporter	TRINITY_DN34605_c0_g1_i1	28.39	236	144	9	2623	1976	27	257	1e-16	80.1
AT1G53270	Fatty Acid Elongation & Wax Biosynthesis	ABC Transporter	ABC Transporter	TRINITY_DN34605_c0_g1_i2	28.39	236	144	9	2687	2040	27	257	1e-16	80.1
AT1G53270	Fatty Acid Elongation & Wax Biosynthesis	ABC Transporter	ABC Transporter	TRINITY_DN34667_c0_g1_i1	26.97	241	153	7	1406	2092	35	264	3e-14	72
AT1G53270	Fatty Acid Elongation & Wax Biosynthesis	ABC Transporter	ABC Transporter	TRINITY_DN34667_c0_g1_i2	26.97	241	153	7	270	956	35	264	3e-15	72.4
AT1G53270	Fatty Acid Elongation & Wax Biosynthesis	ABC Transporter	ABC Transporter	TRINITY_DN34667_c0_g1_i4	26.97	241	153	7	1493	2179	35	264	2e-14	72.4
AT1G53270	Fatty Acid Elongation & Wax Biosynthesis	ABC Transporter	ABC Transporter	TRINITY_DN34667_c0_g1_i5	26.97	241	153	7	527	1213	35	264	9e-15	72.4
AT1G53270	Fatty Acid Elongation & Wax Biosynthesis	ABC Transporter	ABC Transporter	TRINITY_DN34660_c5_g13_i1	40	75	44	1	11	232	187	261	9e-10	58.5
AT1G53270	Fatty Acid Elongation & Wax Biosynthesis	ABC Transporter	ABC Transporter	TRINITY_DN39843_c0_g1_i1	39.02	41	22	2	89	202	303	343	0.001	32
AT1G53270	Fatty Acid Elongation & Wax Biosynthesis	ABC Transporter	ABC Transporter	TRINITY_DN20972_c0_g1_i1	59.14	257	105	0	773	3	17	273	1e-102	310
AT1G53270	Fatty Acid Elongation & Wax Biosynthesis	ABC Transporter	ABC Transporter	TRINITY_DN20972_c0_g2_i1	65.88	211	72	0	635	3	63	273	1e-93	285
AT1G53270	Fatty Acid Elongation & Wax Biosynthesis	ABC Transporter	ABC Transporter	TRINITY_DN20972_c1_g1_i1	49.71	342	151	3	1040	15	270	590	4e-113	341
AT1G53270	Fatty Acid Elongation & Wax Biosynthesis	ABC Transporter	ABC Transporter	TRINITY_DN39573_c0_g1_i1	45	20	11	0	656	597	488	507	0.004	27.3
AT1G53270	Fatty Acid Elongation & Wax Biosynthesis	ABC Transporter	ABC Transporter	TRINITY_DN36710_c0_g1_i1	30.09	226	129	9	3260	2652	45	264	3e-14	73.2
AT1G53270	Fatty Acid Elongation & Wax Biosynthesis	ABC Transporter	ABC Transporter	TRINITY_DN36447_c2_g1_i2	32.61	92	61	1	99	371	173	264	1e-08	54.3
AT1G53390	Fatty Acid Elongation & Wax Biosynthesis	ABC Transporter	ABC Transporter	TRINITY_DN30163_c0_g1_i1	52.63	646	273	11	1875	1	6	639	0	639
AT1G53390	Fatty Acid Elongation & Wax Biosynthesis	ABC Transporter	ABC Transporter	TRINITY_DN30163_c0_g1_i2	67.84	485	148	3	1812	361	632	1109	0	626
AT1G53390	Fatty Acid Elongation & Wax Biosynthesis	ABC Transporter	ABC Transporter	TRINITY_DN30163_c0_g1_i3	68.51	505	151	3	1872	361	612	1109	0	659
AT1G53390	Fatty Acid Elongation & Wax Biosynthesis	ABC Transporter	ABC Transporter	TRINITY_DN30163_c0_g1_i6	68.51	505	151	3	1803	292	612	1109	0	659
AT1G53390	Fatty Acid Elongation & Wax Biosynthesis	ABC Transporter	ABC Transporter	TRINITY_DN30163_c0_g1_i7	67.84	485	148	3	1743	292	632	1109	0	626
AT1G53390	Fatty Acid Elongation & Wax Biosynthesis	ABC Transporter	ABC Transporter	TRINITY_DN62013_c0_g1_i1	65.81	117	40	0	31	381	149	265	2e-57	189
AT1G53390	Fatty Acid Elongation & Wax Biosynthesis	ABC Transporter	ABC Transporter	TRINITY_DN4032_c1_g1_i1	78.67	150	32	0	450	1	596	745	6e-79	250
AT1G53390	Fatty Acid Elongation & Wax Biosynthesis	ABC Transporter	ABC Transporter	TRINITY_DN38906_c2_g1_i1	31.17	77	49	2	296	514	649	725	9e-06	43.1
AT1G53390	Fatty Acid Elongation & Wax Biosynthesis	ABC Transporter	ABC Transporter	TRINITY_DN38906_c2_g1_i3	31.17	77	49	2	159	377	649	725	8e-06	43.1
AT1G53390	Fatty Acid Elongation & Wax Biosynthesis	ABC Transporter	ABC Transporter	TRINITY_DN55921_c0_g1_i1	67.9	81	26	0	2	244	206	286	4e-40	138
AT1G53390	Fatty Acid Elongation & Wax Biosynthesis	ABC Transporter	ABC Transporter	TRINITY_DN40221_c0_g1_i1	58.75	80	33	0	1	240	268	347	3e-31	112
AT1G53390	Fatty Acid Elongation & Wax Biosynthesis	ABC Transporter	ABC Transporter	TRINITY_DN38040_c2_g1_i1	35.71	70	42	1	2115	2324	521	587	0.004	36.6
AT1G53390	Fatty Acid Elongation & Wax Biosynthesis	ABC Transporter	ABC Transporter	TRINITY_DN38040_c2_g1_i2	35.71	70	42	1	2077	2286	521	587	0.005	36.6
AT1G53390	Fatty Acid Elongation & Wax Biosynthesis	ABC Transporter	ABC Transporter	TRINITY_DN38040_c2_g1_i4	35.71	70	42	1	2083	2292	521	587	0.003	36.6
AT1G53390	Fatty Acid Elongation & Wax Biosynthesis	ABC Transporter	ABC Transporter	TRINITY_DN38040_c2_g1_i6	35.71	70	42	1	2181	2390	521	587	0.005	36.6
AT1G53390	Fatty Acid Elongation & Wax Biosynthesis	ABC Transporter	ABC Transporter	TRINITY_DN38040_c2_g1_i7	35.71	70	42	1	1986	2195	521	587	0.004	36.6
AT1G53390	Fatty Acid Elongation & Wax Biosynthesis	ABC Transporter	ABC Transporter	TRINITY_DN38040_c2_g1_i8	35.71	70	42	1	2083	2292	521	587	0.005	36.6
AT1G53390	Fatty Acid Elongation & Wax Biosynthesis	ABC Transporter	ABC Transporter	TRINITY_DN44380_c0_g1_i1	65.93	273	93	0	23	841	837	1109	5e-115	356
AT1G53390	Fatty Acid Elongation & Wax Biosynthesis	ABC Transporter	ABC Transporter	TRINITY_DN37901_c0_g2_i1	44.19	43	24	0	4411	4539	514	556	7e-06	46.2
AT1G54570	Fatty Acid Elongation & Wax Biosynthesis	phytyl ester synthase	Phytyl ester synthase	TRINITY_DN38010_c0_g1_i1	56.58	76	33	0	36	263	606	681	1e-25	96.7
AT1G54570	Fatty Acid Elongation & Wax Biosynthesis	phytyl ester synthase	Phytyl ester synthase	TRINITY_DN38010_c0_g2_i1	52.99	251	112	3	676	1413	222	471	5e-130	259
AT1G54570	Fatty Acid Elongation & Wax Biosynthesis	phytyl ester synthase	Phytyl ester synthase	TRINITY_DN38010_c0_g2_i2	52.99	251	112	3	676	1413	222	471	8e-130	259
AT1G54570	Fatty Acid Elongation & Wax Biosynthesis	phytyl ester synthase	Phytyl ester synthase	TRINITY_DN38010_c0_g2_i3	52.99	251	112	3	690	1427	222	471	4e-130	259
AT1G54570	Fatty Acid Elongation & Wax Biosynthesis	phytyl ester synthase	Phytyl ester synthase	TRINITY_DN38010_c0_g2_i4	52.99	251	112	3	676	1413	222	471	6e-130	259
AT1G54570	Fatty Acid Elongation & Wax Biosynthesis	phytyl ester synthase	Phytyl ester synthase	TRINITY_DN38010_c0_g2_i5	53.26	261	116	3	674	1441	222	481	3e-106	276
AT1G54570	Fatty Acid Elongation & Wax Biosynthesis	phytyl ester synthase	Phytyl ester synthase	TRINITY_DN38010_c0_g2_i6	52.99	251	112	3	735	1472	222	471	2e-134	259
AT1G54570	Fatty Acid Elongation & Wax Biosynthesis	phytyl ester synthase	Phytyl ester synthase	TRINITY_DN38010_c0_g2_i7	52.99	251	112	3	570	1307	222	471	4e-129	259
AT1G54570	Fatty Acid Elongation & Wax Biosynthesis	phytyl ester synthase	Phytyl ester synthase	TRINITY_DN38010_c0_g2_i8	37.37	99	39	1	36	263	606	704	4e-15	68.6
AT1G54570	Fatty Acid Elongation & Wax Biosynthesis	phytyl ester synthase	Phytyl ester synthase	TRINITY_DN38010_c0_g2_i9	52.99	251	112	3	600	1337	222	471	1e-130	259
AT1G54570	Fatty Acid Elongation & Wax Biosynthesis	phytyl ester synthase	Phytyl ester synthase	TRINITY_DN38010_c0_g2_i10	52.99	251	112	3	751	1488	222	471	2e-135	259
AT1G54570	Fatty Acid Elongation & Wax Biosynthesis	phytyl ester synthase	Phytyl ester synthase	TRINITY_DN38010_c0_g2_i11	52.99	251	112	3	831	1568	222	471	1e-143	259
AT1G54570	Fatty Acid Elongation & Wax Biosynthesis	phytyl ester synthase	Phytyl ester synthase	TRINITY_DN38010_c0_g2_i12	52.99	251	112	3	674	1411	222	471	3e-129	259
AT1G54570	Fatty Acid Elongation & Wax Biosynthesis	phytyl ester synthase	Phytyl ester synthase	TRINITY_DN38010_c0_g2_i13	37.37	99	39	1	36	263	606	704	1e-15	68.6
AT1G54570	Fatty Acid Elongation & Wax Biosynthesis	phytyl ester synthase	Phytyl ester synthase	TRINITY_DN38010_c0_g2_i14	52.99	251	112	3	817	1554	222	471	7e-143	259
AT1G54570	Fatty Acid Elongation & Wax Biosynthesis	phytyl ester synthase	Phytyl ester synthase	TRINITY_DN38010_c0_g2_i15	52.99	251	112	3	660	1397	222	471	1e-128	259
AT1G54570	Fatty Acid Elongation & Wax Biosynthesis	phytyl ester synthase	Phytyl ester synthase	TRINITY_DN38010_c0_g2_i16	52.99	251	112	3	892	1629	222	471	7e-149	259
AT1G54570	Fatty Acid Elongation & Wax Biosynthesis	phytyl ester synthase	Phytyl ester synthase	TRINITY_DN38689_c2_g1_i1	63.98	186	64	2	556	2	371	554	8e-77	243
AT1G54570	Fatty Acid Elongation & Wax Biosynthesis	phytyl ester synthase	Phytyl ester synthase	TRINITY_DN38689_c2_g1_i2	56.9	659	271	8	3856	1913	48	704	0	685
AT1G54570	Fatty Acid Elongation & Wax Biosynthesis	phytyl ester synthase	Phytyl ester synthase	TRINITY_DN38689_c2_g1_i3	64.73	292	102	1	1433	561	79	370	1e-175	387
AT1G54570	Fatty Acid Elongation & Wax Biosynthesis	phytyl ester synthase	Phytyl ester synthase	TRINITY_DN38689_c2_g1_i4	60.09	659	255	5	3871	1913	48	704	0	755
AT1G54570	Fatty Acid Elongation & Wax Biosynthesis	phytyl ester synthase	Phytyl ester synthase	TRINITY_DN38689_c2_g1_i6	65.8	424	141	3	1267	2	133	554	0	561
AT1G54570	Fatty Acid Elongation & Wax Biosynthesis	phytyl ester synthase	Phytyl ester synthase	TRINITY_DN38689_c2_g1_i7	62.5	512	188	3	3058	1529	195	704	0	645
AT1G54570	Fatty Acid Elongation & Wax Biosynthesis	phytyl ester synthase	Phytyl ester synthase	TRINITY_DN38689_c2_g1_i9	60.42	336	130	2	1564	560	371	704	1e-138	418
AT1G54570	Fatty Acid Elongation & Wax Biosynthesis	phytyl ester synthase	Phytyl ester synthase	TRINITY_DN38689_c2_g1_i10	65.36	407	137	3	1216	2	150	554	0	533
AT1G54570	Fatty Acid Elongation & Wax Biosynthesis	phytyl ester synthase	Phytyl ester synthase	TRINITY_DN38689_c2_g1_i11	62.22	90	32	1	271	2	467	554	3e-50	123
AT1G54570	Fatty Acid Elongation & Wax Biosynthesis	phytyl ester synthase	Phytyl ester synthase	TRINITY_DN38689_c2_g1_i13	59.62	364	142	3	3900	2824	48	411	0	388
AT1G54570	Fatty Acid Elongation & Wax Biosynthesis	phytyl ester synthase	Phytyl ester synthase	TRINITY_DN38689_c2_g1_i14	61.38	290	110	1	2782	1913	417	704	0	377
AT1G54570	Fatty Acid Elongation & Wax Biosynthesis	phytyl ester synthase	Phytyl ester synthase	TRINITY_DN38689_c2_g1_i15	60	390	152	3	3076	1913	317	704	5e-150	472
AT1G54570	Fatty Acid Elongation & Wax Biosynthesis	phytyl ester synthase	Phytyl ester synthase	TRINITY_DN38689_c2_g1_i16	64.73	292	102	1	1433	561	79	370	6e-176	388
AT1G54570	Fatty Acid Elongation & Wax Biosynthesis	phytyl ester synthase	Phytyl ester synthase	TRINITY_DN38689_c2_g1_i17	62.62	412	151	2	3145	1913	295	704	0	530
AT1G54570	Fatty Acid Elongation & Wax Biosynthesis	phytyl ester synthase	Phytyl ester synthase	TRINITY_DN38689_c2_g1_i18	58.54	41	17	0	277	155	371	411	4e-10	52.4
AT1G54570	Fatty Acid Elongation & Wax Biosynthesis	phytyl ester synthase	Phytyl ester synthase	TRINITY_DN38689_c2_g1_i19	53.12	512	215	5	3379	1913	195	704	2e-165	506
AT1G54570	Fatty Acid Elongation & Wax Biosynthesis	phytyl ester synthase	Phytyl ester synthase	TRINITY_DN38689_c2_g1_i20	61.38	290	110	1	2398	1529	417	704	7e-148	377
AT1G54570	Fatty Acid Elongation & Wax Biosynthesis	phytyl ester synthase	Phytyl ester synthase	TRINITY_DN38689_c2_g1_i21	65.43	81	28	0	397	155	331	411	2e-29	109
AT1G54570	Fatty Acid Elongation & Wax Biosynthesis	phytyl ester synthase	Phytyl ester synthase	TRINITY_DN38689_c2_g1_i22	60	390	152	3	1723	560	317	704	6e-159	472
AT1G54570	Fatty Acid Elongation & Wax Biosynthesis	phytyl ester synthase	Phytyl ester synthase	TRINITY_DN34747_c1_g1_i1	64.17	187	67	0	1068	508	518	704	4e-82	263
AT1G54570	Fatty Acid Elongation & Wax Biosynthesis	phytyl ester synthase	Phytyl ester synthase	TRINITY_DN34747_c1_g1_i2	57.42	209	67	1	959	333	518	704	7e-78	250
AT1G54570	Fatty Acid Elongation & Wax Biosynthesis	phytyl ester synthase	Phytyl ester synthase	TRINITY_DN34747_c1_g1_i3	64.17	187	67	0	974	414	518	704	3e-82	262
AT1G54570	Fatty Acid Elongation & Wax Biosynthesis	phytyl ester synthase	Phytyl ester synthase	TRINITY_DN34747_c1_g1_i4	64.17	187	67	0	893	333	518	704	1e-82	262
AT1G54570	Fatty Acid Elongation & Wax Biosynthesis	phytyl ester synthase	Phytyl ester synthase	TRINITY_DN20895_c0_g1_i1	52.27	616	287	5	297	2132	91	703	0	667
AT1G55260	Fatty Acid Elongation & Wax Biosynthesis	Lipid Transfer Protein	Lipid Transfer Protein type 5	TRINITY_DN24918_c0_g1_i1	45.7	151	79	2	746	294	26	173	1e-42	143
AT1G55260	Fatty Acid Elongation & Wax Biosynthesis	Lipid Transfer Protein	Lipid Transfer Protein type 5	TRINITY_DN24918_c0_g1_i2	45.19	135	71	2	1016	612	27	158	4e-35	126
AT1G57750	Fatty Acid Elongation & Wax Biosynthesis	Midchain Alkane Hydroxylase,Secondary Alcohol Dehydrogenase	Secondary Alcohol Dehydrogenase, Midchain Alkane Hydroxylase / Cytochrome P450, 96A / MAH1	TRINITY_DN255_c0_g1_i1	34.43	183	96	6	25	558	306	469	1e-22	92.8
AT1G57750	Fatty Acid Elongation & Wax Biosynthesis	Midchain Alkane Hydroxylase,Secondary Alcohol Dehydrogenase	Secondary Alcohol Dehydrogenase, Midchain Alkane Hydroxylase / Cytochrome P450, 96A / MAH1	TRINITY_DN28031_c0_g1_i1	30.93	194	124	4	101	670	305	492	1e-19	84
AT1G57750	Fatty Acid Elongation & Wax Biosynthesis	Midchain Alkane Hydroxylase,Secondary Alcohol Dehydrogenase	Secondary Alcohol Dehydrogenase, Midchain Alkane Hydroxylase / Cytochrome P450, 96A / MAH1	TRINITY_DN34869_c0_g1_i1	30.35	201	113	6	679	116	309	495	5e-20	87.8
AT1G57750	Fatty Acid Elongation & Wax Biosynthesis	Midchain Alkane Hydroxylase,Secondary Alcohol Dehydrogenase	Secondary Alcohol Dehydrogenase, Midchain Alkane Hydroxylase / Cytochrome P450, 96A / MAH1	TRINITY_DN41796_c0_g1_i1	41.94	31	18	0	25	117	435	465	0.0001	34.7
AT1G57750	Fatty Acid Elongation & Wax Biosynthesis	Midchain Alkane Hydroxylase,Secondary Alcohol Dehydrogenase	Secondary Alcohol Dehydrogenase, Midchain Alkane Hydroxylase / Cytochrome P450, 96A / MAH1	TRINITY_DN38462_c0_g1_i1	23.89	494	307	18	1532	111	52	496	1e-35	136
AT1G57750	Fatty Acid Elongation & Wax Biosynthesis	Midchain Alkane Hydroxylase,Secondary Alcohol Dehydrogenase	Secondary Alcohol Dehydrogenase, Midchain Alkane Hydroxylase / Cytochrome P450, 96A / MAH1	TRINITY_DN38462_c0_g1_i2	24.79	363	232	13	1674	643	52	392	4e-25	104
AT1G57750	Fatty Acid Elongation & Wax Biosynthesis	Midchain Alkane Hydroxylase,Secondary Alcohol Dehydrogenase	Secondary Alcohol Dehydrogenase, Midchain Alkane Hydroxylase / Cytochrome P450, 96A / MAH1	TRINITY_DN47218_c0_g1_i1	30.72	166	104	4	528	49	309	469	2e-22	90.5
AT1G57750	Fatty Acid Elongation & Wax Biosynthesis	Midchain Alkane Hydroxylase,Secondary Alcohol Dehydrogenase	Secondary Alcohol Dehydrogenase, Midchain Alkane Hydroxylase / Cytochrome P450, 96A / MAH1	TRINITY_DN36146_c1_g1_i1	25.91	440	284	15	130	1374	73	495	8e-28	111
AT1G57750	Fatty Acid Elongation & Wax Biosynthesis	Midchain Alkane Hydroxylase,Secondary Alcohol Dehydrogenase	Secondary Alcohol Dehydrogenase, Midchain Alkane Hydroxylase / Cytochrome P450, 96A / MAH1	TRINITY_DN36146_c1_g1_i3	26.14	440	283	15	317	1561	73	495	3e-28	114
AT1G57750	Fatty Acid Elongation & Wax Biosynthesis	Midchain Alkane Hydroxylase,Secondary Alcohol Dehydrogenase	Secondary Alcohol Dehydrogenase, Midchain Alkane Hydroxylase / Cytochrome P450, 96A / MAH1	TRINITY_DN37892_c0_g1_i1	24.61	451	274	13	1344	106	73	495	1e-26	109
AT1G57750	Fatty Acid Elongation & Wax Biosynthesis	Midchain Alkane Hydroxylase,Secondary Alcohol Dehydrogenase	Secondary Alcohol Dehydrogenase, Midchain Alkane Hydroxylase / Cytochrome P450, 96A / MAH1	TRINITY_DN37892_c0_g1_i2	29	269	167	6	876	106	239	495	9e-26	105
AT1G57750	Fatty Acid Elongation & Wax Biosynthesis	Midchain Alkane Hydroxylase,Secondary Alcohol Dehydrogenase	Secondary Alcohol Dehydrogenase, Midchain Alkane Hydroxylase / Cytochrome P450, 96A / MAH1	TRINITY_DN37892_c0_g1_i3	28.27	283	179	6	918	106	225	495	4e-26	105
AT1G57750	Fatty Acid Elongation & Wax Biosynthesis	Midchain Alkane Hydroxylase,Secondary Alcohol Dehydrogenase	Secondary Alcohol Dehydrogenase, Midchain Alkane Hydroxylase / Cytochrome P450, 96A / MAH1	TRINITY_DN37892_c0_g1_i4	26.64	304	178	7	981	106	225	495	9e-23	96.7
AT1G57750	Fatty Acid Elongation & Wax Biosynthesis	Midchain Alkane Hydroxylase,Secondary Alcohol Dehydrogenase	Secondary Alcohol Dehydrogenase, Midchain Alkane Hydroxylase / Cytochrome P450, 96A / MAH1	TRINITY_DN37892_c0_g1_i5	28.27	283	179	6	918	106	225	495	8e-26	105
AT1G57750	Fatty Acid Elongation & Wax Biosynthesis	Midchain Alkane Hydroxylase,Secondary Alcohol Dehydrogenase	Secondary Alcohol Dehydrogenase, Midchain Alkane Hydroxylase / Cytochrome P450, 96A / MAH1	TRINITY_DN37892_c0_g1_i6	27.24	290	166	7	939	106	239	495	4e-23	95.9
AT1G57750	Fatty Acid Elongation & Wax Biosynthesis	Midchain Alkane Hydroxylase,Secondary Alcohol Dehydrogenase	Secondary Alcohol Dehydrogenase, Midchain Alkane Hydroxylase / Cytochrome P450, 96A / MAH1	TRINITY_DN37892_c0_g1_i7	27.24	290	166	7	939	106	239	495	3e-22	95.5
AT1G57750	Fatty Acid Elongation & Wax Biosynthesis	Midchain Alkane Hydroxylase,Secondary Alcohol Dehydrogenase	Secondary Alcohol Dehydrogenase, Midchain Alkane Hydroxylase / Cytochrome P450, 96A / MAH1	TRINITY_DN37892_c0_g1_i8	26.64	304	178	7	981	106	225	495	1e-22	95.5
AT1G57750	Fatty Acid Elongation & Wax Biosynthesis	Midchain Alkane Hydroxylase,Secondary Alcohol Dehydrogenase	Secondary Alcohol Dehydrogenase, Midchain Alkane Hydroxylase / Cytochrome P450, 96A / MAH1	TRINITY_DN37892_c0_g1_i9	24.61	451	274	13	1344	106	73	495	3e-27	110
AT1G57750	Fatty Acid Elongation & Wax Biosynthesis	Midchain Alkane Hydroxylase,Secondary Alcohol Dehydrogenase	Secondary Alcohol Dehydrogenase, Midchain Alkane Hydroxylase / Cytochrome P450, 96A / MAH1	TRINITY_DN37892_c0_g1_i10	26.64	304	178	7	981	106	225	495	4e-23	96.7
AT1G57750	Fatty Acid Elongation & Wax Biosynthesis	Midchain Alkane Hydroxylase,Secondary Alcohol Dehydrogenase	Secondary Alcohol Dehydrogenase, Midchain Alkane Hydroxylase / Cytochrome P450, 96A / MAH1	TRINITY_DN15087_c0_g1_i1	31.17	231	145	6	335	1012	267	488	1e-22	94.7
AT1G57750	Fatty Acid Elongation & Wax Biosynthesis	Midchain Alkane Hydroxylase,Secondary Alcohol Dehydrogenase	Secondary Alcohol Dehydrogenase, Midchain Alkane Hydroxylase / Cytochrome P450, 96A / MAH1	TRINITY_DN34145_c0_g1_i3	23.75	459	304	14	1344	70	49	495	2e-20	90.5
AT1G57750	Fatty Acid Elongation & Wax Biosynthesis	Midchain Alkane Hydroxylase,Secondary Alcohol Dehydrogenase	Secondary Alcohol Dehydrogenase, Midchain Alkane Hydroxylase / Cytochrome P450, 96A / MAH1	TRINITY_DN38686_c0_g3_i1	29.84	439	264	16	580	1830	80	496	5e-42	155
AT1G57750	Fatty Acid Elongation & Wax Biosynthesis	Midchain Alkane Hydroxylase,Secondary Alcohol Dehydrogenase	Secondary Alcohol Dehydrogenase, Midchain Alkane Hydroxylase / Cytochrome P450, 96A / MAH1	TRINITY_DN38686_c0_g3_i3	29.84	439	264	16	593	1843	80	496	3e-42	156
AT1G57750	Fatty Acid Elongation & Wax Biosynthesis	Midchain Alkane Hydroxylase,Secondary Alcohol Dehydrogenase	Secondary Alcohol Dehydrogenase, Midchain Alkane Hydroxylase / Cytochrome P450, 96A / MAH1	TRINITY_DN45320_c0_g1_i1	35.94	64	34	2	4	195	323	379	0.0005	33.9
AT1G57750	Fatty Acid Elongation & Wax Biosynthesis	Midchain Alkane Hydroxylase,Secondary Alcohol Dehydrogenase	Secondary Alcohol Dehydrogenase, Midchain Alkane Hydroxylase / Cytochrome P450, 96A / MAH1	TRINITY_DN43214_c0_g1_i1	34.69	49	32	0	147	1	293	341	0.002	31.2
AT1G57750	Fatty Acid Elongation & Wax Biosynthesis	Midchain Alkane Hydroxylase,Secondary Alcohol Dehydrogenase	Secondary Alcohol Dehydrogenase, Midchain Alkane Hydroxylase / Cytochrome P450, 96A / MAH1	TRINITY_DN37640_c1_g1_i1	33.33	93	62	0	1108	830	399	491	8e-11	60.5
AT1G57750	Fatty Acid Elongation & Wax Biosynthesis	Midchain Alkane Hydroxylase,Secondary Alcohol Dehydrogenase	Secondary Alcohol Dehydrogenase, Midchain Alkane Hydroxylase / Cytochrome P450, 96A / MAH1	TRINITY_DN37640_c1_g1_i10	33.33	93	62	0	1108	830	399	491	8e-11	60.5
AT1G60810	Fatty Acid Elongation & Wax Biosynthesis	ATP Citrate Lyase A subunit	ATP Citrate Lyase A subunit	TRINITY_DN38544_c1_g1_i1	23.19	401	250	15	1145	2239	6	384	1e-05	43.9
AT1G60810	Fatty Acid Elongation & Wax Biosynthesis	ATP Citrate Lyase A subunit	ATP Citrate Lyase A subunit	TRINITY_DN22663_c2_g1_i1	38.67	150	87	2	452	3	54	198	1e-23	92
AT1G62790	Fatty Acid Elongation & Wax Biosynthesis	Lipid Transfer Protein	Lipid Transfer Protein type 5	TRINITY_DN33846_c0_g1_i1	40	95	53	2	92	364	23	117	6e-16	71.2
AT1G62790	Fatty Acid Elongation & Wax Biosynthesis	Lipid Transfer Protein	Lipid Transfer Protein type 5	TRINITY_DN33846_c0_g1_i2	40.74	81	44	2	92	322	23	103	1e-14	64.7
AT1G62790	Fatty Acid Elongation & Wax Biosynthesis	Lipid Transfer Protein	Lipid Transfer Protein type 5	TRINITY_DN33846_c0_g1_i3	40.74	81	44	2	782	1012	23	103	1e-13	64.7
AT1G62790	Fatty Acid Elongation & Wax Biosynthesis	Lipid Transfer Protein	Lipid Transfer Protein type 5	TRINITY_DN33846_c0_g1_i4	40	95	53	2	782	1054	23	117	1e-15	71.6
AT1G65340	Fatty Acid Elongation & Wax Biosynthesis	Midchain Alkane Hydroxylase	Midchain Alkane Hydroxylase / Cytochrome P450, 96A	TRINITY_DN25433_c0_g1_i1	26.73	101	69	2	696	995	290	386	0.0006	37.4
AT1G65340	Fatty Acid Elongation & Wax Biosynthesis	Midchain Alkane Hydroxylase	Midchain Alkane Hydroxylase / Cytochrome P450, 96A	TRINITY_DN15555_c1_g1_i1	26.56	64	44	1	5	196	419	479	7e-07	42.4
AT1G65340	Fatty Acid Elongation & Wax Biosynthesis	Midchain Alkane Hydroxylase	Midchain Alkane Hydroxylase / Cytochrome P450, 96A	TRINITY_DN52374_c0_g1_i1	33.33	63	41	1	195	10	417	479	3e-09	48.9
AT1G65340	Fatty Acid Elongation & Wax Biosynthesis	Midchain Alkane Hydroxylase	Midchain Alkane Hydroxylase / Cytochrome P450, 96A	TRINITY_DN38888_c1_g1_i19	28.57	63	45	0	1	189	441	503	2e-05	38.9
AT1G71160	Fatty Acid Elongation & Wax Biosynthesis	Ketoacyl-CoA Synthase	Ketoacyl-CoA Synthase	TRINITY_DN11870_c0_g1_i1	29.73	37	26	0	210	100	204	240	0.005	30
AT1G71960	Fatty Acid Elongation & Wax Biosynthesis	ABC Transporter	ABC Transporter	TRINITY_DN36818_c0_g1_i1	37.93	58	28	2	317	487	95	145	0.002	38.1
AT1G71960	Fatty Acid Elongation & Wax Biosynthesis	ABC Transporter	ABC Transporter	TRINITY_DN36818_c0_g1_i4	37.93	58	28	2	317	487	95	145	0.002	38.1
AT1G71960	Fatty Acid Elongation & Wax Biosynthesis	ABC Transporter	ABC Transporter	TRINITY_DN38537_c1_g1_i1	31.25	144	90	3	7649	7245	147	290	8e-11	62.8
AT1G71960	Fatty Acid Elongation & Wax Biosynthesis	ABC Transporter	ABC Transporter	TRINITY_DN38537_c1_g3_i1	31.25	144	90	3	7610	7206	147	290	8e-11	62.8
AT1G71960	Fatty Acid Elongation & Wax Biosynthesis	ABC Transporter	ABC Transporter	TRINITY_DN35603_c0_g1_i1	61.97	618	224	7	282	2117	36	648	0	700
AT1G72110	Fatty Acid Elongation & Wax Biosynthesis	Bifunctional Wax Ester Synthase / Diacylglycerol Acyltransferase	Bifunctional Wax Ester Synthase / Diacylglycerol Acyltransferase	TRINITY_DN50571_c0_g1_i1	68.42	19	6	0	60	4	255	273	0.002	33.5
AT1G73890	Fatty Acid Elongation & Wax Biosynthesis	Lipid Transfer Protein	Lipid Transfer Protein type 5	TRINITY_DN33614_c0_g1_i1	48.19	83	42	1	1292	1047	28	110	1e-16	75.1
AT1G73890	Fatty Acid Elongation & Wax Biosynthesis	Lipid Transfer Protein	Lipid Transfer Protein type 5	TRINITY_DN33614_c0_g1_i2	48.19	83	42	1	1061	816	28	110	9e-17	75.1
AT1G73890	Fatty Acid Elongation & Wax Biosynthesis	Lipid Transfer Protein	Lipid Transfer Protein type 5	TRINITY_DN33614_c0_g1_i3	47.62	84	43	1	1413	1165	28	111	5e-18	79.7
AT1G73890	Fatty Acid Elongation & Wax Biosynthesis	Lipid Transfer Protein	Lipid Transfer Protein type 5	TRINITY_DN33614_c0_g1_i4	50.68	73	35	1	1021	806	28	100	5e-17	75.9
AT1G73890	Fatty Acid Elongation & Wax Biosynthesis	Lipid Transfer Protein	Lipid Transfer Protein type 5	TRINITY_DN33614_c0_g1_i5	47.62	84	43	1	1182	934	28	111	5e-18	79.3
AT1G73890	Fatty Acid Elongation & Wax Biosynthesis	Lipid Transfer Protein	Lipid Transfer Protein type 5	TRINITY_DN33614_c0_g1_i6	48.75	80	40	1	986	750	28	107	2e-17	77
AT1G73890	Fatty Acid Elongation & Wax Biosynthesis	Lipid Transfer Protein	Lipid Transfer Protein type 5	TRINITY_DN33614_c0_g1_i7	48.75	80	40	1	1184	948	28	107	3e-17	77
AT2G01320	Fatty Acid Elongation & Wax Biosynthesis	ABC Transporter	ABC Transporter	TRINITY_DN38108_c0_g1_i1	78.73	489	96	3	224	1669	35	522	0	777
AT2G01320	Fatty Acid Elongation & Wax Biosynthesis	ABC Transporter	ABC Transporter	TRINITY_DN38108_c0_g1_i2	75.85	265	60	3	1713	2495	446	710	3e-134	419
AT2G01320	Fatty Acid Elongation & Wax Biosynthesis	ABC Transporter	ABC Transporter	TRINITY_DN38108_c0_g1_i3	76.66	677	146	6	224	2221	35	710	0	1051
AT2G01320	Fatty Acid Elongation & Wax Biosynthesis	ABC Transporter	ABC Transporter	TRINITY_DN38108_c0_g1_i4	75	352	83	4	970	2010	359	710	0	544
AT2G01320	Fatty Acid Elongation & Wax Biosynthesis	ABC Transporter	ABC Transporter	TRINITY_DN38108_c0_g1_i5	85.19	243	35	1	231	956	65	307	4e-141	418
AT2G01320	Fatty Acid Elongation & Wax Biosynthesis	ABC Transporter	ABC Transporter	TRINITY_DN38108_c0_g1_i6	75.57	348	80	4	970	1998	359	706	0	542
AT2G01320	Fatty Acid Elongation & Wax Biosynthesis	ABC Transporter	ABC Transporter	TRINITY_DN38108_c0_g1_i7	75.15	684	151	4	224	2221	35	717	0	1014
AT2G01320	Fatty Acid Elongation & Wax Biosynthesis	ABC Transporter	ABC Transporter	TRINITY_DN38108_c0_g1_i8	76.42	653	141	3	231	2150	65	717	0	995
AT2G01320	Fatty Acid Elongation & Wax Biosynthesis	ABC Transporter	ABC Transporter	TRINITY_DN38108_c0_g1_i9	76.73	649	138	3	231	2138	65	713	0	993
AT2G01320	Fatty Acid Elongation & Wax Biosynthesis	ABC Transporter	ABC Transporter	TRINITY_DN38108_c0_g1_i10	76.97	673	143	6	224	2209	35	706	0	1050
AT2G01320	Fatty Acid Elongation & Wax Biosynthesis	ABC Transporter	ABC Transporter	TRINITY_DN38108_c0_g1_i11	76.83	630	133	3	406	2256	84	713	0	961
AT2G01320	Fatty Acid Elongation & Wax Biosynthesis	ABC Transporter	ABC Transporter	TRINITY_DN38108_c0_g1_i12	76.63	261	57	3	1713	2483	446	706	3e-133	417
AT2G01320	Fatty Acid Elongation & Wax Biosynthesis	ABC Transporter	ABC Transporter	TRINITY_DN38108_c0_g1_i13	75.44	680	148	4	224	2209	35	713	0	1012
AT2G01320	Fatty Acid Elongation & Wax Biosynthesis	ABC Transporter	ABC Transporter	TRINITY_DN38118_c3_g2_i2	39.39	33	20	0	193	95	89	121	0.004	30.8
AT2G01320	Fatty Acid Elongation & Wax Biosynthesis	ABC Transporter	ABC Transporter	TRINITY_DN38118_c3_g2_i14	51.85	27	13	0	81	1	99	125	0.0008	33.9
AT2G01320	Fatty Acid Elongation & Wax Biosynthesis	ABC Transporter	ABC Transporter	TRINITY_DN38118_c3_g7_i1	26.38	163	98	5	533	111	88	250	5e-06	42
AT2G01320	Fatty Acid Elongation & Wax Biosynthesis	ABC Transporter	ABC Transporter	TRINITY_DN35563_c0_g1_i3	28.77	212	125	8	2088	2654	91	299	2e-12	67.4
AT2G01320	Fatty Acid Elongation & Wax Biosynthesis	ABC Transporter	ABC Transporter	TRINITY_DN35563_c0_g1_i4	28.77	212	125	8	2299	2865	91	299	2e-12	67.4
AT2G01320	Fatty Acid Elongation & Wax Biosynthesis	ABC Transporter	ABC Transporter	TRINITY_DN35563_c0_g1_i7	28.77	212	125	8	2171	2737	91	299	2e-12	67.4
AT2G01320	Fatty Acid Elongation & Wax Biosynthesis	ABC Transporter	ABC Transporter	TRINITY_DN35563_c0_g1_i8	28.77	212	125	8	2104	2670	91	299	2e-12	67.4
AT2G01320	Fatty Acid Elongation & Wax Biosynthesis	ABC Transporter	ABC Transporter	TRINITY_DN35563_c0_g1_i9	28.77	212	125	8	2088	2654	91	299	1e-12	67.4
AT2G01320	Fatty Acid Elongation & Wax Biosynthesis	ABC Transporter	ABC Transporter	TRINITY_DN35563_c0_g1_i11	28.77	212	125	8	2104	2670	91	299	2e-12	67.4
AT2G01320	Fatty Acid Elongation & Wax Biosynthesis	ABC Transporter	ABC Transporter	TRINITY_DN35563_c0_g1_i12	28.77	212	125	8	2088	2654	91	299	2e-12	67.4
AT2G01320	Fatty Acid Elongation & Wax Biosynthesis	ABC Transporter	ABC Transporter	TRINITY_DN35563_c0_g1_i13	28.77	212	125	8	2171	2737	91	299	1e-12	67.4
AT2G01320	Fatty Acid Elongation & Wax Biosynthesis	ABC Transporter	ABC Transporter	TRINITY_DN35563_c0_g1_i14	28.77	212	125	8	2253	2819	91	299	2e-12	67.4
AT2G01320	Fatty Acid Elongation & Wax Biosynthesis	ABC Transporter	ABC Transporter	TRINITY_DN35563_c0_g1_i15	28.77	212	125	8	2104	2670	91	299	1e-12	67.4
AT2G01320	Fatty Acid Elongation & Wax Biosynthesis	ABC Transporter	ABC Transporter	TRINITY_DN35563_c0_g1_i16	28.77	212	125	8	2381	2947	91	299	2e-12	67.4
AT2G01320	Fatty Acid Elongation & Wax Biosynthesis	ABC Transporter	ABC Transporter	TRINITY_DN48752_c0_g1_i1	30.85	94	61	2	10	279	205	298	0.0005	35
AT2G01320	Fatty Acid Elongation & Wax Biosynthesis	ABC Transporter	ABC Transporter	TRINITY_DN37384_c6_g1_i1	23.81	126	87	1	1303	953	216	341	9e-08	50.1
AT2G01320	Fatty Acid Elongation & Wax Biosynthesis	ABC Transporter	ABC Transporter	TRINITY_DN37384_c6_g5_i1	23.81	126	87	1	2190	1840	216	341	2e-07	50.1
AT2G13610	Fatty Acid Elongation & Wax Biosynthesis	ABC Transporter	ABC Transporter	TRINITY_DN34404_c0_g1_i1	32.86	70	43	2	241	35	560	626	2e-05	37.7
AT2G13610	Fatty Acid Elongation & Wax Biosynthesis	ABC Transporter	ABC Transporter	TRINITY_DN34404_c0_g1_i5	31.88	69	43	2	238	35	561	626	0.002	35.8
AT2G13610	Fatty Acid Elongation & Wax Biosynthesis	ABC Transporter	ABC Transporter	TRINITY_DN39001_c3_g1_i1	27.65	264	164	13	1738	1013	75	333	6e-13	67.4
AT2G13610	Fatty Acid Elongation & Wax Biosynthesis	ABC Transporter	ABC Transporter	TRINITY_DN61526_c0_g1_i1	31.94	72	45	2	5	208	200	271	8e-07	42
AT2G13610	Fatty Acid Elongation & Wax Biosynthesis	ABC Transporter	ABC Transporter	TRINITY_DN43815_c0_g1_i1	61.47	641	192	3	388	2148	4	643	0	728
AT2G13610	Fatty Acid Elongation & Wax Biosynthesis	ABC Transporter	ABC Transporter	TRINITY_DN37737_c1_g1_i1	29.71	175	100	7	1391	1846	76	250	3e-11	62
AT2G13610	Fatty Acid Elongation & Wax Biosynthesis	ABC Transporter	ABC Transporter	TRINITY_DN37737_c1_g1_i2	29.71	175	100	7	1932	2387	76	250	5e-11	62
AT2G13610	Fatty Acid Elongation & Wax Biosynthesis	ABC Transporter	ABC Transporter	TRINITY_DN37737_c1_g1_i3	29.71	175	100	7	1322	1777	76	250	4e-11	62
AT2G13610	Fatty Acid Elongation & Wax Biosynthesis	ABC Transporter	ABC Transporter	TRINITY_DN37737_c1_g1_i5	30.29	175	99	7	1375	1830	76	250	5e-11	61.6
AT2G13610	Fatty Acid Elongation & Wax Biosynthesis	ABC Transporter	ABC Transporter	TRINITY_DN37737_c1_g1_i6	29.71	175	100	7	1809	2264	76	250	4e-11	62
AT2G13610	Fatty Acid Elongation & Wax Biosynthesis	ABC Transporter	ABC Transporter	TRINITY_DN29897_c0_g1_i1	32.45	188	119	4	1736	2281	56	241	6e-22	97.1
AT2G13610	Fatty Acid Elongation & Wax Biosynthesis	ABC Transporter	ABC Transporter	TRINITY_DN29897_c0_g1_i2	32.45	188	119	4	2063	2608	56	241	7e-22	97.1
AT2G13610	Fatty Acid Elongation & Wax Biosynthesis	ABC Transporter	ABC Transporter	TRINITY_DN29897_c0_g1_i3	32.45	188	119	4	1981	2526	56	241	7e-22	97.1
AT2G13610	Fatty Acid Elongation & Wax Biosynthesis	ABC Transporter	ABC Transporter	TRINITY_DN29897_c0_g1_i4	32.45	188	119	4	1856	2401	56	241	7e-22	97.1
AT2G13610	Fatty Acid Elongation & Wax Biosynthesis	ABC Transporter	ABC Transporter	TRINITY_DN25315_c0_g1_i2	26.84	272	165	10	3289	4068	27	276	8e-19	87.8
AT2G13610	Fatty Acid Elongation & Wax Biosynthesis	ABC Transporter	ABC Transporter	TRINITY_DN7934_c0_g1_i1	40.68	59	35	0	95	271	183	241	0.0004	37
AT2G13610	Fatty Acid Elongation & Wax Biosynthesis	ABC Transporter	ABC Transporter	TRINITY_DN31661_c0_g1_i2	32.73	110	66	4	1963	2268	175	284	5e-12	64.7
AT2G13610	Fatty Acid Elongation & Wax Biosynthesis	ABC Transporter	ABC Transporter	TRINITY_DN31661_c0_g1_i3	28.02	207	127	10	1597	2184	89	284	4e-13	68.6
AT2G13610	Fatty Acid Elongation & Wax Biosynthesis	ABC Transporter	ABC Transporter	TRINITY_DN31661_c0_g1_i4	28.02	207	127	10	1348	1935	89	284	3e-13	68.6
AT2G13610	Fatty Acid Elongation & Wax Biosynthesis	ABC Transporter	ABC Transporter	TRINITY_DN35796_c2_g4_i1	26.14	241	154	9	3100	2441	34	271	2e-11	64.7
AT2G13610	Fatty Acid Elongation & Wax Biosynthesis	ABC Transporter	ABC Transporter	TRINITY_DN35796_c2_g4_i2	26.14	241	154	9	3100	2441	34	271	1e-11	64.7
AT2G13610	Fatty Acid Elongation & Wax Biosynthesis	ABC Transporter	ABC Transporter	TRINITY_DN6429_c0_g1_i1	32.2	59	40	0	52	228	35	93	0.0002	34.7
AT2G13610	Fatty Acid Elongation & Wax Biosynthesis	ABC Transporter	ABC Transporter	TRINITY_DN6429_c0_g2_i1	32.2	59	40	0	52	228	35	93	0.0004	33.5
AT2G15050	Fatty Acid Elongation & Wax Biosynthesis	Lipid Transfer Protein	Lipid Transfer Protein type 1	TRINITY_DN38964_c2_g2_i1	32.81	64	39	2	938	750	54	114	0.001	34.3
AT2G15050	Fatty Acid Elongation & Wax Biosynthesis	Lipid Transfer Protein	Lipid Transfer Protein type 1	TRINITY_DN38964_c2_g2_i11	32.81	64	39	2	532	344	54	114	0.0005	34.7
AT2G15050	Fatty Acid Elongation & Wax Biosynthesis	Lipid Transfer Protein	Lipid Transfer Protein type 1	TRINITY_DN38964_c2_g2_i12	32.81	64	39	2	1084	896	54	114	0.002	34.3
AT2G16280	Fatty Acid Elongation & Wax Biosynthesis	Ketoacyl-CoA Synthase	Ketoacyl-CoA Synthase	TRINITY_DN37651_c2_g3_i4	73.85	325	83	2	1	975	189	511	0	520
AT2G18370	Fatty Acid Elongation & Wax Biosynthesis	Lipid Transfer Protein	Lipid Transfer Protein type 1	TRINITY_DN36813_c0_g4_i1	36.84	114	64	5	1269	1598	4	113	3e-15	70.1
AT2G18370	Fatty Acid Elongation & Wax Biosynthesis	Lipid Transfer Protein	Lipid Transfer Protein type 1	TRINITY_DN36813_c0_g5_i1	36.84	114	64	5	699	370	4	113	2e-15	70.1
AT2G18370	Fatty Acid Elongation & Wax Biosynthesis	Lipid Transfer Protein	Lipid Transfer Protein type 1	TRINITY_DN36813_c0_g5_i2	36.84	114	64	5	779	450	4	113	2e-15	70.1
AT2G21910	Fatty Acid Elongation & Wax Biosynthesis	Midchain Alkane Hydroxylase	Midchain Alkane Hydroxylase / Cytochrome P450, 96A	TRINITY_DN8682_c0_g1_i1	44.74	38	21	0	17	130	447	484	1e-07	44.7
AT2G21910	Fatty Acid Elongation & Wax Biosynthesis	Midchain Alkane Hydroxylase	Midchain Alkane Hydroxylase / Cytochrome P450, 96A	TRINITY_DN8682_c0_g2_i1	44.74	38	21	0	17	130	447	484	7e-08	44.7
AT2G21910	Fatty Acid Elongation & Wax Biosynthesis	Midchain Alkane Hydroxylase	Midchain Alkane Hydroxylase / Cytochrome P450, 96A	TRINITY_DN7836_c0_g1_i1	36.25	80	40	2	17	238	354	428	3e-07	43.1
AT2G21910	Fatty Acid Elongation & Wax Biosynthesis	Midchain Alkane Hydroxylase	Midchain Alkane Hydroxylase / Cytochrome P450, 96A	TRINITY_DN34145_c0_g1_i1	31.71	205	122	5	773	198	306	505	4e-19	86.3
AT2G21910	Fatty Acid Elongation & Wax Biosynthesis	Midchain Alkane Hydroxylase	Midchain Alkane Hydroxylase / Cytochrome P450, 96A	TRINITY_DN32645_c2_g2_i1	49.34	152	76	1	457	2	25	175	7e-50	166
AT2G21910	Fatty Acid Elongation & Wax Biosynthesis	Midchain Alkane Hydroxylase	Midchain Alkane Hydroxylase / Cytochrome P450, 96A	TRINITY_DN32645_c2_g2_i3	47.27	440	214	5	1274	3	32	469	1e-135	401
AT2G21910	Fatty Acid Elongation & Wax Biosynthesis	Midchain Alkane Hydroxylase	Midchain Alkane Hydroxylase / Cytochrome P450, 96A	TRINITY_DN32645_c3_g1_i1	54.76	42	19	0	2	127	465	506	1e-10	52.8
AT2G21910	Fatty Acid Elongation & Wax Biosynthesis	Midchain Alkane Hydroxylase	Midchain Alkane Hydroxylase / Cytochrome P450, 96A	TRINITY_DN32645_c4_g1_i1	60.22	93	37	0	285	7	32	124	2e-38	133
AT2G21910	Fatty Acid Elongation & Wax Biosynthesis	Midchain Alkane Hydroxylase	Midchain Alkane Hydroxylase / Cytochrome P450, 96A	TRINITY_DN42127_c0_g1_i1	30.36	56	38	1	56	223	308	362	1e-06	41.2
AT2G23180	Fatty Acid Elongation & Wax Biosynthesis	Midchain Alkane Hydroxylase	Midchain Alkane Hydroxylase / Cytochrome P450, 96A	TRINITY_DN34810_c2_g3_i1	21.19	118	84	3	341	15	110	227	0.004	33.9
AT2G23180	Fatty Acid Elongation & Wax Biosynthesis	Midchain Alkane Hydroxylase	Midchain Alkane Hydroxylase / Cytochrome P450, 96A	TRINITY_DN63951_c0_g1_i1	35.85	53	29	1	28	171	430	482	3e-08	46.6
AT2G23180	Fatty Acid Elongation & Wax Biosynthesis	Midchain Alkane Hydroxylase	Midchain Alkane Hydroxylase / Cytochrome P450, 96A	TRINITY_DN36146_c1_g1_i2	34.94	166	91	5	217	678	311	471	1e-21	89.4
AT2G23180	Fatty Acid Elongation & Wax Biosynthesis	Midchain Alkane Hydroxylase	Midchain Alkane Hydroxylase / Cytochrome P450, 96A	TRINITY_DN36146_c1_g1_i4	31.88	207	122	5	217	798	311	511	7e-26	103
AT2G23180	Fatty Acid Elongation & Wax Biosynthesis	Midchain Alkane Hydroxylase	Midchain Alkane Hydroxylase / Cytochrome P450, 96A	TRINITY_DN32645_c0_g1_i1	46.53	101	53	1	303	4	326	426	3e-32	114
AT2G23180	Fatty Acid Elongation & Wax Biosynthesis	Midchain Alkane Hydroxylase	Midchain Alkane Hydroxylase / Cytochrome P450, 96A	TRINITY_DN32645_c2_g1_i1	54.08	196	89	1	587	3	310	505	2e-77	240
AT2G23180	Fatty Acid Elongation & Wax Biosynthesis	Midchain Alkane Hydroxylase	Midchain Alkane Hydroxylase / Cytochrome P450, 96A	TRINITY_DN32645_c2_g2_i4	46.1	462	234	4	1343	3	26	487	5e-147	431
AT2G23180	Fatty Acid Elongation & Wax Biosynthesis	Midchain Alkane Hydroxylase	Midchain Alkane Hydroxylase / Cytochrome P450, 96A	TRINITY_DN38792_c2_g3_i1	45.21	73	35	1	271	68	312	384	0.0002	37.7
AT2G23180	Fatty Acid Elongation & Wax Biosynthesis	Midchain Alkane Hydroxylase	Midchain Alkane Hydroxylase / Cytochrome P450, 96A	TRINITY_DN38792_c2_g3_i2	45.21	73	35	1	271	68	312	384	8e-05	38.5
AT2G23180	Fatty Acid Elongation & Wax Biosynthesis	Midchain Alkane Hydroxylase	Midchain Alkane Hydroxylase / Cytochrome P450, 96A	TRINITY_DN17470_c1_g1_i1	34.59	133	78	3	71	451	305	434	2e-14	66.6
AT2G23180	Fatty Acid Elongation & Wax Biosynthesis	Midchain Alkane Hydroxylase	Midchain Alkane Hydroxylase / Cytochrome P450, 96A	TRINITY_DN38278_c0_g6_i1	30.05	193	129	2	386	946	312	504	2e-21	92.4
AT2G23180	Fatty Acid Elongation & Wax Biosynthesis	Midchain Alkane Hydroxylase	Midchain Alkane Hydroxylase / Cytochrome P450, 96A	TRINITY_DN50264_c0_g1_i1	54.55	66	30	0	2	199	448	513	2e-20	82
AT2G26250	Fatty Acid Elongation & Wax Biosynthesis	Ketoacyl-CoA Synthase	Ketoacyl-CoA Synthase	TRINITY_DN60032_c0_g1_i1	32.14	56	31	1	178	32	493	548	0.0006	32.3
AT2G26250	Fatty Acid Elongation & Wax Biosynthesis	Ketoacyl-CoA Synthase	Ketoacyl-CoA Synthase	TRINITY_DN38007_c1_g3_i2	63.89	36	12	1	2	106	513	548	1e-10	58.5
AT2G26250	Fatty Acid Elongation & Wax Biosynthesis	Ketoacyl-CoA Synthase	Ketoacyl-CoA Synthase	TRINITY_DN38007_c1_g3_i3	63.89	36	12	1	2	106	513	548	3e-10	58.5
AT2G26250	Fatty Acid Elongation & Wax Biosynthesis	Ketoacyl-CoA Synthase	Ketoacyl-CoA Synthase	TRINITY_DN38007_c1_g3_i4	63.89	36	12	1	2	106	513	548	1e-10	58.5
AT2G26250	Fatty Acid Elongation & Wax Biosynthesis	Ketoacyl-CoA Synthase	Ketoacyl-CoA Synthase	TRINITY_DN37651_c3_g1_i1	72.2	464	100	2	292	1608	1	460	0	684
AT2G26250	Fatty Acid Elongation & Wax Biosynthesis	Ketoacyl-CoA Synthase	Ketoacyl-CoA Synthase	TRINITY_DN37651_c3_g1_i2	78.22	349	72	1	292	1338	1	345	0	567
AT2G26250	Fatty Acid Elongation & Wax Biosynthesis	Ketoacyl-CoA Synthase	Ketoacyl-CoA Synthase	TRINITY_DN37651_c3_g1_i3	77.94	349	73	1	292	1338	1	345	0	568
AT2G26250	Fatty Acid Elongation & Wax Biosynthesis	Ketoacyl-CoA Synthase	Ketoacyl-CoA Synthase	TRINITY_DN37651_c3_g1_i4	72.34	329	66	1	1138	2049	132	460	4e-170	499
AT2G26250	Fatty Acid Elongation & Wax Biosynthesis	Ketoacyl-CoA Synthase	Ketoacyl-CoA Synthase	TRINITY_DN37651_c3_g1_i5	72.34	329	66	1	1177	2088	132	460	6e-170	499
AT2G26250	Fatty Acid Elongation & Wax Biosynthesis	Ketoacyl-CoA Synthase	Ketoacyl-CoA Synthase	TRINITY_DN37651_c3_g2_i1	73.68	228	56	1	41	724	4	227	9e-115	339
AT2G26250	Fatty Acid Elongation & Wax Biosynthesis	Ketoacyl-CoA Synthase	Ketoacyl-CoA Synthase	TRINITY_DN37651_c3_g1_i6	77.86	384	81	1	292	1443	1	380	0	620
AT2G26640	Fatty Acid Elongation & Wax Biosynthesis	Ketoacyl-CoA Synthase	Ketoacyl-CoA Synthase	TRINITY_DN21998_c0_g1_i1	64.15	491	172	3	230	1693	20	509	0	645
AT2G26640	Fatty Acid Elongation & Wax Biosynthesis	Ketoacyl-CoA Synthase	Ketoacyl-CoA Synthase	TRINITY_DN54867_c0_g1_i1	85.45	110	16	0	488	159	400	509	2e-67	213
AT2G26640	Fatty Acid Elongation & Wax Biosynthesis	Ketoacyl-CoA Synthase	Ketoacyl-CoA Synthase	TRINITY_DN36340_c4_g1_i1	82.32	509	89	1	97	1623	2	509	0	892
AT2G26640	Fatty Acid Elongation & Wax Biosynthesis	Ketoacyl-CoA Synthase	Ketoacyl-CoA Synthase	TRINITY_DN36340_c4_g1_i2	82.32	509	89	1	97	1623	2	509	0	892
AT2G26640	Fatty Acid Elongation & Wax Biosynthesis	Ketoacyl-CoA Synthase	Ketoacyl-CoA Synthase	TRINITY_DN36340_c4_g1_i3	82.41	506	88	1	97	1614	2	506	0	887
AT2G26640	Fatty Acid Elongation & Wax Biosynthesis	Ketoacyl-CoA Synthase	Ketoacyl-CoA Synthase	TRINITY_DN36340_c4_g1_i4	82.32	509	89	1	109	1635	2	509	0	892
AT2G26640	Fatty Acid Elongation & Wax Biosynthesis	Ketoacyl-CoA Synthase	Ketoacyl-CoA Synthase	TRINITY_DN36340_c4_g1_i5	83.74	449	73	0	183	1529	61	509	0	805
AT2G26640	Fatty Acid Elongation & Wax Biosynthesis	Ketoacyl-CoA Synthase	Ketoacyl-CoA Synthase	TRINITY_DN36340_c4_g1_i6	82.41	506	88	1	109	1626	2	506	0	887
AT2G26640	Fatty Acid Elongation & Wax Biosynthesis	Ketoacyl-CoA Synthase	Ketoacyl-CoA Synthase	TRINITY_DN36340_c4_g1_i7	82.32	509	89	1	109	1635	2	509	0	892
AT2G26640	Fatty Acid Elongation & Wax Biosynthesis	Ketoacyl-CoA Synthase	Ketoacyl-CoA Synthase	TRINITY_DN25106_c0_g2_i1	20.86	302	198	6	7753	6971	172	473	3e-08	54.7
AT2G26640	Fatty Acid Elongation & Wax Biosynthesis	Ketoacyl-CoA Synthase	Ketoacyl-CoA Synthase	TRINITY_DN25106_c0_g3_i1	20.86	302	198	6	6207	5425	172	473	2e-08	54.7
AT2G26640	Fatty Acid Elongation & Wax Biosynthesis	Ketoacyl-CoA Synthase	Ketoacyl-CoA Synthase	TRINITY_DN26382_c0_g1_i1	73.1	420	113	0	103	1362	8	427	0	649
AT2G28070	Fatty Acid Elongation & Wax Biosynthesis	ABC Transporter	ABC Transporter	TRINITY_DN25738_c0_g1_i1	77.3	163	30	4	404	871	30	192	7e-74	239
AT2G28070	Fatty Acid Elongation & Wax Biosynthesis	ABC Transporter	ABC Transporter	TRINITY_DN36767_c0_g1_i1	72.22	90	25	0	2	271	420	509	1e-40	139
AT2G28070	Fatty Acid Elongation & Wax Biosynthesis	ABC Transporter	ABC Transporter	TRINITY_DN36767_c1_g1_i1	78.96	613	122	4	380	2197	1	613	0	917
AT2G28070	Fatty Acid Elongation & Wax Biosynthesis	ABC Transporter	ABC Transporter	TRINITY_DN36767_c1_g1_i2	80.41	541	99	4	380	1981	1	541	0	854
AT2G28070	Fatty Acid Elongation & Wax Biosynthesis	ABC Transporter	ABC Transporter	TRINITY_DN36767_c1_g2_i1	60.2	98	39	0	446	153	602	699	3e-40	140
AT2G28070	Fatty Acid Elongation & Wax Biosynthesis	ABC Transporter	ABC Transporter	TRINITY_DN36767_c1_g3_i1	59.57	94	38	0	305	24	561	654	3e-37	130
AT2G28070	Fatty Acid Elongation & Wax Biosynthesis	ABC Transporter	ABC Transporter	TRINITY_DN36767_c1_g3_i2	64.03	139	50	0	629	213	561	699	5e-62	203
AT2G28630	Fatty Acid Elongation & Wax Biosynthesis	Ketoacyl-CoA Synthase	Ketoacyl-CoA Synthase	TRINITY_DN59287_c0_g1_i1	64	100	36	0	300	1	20	119	2e-41	142
AT2G28630	Fatty Acid Elongation & Wax Biosynthesis	Ketoacyl-CoA Synthase	Ketoacyl-CoA Synthase	TRINITY_DN27778_c0_g1_i1	67.58	330	95	3	1007	54	146	475	6e-162	461
AT2G37360	Fatty Acid Elongation & Wax Biosynthesis	ABC Transporter	ABC Transporter	TRINITY_DN30867_c0_g1_i1	57.89	57	24	0	488	318	186	242	3e-18	66.2
AT2G37360	Fatty Acid Elongation & Wax Biosynthesis	ABC Transporter	ABC Transporter	TRINITY_DN30867_c0_g1_i2	57.89	57	24	0	488	318	186	242	5e-17	66.2
AT2G37360	Fatty Acid Elongation & Wax Biosynthesis	ABC Transporter	ABC Transporter	TRINITY_DN30867_c0_g1_i3	57.89	57	24	0	416	246	186	242	4e-16	65.9
AT2G37360	Fatty Acid Elongation & Wax Biosynthesis	ABC Transporter	ABC Transporter	TRINITY_DN30867_c0_g1_i4	57.89	57	24	0	416	246	186	242	1e-14	65.9
AT2G38530	Fatty Acid Elongation & Wax Biosynthesis	Lipid Transfer Protein	Lipid Transfer Protein type 1	TRINITY_DN35842_c0_g1_i3	58.46	65	26	1	356	165	53	117	5e-19	74.7
AT2G38540	Fatty Acid Elongation & Wax Biosynthesis	Lipid Transfer Protein	Lipid Transfer Protein type 1	TRINITY_DN16255_c0_g1_i1	58.18	55	22	1	315	154	64	118	3e-16	68.9
AT2G38540	Fatty Acid Elongation & Wax Biosynthesis	Lipid Transfer Protein	Lipid Transfer Protein type 1	TRINITY_DN31518_c1_g1_i1	51.69	118	53	3	407	66	1	118	1e-30	106
AT2G38540	Fatty Acid Elongation & Wax Biosynthesis	Lipid Transfer Protein	Lipid Transfer Protein type 1	TRINITY_DN31518_c1_g2_i1	53.39	118	51	3	407	66	1	118	6e-31	107
AT2G38540	Fatty Acid Elongation & Wax Biosynthesis	Lipid Transfer Protein	Lipid Transfer Protein type 1	TRINITY_DN25827_c0_g1_i1	45.83	96	51	1	131	415	22	117	9e-17	70.1
AT2G38540	Fatty Acid Elongation & Wax Biosynthesis	Lipid Transfer Protein	Lipid Transfer Protein type 1	TRINITY_DN7916_c0_g1_i1	58.18	55	22	1	216	55	64	118	3e-16	65.5
AT2G38540	Fatty Acid Elongation & Wax Biosynthesis	Lipid Transfer Protein	Lipid Transfer Protein type 1	TRINITY_DN39963_c0_g1_i1	48.96	96	48	1	4	288	23	118	6e-24	86.7
AT2G39350	Fatty Acid Elongation & Wax Biosynthesis	ABC Transporter	ABC Transporter	TRINITY_DN38118_c3_g2_i19	27.17	92	60	1	713	459	228	319	0.003	34.3
AT2G39350	Fatty Acid Elongation & Wax Biosynthesis	ABC Transporter	ABC Transporter	TRINITY_DN37393_c1_g1_i1	26.92	260	153	9	2034	2741	95	341	6e-14	72
AT2G39350	Fatty Acid Elongation & Wax Biosynthesis	ABC Transporter	ABC Transporter	TRINITY_DN37393_c1_g1_i2	26.54	260	154	9	2034	2741	95	341	2e-14	73.9
AT2G43790	Fatty Acid Elongation & Wax Biosynthesis	Mitogen-Activated Protein Kinase	MPK6	TRINITY_DN36573_c3_g1_i1	34.74	190	106	7	561	25	69	251	4e-22	90.9
AT2G43790	Fatty Acid Elongation & Wax Biosynthesis	Mitogen-Activated Protein Kinase	MPK6	TRINITY_DN36573_c3_g1_i2	29.66	290	154	12	1125	376	69	348	1e-21	91.3
AT2G43790	Fatty Acid Elongation & Wax Biosynthesis	Mitogen-Activated Protein Kinase	MPK6	TRINITY_DN36573_c3_g1_i3	33.33	210	121	8	602	6	66	267	9e-23	92.8
AT2G43790	Fatty Acid Elongation & Wax Biosynthesis	Mitogen-Activated Protein Kinase	MPK6	TRINITY_DN36573_c3_g1_i4	32.93	82	45	3	323	102	69	148	0.0003	36.2
AT2G43790	Fatty Acid Elongation & Wax Biosynthesis	Mitogen-Activated Protein Kinase	MPK6	TRINITY_DN36573_c3_g1_i5	32.37	207	121	8	593	6	69	267	8e-23	91.3
AT2G43790	Fatty Acid Elongation & Wax Biosynthesis	Mitogen-Activated Protein Kinase	MPK6	TRINITY_DN36573_c3_g1_i6	28.82	288	159	11	1125	376	69	348	6e-22	92.4
AT2G43790	Fatty Acid Elongation & Wax Biosynthesis	Mitogen-Activated Protein Kinase	MPK6	TRINITY_DN36530_c0_g2_i1	42.11	38	20	1	656	549	313	350	0.001	35.4
AT2G43790	Fatty Acid Elongation & Wax Biosynthesis	Mitogen-Activated Protein Kinase	MPK6	TRINITY_DN36530_c0_g2_i2	25.45	275	122	11	1355	549	153	350	4e-12	65.5
AT2G43790	Fatty Acid Elongation & Wax Biosynthesis	Mitogen-Activated Protein Kinase	MPK6	TRINITY_DN36530_c0_g2_i4	23.81	273	129	8	1355	549	153	350	3e-12	65.5
AT2G43790	Fatty Acid Elongation & Wax Biosynthesis	Mitogen-Activated Protein Kinase	MPK6	TRINITY_DN36530_c0_g2_i5	23.81	273	129	8	1355	549	153	350	4e-12	65.5
AT2G43790	Fatty Acid Elongation & Wax Biosynthesis	Mitogen-Activated Protein Kinase	MPK6	TRINITY_DN36537_c0_g1_i1	21.6	125	84	4	8	358	69	187	0.004	31.6
AT2G43790	Fatty Acid Elongation & Wax Biosynthesis	Mitogen-Activated Protein Kinase	MPK6	TRINITY_DN36537_c0_g2_i1	24.03	129	84	4	8	370	69	191	1e-05	38.5
AT2G43790	Fatty Acid Elongation & Wax Biosynthesis	Mitogen-Activated Protein Kinase	MPK6	TRINITY_DN36537_c1_g1_i1	26.8	306	179	10	5	814	69	365	1e-19	87
AT2G43790	Fatty Acid Elongation & Wax Biosynthesis	Mitogen-Activated Protein Kinase	MPK6	TRINITY_DN36537_c4_g2_i1	29.15	319	177	12	3388	2549	50	358	2e-24	103
AT2G43790	Fatty Acid Elongation & Wax Biosynthesis	Mitogen-Activated Protein Kinase	MPK6	TRINITY_DN36537_c4_g2_i2	27.33	311	179	9	1600	779	50	350	1e-23	99
AT2G43790	Fatty Acid Elongation & Wax Biosynthesis	Mitogen-Activated Protein Kinase	MPK6	TRINITY_DN36537_c4_g2_i3	28.84	319	178	12	2074	1235	50	358	3e-24	101
AT2G43790	Fatty Acid Elongation & Wax Biosynthesis	Mitogen-Activated Protein Kinase	MPK6	TRINITY_DN36537_c4_g2_i4	29.15	319	177	12	1705	866	50	358	5e-25	103
AT2G43790	Fatty Acid Elongation & Wax Biosynthesis	Mitogen-Activated Protein Kinase	MPK6	TRINITY_DN36537_c4_g2_i5	30.05	193	102	4	1375	884	162	350	1e-16	77.4
AT2G43790	Fatty Acid Elongation & Wax Biosynthesis	Mitogen-Activated Protein Kinase	MPK6	TRINITY_DN36537_c4_g2_i6	30.05	193	102	4	1113	622	162	350	8e-17	77.4
AT2G43790	Fatty Acid Elongation & Wax Biosynthesis	Mitogen-Activated Protein Kinase	MPK6	TRINITY_DN36537_c4_g2_i7	28.84	319	178	12	1705	866	50	358	2e-24	102
AT2G43790	Fatty Acid Elongation & Wax Biosynthesis	Mitogen-Activated Protein Kinase	MPK6	TRINITY_DN33414_c1_g1_i1	24.47	331	193	11	530	1501	69	349	8e-22	94.4
AT2G43790	Fatty Acid Elongation & Wax Biosynthesis	Mitogen-Activated Protein Kinase	MPK6	TRINITY_DN33414_c1_g1_i2	26.44	208	122	8	181	777	164	349	2e-11	61.2
AT2G43790	Fatty Acid Elongation & Wax Biosynthesis	Mitogen-Activated Protein Kinase	MPK6	TRINITY_DN26793_c0_g2_i1	32.74	113	69	3	13	348	151	257	1e-12	59.7
AT2G43790	Fatty Acid Elongation & Wax Biosynthesis	Mitogen-Activated Protein Kinase	MPK6	TRINITY_DN26748_c0_g1_i1	23.11	238	123	6	534	1169	148	351	8e-10	56.2
AT2G43790	Fatty Acid Elongation & Wax Biosynthesis	Mitogen-Activated Protein Kinase	MPK6	TRINITY_DN1862_c0_g1_i1	34.41	93	58	3	283	11	167	258	1e-11	55.8
AT2G43790	Fatty Acid Elongation & Wax Biosynthesis	Mitogen-Activated Protein Kinase	MPK6	TRINITY_DN23233_c1_g1_i1	25.87	201	114	6	111	614	150	348	3e-12	60.8
AT2G43790	Fatty Acid Elongation & Wax Biosynthesis	Mitogen-Activated Protein Kinase	MPK6	TRINITY_DN34973_c0_g1_i1	29.67	209	131	5	453	1064	69	266	1e-15	75.1
AT2G43790	Fatty Acid Elongation & Wax Biosynthesis	Mitogen-Activated Protein Kinase	MPK6	TRINITY_DN34973_c0_g2_i1	28.97	214	136	5	407	1033	69	271	2e-15	74.3
AT2G43790	Fatty Acid Elongation & Wax Biosynthesis	Mitogen-Activated Protein Kinase	MPK6	TRINITY_DN34973_c0_g1_i3	29.67	209	131	5	453	1064	69	266	4e-15	73.6
AT2G43790	Fatty Acid Elongation & Wax Biosynthesis	Mitogen-Activated Protein Kinase	MPK6	TRINITY_DN34973_c0_g2_i2	34.23	111	65	2	568	900	169	271	9e-12	62.4
AT2G43790	Fatty Acid Elongation & Wax Biosynthesis	Mitogen-Activated Protein Kinase	MPK6	TRINITY_DN34973_c0_g3_i1	29.67	209	131	5	43	654	69	266	4e-14	69.7
AT2G43790	Fatty Acid Elongation & Wax Biosynthesis	Mitogen-Activated Protein Kinase	MPK6	TRINITY_DN34989_c0_g2_i1	27.14	199	118	7	1143	565	178	355	1e-09	56.2
AT2G43790	Fatty Acid Elongation & Wax Biosynthesis	Mitogen-Activated Protein Kinase	MPK6	TRINITY_DN34989_c0_g2_i2	27.23	191	114	7	1143	586	178	348	1e-07	50.1
AT2G43790	Fatty Acid Elongation & Wax Biosynthesis	Mitogen-Activated Protein Kinase	MPK6	TRINITY_DN34919_c0_g1_i1	26.09	138	89	6	1701	1303	69	198	0.003	37.7
AT2G43790	Fatty Acid Elongation & Wax Biosynthesis	Mitogen-Activated Protein Kinase	MPK6	TRINITY_DN34919_c0_g1_i4	27.32	205	127	9	1080	487	69	258	5e-10	58.9
AT2G43790	Fatty Acid Elongation & Wax Biosynthesis	Mitogen-Activated Protein Kinase	MPK6	TRINITY_DN34919_c0_g1_i6	27.32	205	127	9	1080	487	69	258	6e-10	58.9
AT2G43790	Fatty Acid Elongation & Wax Biosynthesis	Mitogen-Activated Protein Kinase	MPK6	TRINITY_DN34919_c0_g1_i7	26.09	138	89	6	1701	1303	69	198	0.003	37.7
AT2G43790	Fatty Acid Elongation & Wax Biosynthesis	Mitogen-Activated Protein Kinase	MPK6	TRINITY_DN34919_c0_g1_i8	27.27	154	98	6	933	487	114	258	6e-08	52.4
AT2G43790	Fatty Acid Elongation & Wax Biosynthesis	Mitogen-Activated Protein Kinase	MPK6	TRINITY_DN2306_c0_g1_i1	66.67	18	6	0	295	348	241	258	0.0002	35.4
AT2G43790	Fatty Acid Elongation & Wax Biosynthesis	Mitogen-Activated Protein Kinase	MPK6	TRINITY_DN23593_c0_g1_i1	28.67	286	165	9	1716	958	69	348	7e-20	88.2
AT2G43790	Fatty Acid Elongation & Wax Biosynthesis	Mitogen-Activated Protein Kinase	MPK6	TRINITY_DN23593_c0_g1_i2	28.67	286	165	9	1765	1007	69	348	8e-20	88.2
AT2G43790	Fatty Acid Elongation & Wax Biosynthesis	Mitogen-Activated Protein Kinase	MPK6	TRINITY_DN59675_c0_g1_i1	29.55	132	79	5	370	2	69	195	1e-08	49.3
AT2G43790	Fatty Acid Elongation & Wax Biosynthesis	Mitogen-Activated Protein Kinase	MPK6	TRINITY_DN33775_c1_g4_i1	35.79	95	55	3	3	284	184	273	2e-10	55.1
AT2G43790	Fatty Acid Elongation & Wax Biosynthesis	Mitogen-Activated Protein Kinase	MPK6	TRINITY_DN33775_c1_g5_i1	36.84	95	53	3	9	290	173	261	2e-10	55.1
AT2G43790	Fatty Acid Elongation & Wax Biosynthesis	Mitogen-Activated Protein Kinase	MPK6	TRINITY_DN33776_c0_g1_i1	32.26	93	54	4	1759	2031	169	254	5e-08	51.6
AT2G43790	Fatty Acid Elongation & Wax Biosynthesis	Mitogen-Activated Protein Kinase	MPK6	TRINITY_DN33776_c0_g1_i2	31.91	94	55	4	1759	2034	169	255	4e-08	52
AT2G43790	Fatty Acid Elongation & Wax Biosynthesis	Mitogen-Activated Protein Kinase	MPK6	TRINITY_DN33776_c0_g1_i3	32.61	92	53	4	466	735	171	255	1e-08	52.8
AT2G43790	Fatty Acid Elongation & Wax Biosynthesis	Mitogen-Activated Protein Kinase	MPK6	TRINITY_DN33776_c0_g1_i4	32.97	91	52	4	466	732	171	254	1e-08	52
AT2G43790	Fatty Acid Elongation & Wax Biosynthesis	Mitogen-Activated Protein Kinase	MPK6	TRINITY_DN33776_c0_g1_i5	32.97	91	52	4	558	824	171	254	8e-09	53.1
AT2G43790	Fatty Acid Elongation & Wax Biosynthesis	Mitogen-Activated Protein Kinase	MPK6	TRINITY_DN33776_c0_g1_i6	32.26	93	54	4	1759	2031	169	254	4e-08	52
AT2G43790	Fatty Acid Elongation & Wax Biosynthesis	Mitogen-Activated Protein Kinase	MPK6	TRINITY_DN33776_c0_g1_i7	32.97	91	52	4	466	732	171	254	2e-08	52
AT2G43790	Fatty Acid Elongation & Wax Biosynthesis	Mitogen-Activated Protein Kinase	MPK6	TRINITY_DN33776_c0_g1_i8	32.97	91	52	4	558	824	171	254	9e-09	52.8
AT2G43790	Fatty Acid Elongation & Wax Biosynthesis	Mitogen-Activated Protein Kinase	MPK6	TRINITY_DN33761_c2_g1_i1	36.2	326	181	9	1774	833	72	382	3e-52	182
AT2G43790	Fatty Acid Elongation & Wax Biosynthesis	Mitogen-Activated Protein Kinase	MPK6	TRINITY_DN33761_c2_g1_i3	36.2	326	181	9	1538	597	72	382	9e-53	182
AT2G43790	Fatty Acid Elongation & Wax Biosynthesis	Mitogen-Activated Protein Kinase	MPK6	TRINITY_DN33761_c2_g1_i4	36.2	326	181	9	3375	2434	72	382	1e-50	182
AT2G43790	Fatty Acid Elongation & Wax Biosynthesis	Mitogen-Activated Protein Kinase	MPK6	TRINITY_DN33761_c2_g1_i6	36.5	326	180	9	1521	580	72	382	2e-52	181
AT2G43790	Fatty Acid Elongation & Wax Biosynthesis	Mitogen-Activated Protein Kinase	MPK6	TRINITY_DN33761_c2_g1_i7	36.2	326	181	9	1521	580	72	382	8e-53	182
AT2G43790	Fatty Acid Elongation & Wax Biosynthesis	Mitogen-Activated Protein Kinase	MPK6	TRINITY_DN33761_c2_g6_i1	36.47	329	182	10	1460	510	69	382	1e-54	189
AT2G43790	Fatty Acid Elongation & Wax Biosynthesis	Mitogen-Activated Protein Kinase	MPK6	TRINITY_DN31517_c0_g1_i1	34.57	81	51	2	127	366	184	263	3e-07	47.4
AT2G43790	Fatty Acid Elongation & Wax Biosynthesis	Mitogen-Activated Protein Kinase	MPK6	TRINITY_DN2999_c0_g1_i1	29.59	169	112	4	63	557	93	258	1e-12	65.1
AT2G43790	Fatty Acid Elongation & Wax Biosynthesis	Mitogen-Activated Protein Kinase	MPK6	TRINITY_DN2907_c0_g1_i1	28.52	291	174	8	65	844	69	356	8e-27	105
AT2G43790	Fatty Acid Elongation & Wax Biosynthesis	Mitogen-Activated Protein Kinase	MPK6	TRINITY_DN50600_c0_g1_i1	35.48	93	49	4	278	3	176	258	2e-08	46.6
AT2G43790	Fatty Acid Elongation & Wax Biosynthesis	Mitogen-Activated Protein Kinase	MPK6	TRINITY_DN63583_c0_g1_i1	35.79	95	53	4	161	442	176	263	8e-10	52.4
AT2G43790	Fatty Acid Elongation & Wax Biosynthesis	Mitogen-Activated Protein Kinase	MPK6	TRINITY_DN63529_c0_g1_i1	22.06	136	85	4	558	178	196	319	0.005	32.7
AT2G43790	Fatty Acid Elongation & Wax Biosynthesis	Mitogen-Activated Protein Kinase	MPK6	TRINITY_DN10808_c0_g1_i1	29.23	195	128	4	1312	743	69	258	1e-20	89.4
AT2G43790	Fatty Acid Elongation & Wax Biosynthesis	Mitogen-Activated Protein Kinase	MPK6	TRINITY_DN10808_c0_g2_i1	29.23	195	128	4	1312	743	69	258	1e-20	89.4
AT2G43790	Fatty Acid Elongation & Wax Biosynthesis	Mitogen-Activated Protein Kinase	MPK6	TRINITY_DN13502_c0_g1_i1	39.13	69	38	3	9	215	189	253	4e-05	36.2
AT2G43790	Fatty Acid Elongation & Wax Biosynthesis	Mitogen-Activated Protein Kinase	MPK6	TRINITY_DN36878_c0_g1_i1	28.57	224	136	6	1394	780	41	259	4e-15	73.2
AT2G43790	Fatty Acid Elongation & Wax Biosynthesis	Mitogen-Activated Protein Kinase	MPK6	TRINITY_DN36878_c0_g1_i2	28.7	223	135	6	1413	802	41	258	4e-15	73.2
AT2G43790	Fatty Acid Elongation & Wax Biosynthesis	Mitogen-Activated Protein Kinase	MPK6	TRINITY_DN36878_c0_g2_i1	26.79	224	138	6	1214	603	41	258	1e-18	84.7
AT2G43790	Fatty Acid Elongation & Wax Biosynthesis	Mitogen-Activated Protein Kinase	MPK6	TRINITY_DN36878_c0_g1_i3	28.57	224	136	6	1394	780	41	259	4e-15	73.2
AT2G43790	Fatty Acid Elongation & Wax Biosynthesis	Mitogen-Activated Protein Kinase	MPK6	TRINITY_DN36878_c0_g1_i4	30.52	154	97	4	1226	783	109	258	9e-15	72
AT2G43790	Fatty Acid Elongation & Wax Biosynthesis	Mitogen-Activated Protein Kinase	MPK6	TRINITY_DN36878_c0_g1_i5	28.7	223	135	6	1413	802	41	258	5e-15	73.2
AT2G43790	Fatty Acid Elongation & Wax Biosynthesis	Mitogen-Activated Protein Kinase	MPK6	TRINITY_DN36825_c0_g1_i1	27.32	205	140	5	451	1053	59	258	9e-17	79.3
AT2G43790	Fatty Acid Elongation & Wax Biosynthesis	Mitogen-Activated Protein Kinase	MPK6	TRINITY_DN36866_c0_g1_i1	40.86	93	43	3	1172	897	177	258	3e-13	66.2
AT2G43790	Fatty Acid Elongation & Wax Biosynthesis	Mitogen-Activated Protein Kinase	MPK6	TRINITY_DN36866_c0_g1_i2	40.86	93	43	3	1250	975	177	258	4e-13	66.2
AT2G43790	Fatty Acid Elongation & Wax Biosynthesis	Mitogen-Activated Protein Kinase	MPK6	TRINITY_DN36866_c0_g2_i1	27.27	308	162	13	1839	1036	70	355	6e-19	85.5
AT2G43790	Fatty Acid Elongation & Wax Biosynthesis	Mitogen-Activated Protein Kinase	MPK6	TRINITY_DN36866_c0_g2_i2	26.38	307	166	11	1641	838	70	355	5e-19	85.9
AT2G43790	Fatty Acid Elongation & Wax Biosynthesis	Mitogen-Activated Protein Kinase	MPK6	TRINITY_DN36866_c0_g2_i3	27.27	308	162	13	1641	838	70	355	3e-19	85.9
AT2G43790	Fatty Acid Elongation & Wax Biosynthesis	Mitogen-Activated Protein Kinase	MPK6	TRINITY_DN36866_c0_g2_i4	27.3	304	159	13	1839	1048	70	351	5e-19	85.5
AT2G43790	Fatty Acid Elongation & Wax Biosynthesis	Mitogen-Activated Protein Kinase	MPK6	TRINITY_DN36866_c0_g2_i5	27.3	304	159	13	1595	804	70	351	3e-19	85.9
AT2G43790	Fatty Acid Elongation & Wax Biosynthesis	Mitogen-Activated Protein Kinase	MPK6	TRINITY_DN36866_c0_g2_i6	36.62	71	33	2	1336	1127	187	246	0.0005	37.7
AT2G43790	Fatty Acid Elongation & Wax Biosynthesis	Mitogen-Activated Protein Kinase	MPK6	TRINITY_DN36866_c0_g2_i7	27.27	308	162	13	1595	792	70	355	4e-19	85.9
AT2G43790	Fatty Acid Elongation & Wax Biosynthesis	Mitogen-Activated Protein Kinase	MPK6	TRINITY_DN36866_c0_g2_i8	27.27	308	162	13	1641	838	70	355	4e-19	85.9
AT2G43790	Fatty Acid Elongation & Wax Biosynthesis	Mitogen-Activated Protein Kinase	MPK6	TRINITY_DN36871_c0_g1_i5	33.72	86	52	3	155	409	184	265	1e-08	49.7
AT2G43790	Fatty Acid Elongation & Wax Biosynthesis	Mitogen-Activated Protein Kinase	MPK6	TRINITY_DN47949_c0_g1_i1	23.53	51	39	0	289	137	302	352	0.0004	33.9
AT2G43790	Fatty Acid Elongation & Wax Biosynthesis	Mitogen-Activated Protein Kinase	MPK6	TRINITY_DN2698_c0_g1_i1	31.46	89	55	3	510	256	175	261	4e-07	44.7
AT2G43790	Fatty Acid Elongation & Wax Biosynthesis	Mitogen-Activated Protein Kinase	MPK6	TRINITY_DN44197_c0_g1_i1	26.61	233	122	7	775	179	157	374	3e-17	78.6
AT2G43790	Fatty Acid Elongation & Wax Biosynthesis	Mitogen-Activated Protein Kinase	MPK6	TRINITY_DN32768_c0_g1_i1	65.22	46	15	1	56	193	169	213	1e-12	57.8
AT2G43790	Fatty Acid Elongation & Wax Biosynthesis	Mitogen-Activated Protein Kinase	MPK6	TRINITY_DN32768_c1_g1_i1	38.97	290	167	5	901	50	66	351	5e-62	201
AT2G43790	Fatty Acid Elongation & Wax Biosynthesis	Mitogen-Activated Protein Kinase	MPK6	TRINITY_DN32768_c1_g1_i2	39.37	287	164	5	1163	321	69	351	7e-61	201
AT2G43790	Fatty Acid Elongation & Wax Biosynthesis	Mitogen-Activated Protein Kinase	MPK6	TRINITY_DN32768_c1_g1_i3	39.37	287	164	5	1194	352	69	351	4e-61	202
AT2G43790	Fatty Acid Elongation & Wax Biosynthesis	Mitogen-Activated Protein Kinase	MPK6	TRINITY_DN32709_c0_g1_i1	28.1	306	186	8	1042	1935	69	348	2e-24	102
AT2G43790	Fatty Acid Elongation & Wax Biosynthesis	Mitogen-Activated Protein Kinase	MPK6	TRINITY_DN32709_c0_g1_i2	30.81	211	127	7	1042	1650	69	268	6e-21	91.3
AT2G43790	Fatty Acid Elongation & Wax Biosynthesis	Mitogen-Activated Protein Kinase	MPK6	TRINITY_DN32077_c0_g1_i2	29.08	196	108	7	560	1093	88	270	5e-16	75.5
AT2G43790	Fatty Acid Elongation & Wax Biosynthesis	Mitogen-Activated Protein Kinase	MPK6	TRINITY_DN32075_c0_g1_i1	24.05	291	174	9	775	1515	66	353	3e-11	61.2
AT2G43790	Fatty Acid Elongation & Wax Biosynthesis	Mitogen-Activated Protein Kinase	MPK6	TRINITY_DN22945_c0_g1_i1	31.79	195	123	4	451	1020	69	258	5e-23	97.4
AT2G43790	Fatty Acid Elongation & Wax Biosynthesis	Mitogen-Activated Protein Kinase	MPK6	TRINITY_DN22945_c0_g1_i2	31.79	195	123	4	451	1020	69	258	1e-22	96.3
AT2G43790	Fatty Acid Elongation & Wax Biosynthesis	Mitogen-Activated Protein Kinase	MPK6	TRINITY_DN22945_c0_g1_i3	31.79	195	123	4	342	911	69	258	5e-23	97.4
AT2G43790	Fatty Acid Elongation & Wax Biosynthesis	Mitogen-Activated Protein Kinase	MPK6	TRINITY_DN11993_c0_g1_i1	70.47	359	105	1	1225	149	35	392	0	551
AT2G43790	Fatty Acid Elongation & Wax Biosynthesis	Mitogen-Activated Protein Kinase	MPK6	TRINITY_DN14595_c0_g1_i1	27.59	116	55	4	292	32	222	337	0.005	32.7
AT2G43790	Fatty Acid Elongation & Wax Biosynthesis	Mitogen-Activated Protein Kinase	MPK6	TRINITY_DN34886_c0_g2_i2	25.94	293	182	8	200	982	59	348	1e-17	80.1
AT2G43790	Fatty Acid Elongation & Wax Biosynthesis	Mitogen-Activated Protein Kinase	MPK6	TRINITY_DN34886_c0_g2_i3	26.92	286	174	8	665	1426	66	348	9e-18	81.3
AT2G43790	Fatty Acid Elongation & Wax Biosynthesis	Mitogen-Activated Protein Kinase	MPK6	TRINITY_DN34886_c0_g2_i4	35.25	139	81	4	228	626	100	235	8e-13	65.9
AT2G43790	Fatty Acid Elongation & Wax Biosynthesis	Mitogen-Activated Protein Kinase	MPK6	TRINITY_DN34886_c0_g2_i6	28.06	253	147	8	228	893	100	348	9e-16	74.3
AT2G43790	Fatty Acid Elongation & Wax Biosynthesis	Mitogen-Activated Protein Kinase	MPK6	TRINITY_DN34886_c0_g2_i8	30.17	179	116	4	200	715	59	235	1e-14	71.6
AT2G43790	Fatty Acid Elongation & Wax Biosynthesis	Mitogen-Activated Protein Kinase	MPK6	TRINITY_DN34886_c0_g2_i9	28.96	183	112	5	200	700	59	239	1e-15	71.2
AT2G43790	Fatty Acid Elongation & Wax Biosynthesis	Mitogen-Activated Protein Kinase	MPK6	TRINITY_DN12287_c0_g1_i1	85.29	34	5	0	4	105	360	393	5e-15	66.6
AT2G43790	Fatty Acid Elongation & Wax Biosynthesis	Mitogen-Activated Protein Kinase	MPK6	TRINITY_DN21827_c0_g1_i1	33.82	68	42	2	6	206	193	258	0.0005	36.2
AT2G43790	Fatty Acid Elongation & Wax Biosynthesis	Mitogen-Activated Protein Kinase	MPK6	TRINITY_DN21827_c0_g2_i1	33.82	68	42	2	6	206	193	258	0.0005	36.2
AT2G43790	Fatty Acid Elongation & Wax Biosynthesis	Mitogen-Activated Protein Kinase	MPK6	TRINITY_DN48422_c0_g1_i1	33.33	78	49	1	69	302	161	235	1e-10	53.5
AT2G43790	Fatty Acid Elongation & Wax Biosynthesis	Mitogen-Activated Protein Kinase	MPK6	TRINITY_DN512_c1_g1_i1	37.72	114	62	5	32	370	168	273	3e-13	64.3
AT2G43790	Fatty Acid Elongation & Wax Biosynthesis	Mitogen-Activated Protein Kinase	MPK6	TRINITY_DN50099_c0_g1_i1	33.04	112	66	3	2	337	182	284	4e-14	64.3
AT2G43790	Fatty Acid Elongation & Wax Biosynthesis	Mitogen-Activated Protein Kinase	MPK6	TRINITY_DN47504_c0_g1_i1	47.83	46	21	1	143	6	174	216	2e-08	46.2
AT2G43790	Fatty Acid Elongation & Wax Biosynthesis	Mitogen-Activated Protein Kinase	MPK6	TRINITY_DN62374_c0_g1_i1	32.06	131	82	4	36	413	105	233	1e-14	66.2
AT2G43790	Fatty Acid Elongation & Wax Biosynthesis	Mitogen-Activated Protein Kinase	MPK6	TRINITY_DN62322_c0_g1_i1	34.84	287	176	5	134	976	69	350	2e-48	171
AT2G43790	Fatty Acid Elongation & Wax Biosynthesis	Mitogen-Activated Protein Kinase	MPK6	TRINITY_DN34511_c2_g2_i1	27.63	152	91	5	889	1314	69	211	2e-06	46.2
AT2G43790	Fatty Acid Elongation & Wax Biosynthesis	Mitogen-Activated Protein Kinase	MPK6	TRINITY_DN34511_c2_g2_i2	27.63	152	91	5	902	1327	69	211	2e-06	46.2
AT2G43790	Fatty Acid Elongation & Wax Biosynthesis	Mitogen-Activated Protein Kinase	MPK6	TRINITY_DN34511_c2_g2_i3	27.63	152	91	5	1014	1439	69	211	2e-06	46.2
AT2G43790	Fatty Acid Elongation & Wax Biosynthesis	Mitogen-Activated Protein Kinase	MPK6	TRINITY_DN34529_c0_g3_i1	28.5	193	132	3	1427	867	69	261	4e-17	79
AT2G43790	Fatty Acid Elongation & Wax Biosynthesis	Mitogen-Activated Protein Kinase	MPK6	TRINITY_DN34529_c0_g3_i2	28.5	193	132	3	995	435	69	261	9e-18	79.7
AT2G43790	Fatty Acid Elongation & Wax Biosynthesis	Mitogen-Activated Protein Kinase	MPK6	TRINITY_DN34529_c0_g3_i3	40.45	89	52	1	698	435	173	261	2e-15	73.9
AT2G43790	Fatty Acid Elongation & Wax Biosynthesis	Mitogen-Activated Protein Kinase	MPK6	TRINITY_DN34529_c0_g3_i4	40.45	89	52	1	1130	867	173	261	2e-15	74.3
AT2G43790	Fatty Acid Elongation & Wax Biosynthesis	Mitogen-Activated Protein Kinase	MPK6	TRINITY_DN34529_c0_g3_i5	40.45	89	52	1	698	435	173	261	1e-15	73.9
AT2G43790	Fatty Acid Elongation & Wax Biosynthesis	Mitogen-Activated Protein Kinase	MPK6	TRINITY_DN34589_c0_g1_i1	23.97	292	180	7	2234	3010	66	348	7e-16	77
AT2G43790	Fatty Acid Elongation & Wax Biosynthesis	Mitogen-Activated Protein Kinase	MPK6	TRINITY_DN34589_c0_g1_i2	29.66	145	97	3	467	892	109	251	4e-15	73.2
AT2G43790	Fatty Acid Elongation & Wax Biosynthesis	Mitogen-Activated Protein Kinase	MPK6	TRINITY_DN34589_c0_g1_i4	23.97	292	180	7	2039	2815	66	348	7e-16	76.6
AT2G43790	Fatty Acid Elongation & Wax Biosynthesis	Mitogen-Activated Protein Kinase	MPK6	TRINITY_DN34563_c0_g1_i1	29.59	294	167	9	328	1107	69	356	2e-26	106
AT2G43790	Fatty Acid Elongation & Wax Biosynthesis	Mitogen-Activated Protein Kinase	MPK6	TRINITY_DN34563_c0_g1_i2	29.79	282	158	9	328	1071	69	344	2e-23	98.6
AT2G43790	Fatty Acid Elongation & Wax Biosynthesis	Mitogen-Activated Protein Kinase	MPK6	TRINITY_DN34563_c0_g2_i1	28.33	300	171	9	122	910	69	361	2e-25	103
AT2G43790	Fatty Acid Elongation & Wax Biosynthesis	Mitogen-Activated Protein Kinase	MPK6	TRINITY_DN34563_c0_g2_i2	28.62	290	163	9	122	880	69	351	3e-24	100
AT2G43790	Fatty Acid Elongation & Wax Biosynthesis	Mitogen-Activated Protein Kinase	MPK6	TRINITY_DN34563_c0_g3_i1	26.67	285	172	8	122	880	69	348	2e-22	93.6
AT2G43790	Fatty Acid Elongation & Wax Biosynthesis	Mitogen-Activated Protein Kinase	MPK6	TRINITY_DN34563_c0_g3_i2	26.55	275	165	8	122	850	69	338	5e-20	86.3
AT2G43790	Fatty Acid Elongation & Wax Biosynthesis	Mitogen-Activated Protein Kinase	MPK6	TRINITY_DN34563_c0_g3_i4	26.24	282	171	8	122	871	69	345	3e-20	87.4
AT2G43790	Fatty Acid Elongation & Wax Biosynthesis	Mitogen-Activated Protein Kinase	MPK6	TRINITY_DN34564_c0_g1_i1	26.16	302	173	13	1117	323	66	354	2e-15	73.6
AT2G43790	Fatty Acid Elongation & Wax Biosynthesis	Mitogen-Activated Protein Kinase	MPK6	TRINITY_DN34564_c0_g1_i2	28.43	197	125	7	1010	450	66	256	1e-14	71.6
AT2G43790	Fatty Acid Elongation & Wax Biosynthesis	Mitogen-Activated Protein Kinase	MPK6	TRINITY_DN34564_c0_g1_i3	26.67	300	172	13	1145	357	66	354	4e-17	79.3
AT2G43790	Fatty Acid Elongation & Wax Biosynthesis	Mitogen-Activated Protein Kinase	MPK6	TRINITY_DN14703_c1_g1_i1	30.23	129	75	5	235	594	70	192	9e-09	50.1
AT2G43790	Fatty Acid Elongation & Wax Biosynthesis	Mitogen-Activated Protein Kinase	MPK6	TRINITY_DN20717_c0_g1_i1	35.21	71	43	1	225	13	172	239	3e-06	42.7
AT2G43790	Fatty Acid Elongation & Wax Biosynthesis	Mitogen-Activated Protein Kinase	MPK6	TRINITY_DN20217_c0_g1_i1	29.23	195	122	7	93	656	69	254	9e-18	80.9
AT2G43790	Fatty Acid Elongation & Wax Biosynthesis	Mitogen-Activated Protein Kinase	MPK6	TRINITY_DN38465_c2_g2_i1	28.97	252	145	8	1221	1877	86	336	8e-19	85.1
AT2G43790	Fatty Acid Elongation & Wax Biosynthesis	Mitogen-Activated Protein Kinase	MPK6	TRINITY_DN38465_c2_g2_i3	32.68	153	98	3	1003	1449	86	237	8e-15	72
AT2G43790	Fatty Acid Elongation & Wax Biosynthesis	Mitogen-Activated Protein Kinase	MPK6	TRINITY_DN38465_c2_g2_i4	28.97	252	145	8	1120	1776	86	336	7e-19	85.1
AT2G43790	Fatty Acid Elongation & Wax Biosynthesis	Mitogen-Activated Protein Kinase	MPK6	TRINITY_DN38465_c2_g2_i5	28.97	252	145	8	1084	1740	86	336	4e-19	85.9
AT2G43790	Fatty Acid Elongation & Wax Biosynthesis	Mitogen-Activated Protein Kinase	MPK6	TRINITY_DN38465_c2_g2_i6	29.6	125	80	4	1084	1437	86	209	1e-10	48.1
AT2G43790	Fatty Acid Elongation & Wax Biosynthesis	Mitogen-Activated Protein Kinase	MPK6	TRINITY_DN38465_c2_g2_i8	28.97	252	145	8	1221	1877	86	336	3e-19	86.3
AT2G43790	Fatty Acid Elongation & Wax Biosynthesis	Mitogen-Activated Protein Kinase	MPK6	TRINITY_DN38465_c2_g2_i10	28.93	242	138	8	1003	1629	86	326	2e-17	80.5
AT2G43790	Fatty Acid Elongation & Wax Biosynthesis	Mitogen-Activated Protein Kinase	MPK6	TRINITY_DN38465_c2_g2_i11	28.97	252	145	8	1084	1740	86	336	1e-19	87.4
AT2G43790	Fatty Acid Elongation & Wax Biosynthesis	Mitogen-Activated Protein Kinase	MPK6	TRINITY_DN38465_c2_g2_i12	28.97	252	145	8	1221	1877	86	336	1e-18	84.7
AT2G43790	Fatty Acid Elongation & Wax Biosynthesis	Mitogen-Activated Protein Kinase	MPK6	TRINITY_DN38465_c2_g2_i13	28.97	252	145	8	1084	1740	86	336	5e-19	85.9
AT2G43790	Fatty Acid Elongation & Wax Biosynthesis	Mitogen-Activated Protein Kinase	MPK6	TRINITY_DN38465_c2_g2_i14	28.97	252	145	8	1120	1776	86	336	8e-19	85.1
AT2G43790	Fatty Acid Elongation & Wax Biosynthesis	Mitogen-Activated Protein Kinase	MPK6	TRINITY_DN38465_c2_g2_i15	28.35	254	144	9	1084	1740	86	336	6e-19	85.1
AT2G43790	Fatty Acid Elongation & Wax Biosynthesis	Mitogen-Activated Protein Kinase	MPK6	TRINITY_DN38465_c2_g2_i20	28.57	259	145	8	1084	1764	86	336	1e-18	84.7
AT2G43790	Fatty Acid Elongation & Wax Biosynthesis	Mitogen-Activated Protein Kinase	MPK6	TRINITY_DN38445_c1_g2_i1	29.9	194	124	6	1282	725	69	258	5e-15	73.9
AT2G43790	Fatty Acid Elongation & Wax Biosynthesis	Mitogen-Activated Protein Kinase	MPK6	TRINITY_DN38445_c1_g2_i2	30.1	196	122	8	1290	730	69	258	4e-15	73.6
AT2G43790	Fatty Acid Elongation & Wax Biosynthesis	Mitogen-Activated Protein Kinase	MPK6	TRINITY_DN38445_c1_g2_i3	29.15	199	126	8	1094	525	69	261	2e-15	73.2
AT2G43790	Fatty Acid Elongation & Wax Biosynthesis	Mitogen-Activated Protein Kinase	MPK6	TRINITY_DN38445_c1_g2_i4	30.1	196	122	8	1285	725	69	258	4e-15	73.6
AT2G43790	Fatty Acid Elongation & Wax Biosynthesis	Mitogen-Activated Protein Kinase	MPK6	TRINITY_DN38445_c1_g2_i5	30.1	196	122	8	1285	725	69	258	4e-15	73.6
AT2G43790	Fatty Acid Elongation & Wax Biosynthesis	Mitogen-Activated Protein Kinase	MPK6	TRINITY_DN38445_c1_g2_i6	29.9	194	124	6	1282	725	69	258	5e-15	73.9
AT2G43790	Fatty Acid Elongation & Wax Biosynthesis	Mitogen-Activated Protein Kinase	MPK6	TRINITY_DN38445_c1_g2_i7	28.32	173	113	5	1899	1402	69	237	6e-12	64.3
AT2G43790	Fatty Acid Elongation & Wax Biosynthesis	Mitogen-Activated Protein Kinase	MPK6	TRINITY_DN38445_c1_g2_i8	27.74	155	103	4	1999	1556	69	221	6e-11	61.2
AT2G43790	Fatty Acid Elongation & Wax Biosynthesis	Mitogen-Activated Protein Kinase	MPK6	TRINITY_DN38445_c1_g2_i9	28.03	157	101	6	2002	1556	69	221	6e-11	60.8
AT2G43790	Fatty Acid Elongation & Wax Biosynthesis	Mitogen-Activated Protein Kinase	MPK6	TRINITY_DN38445_c1_g2_i10	28.32	173	113	5	1900	1403	69	237	6e-12	64.3
AT2G43790	Fatty Acid Elongation & Wax Biosynthesis	Mitogen-Activated Protein Kinase	MPK6	TRINITY_DN38445_c1_g2_i11	44.44	45	22	2	879	748	179	221	9e-06	42.4
AT2G43790	Fatty Acid Elongation & Wax Biosynthesis	Mitogen-Activated Protein Kinase	MPK6	TRINITY_DN38445_c1_g2_i12	28.93	197	128	6	1092	526	69	261	7e-16	74.3
AT2G43790	Fatty Acid Elongation & Wax Biosynthesis	Mitogen-Activated Protein Kinase	MPK6	TRINITY_DN38445_c1_g2_i13	28.24	216	138	8	1333	725	47	258	2e-13	68.9
AT2G43790	Fatty Acid Elongation & Wax Biosynthesis	Mitogen-Activated Protein Kinase	MPK6	TRINITY_DN38445_c1_g2_i14	28.35	194	127	6	1082	525	72	261	4e-14	69.3
AT2G43790	Fatty Acid Elongation & Wax Biosynthesis	Mitogen-Activated Protein Kinase	MPK6	TRINITY_DN38445_c1_g2_i15	28.03	157	101	6	2002	1556	69	221	6e-11	60.8
AT2G43790	Fatty Acid Elongation & Wax Biosynthesis	Mitogen-Activated Protein Kinase	MPK6	TRINITY_DN38445_c1_g2_i16	37.27	110	63	4	848	525	156	261	6e-12	62
AT2G43790	Fatty Acid Elongation & Wax Biosynthesis	Mitogen-Activated Protein Kinase	MPK6	TRINITY_DN38439_c0_g1_i3	27.36	212	131	5	1512	892	69	262	8e-15	73.6
AT2G43790	Fatty Acid Elongation & Wax Biosynthesis	Mitogen-Activated Protein Kinase	MPK6	TRINITY_DN38439_c0_g1_i5	27.36	212	131	5	1512	892	69	262	8e-15	73.6
AT2G43790	Fatty Acid Elongation & Wax Biosynthesis	Mitogen-Activated Protein Kinase	MPK6	TRINITY_DN38439_c0_g1_i6	27.36	212	131	5	1512	892	69	262	7e-15	73.6
AT2G43790	Fatty Acid Elongation & Wax Biosynthesis	Mitogen-Activated Protein Kinase	MPK6	TRINITY_DN54546_c0_g1_i1	39.09	110	59	4	745	422	173	276	5e-12	60.8
AT2G43790	Fatty Acid Elongation & Wax Biosynthesis	Mitogen-Activated Protein Kinase	MPK6	TRINITY_DN30074_c0_g1_i1	28.76	299	164	10	1758	970	69	354	1e-24	103
AT2G43790	Fatty Acid Elongation & Wax Biosynthesis	Mitogen-Activated Protein Kinase	MPK6	TRINITY_DN30074_c0_g1_i2	28.76	299	164	10	984	196	69	354	7e-25	103
AT2G43790	Fatty Acid Elongation & Wax Biosynthesis	Mitogen-Activated Protein Kinase	MPK6	TRINITY_DN55514_c0_g1_i1	49.25	67	34	0	201	1	66	132	5e-19	76.3
AT2G43790	Fatty Acid Elongation & Wax Biosynthesis	Mitogen-Activated Protein Kinase	MPK6	TRINITY_DN16025_c0_g1_i1	32.97	91	55	3	22	291	173	258	2e-10	52.8
AT2G43790	Fatty Acid Elongation & Wax Biosynthesis	Mitogen-Activated Protein Kinase	MPK6	TRINITY_DN47201_c0_g1_i1	32.84	67	42	1	312	112	317	380	2e-05	38.1
AT2G43790	Fatty Acid Elongation & Wax Biosynthesis	Mitogen-Activated Protein Kinase	MPK6	TRINITY_DN25848_c0_g2_i1	44.19	86	46	2	1108	1362	173	257	2e-13	68.2
AT2G43790	Fatty Acid Elongation & Wax Biosynthesis	Mitogen-Activated Protein Kinase	MPK6	TRINITY_DN9482_c0_g1_i1	23.04	230	145	5	130	786	69	277	2e-13	67
AT2G43790	Fatty Acid Elongation & Wax Biosynthesis	Mitogen-Activated Protein Kinase	MPK6	TRINITY_DN27310_c0_g2_i1	42.35	85	47	2	615	364	173	256	2e-12	64.3
AT2G43790	Fatty Acid Elongation & Wax Biosynthesis	Mitogen-Activated Protein Kinase	MPK6	TRINITY_DN27310_c0_g2_i2	42.35	85	47	2	354	103	173	256	2e-12	63.9
AT2G43790	Fatty Acid Elongation & Wax Biosynthesis	Mitogen-Activated Protein Kinase	MPK6	TRINITY_DN27308_c0_g1_i1	28.36	275	152	9	1439	723	85	350	1e-19	87
AT2G43790	Fatty Acid Elongation & Wax Biosynthesis	Mitogen-Activated Protein Kinase	MPK6	TRINITY_DN27308_c0_g2_i1	28.06	278	155	9	1448	723	82	350	3e-19	86.3
AT2G43790	Fatty Acid Elongation & Wax Biosynthesis	Mitogen-Activated Protein Kinase	MPK6	TRINITY_DN23362_c0_g1_i1	55.56	81	32	2	236	3	185	264	1e-23	88.6
AT2G43790	Fatty Acid Elongation & Wax Biosynthesis	Mitogen-Activated Protein Kinase	MPK6	TRINITY_DN23362_c1_g1_i1	23.77	122	78	4	260	586	69	188	0.0003	36.6
AT2G43790	Fatty Acid Elongation & Wax Biosynthesis	Mitogen-Activated Protein Kinase	MPK6	TRINITY_DN38331_c1_g1_i1	38.1	84	50	2	160	408	175	257	5e-11	58.2
AT2G43790	Fatty Acid Elongation & Wax Biosynthesis	Mitogen-Activated Protein Kinase	MPK6	TRINITY_DN38331_c1_g2_i1	37.78	90	54	2	17	283	169	257	2e-12	61.6
AT2G43790	Fatty Acid Elongation & Wax Biosynthesis	Mitogen-Activated Protein Kinase	MPK6	TRINITY_DN38331_c2_g3_i1	26.46	189	135	3	1784	2338	69	257	3e-11	63.2
AT2G43790	Fatty Acid Elongation & Wax Biosynthesis	Mitogen-Activated Protein Kinase	MPK6	TRINITY_DN38331_c2_g3_i2	36.21	116	71	2	124	468	144	257	7e-14	67.8
AT2G43790	Fatty Acid Elongation & Wax Biosynthesis	Mitogen-Activated Protein Kinase	MPK6	TRINITY_DN38331_c2_g3_i3	26.46	189	135	3	1774	2328	69	257	2e-11	63.5
AT2G43790	Fatty Acid Elongation & Wax Biosynthesis	Mitogen-Activated Protein Kinase	MPK6	TRINITY_DN38331_c2_g3_i4	28.3	212	141	5	369	971	46	257	1e-15	74.7
AT2G43790	Fatty Acid Elongation & Wax Biosynthesis	Mitogen-Activated Protein Kinase	MPK6	TRINITY_DN38331_c2_g3_i6	32.53	83	55	1	296	541	175	257	2e-09	54.7
AT2G43790	Fatty Acid Elongation & Wax Biosynthesis	Mitogen-Activated Protein Kinase	MPK6	TRINITY_DN38331_c2_g3_i7	38.2	89	54	1	702	965	169	257	3e-13	67
AT2G43790	Fatty Acid Elongation & Wax Biosynthesis	Mitogen-Activated Protein Kinase	MPK6	TRINITY_DN38331_c2_g3_i8	38.55	83	50	1	124	369	175	257	5e-13	65.1
AT2G43790	Fatty Acid Elongation & Wax Biosynthesis	Mitogen-Activated Protein Kinase	MPK6	TRINITY_DN38358_c0_g1_i2	28.65	192	130	5	1779	2342	69	257	6e-16	77
AT2G43790	Fatty Acid Elongation & Wax Biosynthesis	Mitogen-Activated Protein Kinase	MPK6	TRINITY_DN38358_c0_g1_i6	28.65	192	130	5	1738	2301	69	257	6e-16	77
AT2G43790	Fatty Acid Elongation & Wax Biosynthesis	Mitogen-Activated Protein Kinase	MPK6	TRINITY_DN38358_c0_g1_i8	28.65	192	130	5	1646	2209	69	257	1e-15	76.6
AT2G43790	Fatty Acid Elongation & Wax Biosynthesis	Mitogen-Activated Protein Kinase	MPK6	TRINITY_DN38358_c0_g1_i9	28.04	189	129	5	1722	2276	69	254	5e-15	73.6
AT2G43790	Fatty Acid Elongation & Wax Biosynthesis	Mitogen-Activated Protein Kinase	MPK6	TRINITY_DN38358_c0_g1_i10	28.65	192	130	5	1738	2301	69	257	9e-16	77
AT2G43790	Fatty Acid Elongation & Wax Biosynthesis	Mitogen-Activated Protein Kinase	MPK6	TRINITY_DN38358_c0_g1_i11	28.65	192	130	5	1779	2342	69	257	8e-16	77
AT2G43790	Fatty Acid Elongation & Wax Biosynthesis	Mitogen-Activated Protein Kinase	MPK6	TRINITY_DN38350_c1_g4_i1	26.57	207	132	8	2876	3478	66	258	1e-09	57.4
AT2G43790	Fatty Acid Elongation & Wax Biosynthesis	Mitogen-Activated Protein Kinase	MPK6	TRINITY_DN38350_c1_g4_i2	26.57	207	132	8	2898	3500	66	258	1e-09	57.4
AT2G43790	Fatty Acid Elongation & Wax Biosynthesis	Mitogen-Activated Protein Kinase	MPK6	TRINITY_DN38350_c1_g4_i3	26.57	207	132	8	2897	3499	66	258	1e-09	57.4
AT2G43790	Fatty Acid Elongation & Wax Biosynthesis	Mitogen-Activated Protein Kinase	MPK6	TRINITY_DN38350_c1_g4_i4	26.57	207	132	8	2970	3572	66	258	9e-10	58.2
AT2G43790	Fatty Acid Elongation & Wax Biosynthesis	Mitogen-Activated Protein Kinase	MPK6	TRINITY_DN38350_c1_g4_i5	24.84	161	102	7	2973	3437	66	213	5e-05	42.4
AT2G43790	Fatty Acid Elongation & Wax Biosynthesis	Mitogen-Activated Protein Kinase	MPK6	TRINITY_DN38350_c1_g4_i7	26.57	207	132	8	2876	3478	66	258	1e-09	57.4
AT2G43790	Fatty Acid Elongation & Wax Biosynthesis	Mitogen-Activated Protein Kinase	MPK6	TRINITY_DN38350_c1_g4_i8	26.57	207	132	8	2973	3575	66	258	1e-09	57.4
AT2G43790	Fatty Acid Elongation & Wax Biosynthesis	Mitogen-Activated Protein Kinase	MPK6	TRINITY_DN38350_c1_g4_i10	26.57	207	132	8	2950	3552	66	258	1e-09	57.4
AT2G43790	Fatty Acid Elongation & Wax Biosynthesis	Mitogen-Activated Protein Kinase	MPK6	TRINITY_DN38350_c1_g4_i11	26.57	207	132	8	2898	3500	66	258	1e-09	57.4
AT2G43790	Fatty Acid Elongation & Wax Biosynthesis	Mitogen-Activated Protein Kinase	MPK6	TRINITY_DN38350_c1_g4_i12	26.57	207	132	8	2898	3500	66	258	1e-09	57.4
AT2G43790	Fatty Acid Elongation & Wax Biosynthesis	Mitogen-Activated Protein Kinase	MPK6	TRINITY_DN38350_c1_g4_i13	26.57	207	132	8	2950	3552	66	258	1e-09	57.4
AT2G43790	Fatty Acid Elongation & Wax Biosynthesis	Mitogen-Activated Protein Kinase	MPK6	TRINITY_DN38350_c1_g4_i14	26.57	207	132	8	2950	3552	66	258	1e-09	57.4
AT2G43790	Fatty Acid Elongation & Wax Biosynthesis	Mitogen-Activated Protein Kinase	MPK6	TRINITY_DN38350_c1_g4_i15	24.84	161	102	7	2895	3359	66	213	5e-05	42.7
AT2G43790	Fatty Acid Elongation & Wax Biosynthesis	Mitogen-Activated Protein Kinase	MPK6	TRINITY_DN38350_c1_g4_i17	26.57	207	132	8	2970	3572	66	258	9e-10	58.2
AT2G43790	Fatty Acid Elongation & Wax Biosynthesis	Mitogen-Activated Protein Kinase	MPK6	TRINITY_DN38350_c1_g4_i19	26.57	207	132	8	2970	3572	66	258	9e-10	58.2
AT2G43790	Fatty Acid Elongation & Wax Biosynthesis	Mitogen-Activated Protein Kinase	MPK6	TRINITY_DN38350_c1_g4_i20	26.57	207	132	8	2876	3478	66	258	1e-09	57.4
AT2G43790	Fatty Acid Elongation & Wax Biosynthesis	Mitogen-Activated Protein Kinase	MPK6	TRINITY_DN55624_c0_g1_i1	30.21	96	63	2	56	343	155	246	8e-10	51.2
AT2G43790	Fatty Acid Elongation & Wax Biosynthesis	Mitogen-Activated Protein Kinase	MPK6	TRINITY_DN38946_c1_g1_i6	34.54	194	117	5	3974	3411	69	258	3e-25	105
AT2G43790	Fatty Acid Elongation & Wax Biosynthesis	Mitogen-Activated Protein Kinase	MPK6	TRINITY_DN38946_c1_g1_i8	34.54	194	117	5	3974	3411	69	258	3e-25	106
AT2G43790	Fatty Acid Elongation & Wax Biosynthesis	Mitogen-Activated Protein Kinase	MPK6	TRINITY_DN38946_c1_g1_i12	45.28	53	27	2	3566	3411	207	258	7e-13	45.1
AT2G43790	Fatty Acid Elongation & Wax Biosynthesis	Mitogen-Activated Protein Kinase	MPK6	TRINITY_DN38946_c1_g1_i13	42.37	59	32	2	3569	3396	207	264	9e-06	45.1
AT2G43790	Fatty Acid Elongation & Wax Biosynthesis	Mitogen-Activated Protein Kinase	MPK6	TRINITY_DN27409_c0_g1_i1	33.51	194	119	5	197	760	69	258	2e-22	95.5
AT2G43790	Fatty Acid Elongation & Wax Biosynthesis	Mitogen-Activated Protein Kinase	MPK6	TRINITY_DN27409_c0_g1_i2	31.95	169	105	5	197	685	69	233	5e-16	76.3
AT2G43790	Fatty Acid Elongation & Wax Biosynthesis	Mitogen-Activated Protein Kinase	MPK6	TRINITY_DN24580_c1_g1_i1	35.29	85	52	1	293	39	173	254	1e-11	55.8
AT2G43790	Fatty Acid Elongation & Wax Biosynthesis	Mitogen-Activated Protein Kinase	MPK6	TRINITY_DN36672_c1_g3_i1	25.98	204	131	8	1196	603	69	258	2e-09	55.1
AT2G43790	Fatty Acid Elongation & Wax Biosynthesis	Mitogen-Activated Protein Kinase	MPK6	TRINITY_DN36672_c1_g3_i2	25.98	204	131	8	994	401	69	258	2e-09	54.7
AT2G43790	Fatty Acid Elongation & Wax Biosynthesis	Mitogen-Activated Protein Kinase	MPK6	TRINITY_DN36672_c1_g3_i3	27.09	203	130	7	994	401	69	258	1e-09	57.8
AT2G43790	Fatty Acid Elongation & Wax Biosynthesis	Mitogen-Activated Protein Kinase	MPK6	TRINITY_DN36672_c1_g3_i4	27.09	203	130	7	994	401	69	258	1e-09	57.8
AT2G43790	Fatty Acid Elongation & Wax Biosynthesis	Mitogen-Activated Protein Kinase	MPK6	TRINITY_DN36672_c1_g3_i5	27.09	203	130	7	994	401	69	258	1e-09	57.8
AT2G43790	Fatty Acid Elongation & Wax Biosynthesis	Mitogen-Activated Protein Kinase	MPK6	TRINITY_DN36672_c1_g3_i6	27.09	203	130	7	994	401	69	258	1e-09	57.8
AT2G43790	Fatty Acid Elongation & Wax Biosynthesis	Mitogen-Activated Protein Kinase	MPK6	TRINITY_DN36672_c1_g3_i7	27.09	203	130	7	994	401	69	258	1e-09	57.8
AT2G43790	Fatty Acid Elongation & Wax Biosynthesis	Mitogen-Activated Protein Kinase	MPK6	TRINITY_DN36672_c1_g3_i8	25.98	204	131	8	994	401	69	258	2e-09	55.1
AT2G43790	Fatty Acid Elongation & Wax Biosynthesis	Mitogen-Activated Protein Kinase	MPK6	TRINITY_DN36672_c1_g3_i9	27.09	203	130	7	994	401	69	258	1e-09	57.8
AT2G43790	Fatty Acid Elongation & Wax Biosynthesis	Mitogen-Activated Protein Kinase	MPK6	TRINITY_DN36672_c1_g3_i10	25.98	204	131	8	1196	603	69	258	3e-09	54.7
AT2G43790	Fatty Acid Elongation & Wax Biosynthesis	Mitogen-Activated Protein Kinase	MPK6	TRINITY_DN36672_c1_g3_i11	27.09	203	130	7	994	401	69	258	1e-09	57.8
AT2G43790	Fatty Acid Elongation & Wax Biosynthesis	Mitogen-Activated Protein Kinase	MPK6	TRINITY_DN36694_c0_g1_i1	27.4	208	118	6	1384	848	151	354	6e-18	81.6
AT2G43790	Fatty Acid Elongation & Wax Biosynthesis	Mitogen-Activated Protein Kinase	MPK6	TRINITY_DN36694_c0_g1_i2	26.26	297	174	11	1636	848	69	354	7e-24	100
AT2G43790	Fatty Acid Elongation & Wax Biosynthesis	Mitogen-Activated Protein Kinase	MPK6	TRINITY_DN36694_c0_g1_i3	26.51	166	89	6	1304	894	192	353	1e-10	58.2
AT2G43790	Fatty Acid Elongation & Wax Biosynthesis	Mitogen-Activated Protein Kinase	MPK6	TRINITY_DN36694_c0_g1_i4	26.15	130	66	5	1196	894	225	353	8e-07	46.2
AT2G43790	Fatty Acid Elongation & Wax Biosynthesis	Mitogen-Activated Protein Kinase	MPK6	TRINITY_DN36694_c0_g1_i6	26.35	296	175	9	1727	939	69	354	8e-25	103
AT2G43790	Fatty Acid Elongation & Wax Biosynthesis	Mitogen-Activated Protein Kinase	MPK6	TRINITY_DN36694_c0_g1_i7	26.51	166	89	6	1378	968	192	353	2e-10	58.2
AT2G43790	Fatty Acid Elongation & Wax Biosynthesis	Mitogen-Activated Protein Kinase	MPK6	TRINITY_DN36613_c0_g2_i1	24.37	197	98	8	1279	1770	80	258	4e-09	54.7
AT2G43790	Fatty Acid Elongation & Wax Biosynthesis	Mitogen-Activated Protein Kinase	MPK6	TRINITY_DN36613_c0_g2_i2	24.37	197	98	8	1279	1770	80	258	4e-09	54.7
AT2G43790	Fatty Acid Elongation & Wax Biosynthesis	Mitogen-Activated Protein Kinase	MPK6	TRINITY_DN36611_c0_g2_i2	28.72	195	133	4	1923	1351	74	266	2e-15	74.3
AT2G43790	Fatty Acid Elongation & Wax Biosynthesis	Mitogen-Activated Protein Kinase	MPK6	TRINITY_DN36611_c0_g2_i3	27.56	283	168	6	1994	1248	69	348	9e-23	97.4
AT2G43790	Fatty Acid Elongation & Wax Biosynthesis	Mitogen-Activated Protein Kinase	MPK6	TRINITY_DN36611_c0_g2_i4	28.96	183	124	4	617	81	74	254	8e-14	65.1
AT2G43790	Fatty Acid Elongation & Wax Biosynthesis	Mitogen-Activated Protein Kinase	MPK6	TRINITY_DN36611_c0_g2_i5	27.56	283	168	6	1930	1184	69	348	6e-23	97.4
AT2G43790	Fatty Acid Elongation & Wax Biosynthesis	Mitogen-Activated Protein Kinase	MPK6	TRINITY_DN36611_c0_g2_i6	27.56	283	168	6	1930	1184	69	348	9e-23	97.4
AT2G43790	Fatty Acid Elongation & Wax Biosynthesis	Mitogen-Activated Protein Kinase	MPK6	TRINITY_DN36611_c0_g2_i7	27.56	283	168	6	1994	1248	69	348	8e-23	97.4
AT2G43790	Fatty Acid Elongation & Wax Biosynthesis	Mitogen-Activated Protein Kinase	MPK6	TRINITY_DN36611_c0_g2_i8	27.56	283	168	6	1930	1184	69	348	7e-23	97.4
AT2G43790	Fatty Acid Elongation & Wax Biosynthesis	Mitogen-Activated Protein Kinase	MPK6	TRINITY_DN36611_c0_g2_i11	25.94	293	176	7	1912	1136	74	359	1e-17	81.3
AT2G43790	Fatty Acid Elongation & Wax Biosynthesis	Mitogen-Activated Protein Kinase	MPK6	TRINITY_DN36611_c0_g2_i13	27.56	283	168	6	1994	1248	69	348	7e-23	97.4
AT2G43790	Fatty Acid Elongation & Wax Biosynthesis	Mitogen-Activated Protein Kinase	MPK6	TRINITY_DN36654_c3_g1_i1	33.66	101	66	1	936	637	161	261	3e-11	62
AT2G43790	Fatty Acid Elongation & Wax Biosynthesis	Mitogen-Activated Protein Kinase	MPK6	TRINITY_DN36654_c3_g1_i2	33.66	101	66	1	936	637	161	261	1e-11	62.4
AT2G43790	Fatty Acid Elongation & Wax Biosynthesis	Mitogen-Activated Protein Kinase	MPK6	TRINITY_DN36654_c3_g1_i3	26.96	204	129	4	1221	637	69	261	8e-14	69.3
AT2G43790	Fatty Acid Elongation & Wax Biosynthesis	Mitogen-Activated Protein Kinase	MPK6	TRINITY_DN36654_c3_g1_i4	26.96	204	127	5	579	1	69	261	5e-16	74.7
AT2G43790	Fatty Acid Elongation & Wax Biosynthesis	Mitogen-Activated Protein Kinase	MPK6	TRINITY_DN36654_c3_g1_i5	34.95	103	66	1	914	609	162	264	9e-14	67.4
AT2G43790	Fatty Acid Elongation & Wax Biosynthesis	Mitogen-Activated Protein Kinase	MPK6	TRINITY_DN36654_c3_g1_i6	27.54	207	130	4	1202	609	69	264	4e-15	73.2
AT2G43790	Fatty Acid Elongation & Wax Biosynthesis	Mitogen-Activated Protein Kinase	MPK6	TRINITY_DN59010_c0_g1_i1	43.33	30	17	0	214	125	319	348	0.0001	34.3
AT2G43790	Fatty Acid Elongation & Wax Biosynthesis	Mitogen-Activated Protein Kinase	MPK6	TRINITY_DN59068_c0_g1_i1	35.23	88	44	4	467	712	181	261	1e-06	46.2
AT2G43790	Fatty Acid Elongation & Wax Biosynthesis	Mitogen-Activated Protein Kinase	MPK6	TRINITY_DN37284_c1_g1_i1	34.83	89	55	1	1284	1018	150	235	2e-14	53.9
AT2G43790	Fatty Acid Elongation & Wax Biosynthesis	Mitogen-Activated Protein Kinase	MPK6	TRINITY_DN37284_c1_g1_i2	28.25	177	106	6	1515	1018	69	235	2e-16	59.7
AT2G43790	Fatty Acid Elongation & Wax Biosynthesis	Mitogen-Activated Protein Kinase	MPK6	TRINITY_DN37284_c1_g1_i3	27.84	291	163	10	1433	672	69	349	3e-22	94.4
AT2G43790	Fatty Acid Elongation & Wax Biosynthesis	Mitogen-Activated Protein Kinase	MPK6	TRINITY_DN37284_c1_g1_i4	28.25	177	106	6	1564	1067	69	235	2e-14	59.7
AT2G43790	Fatty Acid Elongation & Wax Biosynthesis	Mitogen-Activated Protein Kinase	MPK6	TRINITY_DN37284_c1_g1_i5	28.25	177	106	6	1498	1001	69	235	2e-16	59.7
AT2G43790	Fatty Acid Elongation & Wax Biosynthesis	Mitogen-Activated Protein Kinase	MPK6	TRINITY_DN37284_c1_g1_i6	30.54	203	112	5	1219	689	150	349	5e-19	86.3
AT2G43790	Fatty Acid Elongation & Wax Biosynthesis	Mitogen-Activated Protein Kinase	MPK6	TRINITY_DN37284_c1_g1_i8	28.25	177	106	6	1369	872	69	235	2e-11	60.8
AT2G43790	Fatty Acid Elongation & Wax Biosynthesis	Mitogen-Activated Protein Kinase	MPK6	TRINITY_DN37284_c1_g1_i9	30.54	203	112	5	1202	672	150	349	5e-19	86.3
AT2G43790	Fatty Acid Elongation & Wax Biosynthesis	Mitogen-Activated Protein Kinase	MPK6	TRINITY_DN37284_c1_g1_i10	34.83	89	55	1	1284	1018	150	235	2e-14	53.9
AT2G43790	Fatty Acid Elongation & Wax Biosynthesis	Mitogen-Activated Protein Kinase	MPK6	TRINITY_DN37284_c1_g1_i11	30.54	203	112	5	1219	689	150	349	5e-19	86.3
AT2G43790	Fatty Acid Elongation & Wax Biosynthesis	Mitogen-Activated Protein Kinase	MPK6	TRINITY_DN37284_c1_g1_i12	28	275	151	10	1499	786	69	333	6e-20	87.8
AT2G43790	Fatty Acid Elongation & Wax Biosynthesis	Mitogen-Activated Protein Kinase	MPK6	TRINITY_DN37284_c1_g1_i14	34.83	89	55	1	1424	1158	150	235	4e-12	53.9
AT2G43790	Fatty Acid Elongation & Wax Biosynthesis	Mitogen-Activated Protein Kinase	MPK6	TRINITY_DN37284_c1_g1_i15	28.18	291	162	10	1450	689	69	349	9e-23	95.9
AT2G43790	Fatty Acid Elongation & Wax Biosynthesis	Mitogen-Activated Protein Kinase	MPK6	TRINITY_DN37284_c1_g1_i16	28.81	177	105	6	1655	1158	69	235	1e-14	61.6
AT2G43790	Fatty Acid Elongation & Wax Biosynthesis	Mitogen-Activated Protein Kinase	MPK6	TRINITY_DN37250_c1_g2_i1	26.96	204	129	7	3168	3761	69	258	7e-11	61.6
AT2G43790	Fatty Acid Elongation & Wax Biosynthesis	Mitogen-Activated Protein Kinase	MPK6	TRINITY_DN37250_c1_g2_i2	26.96	204	129	7	3179	3772	69	258	5e-11	62
AT2G43790	Fatty Acid Elongation & Wax Biosynthesis	Mitogen-Activated Protein Kinase	MPK6	TRINITY_DN37250_c1_g2_i3	26.96	204	129	7	3269	3862	69	258	6e-11	61.6
AT2G43790	Fatty Acid Elongation & Wax Biosynthesis	Mitogen-Activated Protein Kinase	MPK6	TRINITY_DN37250_c1_g2_i7	26.96	204	129	7	3060	3653	69	258	6e-11	61.6
AT2G43790	Fatty Acid Elongation & Wax Biosynthesis	Mitogen-Activated Protein Kinase	MPK6	TRINITY_DN37288_c1_g1_i1	36.49	222	125	4	1430	789	138	351	1e-40	148
AT2G43790	Fatty Acid Elongation & Wax Biosynthesis	Mitogen-Activated Protein Kinase	MPK6	TRINITY_DN37288_c1_g1_i2	36.21	290	164	5	1541	711	69	350	3e-53	185
AT2G43790	Fatty Acid Elongation & Wax Biosynthesis	Mitogen-Activated Protein Kinase	MPK6	TRINITY_DN37288_c1_g1_i3	35.82	282	160	5	1598	792	77	350	4e-49	172
AT2G43790	Fatty Acid Elongation & Wax Biosynthesis	Mitogen-Activated Protein Kinase	MPK6	TRINITY_DN37288_c1_g1_i4	36.08	291	165	5	1718	885	69	351	1e-52	184
AT2G43790	Fatty Acid Elongation & Wax Biosynthesis	Mitogen-Activated Protein Kinase	MPK6	TRINITY_DN37288_c1_g1_i5	35.69	283	161	5	1612	803	77	351	9e-49	171
AT2G43790	Fatty Acid Elongation & Wax Biosynthesis	Mitogen-Activated Protein Kinase	MPK6	TRINITY_DN37288_c1_g1_i7	36.21	290	164	5	1541	711	69	350	2e-53	185
AT2G43790	Fatty Acid Elongation & Wax Biosynthesis	Mitogen-Activated Protein Kinase	MPK6	TRINITY_DN37288_c1_g1_i8	36.21	290	164	5	1518	688	69	350	3e-53	185
AT2G43790	Fatty Acid Elongation & Wax Biosynthesis	Mitogen-Activated Protein Kinase	MPK6	TRINITY_DN37288_c1_g1_i10	38.57	210	122	3	1505	891	77	284	6e-41	149
AT2G43790	Fatty Acid Elongation & Wax Biosynthesis	Mitogen-Activated Protein Kinase	MPK6	TRINITY_DN37288_c1_g1_i11	36.08	291	165	5	1718	885	69	351	1e-52	184
AT2G43790	Fatty Acid Elongation & Wax Biosynthesis	Mitogen-Activated Protein Kinase	MPK6	TRINITY_DN37288_c1_g1_i13	35.82	282	160	5	1612	806	77	350	5e-49	172
AT2G43790	Fatty Acid Elongation & Wax Biosynthesis	Mitogen-Activated Protein Kinase	MPK6	TRINITY_DN37288_c1_g1_i14	36.21	290	164	5	1624	794	69	350	5e-53	185
AT2G43790	Fatty Acid Elongation & Wax Biosynthesis	Mitogen-Activated Protein Kinase	MPK6	TRINITY_DN37288_c1_g1_i15	38.57	210	122	3	1491	877	77	284	6e-41	149
AT2G43790	Fatty Acid Elongation & Wax Biosynthesis	Mitogen-Activated Protein Kinase	MPK6	TRINITY_DN37288_c1_g1_i16	35.69	283	161	5	1598	789	77	351	7e-49	172
AT2G43790	Fatty Acid Elongation & Wax Biosynthesis	Mitogen-Activated Protein Kinase	MPK6	TRINITY_DN37288_c1_g1_i17	36.21	290	164	5	1518	688	69	350	2e-53	185
AT2G43790	Fatty Acid Elongation & Wax Biosynthesis	Mitogen-Activated Protein Kinase	MPK6	TRINITY_DN37288_c1_g1_i18	36.21	290	164	5	1601	771	69	350	4e-53	185
AT2G43790	Fatty Acid Elongation & Wax Biosynthesis	Mitogen-Activated Protein Kinase	MPK6	TRINITY_DN39657_c0_g1_i1	34.41	93	57	2	3	272	262	353	1e-10	53.9
AT2G43790	Fatty Acid Elongation & Wax Biosynthesis	Mitogen-Activated Protein Kinase	MPK6	TRINITY_DN54424_c0_g1_i1	31.11	45	31	0	207	73	167	211	1e-05	37.7
AT2G43790	Fatty Acid Elongation & Wax Biosynthesis	Mitogen-Activated Protein Kinase	MPK6	TRINITY_DN35244_c0_g1_i4	23.83	235	148	9	1103	408	52	258	4e-07	47.4
AT2G43790	Fatty Acid Elongation & Wax Biosynthesis	Mitogen-Activated Protein Kinase	MPK6	TRINITY_DN35244_c0_g1_i5	25.13	199	119	8	998	408	88	258	9e-07	46.6
AT2G43790	Fatty Acid Elongation & Wax Biosynthesis	Mitogen-Activated Protein Kinase	MPK6	TRINITY_DN35244_c0_g1_i6	23.83	235	148	9	1228	533	52	258	4e-07	47.8
AT2G43790	Fatty Acid Elongation & Wax Biosynthesis	Mitogen-Activated Protein Kinase	MPK6	TRINITY_DN35244_c0_g1_i7	30.48	105	55	5	722	408	172	258	2e-05	41.6
AT2G43790	Fatty Acid Elongation & Wax Biosynthesis	Mitogen-Activated Protein Kinase	MPK6	TRINITY_DN65053_c0_g1_i1	39.18	97	50	5	3	290	175	263	2e-11	55.8
AT2G43790	Fatty Acid Elongation & Wax Biosynthesis	Mitogen-Activated Protein Kinase	MPK6	TRINITY_DN65093_c0_g1_i1	42.86	56	31	1	87	254	181	235	6e-09	48.1
AT2G43790	Fatty Acid Elongation & Wax Biosynthesis	Mitogen-Activated Protein Kinase	MPK6	TRINITY_DN17975_c0_g1_i1	37.04	81	49	2	1	240	185	264	1e-11	56.6
AT2G43790	Fatty Acid Elongation & Wax Biosynthesis	Mitogen-Activated Protein Kinase	MPK6	TRINITY_DN43605_c0_g1_i1	31.58	114	75	3	442	107	171	283	2e-16	71.6
AT2G43790	Fatty Acid Elongation & Wax Biosynthesis	Mitogen-Activated Protein Kinase	MPK6	TRINITY_DN50495_c0_g1_i1	29.9	97	62	3	346	59	170	261	4e-12	58.5
AT2G43790	Fatty Acid Elongation & Wax Biosynthesis	Mitogen-Activated Protein Kinase	MPK6	TRINITY_DN50441_c0_g1_i1	45.95	37	18	1	160	50	179	213	2e-07	43.5
AT2G43790	Fatty Acid Elongation & Wax Biosynthesis	Mitogen-Activated Protein Kinase	MPK6	TRINITY_DN29227_c0_g3_i1	23.73	236	141	6	1265	579	65	268	2e-10	59.7
AT2G43790	Fatty Acid Elongation & Wax Biosynthesis	Mitogen-Activated Protein Kinase	MPK6	TRINITY_DN29227_c0_g3_i2	23.73	236	141	6	1265	579	65	268	2e-10	59.7
AT2G43790	Fatty Acid Elongation & Wax Biosynthesis	Mitogen-Activated Protein Kinase	MPK6	TRINITY_DN37894_c0_g4_i5	36	75	43	2	636	412	166	235	1e-05	41.6
AT2G43790	Fatty Acid Elongation & Wax Biosynthesis	Mitogen-Activated Protein Kinase	MPK6	TRINITY_DN37894_c0_g4_i6	36.49	74	36	3	615	412	167	235	8e-05	40.4
AT2G43790	Fatty Acid Elongation & Wax Biosynthesis	Mitogen-Activated Protein Kinase	MPK6	TRINITY_DN37894_c0_g4_i7	36.49	74	36	3	665	462	167	235	8e-05	39.3
AT2G43790	Fatty Acid Elongation & Wax Biosynthesis	Mitogen-Activated Protein Kinase	MPK6	TRINITY_DN37832_c0_g2_i1	29	300	173	9	1387	599	69	365	2e-25	105
AT2G43790	Fatty Acid Elongation & Wax Biosynthesis	Mitogen-Activated Protein Kinase	MPK6	TRINITY_DN37832_c0_g2_i2	29.58	284	158	10	1173	436	69	348	2e-23	98.6
AT2G43790	Fatty Acid Elongation & Wax Biosynthesis	Mitogen-Activated Protein Kinase	MPK6	TRINITY_DN37832_c0_g2_i3	29	300	173	9	1387	599	69	365	2e-25	105
AT2G43790	Fatty Acid Elongation & Wax Biosynthesis	Mitogen-Activated Protein Kinase	MPK6	TRINITY_DN37832_c0_g2_i5	29.47	285	159	10	1173	433	69	349	4e-23	98.6
AT2G43790	Fatty Acid Elongation & Wax Biosynthesis	Mitogen-Activated Protein Kinase	MPK6	TRINITY_DN48129_c0_g1_i1	46.2	158	80	3	1	474	235	387	4e-32	118
AT2G43790	Fatty Acid Elongation & Wax Biosynthesis	Mitogen-Activated Protein Kinase	MPK6	TRINITY_DN24089_c0_g1_i1	34.09	44	25	1	172	41	175	214	0.0002	33.9
AT2G43790	Fatty Acid Elongation & Wax Biosynthesis	Mitogen-Activated Protein Kinase	MPK6	TRINITY_DN24097_c0_g2_i1	34.86	284	174	8	1	834	72	350	2e-42	153
AT2G43790	Fatty Acid Elongation & Wax Biosynthesis	Mitogen-Activated Protein Kinase	MPK6	TRINITY_DN24097_c0_g2_i2	33.88	307	183	9	1	903	72	364	1e-42	154
AT2G43790	Fatty Acid Elongation & Wax Biosynthesis	Mitogen-Activated Protein Kinase	MPK6	TRINITY_DN30264_c0_g1_i1	30.26	195	126	6	231	800	69	258	4e-18	82.8
AT2G43790	Fatty Acid Elongation & Wax Biosynthesis	Mitogen-Activated Protein Kinase	MPK6	TRINITY_DN30264_c0_g1_i2	30.26	195	126	6	231	800	69	258	3e-18	83.2
AT2G43790	Fatty Acid Elongation & Wax Biosynthesis	Mitogen-Activated Protein Kinase	MPK6	TRINITY_DN24472_c0_g1_i1	35	80	42	4	129	368	142	211	4e-08	46.6
AT2G43790	Fatty Acid Elongation & Wax Biosynthesis	Mitogen-Activated Protein Kinase	MPK6	TRINITY_DN25298_c0_g1_i3	46.34	41	19	1	4	126	175	212	5e-07	43.1
AT2G43790	Fatty Acid Elongation & Wax Biosynthesis	Mitogen-Activated Protein Kinase	MPK6	TRINITY_DN25233_c0_g1_i1	60.43	235	91	2	1124	423	49	282	4e-104	318
AT2G43790	Fatty Acid Elongation & Wax Biosynthesis	Mitogen-Activated Protein Kinase	MPK6	TRINITY_DN25233_c0_g2_i1	57.25	255	106	3	1132	371	49	301	3e-104	318
AT2G43790	Fatty Acid Elongation & Wax Biosynthesis	Mitogen-Activated Protein Kinase	MPK6	TRINITY_DN25233_c0_g4_i1	52.31	346	161	4	1290	259	49	392	4e-127	379
AT2G43790	Fatty Acid Elongation & Wax Biosynthesis	Mitogen-Activated Protein Kinase	MPK6	TRINITY_DN27216_c0_g1_i1	26.41	284	169	8	209	949	68	348	2e-21	90.9
AT2G43790	Fatty Acid Elongation & Wax Biosynthesis	Mitogen-Activated Protein Kinase	MPK6	TRINITY_DN27216_c0_g1_i3	23.55	310	172	8	209	1030	68	348	1e-15	73.9
AT2G43790	Fatty Acid Elongation & Wax Biosynthesis	Mitogen-Activated Protein Kinase	MPK6	TRINITY_DN27216_c0_g1_i4	23.55	310	172	8	209	1030	68	348	5e-16	74.7
AT2G43790	Fatty Acid Elongation & Wax Biosynthesis	Mitogen-Activated Protein Kinase	MPK6	TRINITY_DN27291_c0_g1_i1	35.52	335	196	11	1640	660	69	391	7e-50	180
AT2G43790	Fatty Acid Elongation & Wax Biosynthesis	Mitogen-Activated Protein Kinase	MPK6	TRINITY_DN27291_c0_g1_i3	36.33	289	173	7	1708	860	69	352	8e-48	174
AT2G43790	Fatty Acid Elongation & Wax Biosynthesis	Mitogen-Activated Protein Kinase	MPK6	TRINITY_DN37113_c3_g6_i1	38.8	299	161	8	1745	858	69	348	1e-52	185
AT2G43790	Fatty Acid Elongation & Wax Biosynthesis	Mitogen-Activated Protein Kinase	MPK6	TRINITY_DN37113_c3_g6_i2	38.8	299	161	8	1745	858	69	348	3e-52	185
AT2G43790	Fatty Acid Elongation & Wax Biosynthesis	Mitogen-Activated Protein Kinase	MPK6	TRINITY_DN37113_c3_g6_i3	38.38	297	165	6	1847	960	69	348	3e-53	186
AT2G43790	Fatty Acid Elongation & Wax Biosynthesis	Mitogen-Activated Protein Kinase	MPK6	TRINITY_DN37113_c3_g6_i4	36.12	299	145	8	1197	382	69	348	3e-47	167
AT2G43790	Fatty Acid Elongation & Wax Biosynthesis	Mitogen-Activated Protein Kinase	MPK6	TRINITY_DN37113_c3_g6_i5	38.38	297	165	6	1847	960	69	348	2e-52	185
AT2G43790	Fatty Acid Elongation & Wax Biosynthesis	Mitogen-Activated Protein Kinase	MPK6	TRINITY_DN37113_c3_g6_i6	34.15	82	37	4	357	118	85	151	1e-06	42
AT2G43790	Fatty Acid Elongation & Wax Biosynthesis	Mitogen-Activated Protein Kinase	MPK6	TRINITY_DN37113_c3_g6_i7	38.8	299	161	8	1745	858	69	348	3e-53	186
AT2G43790	Fatty Acid Elongation & Wax Biosynthesis	Mitogen-Activated Protein Kinase	MPK6	TRINITY_DN37113_c3_g6_i8	38.8	299	161	8	1745	858	69	348	3e-52	186
AT2G43790	Fatty Acid Elongation & Wax Biosynthesis	Mitogen-Activated Protein Kinase	MPK6	TRINITY_DN37113_c3_g6_i9	38.8	299	161	8	1745	858	69	348	4e-52	185
AT2G43790	Fatty Acid Elongation & Wax Biosynthesis	Mitogen-Activated Protein Kinase	MPK6	TRINITY_DN37113_c3_g6_i10	40.77	233	118	6	1361	669	69	283	2e-46	166
AT2G43790	Fatty Acid Elongation & Wax Biosynthesis	Mitogen-Activated Protein Kinase	MPK6	TRINITY_DN37113_c3_g6_i11	40.85	213	121	4	1493	858	140	348	6e-41	149
AT2G43790	Fatty Acid Elongation & Wax Biosynthesis	Mitogen-Activated Protein Kinase	MPK6	TRINITY_DN37113_c3_g6_i12	40.45	220	111	6	2342	1689	69	270	2e-41	155
AT2G43790	Fatty Acid Elongation & Wax Biosynthesis	Mitogen-Activated Protein Kinase	MPK6	TRINITY_DN37113_c3_g6_i13	35.44	285	138	8	1320	547	83	348	3e-43	154
AT2G43790	Fatty Acid Elongation & Wax Biosynthesis	Mitogen-Activated Protein Kinase	MPK6	TRINITY_DN37113_c3_g6_i14	40.85	213	121	4	1017	382	140	348	8e-41	149
AT2G43790	Fatty Acid Elongation & Wax Biosynthesis	Mitogen-Activated Protein Kinase	MPK6	TRINITY_DN37113_c3_g6_i15	44.9	147	78	2	1109	669	140	283	2e-34	130
AT2G43790	Fatty Acid Elongation & Wax Biosynthesis	Mitogen-Activated Protein Kinase	MPK6	TRINITY_DN37113_c3_g6_i16	39.46	223	119	4	1337	669	77	283	1e-42	154
AT2G43790	Fatty Acid Elongation & Wax Biosynthesis	Mitogen-Activated Protein Kinase	MPK6	TRINITY_DN37113_c3_g6_i17	38.8	299	161	8	1269	382	69	348	4e-53	184
AT2G43790	Fatty Acid Elongation & Wax Biosynthesis	Mitogen-Activated Protein Kinase	MPK6	TRINITY_DN37113_c3_g6_i18	40.45	220	111	6	1304	651	69	270	1e-42	155
AT2G43790	Fatty Acid Elongation & Wax Biosynthesis	Mitogen-Activated Protein Kinase	MPK6	TRINITY_DN37113_c3_g6_i19	40.78	179	90	4	1187	651	108	270	4e-37	137
AT2G43790	Fatty Acid Elongation & Wax Biosynthesis	Mitogen-Activated Protein Kinase	MPK6	TRINITY_DN37113_c3_g6_i20	38.38	297	165	6	1847	960	69	348	4e-52	185
AT2G43790	Fatty Acid Elongation & Wax Biosynthesis	Mitogen-Activated Protein Kinase	MPK6	TRINITY_DN37113_c3_g6_i21	44.78	134	71	2	1052	651	140	270	9e-31	119
AT2G43790	Fatty Acid Elongation & Wax Biosynthesis	Mitogen-Activated Protein Kinase	MPK6	TRINITY_DN37113_c3_g6_i22	37.72	289	162	6	1245	382	77	348	3e-49	172
AT2G43790	Fatty Acid Elongation & Wax Biosynthesis	Mitogen-Activated Protein Kinase	MPK6	TRINITY_DN37113_c3_g6_i23	39.62	212	108	6	1280	651	77	270	4e-39	144
AT2G43790	Fatty Acid Elongation & Wax Biosynthesis	Mitogen-Activated Protein Kinase	MPK6	TRINITY_DN25079_c1_g1_i1	43.48	46	23	1	123	260	173	215	9e-07	41.6
AT2G43790	Fatty Acid Elongation & Wax Biosynthesis	Mitogen-Activated Protein Kinase	MPK6	TRINITY_DN30523_c0_g1_i1	63.64	22	8	0	182	247	69	90	2e-05	37
AT2G43790	Fatty Acid Elongation & Wax Biosynthesis	Mitogen-Activated Protein Kinase	MPK6	TRINITY_DN30523_c0_g2_i1	63.64	22	8	0	612	677	69	90	0.0003	37
AT2G43790	Fatty Acid Elongation & Wax Biosynthesis	Mitogen-Activated Protein Kinase	MPK6	TRINITY_DN30523_c0_g2_i2	63.64	22	8	0	534	599	69	90	0.0002	37
AT2G43790	Fatty Acid Elongation & Wax Biosynthesis	Mitogen-Activated Protein Kinase	MPK6	TRINITY_DN16807_c0_g1_i1	41.94	31	18	0	2	94	325	355	0.002	32.3
AT2G43790	Fatty Acid Elongation & Wax Biosynthesis	Mitogen-Activated Protein Kinase	MPK6	TRINITY_DN15003_c0_g1_i1	66.36	107	35	1	320	3	35	141	3e-46	155
AT2G43790	Fatty Acid Elongation & Wax Biosynthesis	Mitogen-Activated Protein Kinase	MPK6	TRINITY_DN34147_c0_g2_i1	31.19	202	133	4	117	710	69	268	2e-22	95.9
AT2G43790	Fatty Acid Elongation & Wax Biosynthesis	Mitogen-Activated Protein Kinase	MPK6	TRINITY_DN38546_c2_g1_i1	36.75	283	168	7	1170	340	66	343	4e-46	165
AT2G43790	Fatty Acid Elongation & Wax Biosynthesis	Mitogen-Activated Protein Kinase	MPK6	TRINITY_DN38546_c2_g1_i2	35.89	287	173	7	1199	357	69	350	2e-46	166
AT2G43790	Fatty Acid Elongation & Wax Biosynthesis	Mitogen-Activated Protein Kinase	MPK6	TRINITY_DN38546_c2_g1_i3	33.82	136	82	5	1116	724	66	198	1e-29	72.8
AT2G43790	Fatty Acid Elongation & Wax Biosynthesis	Mitogen-Activated Protein Kinase	MPK6	TRINITY_DN38546_c2_g3_i1	38.03	213	127	3	1336	707	140	350	3e-35	134
AT2G43790	Fatty Acid Elongation & Wax Biosynthesis	Mitogen-Activated Protein Kinase	MPK6	TRINITY_DN38546_c2_g4_i1	35.42	288	173	8	1576	734	69	350	3e-43	157
AT2G43790	Fatty Acid Elongation & Wax Biosynthesis	Mitogen-Activated Protein Kinase	MPK6	TRINITY_DN38546_c2_g4_i2	36.57	216	131	4	1098	457	139	350	1e-35	132
AT2G43790	Fatty Acid Elongation & Wax Biosynthesis	Mitogen-Activated Protein Kinase	MPK6	TRINITY_DN38546_c2_g4_i3	35.42	288	173	8	1494	652	69	350	4e-43	157
AT2G43790	Fatty Acid Elongation & Wax Biosynthesis	Mitogen-Activated Protein Kinase	MPK6	TRINITY_DN38546_c2_g4_i4	35.46	282	171	7	1479	652	74	350	6e-43	154
AT2G43790	Fatty Acid Elongation & Wax Biosynthesis	Mitogen-Activated Protein Kinase	MPK6	TRINITY_DN38546_c2_g4_i5	35.42	288	173	8	1573	731	69	350	4e-44	158
AT2G43790	Fatty Acid Elongation & Wax Biosynthesis	Mitogen-Activated Protein Kinase	MPK6	TRINITY_DN38546_c2_g3_i2	36.93	287	170	7	1549	707	69	350	3e-46	166
AT2G43790	Fatty Acid Elongation & Wax Biosynthesis	Mitogen-Activated Protein Kinase	MPK6	TRINITY_DN38546_c2_g4_i7	35.42	288	173	8	1494	652	69	350	2e-43	157
AT2G43790	Fatty Acid Elongation & Wax Biosynthesis	Mitogen-Activated Protein Kinase	MPK6	TRINITY_DN38546_c2_g4_i9	35.89	287	173	7	1573	731	69	350	2e-45	162
AT2G43790	Fatty Acid Elongation & Wax Biosynthesis	Mitogen-Activated Protein Kinase	MPK6	TRINITY_DN35699_c1_g1_i3	24.65	284	171	8	1223	492	69	349	1e-16	78.6
AT2G43790	Fatty Acid Elongation & Wax Biosynthesis	Mitogen-Activated Protein Kinase	MPK6	TRINITY_DN35699_c1_g1_i4	24.65	284	171	8	1332	601	69	349	1e-16	78.2
AT2G43790	Fatty Acid Elongation & Wax Biosynthesis	Mitogen-Activated Protein Kinase	MPK6	TRINITY_DN35699_c1_g1_i5	24.65	284	171	8	1220	489	69	349	1e-16	78.2
AT2G43790	Fatty Acid Elongation & Wax Biosynthesis	Mitogen-Activated Protein Kinase	MPK6	TRINITY_DN35699_c1_g1_i6	24.65	284	171	8	1335	604	69	349	1e-16	78.6
AT2G43790	Fatty Acid Elongation & Wax Biosynthesis	Mitogen-Activated Protein Kinase	MPK6	TRINITY_DN35699_c1_g2_i1	25.35	284	169	8	1237	506	69	349	1e-19	86.3
[truncated: 11,755 more rows]
