# Supplementary material for: Comparative transcriptome analysis of cultivated and wild seeds of Salvia hispanica (chia)
Source: Sci Rep. 2019 Jul 5;9:9761. doi: 10.1038/s41598-019-45895-5 (PMC6611817; doi:10.1038/s41598-019-45895-5)
Supplement: Supplementary file 6 — Supplementary Table S6 [file 41598_2019_45895_MOESM6_ESM.xlsx]

## Sheet: Hoja1
Supplementary Table S6. Details of transcripts differentially expressed between cultivated and wild accessions.
Cultivated vs Wild
Transcript	SwissProt ID	baseMean	log2FoldChange	lfcSE	stat	pvalue	padj
TRINITY_DN36111_c0_g1_i5	MSH3_ARATH	131.573	-10.793	1.18478	-9.10972	8.26e-20	5.98e-15
TRINITY_DN30945_c0_g2_i1	U73C1_ARATH	100.665	9.90435	1.13793	8.70383	3.21e-18	7.75e-14
TRINITY_DN38238_c0_g2_i2	QKIL2_ARATH	127.507	-10.747	1.23097	-8.73048	2.54e-18	7.75e-14
TRINITY_DN37177_c0_g2_i5	ADNT1_ARATH	32.3258	-4.68753	0.565328	-8.29171	1.12e-16	2.02e-12
TRINITY_DN35248_c0_g1_i11	CCS_ARATH	51.8716	8.94855	1.14472	7.81721	5.4e-15	5.59e-11
TRINITY_DN35588_c0_g1_i4	PRSP1_SPIOL	193.275	-11.3476	1.46764	-7.73187	1.06e-14	8.53e-11
TRINITY_DN35795_c0_g1_i2	CBP1_ORYSJ	29.312	-8.62592	1.13165	-7.6224	2.49e-14	1.8e-10
TRINITY_DN31684_c2_g1_i3	11SB_CUCMA	56035.4	-10.3101	1.36519	-7.55218	4.28e-14	2.82e-10
TRINITY_DN33570_c0_g1_i3	BH096_ARATH	135.909	-25.1504	3.3837	-7.4328	1.06e-13	6.42e-10
TRINITY_DN38425_c0_g1_i10	SAD2H_ARATH	28.43	-8.58608	1.15726	-7.4193	1.18e-13	6.56e-10
TRINITY_DN32838_c0_g2_i3	Y5872_ARATH	122.849	-10.6936	1.45582	-7.34542	2.05e-13	9.91e-10
TRINITY_DN28974_c0_g1_i2	ELP2_ARATH	78.512	9.54632	1.3126	7.27286	3.52e-13	1.3e-09
TRINITY_DN37982_c2_g1_i17	2AB2C_ARATH	94.8608	-24.6451	3.38384	-7.28319	3.26e-13	1.3e-09
TRINITY_DN36205_c1_g1_i3	GALE2_CYATE	26.4241	-8.478	1.17243	-7.23115	4.79e-13	1.65e-09
TRINITY_DN38349_c0_g1_i3	5GT_VERHY	80.7422	-24.4307	3.38392	-7.21964	5.21e-13	1.72e-09
TRINITY_DN37489_c1_g1_i4	NUP1_ARATH	151.58	24.1439	3.38358	7.13561	9.64e-13	3.03e-09
TRINITY_DN33311_c0_g1_i3	P2C08_ORYSJ	182.233	-11.2626	1.58928	-7.08664	1.37e-12	3.98e-09
TRINITY_DN27553_c0_g1_i1	GRS17_ARATH	124.03	23.8638	3.38362	7.05274	1.75e-12	4.89e-09
TRINITY_DN35858_c2_g1_i6	YAO_ORYSJ	117.515	23.7936	3.38363	7.03195	2.04e-12	5.46e-09
TRINITY_DN32328_c0_g1_i2	CLPP4_ARATH	409.063	1.16225	0.166366	6.98612	2.83e-12	7.31e-09
TRINITY_DN38187_c0_g2_i4	M810_ARATH	27.5111	8.03333	1.1721	6.85382	7.19e-12	1.74e-08
TRINITY_DN22040_c0_g1_i1	NIP1_ARATH	768.122	-1.01085	0.14878	-6.79428	1.09e-11	2.54e-08
TRINITY_DN37508_c1_g1_i14	RFC2_ORYSJ	35.7114	8.41045	1.24568	6.7517	1.46e-11	3.27e-08
TRINITY_DN38949_c2_g1_i6	PATL3_ARATH	27.0333	-8.51097	1.26106	-6.74904	1.49e-11	3.27e-08
TRINITY_DN37864_c1_g1_i2	NTRC_ORYSJ	25.7507	7.93764	1.18227	6.71393	1.89e-11	4.04e-08
TRINITY_DN36832_c0_g1_i13	RH15_ARATH	14.8124	-7.64561	1.14294	-6.68942	2.24e-11	4.64e-08
TRINITY_DN37587_c0_g1_i23	PUS6_ARATH	25.9182	-8.44748	1.26696	-6.66755	2.6e-11	5.23e-08
TRINITY_DN37499_c3_g1_i10	CRK10_ARATH	33.7162	8.32752	1.2504	6.65991	2.74e-11	5.36e-08
TRINITY_DN35347_c0_g1_i3	SPL14_ARATH	37.0503	8.46334	1.27901	6.6171	3.66e-11	6.98e-08
TRINITY_DN38306_c0_g1_i5	EIF3A_TOBAC	25.9949	-3.22687	0.490727	-6.5757	4.84e-11	8.99e-08
TRINITY_DN38191_c0_g1_i7	Y1133_ARATH	124.859	10.2155	1.56086	6.54479	5.96e-11	1.08e-07
TRINITY_DN36809_c0_g4_i14	CYSEP_RICCO	18.1685	7.43744	1.14049	6.52124	6.97e-11	1.23e-07
TRINITY_DN38191_c0_g1_i4	Y1133_ARATH	69.6541	7.32382	1.12703	6.49835	8.12e-11	1.37e-07
TRINITY_DN38383_c1_g1_i3	VAC14_ARATH	22.8314	-8.26527	1.27433	-6.48597	8.82e-11	1.45e-07
TRINITY_DN36326_c0_g1_i2	RL8_SOLLC	798.626	0.999013	0.154366	6.4717	9.69e-11	1.56e-07
TRINITY_DN38802_c0_g1_i4	NU98A_ARATH	47.6223	8.82431	1.38105	6.38955	1.66e-10	2.62e-07
TRINITY_DN35248_c0_g1_i4	CCS_ARATH	60.8754	9.17896	1.44896	6.33486	2.38e-10	3.64e-07
TRINITY_DN37043_c2_g1_i3	WDR5A_ARATH	71.3067	-7.39106	1.16832	-6.32622	2.51e-10	3.71e-07
TRINITY_DN36384_c0_g1_i3	ODP25_ARATH	17.6196	-7.89681	1.26088	-6.26292	3.78e-10	5.43e-07
TRINITY_DN33946_c0_g1_i7	TPP2_ARATH	27.7289	-8.54408	1.36921	-6.24013	4.37e-10	6.05e-07
TRINITY_DN37027_c0_g1_i3	PLP6_ARATH	33.5628	8.32037	1.3371	6.22269	4.89e-10	6.44e-07
TRINITY_DN38517_c0_g2_i10	CALSA_ARATH	20.7813	-8.1269	1.30565	-6.22441	4.83e-10	6.44e-07
TRINITY_DN29999_c0_g1_i3	DSLE_ARATH	115.992	2.24996	0.361964	6.21597	5.1e-10	6.6e-07
TRINITY_DN37877_c1_g2_i4	ODP21_ARATH	18.8757	7.48806	1.21653	6.15526	7.5e-10	9.53e-07
TRINITY_DN37894_c0_g4_i3	Y2913_ARATH	21.6357	-8.1883	1.33608	-6.12859	8.87e-10	1.11e-06
TRINITY_DN36296_c1_g1_i2	SRO5_ARATH	16.5316	-7.79967	1.2847	-6.07119	1.27e-09	1.56e-06
TRINITY_DN38383_c1_g1_i10	VAC14_ARATH	13.4416	6.99913	1.15395	6.06537	1.32e-09	1.59e-06
TRINITY_DN34456_c0_g3_i10	QCR9_SOLTU	31.9843	6.16313	1.01684	6.06103	1.35e-09	1.61e-06
TRINITY_DN38693_c0_g1_i9	NADE_ARATH	12.8563	6.93828	1.14546	6.05719	1.39e-09	1.62e-06
TRINITY_DN34758_c0_g1_i7	PR40A_ARATH	16.9425	7.33275	1.21324	6.04392	1.5e-09	1.73e-06
TRINITY_DN32604_c0_g1_i3	WAKLH_ARATH	18.625	7.47139	1.24106	6.02014	1.74e-09	1.97e-06
TRINITY_DN38172_c5_g1_i6	PCL1_ARATH	19.8119	7.55835	1.26211	5.98865	2.12e-09	2.36e-06
TRINITY_DN34699_c0_g1_i2	PPP5_ARATH	52.6028	-9.46952	1.5846	-5.97596	2.29e-09	2.51e-06
TRINITY_DN35369_c0_g1_i2	AROA_PETHY	22.4175	7.73762	1.297	5.96577	2.43e-09	2.63e-06
TRINITY_DN37192_c1_g1_i7	PSA_ARATH	33.1532	8.30297	1.40427	5.91267	3.37e-09	3.53e-06
TRINITY_DN38262_c0_g1_i10	NHX6_ARATH	13.3615	6.99042	1.18666	5.89085	3.84e-09	3.92e-06
TRINITY_DN34751_c0_g1_i1	TONS_ARATH	18.3771	7.45273	1.26631	5.8854	3.97e-09	3.99e-06
TRINITY_DN34785_c1_g4_i1	NYC1_ORYSJ	9.70619	-7.04053	1.20118	-5.86132	4.59e-09	4.49e-06
TRINITY_DN35137_c0_g1_i2	FKB62_ARATH	13.4987	7.00593	1.20022	5.8372	5.31e-09	5.13e-06
TRINITY_DN35171_c1_g1_i3	P2C58_ARATH	21.0751	-8.15119	1.39767	-5.83198	5.48e-09	5.22e-06
TRINITY_DN37508_c1_g1_i7	FBK92_ARATH	1284.95	-7.43011	1.28122	-5.79924	6.66e-09	6.19e-06
TRINITY_DN26527_c0_g2_i2	TRL2_ORYSJ	14.5427	7.11141	1.23872	5.74093	9.42e-09	8.02e-06
TRINITY_DN38517_c0_g2_i2	CALSA_ARATH	17.3829	7.37193	1.28892	5.71945	1.07e-08	9e-06
TRINITY_DN34732_c0_g1_i3	ABA2_NICPL	12.4454	6.88826	1.21507	5.66903	1.44e-08	1.16e-05
TRINITY_DN35293_c1_g3_i10	MLO8_ARATH	8.9131	-6.9057	1.21855	-5.66716	1.45e-08	1.16e-05
TRINITY_DN33662_c0_g1_i3	HA22E_ARATH	1479.09	-2.82653	0.499916	-5.65401	1.57e-08	1.23e-05
TRINITY_DN36518_c0_g1_i7	LDL3_ARATH	14.8492	7.14441	1.2652	5.64688	1.63e-08	1.27e-05
TRINITY_DN38218_c2_g1_i13	NDOR1_ARATH	15.417	7.19857	1.27793	5.63298	1.77e-08	1.35e-05
TRINITY_DN33378_c0_g1_i8	C3H17_ORYSJ	10.197	6.59881	1.17311	5.62503	1.85e-08	1.4e-05
TRINITY_DN37325_c2_g2_i5	CAP10_ARATH	12.751	6.92756	1.23531	5.60795	2.05e-08	1.53e-05
TRINITY_DN31992_c0_g1_i1	BAG8_ARATH	13.7456	7.03359	1.26191	5.57379	2.49e-08	1.83e-05
TRINITY_DN37479_c0_g2_i2	Y7633_ORYSJ	12.7934	6.92696	1.24344	5.57078	2.54e-08	1.83e-05
TRINITY_DN38508_c4_g2_i26	COB22_ARATH	8.31541	-6.81587	1.22319	-5.57224	2.51e-08	1.83e-05
TRINITY_DN38036_c1_g1_i4	DCP5_ARATH	8.36467	-6.82597	1.22635	-5.56609	2.61e-08	1.85e-05
TRINITY_DN35529_c0_g1_i4	MPCP3_ARATH	45.6454	6.70228	1.21396	5.52098	3.37e-08	2.28e-05
TRINITY_DN37246_c0_g2_i9	BZP16_ARATH	24.2254	7.85137	1.4218	5.52213	3.35e-08	2.28e-05
TRINITY_DN38903_c1_g2_i5	TC120_ARATH	15.4263	7.19887	1.3038	5.52148	3.36e-08	2.28e-05
TRINITY_DN37509_c0_g1_i11	RH15_ARATH	67.8783	-4.77259	0.8669	-5.50535	3.68e-08	2.47e-05
TRINITY_DN29004_c0_g1_i2	SC15B_ARATH	29.9554	8.15654	1.48589	5.48931	4.03e-08	2.65e-05
TRINITY_DN28818_c0_g1_i4	GLYT3_ARATH	11.9969	6.83804	1.2486	5.47657	4.34e-08	2.8e-05
TRINITY_DN30609_c0_g1_i2	DRPF_CRAPL	37721.4	-0.949988	0.174231	-5.45245	4.97e-08	3.16e-05
TRINITY_DN38803_c0_g1_i2	SEC8_ARATH	8.77255	6.38341	1.1862	5.38141	7.39e-08	4.62e-05
TRINITY_DN37287_c1_g1_i13	RAN3_ARATH	2626.09	1.68393	0.313448	5.37228	7.77e-08	4.81e-05
TRINITY_DN38249_c0_g2_i9	GUFP_VITVI	229.04	1.01524	0.189521	5.35686	8.47e-08	5.2e-05
TRINITY_DN36605_c0_g1_i2	HIP26_ARATH	15.597	7.21358	1.35104	5.33927	9.33e-08	5.68e-05
TRINITY_DN35536_c3_g2_i13	AGO4B_ORYSJ	57.6065	9.09964	1.71041	5.32014	1.04e-07	6.21e-05
TRINITY_DN35360_c2_g2_i17	ITN1_ARATH	19.6064	5.4757	1.03031	5.31463	1.07e-07	6.3e-05
TRINITY_DN37840_c0_g1_i9	NNRD_VITVI	14.5634	-7.61433	1.43276	-5.31446	1.07e-07	6.3e-05
TRINITY_DN38081_c1_g1_i1	SNF4_ARATH	7.52455	6.16298	1.16292	5.29956	1.16e-07	6.78e-05
TRINITY_DN38601_c0_g1_i4	SMG7_ARATH	19.8456	7.56141	1.42758	5.29666	1.18e-07	6.83e-05
TRINITY_DN37924_c1_g3_i1	BUP1_ARATH	40.8622	-9.10628	1.72639	-5.27475	1.33e-07	7.58e-05
TRINITY_DN37879_c0_g1_i14	PP325_ARATH	11.4384	-7.26834	1.3785	-5.27266	1.34e-07	7.61e-05
TRINITY_DN38381_c2_g2_i2	ALAT2_ARATH	578.58	-5.73197	1.08864	-5.26525	1.4e-07	7.8e-05
TRINITY_DN38105_c1_g2_i3	OXA1_ARATH	9.22125	6.46077	1.22782	5.26199	1.43e-07	7.88e-05
TRINITY_DN37369_c0_g2_i1	HSF30_SOLPE	192.153	-7.27258	1.38773	-5.24062	1.6e-07	8.65e-05
TRINITY_DN35583_c0_g1_i6	PCKA_ARATH	946.785	-13.64	2.61523	-5.2156	1.83e-07	9.83e-05
TRINITY_DN38279_c1_g1_i7	HUA2_ARATH	22.5951	7.75014	1.48642	5.21395	1.85e-07	9.85e-05
TRINITY_DN38422_c2_g2_i2	DCUP1_ARATH	8.59964	-6.85827	1.31646	-5.20961	1.89e-07	0.000100055
TRINITY_DN38969_c0_g2_i2	ACEA_SOLLC	11.9205	-4.53394	0.870557	-5.20809	1.91e-07	0.000100149
TRINITY_DN36578_c2_g3_i8	AVP_VIGRR	7.42336	6.14632	1.18307	5.19522	2.04e-07	0.000105801
TRINITY_DN38081_c1_g1_i12	SNF4_ARATH	8.38474	6.31621	1.21761	5.18739	2.13e-07	0.000109559
TRINITY_DN29739_c0_g1_i1	U85A8_STERE	363.544	-1.9762	0.381545	-5.17948	2.23e-07	0.000113507
TRINITY_DN21167_c0_g1_i1	CBSX3_ARATH	2179.4	-0.655078	0.126885	-5.16277	2.43e-07	0.000123256
TRINITY_DN31414_c1_g2_i10	SFH8_ARATH	68.3629	-9.84792	1.90837	-5.16038	2.46e-07	0.000123971
TRINITY_DN32365_c0_g1_i1	DSP4_CASSA	9.29149	-6.97335	1.35202	-5.15771	2.5e-07	0.000124886
TRINITY_DN37521_c1_g1_i8	NAC82_ARATH	338.111	1.46052	0.283249	5.15632	2.52e-07	0.000124954
TRINITY_DN37979_c2_g3_i9	PTR49_ARATH	10.1681	6.59711	1.28492	5.13425	2.83e-07	0.000139588
TRINITY_DN36552_c2_g3_i7	PUX7_ARATH	20.1535	6.10965	1.19168	5.12694	2.94e-07	0.000144131
TRINITY_DN38811_c1_g1_i4	PM1_SOYBN	123.901	-9.3117	1.81894	-5.11931	3.07e-07	0.000149079
TRINITY_DN4745_c0_g1_i1	NAC72_ARATH	186.018	-1.07366	0.209998	-5.11272	3.18e-07	0.000153354
TRINITY_DN34751_c0_g1_i2	TONS_ARATH	10.3229	6.62118	1.2992	5.09635	3.46e-07	0.000166108
TRINITY_DN37640_c1_g2_i17	SR45A_ARATH	79.3775	-4.30104	0.850023	-5.05991	4.19e-07	0.000198585
TRINITY_DN37206_c1_g1_i3	ASPL1_ARATH	79.9567	-4.73258	0.940169	-5.03376	4.81e-07	0.000223328
TRINITY_DN38511_c0_g1_i6	VIP2_ARATH	30.1376	-3.37128	0.677391	-4.97687	6.46e-07	0.000292562
TRINITY_DN24838_c0_g2_i1	PRPX_HORVU	58.8565	-8.90736	1.79116	-4.97295	6.59e-07	0.000293652
TRINITY_DN32324_c0_g2_i4	ACR10_ARATH	9.41971	6.49034	1.30499	4.97348	6.58e-07	0.000293652
TRINITY_DN38103_c2_g2_i5	EIN3_ARATH	377.349	-12.3129	2.47617	-4.97255	6.61e-07	0.000293652
TRINITY_DN37587_c0_g1_i8	PUS6_ARATH	28.2031	6.58697	1.32529	4.97022	6.69e-07	0.000295382
TRINITY_DN36797_c1_g2_i28	GPX8_ARATH	173.504	-10.4697	2.11004	-4.96186	6.98e-07	0.00030285
TRINITY_DN38458_c1_g1_i7	FRL4A_ARATH	274.416	-8.20586	1.65572	-4.95607	7.19e-07	0.000308319
TRINITY_DN38498_c6_g1_i11	RBP47_NICPL	226.366	-2.33174	0.470411	-4.9568	7.17e-07	0.000308319
TRINITY_DN37938_c0_g1_i3	C3H30_ARATH	22.9515	-8.27617	1.67357	-4.94523	7.61e-07	0.00032217
TRINITY_DN38738_c2_g3_i4	CUTA_ARATH	12.1801	6.85684	1.38691	4.94398	7.65e-07	0.000322355
TRINITY_DN32803_c0_g1_i1	CRR11_ARATH	199.82	-3.95749	0.801417	-4.93811	7.89e-07	0.000330286
TRINITY_DN37059_c1_g1_i10	ANM15_ARATH	8.53644	-6.11084	1.24246	-4.91833	8.73e-07	0.00036337
TRINITY_DN37508_c1_g1_i2	RFC4_ARATH	386.252	-6.96063	1.41782	-4.90937	9.14e-07	0.000376052
TRINITY_DN34751_c0_g1_i5	TONS_ARATH	9.80115	-7.04627	1.43706	-4.90325	9.43e-07	0.000385775
TRINITY_DN34188_c0_g2_i1	LET12_SOLLC	10.2897	-7.1116	1.45153	-4.89939	9.61e-07	0.000391216
TRINITY_DN36525_c0_g1_i13	PDRP1_ORYSJ	8.03894	6.25843	1.28207	4.8815	1.05e-06	0.000426061
TRINITY_DN38219_c0_g1_i4	IF2A_ARATH	108.663	3.09165	0.636287	4.85889	1.18e-06	0.000472413
TRINITY_DN35583_c0_g1_i10	PCKA_ARATH	246.947	-11.7012	2.41052	-4.85425	1.21e-06	0.00047654
TRINITY_DN38477_c1_g1_i10	ERDL7_ARATH	5.98233	5.82962	1.20127	4.85288	1.22e-06	0.00047654
TRINITY_DN38503_c2_g2_i11	UGPI6_ARATH	13.8449	7.04187	1.45033	4.85537	1.2e-06	0.00047654
TRINITY_DN37973_c2_g2_i3	SCL9_ARATH	5.83894	-6.29601	1.30054	-4.84106	1.29e-06	0.000497603
TRINITY_DN25607_c0_g1_i1	WRK22_ARATH	38.4223	1.43036	0.29611	4.83051	1.36e-06	0.000519196
TRINITY_DN28201_c0_g2_i1	ALMT9_ARATH	60.6207	-8.18344	1.69879	-4.81723	1.46e-06	0.000552062
TRINITY_DN37851_c1_g1_i2	SLK3_ARATH	12.6726	6.91565	1.43833	4.80812	1.52e-06	0.000571824
TRINITY_DN34725_c0_g1_i8	AGUA_ARATH	9.20696	-6.95503	1.44784	-4.80373	1.56e-06	0.000578511
TRINITY_DN38786_c3_g3_i9	ARFA_ORYSJ	9.83746	6.54825	1.3663	4.79268	1.65e-06	0.000608218
TRINITY_DN38359_c2_g4_i12	FRS5_ARATH	33.736	-8.83003	1.84289	-4.79139	1.66e-06	0.000609014
TRINITY_DN38645_c1_g1_i14	PTBP3_ARATH	20.7466	-6.64411	1.38854	-4.78496	1.71e-06	0.000625657
TRINITY_DN357_c0_g1_i1	BH137_ARATH	26.3495	-2.69974	0.564965	-4.77859	1.77e-06	0.00064256
TRINITY_DN35643_c0_g1_i15	RBL11_ARATH	487.609	-0.694378	0.145437	-4.77443	1.8e-06	0.000649935
TRINITY_DN38214_c1_g2_i11	TWIH_ARATH	5.47971	5.70748	1.19571	4.77329	1.81e-06	0.000649935
TRINITY_DN38114_c0_g5_i5	ITPK3_ORYSJ	67.7809	-2.58479	0.542685	-4.76296	1.91e-06	0.000680013
TRINITY_DN38371_c0_g1_i4	CCR4F_ARATH	25.8413	5.4416	1.1428	4.76163	1.92e-06	0.000680013
TRINITY_DN18377_c0_g2_i1	GSTU7_ARATH	370.089	-5.34744	1.12875	-4.73748	2.16e-06	0.000746412
TRINITY_DN34038_c0_g1_i2	SYYM_ARATH	11.9054	6.82554	1.44184	4.73391	2.2e-06	0.00075609
TRINITY_DN32004_c0_g1_i1	RAY1_ARATH	6.76903	6.01387	1.27302	4.72408	2.31e-06	0.000786136
TRINITY_DN31822_c0_g1_i4	CSE_ARATH	22.0117	-5.41272	1.14678	-4.71991	2.36e-06	0.00079866
TRINITY_DN37508_c1_g1_i5	FBK92_ARATH	1265.71	-5.15228	1.09324	-4.71284	2.44e-06	0.000823033
TRINITY_DN35641_c1_g1_i2	APX1_ARATH	378.295	1.13837	0.24177	4.70846	2.5e-06	0.000837025
TRINITY_DN35113_c0_g1_i7	HMG14_ARATH	8.65842	-6.86316	1.4588	-4.70467	2.54e-06	0.000841375
TRINITY_DN37938_c1_g2_i2	C3H30_ARATH	25.9531	-7.72479	1.65466	-4.66851	3.03e-06	0.000976728
TRINITY_DN38116_c1_g1_i6	NOC2L_ARATH	62.8017	-3.29353	0.706262	-4.66332	3.11e-06	0.000992875
TRINITY_DN29977_c0_g1_i3	RIN4_ARATH	55.6626	-1.85144	0.397366	-4.65928	3.17e-06	0.00100208
TRINITY_DN38141_c0_g3_i20	EIN3_ARATH	32.2308	-8.76282	1.89257	-4.63012	3.65e-06	0.00114104
TRINITY_DN28201_c0_g1_i1	ALMT9_ARATH	13.1105	-7.46922	1.61462	-4.62598	3.73e-06	0.00115657
TRINITY_DN35385_c0_g1_i2	MD36A_ARATH	1219.68	0.799295	0.173022	4.6196	3.84e-06	0.00118
TRINITY_DN38576_c1_g1_i6	ALA1_ARATH	59.1559	1.8313	0.396493	4.61874	3.86e-06	0.00118
TRINITY_DN38458_c1_g1_i6	FRL4A_ARATH	686.168	-8.05883	1.74787	-4.61067	4.01e-06	0.00122161
TRINITY_DN36797_c1_g2_i29	GPX8_ARATH	11.3947	5.26992	1.14568	4.59981	4.23e-06	0.00127102
TRINITY_DN27604_c0_g3_i1	PCAP1_ARATH	6.12648	-6.36086	1.38465	-4.59384	4.35e-06	0.00129645
TRINITY_DN35510_c0_g1_i4	RPD1_ARATH	11.1261	-7.22788	1.57364	-4.5931	4.37e-06	0.00129645
TRINITY_DN36365_c1_g2_i4	FATB_GOSHI	207.635	-1.04602	0.228126	-4.58529	4.53e-06	0.00134043
TRINITY_DN36885_c1_g2_i8	TGA21_TOBAC	30.1889	5.5732	1.21669	4.58063	4.64e-06	0.00135955
TRINITY_DN38581_c0_g1_i3	ERCC2_ARATH	139.049	1.36501	0.298165	4.57802	4.69e-06	0.00137105
TRINITY_DN37963_c1_g1_i4	GALS1_ARATH	17.3497	3.11986	0.681737	4.57634	4.73e-06	0.00137652
TRINITY_DN38275_c0_g1_i12	SYTM1_ARATH	116.434	-10.6165	2.32709	-4.56214	5.06e-06	0.00144403
TRINITY_DN38562_c0_g1_i16	SF3A1_ARATH	10.336	-7.12945	1.56249	-4.56289	5.05e-06	0.00144403
TRINITY_DN36809_c0_g4_i17	CEP1_ARATH	22.1668	7.72222	1.69514	4.5555	5.23e-06	0.00147877
TRINITY_DN35643_c0_g1_i11	RBL11_ARATH	6.55518	5.96518	1.31242	4.54517	5.49e-06	0.00153246
TRINITY_DN37283_c0_g4_i8	RS193_ARATH	537.127	-1.95987	0.431241	-4.54473	5.5e-06	0.00153246
TRINITY_DN37481_c1_g3_i11	TBP2_MAIZE	92.6529	-4.31836	0.951038	-4.54068	5.61e-06	0.00155622
TRINITY_DN38918_c1_g2_i10	C3H24_ARATH	14.9593	7.15487	1.57658	4.53822	5.67e-06	0.00156851
TRINITY_DN31624_c0_g1_i11	RPF2_ORYSJ	4.56246	-5.93256	1.31224	-4.52092	6.16e-06	0.00167669
TRINITY_DN38203_c0_g3_i1	U74E1_ARATH	114.383	-2.47612	0.548558	-4.51387	6.37e-06	0.0017205
TRINITY_DN35315_c0_g2_i3	CRTSO_SOLLC	12.711	6.91818	1.53407	4.5097	6.49e-06	0.00174167
TRINITY_DN34515_c0_g1_i2	TRL11_ARATH	143.187	-10.915	2.42654	-4.49817	6.85e-06	0.00183203
TRINITY_DN38650_c0_g2_i1	Y4554_ARATH	13.1917	6.23229	1.38634	4.49549	6.94e-06	0.00184848
TRINITY_DN35290_c0_g1_i2	RNR1_ARATH	23.9074	-5.65089	1.26127	-4.48031	7.45e-06	0.0019705
TRINITY_DN37909_c0_g1_i4	IF4A1_ORYSJ	25.9438	2.19571	0.490218	4.47905	7.5e-06	0.0019749
TRINITY_DN36908_c0_g1_i2	PPR36_ARATH	5.6869	5.75438	1.2867	4.4722	7.74e-06	0.00203192
TRINITY_DN31963_c0_g1_i8	PRP4L_ARATH	14.079	7.06767	1.58442	4.46073	8.17e-06	0.00211315
TRINITY_DN35761_c2_g1_i1	ERF11_ARATH	91.7409	-10.2726	2.30613	-4.45449	8.41e-06	0.00216779
TRINITY_DN37565_c0_g1_i4	NAT6_ARATH	16.6387	4.97185	1.11807	4.4468	8.72e-06	0.00221527
TRINITY_DN37890_c0_g1_i5	ATPBM_MAIZE	127.48	-10.7472	2.41668	-4.4471	8.7e-06	0.00221527
TRINITY_DN34431_c0_g1_i14	LOX4_ORYSJ	19.5695	4.15665	0.935262	4.44437	8.81e-06	0.00222502
TRINITY_DN38890_c4_g2_i8	APK2B_ARATH	10.8021	5.94096	1.33674	4.44435	8.82e-06	0.00222502
TRINITY_DN28547_c0_g1_i1	UBP12_ARATH	16.9117	4.5168	1.01904	4.43242	9.32e-06	0.00234362
TRINITY_DN33391_c0_g2_i10	GAT1_ARATH	4.86263	-6.04322	1.36655	-4.42225	9.77e-06	0.00244828
TRINITY_DN36272_c5_g2_i6	HS22M_PEA	4752.31	-3.73462	0.845868	-4.41513	1.01e-05	0.00252151
TRINITY_DN34375_c0_g1_i6	ODBB1_ARATH	67.5538	-6.00269	1.36167	-4.40833	1.04e-05	0.00258422
TRINITY_DN34914_c2_g1_i1	7SB1_SOYBN	27.9394	-2.37871	0.540021	-4.40485	1.06e-05	0.00261704
TRINITY_DN32087_c0_g1_i14	MFP_ORYSJ	143.756	-2.18299	0.496318	-4.39838	1.09e-05	0.00265863
TRINITY_DN34637_c0_g3_i3	BZR2_ARATH	75.5225	-9.99206	2.27544	-4.39126	1.13e-05	0.00273024
TRINITY_DN36839_c0_g1_i12	AAPT1_ARATH	14.4027	7.10133	1.61783	4.38941	1.14e-05	0.0027444
TRINITY_DN37562_c0_g1_i14	RGLG1_ARATH	10.3742	6.62495	1.51105	4.38432	1.16e-05	0.0027907
TRINITY_DN29794_c0_g1_i1	SDI2_ARATH	213.321	-1.33621	0.305299	-4.37674	1.2e-05	0.00287055
TRINITY_DN26512_c0_g1_i1	RTNLM_ARATH	7106.56	-1.04418	0.238637	-4.37559	1.21e-05	0.00287622
TRINITY_DN38524_c0_g1_i2	RMA1_CAPAN	72.5494	-9.93406	2.27298	-4.37049	1.24e-05	0.00293458
TRINITY_DN37376_c0_g1_i16	SYVM2_ARATH	10.2596	6.61244	1.51417	4.36703	1.26e-05	0.00296207
TRINITY_DN34188_c0_g2_i3	LET12_SOLLC	7.60029	6.17904	1.41597	4.36383	1.28e-05	0.0029961
TRINITY_DN32316_c1_g1_i3	HT1_ARATH	26.2754	-5.76838	1.32442	-4.35539	1.33e-05	0.00309385
TRINITY_DN38157_c5_g1_i7	PFKA3_ARATH	53.8467	-4.62565	1.06233	-4.35425	1.34e-05	0.0030966
TRINITY_DN37335_c0_g2_i6	SYMC_ARATH	8.6274	6.35897	1.46114	4.35206	1.35e-05	0.00310139
TRINITY_DN29049_c0_g1_i1	PRR1_TOBAC	56.7687	-4.50346	1.03532	-4.34982	1.36e-05	0.00312329
TRINITY_DN37295_c2_g3_i5	RAD17_ARATH	50.2876	1.37507	0.316248	4.34808	1.37e-05	0.00313822
TRINITY_DN30570_c0_g1_i1	C3H62_ORYSJ	21.0848	-2.21579	0.509855	-4.34593	1.39e-05	0.00314929
TRINITY_DN26037_c0_g1_i1	CNGC8_ARATH	4.50699	5.42421	1.24846	4.34472	1.39e-05	0.00315671
TRINITY_DN37442_c1_g1_i11	Y1491_ARATH	72.8685	-9.94034	2.29097	-4.33892	1.43e-05	0.00320125
TRINITY_DN34278_c3_g3_i3	EFM_ARATH	56.0101	-3.89396	0.897812	-4.33716	1.44e-05	0.00321693
TRINITY_DN38804_c2_g2_i5	CUL4_ARATH	67.06	-9.82067	2.26637	-4.33321	1.47e-05	0.00326518
TRINITY_DN36251_c0_g2_i1	RBP1C_ARATH	405.031	-4.59105	1.0624	-4.32141	1.55e-05	0.00342004
TRINITY_DN38979_c0_g1_i10	R1A6_SOLDE	5.83769	-6.29359	1.45652	-4.32099	1.55e-05	0.00342004
TRINITY_DN34038_c0_g1_i4	SYYM_ARATH	5.51438	-6.21001	1.43861	-4.31668	1.58e-05	0.00346631
TRINITY_DN36510_c1_g1_i5	OP21B_ARATH	64.7818	-1.42671	0.330673	-4.31457	1.6e-05	0.00347858
TRINITY_DN36945_c2_g1_i4	TON1B_ARATH	53.2946	-3.44683	0.798812	-4.31494	1.6e-05	0.00347858
TRINITY_DN33505_c1_g1_i1	CHIP_ARATH	4.7276	5.4923	1.27455	4.30921	1.64e-05	0.00355328
TRINITY_DN31186_c0_g1_i6	KDSA1_ARATH	4.35096	5.37612	1.25013	4.30047	1.7e-05	0.00367096
TRINITY_DN38743_c1_g1_i1	ACEA_SOLLC	308.244	-4.27966	0.996931	-4.29284	1.76e-05	0.00378048
TRINITY_DN38338_c1_g3_i1	NCKP1_ORYSJ	5.80355	5.02751	1.17168	4.29086	1.78e-05	0.00380314
TRINITY_DN29085_c0_g1_i4	Y2090_ARATH	7.15081	6.08947	1.41982	4.28889	1.8e-05	0.00382565
TRINITY_DN35248_c0_g1_i5	CCS_ARATH	86.2386	-10.1837	2.37586	-4.28631	1.82e-05	0.00384767
TRINITY_DN37169_c0_g1_i6	HRD1B_ARATH	126.967	1.10985	0.258916	4.28653	1.81e-05	0.00384767
TRINITY_DN29215_c0_g1_i1	LEA31_ARATH	106978	-1.19878	0.280044	-4.28068	1.86e-05	0.0039349
TRINITY_DN27865_c0_g1_i1	FRS12_ARATH	56.5102	-4.83605	1.13355	-4.26627	1.99e-05	0.0041613
TRINITY_DN36338_c0_g1_i11	CB12_SOLLC	9.94033	5.82336	1.36642	4.26177	2.03e-05	0.00419752
TRINITY_DN37663_c0_g1_i5	PP201_ARATH	68.7495	-6.97148	1.63565	-4.26221	2.02e-05	0.00419752
TRINITY_DN34436_c0_g1_i1	NLAL1_ARATH	453.673	1.03238	0.242285	4.26103	2.03e-05	0.00419947
TRINITY_DN35944_c1_g1_i3	STY46_ARATH	67.9364	-9.83915	2.31316	-4.25355	2.1e-05	0.00431769
TRINITY_DN37243_c0_g1_i4	POB1_ARATH	25.585	5.07771	1.19567	4.24676	2.17e-05	0.00442542
TRINITY_DN38279_c1_g1_i19	HUAL1_ARATH	7.34843	6.12877	1.44369	4.24522	2.18e-05	0.00443106
TRINITY_DN35888_c0_g1_i7	LISC1_POPTR	5.93923	5.82128	1.37266	4.24087	2.23e-05	0.0044801
TRINITY_DN38388_c0_g1_i11	BAK1_ARATH	4.47141	5.41398	1.27803	4.23621	2.27e-05	0.00454889
TRINITY_DN36844_c3_g1_i3	PSA5_SOYBN	56.1676	-2.81135	0.663835	-4.23502	2.29e-05	0.00456046
TRINITY_DN34527_c0_g3_i8	TRP4_ARATH	7.07674	-6.57674	1.55406	-4.23198	2.32e-05	0.00460966
TRINITY_DN33897_c0_g3_i2	ABI5_ARATH	737.429	-2.53265	0.599846	-4.22216	2.42e-05	0.00477593
TRINITY_DN34970_c0_g1_i6	RL10_EUPES	806.916	0.610002	0.144473	4.22226	2.42e-05	0.00477593
TRINITY_DN37427_c1_g2_i1	2SS_CUCMA	3923.92	-2.99555	0.709932	-4.21949	2.45e-05	0.00481976
TRINITY_DN35421_c0_g1_i3	SUC4_ARATH	54.0535	-9.50935	2.25471	-4.21756	2.47e-05	0.00484801
TRINITY_DN37864_c1_g1_i9	NTRC_ORYSJ	5.13246	5.61658	1.33214	4.21622	2.48e-05	0.00486362
TRINITY_DN31513_c0_g1_i3	Y2416_ARATH	7.89958	-6.74272	1.60023	-4.2136	2.51e-05	0.00489396
TRINITY_DN37873_c0_g1_i5	MTNA_VITVI	65.7122	-4.06343	0.964961	-4.21097	2.54e-05	0.00493802
TRINITY_DN34303_c3_g3_i4	HSP7N_ARATH	104.859	-10.4653	2.48612	-4.20949	2.56e-05	0.00494402
TRINITY_DN29171_c0_g1_i7	YZR3_ARATH	44.2098	-8.4944	2.01901	-4.20722	2.59e-05	0.00497901
TRINITY_DN36462_c0_g1_i4	CSPL9_SOYBN	5.55667	5.72959	1.36202	4.20669	2.59e-05	0.00497901
TRINITY_DN34055_c0_g1_i1	SCKL1_ARATH	108.65	-1.98389	0.472067	-4.20255	2.64e-05	0.00501778
TRINITY_DN34553_c1_g2_i5	YLS9_ARATH	3.77906	5.17196	1.2305	4.20313	2.63e-05	0.00501778
TRINITY_DN38396_c1_g1_i1	FTIP1_ARATH	48.7416	-9.36022	2.22718	-4.20272	2.64e-05	0.00501778
TRINITY_DN37704_c1_g3_i1	Y3228_ARATH	52.3218	-9.46276	2.25359	-4.19896	2.68e-05	0.00507132
TRINITY_DN38206_c0_g1_i31	FH13_ARATH	82.2674	-8.72571	2.08364	-4.18773	2.82e-05	0.00530131
TRINITY_DN30183_c0_g1_i3	ASIL2_ARATH	75.1419	-9.98448	2.38522	-4.18598	2.84e-05	0.00532233
TRINITY_DN37687_c0_g1_i2	BPS1_ARATH	194.08	-0.901415	0.215755	-4.17796	2.94e-05	0.0054772
TRINITY_DN35142_c0_g1_i7	ASIL2_ARATH	61.4569	-9.69439	2.32177	-4.17544	2.97e-05	0.00550981
TRINITY_DN33384_c0_g1_i5	PV42A_ARATH	112.768	-1.92156	0.460306	-4.17452	2.99e-05	0.00551799
TRINITY_DN37522_c1_g1_i3	TPP2_ARATH	14.5537	5.01735	1.20303	4.17059	3.04e-05	0.00557141
TRINITY_DN38705_c0_g1_i2	TAF1_ARATH	86.6139	-10.1896	2.44316	-4.17066	3.04e-05	0.00557141
TRINITY_DN1110_c0_g2_i1	SKIP8_ARATH	166.806	-1.50433	0.361368	-4.16287	3.14e-05	0.00571175
TRINITY_DN38545_c2_g1_i1	UVR8_ARATH	4.50351	-5.93454	1.42567	-4.16262	3.15e-05	0.00571175
TRINITY_DN37244_c1_g1_i7	MIPEP_ARATH	47.2894	-9.31664	2.2394	-4.16033	3.18e-05	0.00575094
TRINITY_DN38103_c2_g2_i2	EIN3_ARATH	110.482	-10.5407	2.53463	-4.15869	3.2e-05	0.0057533
TRINITY_DN37994_c0_g2_i1	MCM7_ORYSI	10.8703	-5.70289	1.37193	-4.15683	3.23e-05	0.00577184
TRINITY_DN38879_c1_g5_i13	OST48_ORYSJ	5.87212	5.80612	1.39677	4.15682	3.23e-05	0.00577184
TRINITY_DN29285_c0_g1_i3	TIM21_ARATH	6.45307	5.93829	1.42957	4.15389	3.27e-05	0.00581987
TRINITY_DN35570_c0_g1_i1	BRG3_ARATH	179.388	-1.92121	0.46252	-4.1538	3.27e-05	0.00581987
TRINITY_DN37504_c0_g2_i16	PR40C_ARATH	42.9777	-9.17874	2.21149	-4.15049	3.32e-05	0.00589024
TRINITY_DN36251_c0_g2_i4	RBP1C_ARATH	415.873	-3.46388	0.834781	-4.14945	3.33e-05	0.00590254
TRINITY_DN38779_c0_g1_i3	CPSF_ARATH	1968.39	-2.92722	0.707142	-4.13951	3.48e-05	0.00613412
TRINITY_DN35372_c0_g1_i1	GGP5_ARATH	667.041	-1.3394	0.324553	-4.1269	3.68e-05	0.00641798
TRINITY_DN27959_c0_g1_i4	NAPES_ARATH	185.271	0.948654	0.230701	4.11205	3.92e-05	0.0067867
TRINITY_DN32456_c0_g1_i13	COR2_PAPSO	12.1951	6.86016	1.67003	4.1078	3.99e-05	0.00688681
TRINITY_DN37499_c3_g1_i6	CRK10_ARATH	77.1469	9.52102	2.31805	4.10733	4e-05	0.00688681
TRINITY_DN38617_c1_g1_i5	C3H41_ARATH	39.1101	-9.04275	2.20251	-4.10566	4.03e-05	0.00691649
TRINITY_DN37841_c0_g2_i1	R1A4_SOLDE	146.692	1.03857	0.253386	4.09878	4.15e-05	0.00706221
TRINITY_DN31860_c1_g2_i4	LE25_SOLLC	341807	-1.3907	0.339691	-4.09402	4.24e-05	0.0071922
TRINITY_DN35338_c0_g1_i1	MDAR4_ARATH	39.6345	-9.06243	2.21453	-4.09226	4.27e-05	0.00721297
TRINITY_DN38275_c0_g1_i2	SYTM1_ARATH	395.034	-6.49393	1.591	-4.08167	4.47e-05	0.00746476
TRINITY_DN35313_c0_g4_i8	HCS1_ARATH	4.72677	5.49544	1.34768	4.0777	4.55e-05	0.00757408
TRINITY_DN35030_c1_g1_i5	TIP32_MAIZE	17723	-0.814932	0.200132	-4.07197	4.66e-05	0.00772711
TRINITY_DN34823_c2_g2_i1	Y4967_ARATH	28.0947	-2.88792	0.709824	-4.0685	4.73e-05	0.00780734
TRINITY_DN32869_c0_g1_i5	EDM2_ARATH	5.64532	5.75162	1.41548	4.06338	4.84e-05	0.00792662
TRINITY_DN25742_c0_g1_i1	MTND1_VITVI	111.466	-0.909383	0.224181	-4.05647	4.98e-05	0.00812812
TRINITY_DN38163_c0_g2_i21	TCP24_ARATH	4.29394	5.35864	1.32325	4.04961	5.13e-05	0.00831385
TRINITY_DN36111_c0_g1_i14	MSH3_ARATH	78.2552	9.5416	2.35699	4.04821	5.16e-05	0.00834507
TRINITY_DN36191_c0_g1_i10	CPY57_ARATH	55.6756	-9.55222	2.36222	-4.04375	5.26e-05	0.00846742
TRINITY_DN38443_c3_g1_i1	SLK2_ARATH	16.2799	5.77643	1.42932	4.04138	5.31e-05	0.00847807
TRINITY_DN38279_c1_g1_i6	HUA2_ARATH	38.5882	-9.02366	2.23585	-4.0359	5.44e-05	0.00865972
TRINITY_DN38310_c0_g1_i1	Y5262_ARATH	4.99902	5.57103	1.38204	4.03103	5.55e-05	0.00878322
TRINITY_DN35695_c2_g2_i7	SPL12_ORYSI	35.1076	1.83654	0.455902	4.02837	5.62e-05	0.00882533
TRINITY_DN37299_c3_g1_i1	HSD1B_ARATH	383.804	-1.30166	0.323261	-4.02664	5.66e-05	0.00887113
TRINITY_DN38035_c1_g2_i2	GTG2_ARATH	25.3222	-7.68898	1.91333	-4.01864	5.85e-05	0.00911849
TRINITY_DN35594_c4_g2_i2	UBA2A_ARATH	190.333	1.10553	0.275206	4.01711	5.89e-05	0.0091384
TRINITY_DN37916_c0_g1_i16	NLE1_ARATH	32.6876	-8.78375	2.18633	-4.01759	5.88e-05	0.0091384
TRINITY_DN36508_c0_g1_i4	APM1_ARATH	222.293	-7.85492	1.95783	-4.01205	6.02e-05	0.00928194
TRINITY_DN37318_c0_g1_i3	NMT1_ARATH	68.9642	1.9816	0.493927	4.01193	6.02e-05	0.00928194
TRINITY_DN38531_c3_g10_i4	ALFL3_ARATH	37.1916	-8.96959	2.23902	-4.00603	6.17e-05	0.00945634
TRINITY_DN37831_c1_g1_i5	FAB1B_ARATH	41.3006	1.86485	0.465743	4.00403	6.23e-05	0.00949649
TRINITY_DN38629_c1_g1_i27	MFS_MENPI	18.5445	-6.01599	1.50238	-4.00431	6.22e-05	0.00949649
TRINITY_DN37695_c0_g1_i12	CDKG2_ORYSI	31.9327	-8.75037	2.18955	-3.99643	6.43e-05	0.0097653
TRINITY_DN31969_c0_g1_i6	RS11_EUPES	240.582	-5.91917	1.48155	-3.99525	6.46e-05	0.00979365
TRINITY_DN36372_c0_g2_i21	WDR5A_ARATH	12.8121	3.59092	0.899075	3.99401	6.5e-05	0.00982418
TRINITY_DN37295_c2_g3_i17	RAD17_ARATH	32.0615	-8.75638	2.19581	-3.98777	6.67e-05	0.0100236
TRINITY_DN37589_c3_g1_i3	YODA_ARATH	68.8428	-3.31066	0.830397	-3.98684	6.7e-05	0.010042
TRINITY_DN37504_c0_g2_i6	PR40C_ARATH	54.7122	5.50252	1.38065	3.98545	6.74e-05	0.0100804
TRINITY_DN38813_c1_g1_i15	INO80_ARATH	38.4171	-2.37549	0.596179	-3.98453	6.76e-05	0.0100984
TRINITY_DN28733_c0_g1_i2	RS23_EUPES	85.6358	0.96396	0.242243	3.97931	6.91e-05	0.0102802
TRINITY_DN38403_c0_g1_i3	UGT8_CATRO	56.9862	-9.58538	2.40861	-3.97964	6.9e-05	0.0102802
TRINITY_DN37918_c2_g3_i28	CLPR2_ARATH	29.9041	-7.93096	1.99354	-3.97834	6.94e-05	0.0103012
TRINITY_DN32262_c0_g1_i1	AGAL_COFAR	131.293	-1.40227	0.352916	-3.97339	7.09e-05	0.0104533
TRINITY_DN37059_c1_g2_i4	ANM15_ARATH	33.7227	-1.6989	0.427502	-3.97401	7.07e-05	0.0104533
TRINITY_DN34567_c0_g1_i17	GLYK_ARATH	47.163	-4.68224	1.18017	-3.96744	7.26e-05	0.010696
TRINITY_DN34705_c0_g1_i4	RM21_ARATH	139.949	-6.34084	1.6	-3.96303	7.4e-05	0.0108515
TRINITY_DN38452_c0_g1_i17	RH16_ARATH	484.784	-0.987023	0.249271	-3.95964	7.51e-05	0.0109847
TRINITY_DN36510_c1_g1_i4	OST1A_ARATH	62.4229	1.40456	0.354919	3.95741	7.58e-05	0.0110653
TRINITY_DN34135_c0_g2_i3	MPPA_SOLTU	19.2676	7.51989	1.90119	3.95537	7.64e-05	0.0111376
TRINITY_DN35395_c0_g3_i9	RL182_ARATH	39.9446	5.07378	1.28322	3.95394	7.69e-05	0.0111821
TRINITY_DN37800_c2_g2_i3	LHWL1_ARATH	39.2852	-9.04882	2.29006	-3.95135	7.77e-05	0.011281
TRINITY_DN37663_c0_g1_i3	PP201_ARATH	32.0445	-8.75561	2.21699	-3.94933	7.84e-05	0.0113537
TRINITY_DN36233_c0_g2_i7	EFTM_ARATH	92.4229	-3.17309	0.804947	-3.94199	8.08e-05	0.0116603
TRINITY_DN38832_c0_g1_i1	MPK20_ARATH	140.078	-2.26094	0.573654	-3.9413	8.1e-05	0.0116708
TRINITY_DN37508_c1_g1_i9	FBK92_ARATH	40.7075	-4.85125	1.23162	-3.93892	8.18e-05	0.0117636
TRINITY_DN33395_c0_g1_i2	TERC_ARATH	5.61487	5.73927	1.45819	3.93588	8.29e-05	0.0118901
TRINITY_DN33550_c1_g1_i1	RL191_ARATH	217.875	-3.52645	0.896397	-3.93402	8.35e-05	0.0119155
TRINITY_DN36360_c0_g2_i4	FHIT_ARATH	7.98093	4.12912	1.04961	3.93394	8.36e-05	0.0119155
TRINITY_DN38015_c0_g1_i1	PHR1_ARATH	9.809	5.03997	1.28177	3.93205	8.42e-05	0.0119861
TRINITY_DN37701_c1_g1_i4	RHG1A_ARATH	16.5005	3.76693	0.958463	3.93017	8.49e-05	0.0120564
TRINITY_DN32435_c0_g1_i2	SKOR_ARATH	16.9069	-7.83479	1.99651	-3.92424	8.7e-05	0.0123091
TRINITY_DN33808_c0_g1_i1	TCHQD_ARATH	106.85	-0.832507	0.212461	-3.91839	8.91e-05	0.012514
TRINITY_DN38166_c1_g1_i5	TAFCL_ARATH	8.50207	-2.96128	0.755689	-3.91865	8.9e-05	0.012514
TRINITY_DN32541_c0_g2_i4	AT18C_ARATH	3.29974	4.97477	1.26992	3.91739	8.95e-05	0.0125173
TRINITY_DN33353_c0_g1_i1	AK2_ARATH	3.44546	-5.54251	1.41471	-3.91777	8.94e-05	0.0125173
TRINITY_DN38805_c0_g2_i4	SRFR1_ARATH	60.3856	9.16766	2.34259	3.91347	9.1e-05	0.0126982
TRINITY_DN33991_c0_g1_i1	CHI5_ARATH	60.3326	-8.15647	2.0872	-3.90786	9.31e-05	0.0129716
TRINITY_DN29144_c0_g1_i1	H2AXA_ARATH	8.74051	5.63965	1.44416	3.90515	9.42e-05	0.0130534
TRINITY_DN31703_c1_g1_i7	FIP2_ARATH	15.5128	3.61133	0.924808	3.90495	9.42e-05	0.0130534
TRINITY_DN38275_c0_g1_i10	SYTM1_ARATH	50.2108	-9.40354	2.40897	-3.90355	9.48e-05	0.0130789
TRINITY_DN32900_c0_g2_i10	PTBP1_ARATH	19.7756	-4.72554	1.2124	-3.89767	9.71e-05	0.0132603
TRINITY_DN36203_c1_g2_i1	IPCS1_ARATH	3.92369	5.22307	1.34012	3.89747	9.72e-05	0.0132603
TRINITY_DN36764_c0_g1_i6	SSY3_SOLTU	19.3897	-8.02908	2.05977	-3.89805	9.7e-05	0.0132603
TRINITY_DN36915_c2_g2_i18	HEXO3_ARATH	9.16784	-5.45971	1.40208	-3.89399	9.86e-05	0.0133781
TRINITY_DN38351_c0_g2_i9	ACCH3_SOLLC	12.4675	4.356	1.12005	3.8891	0.000100617	0.0136231
TRINITY_DN33834_c0_g1_i20	DPHS1_ARATH	12.5571	-5.26954	1.35657	-3.88447	0.000102554	0.0138596
TRINITY_DN31711_c0_g1_i7	USPAL_ARATH	298.706	-5.60358	1.44295	-3.88342	0.000102995	0.0138933
TRINITY_DN28262_c0_g1_i3	LHT1_ARATH	21.5643	-7.45433	1.92052	-3.88142	0.000103848	0.0139822
TRINITY_DN37651_c3_g1_i5	KCS10_ARATH	3.81826	5.17895	1.33472	3.88019	0.000104374	0.014027
TRINITY_DN37793_c0_g1_i17	MOCOS_ORYSJ	80.3194	-10.0806	2.59939	-3.87808	0.000105286	0.0141199
TRINITY_DN38562_c0_g1_i14	SF3A1_ARATH	77.1903	-2.5156	0.648945	-3.87645	0.000105991	0.0141424
TRINITY_DN32664_c1_g2_i4	HSD1B_ARATH	29715.9	-0.810867	0.209537	-3.86981	0.00010892	0.0144768
TRINITY_DN36073_c0_g1_i1	GTE1_ARATH	188.197	-1.6851	0.435801	-3.86668	0.000110327	0.0146369
TRINITY_DN38191_c0_g1_i19	Y1133_ARATH	30.5812	6.35067	1.643	3.86528	0.000110961	0.0146941
TRINITY_DN36797_c1_g2_i25	GPX4_CITSI	788.356	-4.05303	1.04892	-3.864	0.000111543	0.0147442
TRINITY_DN35754_c0_g1_i5	MPK_PEA	4.20547	5.32432	1.3784	3.8627	0.000112143	0.0147779
TRINITY_DN37974_c3_g4_i13	BET11_ARATH	613.702	-0.823516	0.213205	-3.86256	0.000112206	0.0147779
TRINITY_DN33242_c0_g1_i12	PP291_ARATH	6.15378	5.12318	1.32655	3.86204	0.000112446	0.0147826
TRINITY_DN35951_c0_g2_i2	GAM1_ORYSI	16.7479	-4.01299	1.03946	-3.86063	0.000113093	0.0148408
TRINITY_DN45416_c0_g1_i1	USPAL_ARATH	13.3468	-2.46027	0.63805	-3.85591	0.000115298	0.0151028
TRINITY_DN34968_c2_g2_i6	RS12_HORVU	17.7776	4.53167	1.17692	3.85044	0.000117906	0.0153888
TRINITY_DN38015_c0_g1_i9	PHR1_ARATH	125.068	-7.16365	1.8607	-3.84997	0.000118133	0.0153907
TRINITY_DN38863_c1_g1_i10	SAD2_ARATH	8.87316	6.40323	1.66354	3.84916	0.000118522	0.0154136
TRINITY_DN34734_c0_g1_i3	IRE1B_ARATH	22.124	-8.22095	2.14063	-3.84043	0.000122821	0.0158314
TRINITY_DN33126_c0_g2_i3	SDP1_ARATH	25.3184	-8.4164	2.1933	-3.83733	0.00012438	0.0159747
TRINITY_DN37351_c0_g1_i17	CDKF4_ORYSJ	81.3362	9.5973	2.50092	3.83751	0.000124286	0.0159747
TRINITY_DN38635_c0_g2_i9	AP2A1_ARATH	5.15679	5.62136	1.46612	3.83416	0.000125993	0.0161531
TRINITY_DN34636_c1_g1_i2	NPY2_ARATH	63.3575	0.996963	0.260277	3.8304	0.000127936	0.0163733
TRINITY_DN30711_c0_g2_i2	ORC2_ARATH	93.0818	-2.23283	0.583846	-3.82434	0.000131121	0.0167513
TRINITY_DN37957_c0_g2_i4	AB1E_ARATH	22.1587	-3.00592	0.786334	-3.82269	0.000132001	0.0168064
TRINITY_DN31793_c1_g1_i6	POLX_TOBAC	10.7029	4.12675	1.07975	3.82196	0.000132397	0.0168127
TRINITY_DN31592_c0_g1_i1	MIRA_SYNDU	111.015	-1.16044	0.303812	-3.8196	0.000133667	0.0168391
TRINITY_DN34823_c1_g1_i1	Y4967_ARATH	12.3448	-3.87936	1.01675	-3.81546	0.000135932	0.0170061
TRINITY_DN28828_c0_g1_i1	OCT4_ARATH	4.9369	5.55711	1.45751	3.81275	0.000137431	0.017164
TRINITY_DN36799_c2_g5_i7	RF2B_ORYSJ	21.814	-2.96793	0.778576	-3.81199	0.000137851	0.0171868
TRINITY_DN35281_c3_g1_i6	GBLP_NICPL	387.773	0.891617	0.233959	3.811	0.000138406	0.0172263
TRINITY_DN38279_c1_g1_i21	HUA2_ARATH	26.6635	-8.49072	2.22857	-3.80994	0.000139001	0.0172664
TRINITY_DN38521_c0_g1_i1	THF1_SOLTU	48.2356	-1.03568	0.271891	-3.80915	0.000139443	0.0172664
TRINITY_DN29898_c0_g1_i3	FKB15_VICFA	55.1605	-2.56566	0.674337	-3.80472	0.000141966	0.0175487
TRINITY_DN38033_c1_g4_i3	RS3A_CATRO	74.4221	1.83114	0.481777	3.80081	0.000144224	0.0177976
TRINITY_DN36815_c1_g1_i6	SYDC2_ARATH	11.3975	4.09263	1.07763	3.79781	0.000145978	0.0179224
TRINITY_DN37391_c0_g1_i6	PNC1_ARATH	505.481	-2.03647	0.536317	-3.79713	0.000146378	0.0179411
TRINITY_DN28146_c0_g1_i2	ACCH1_ARATH	4.00667	4.49356	1.18415	3.79475	0.000147791	0.0180837
TRINITY_DN37924_c1_g3_i6	BUP1_ARATH	108.914	-2.48426	0.655343	-3.79078	0.000150177	0.0183137
TRINITY_DN32471_c0_g1_i2	ECH1P_ARATH	2816.72	-0.818617	0.216029	-3.78939	0.000151018	0.0183545
TRINITY_DN31904_c0_g1_i1	STLP2_ARATH	11.8678	6.81909	1.80208	3.78401	0.000154323	0.0186934
TRINITY_DN33550_c0_g1_i1	ETR1_CUCMN	4.89178	5.5448	1.46758	3.7782	0.000157964	0.0189694
TRINITY_DN38452_c0_g1_i9	RH16_ARATH	22.7454	-8.26131	2.18709	-3.7773	0.000158537	0.0189818
TRINITY_DN37935_c3_g2_i3	CAP2_ARATH	78.4425	-7.91617	2.09615	-3.77653	0.000159026	0.0190088
TRINITY_DN34553_c1_g2_i2	YLS9_ARATH	3.19145	-5.43983	1.44146	-3.77384	0.000160755	0.0190909
TRINITY_DN34799_c0_g2_i1	MTEFH_ARATH	3.41327	5.02245	1.3312	3.77287	0.000161383	0.0190909
TRINITY_DN38488_c2_g2_i1	TRA1_MAIZE	20.4996	-8.1111	2.15001	-3.77258	0.000161567	0.0190909
TRINITY_DN38743_c1_g1_i4	ACEA_SOLLC	10855.5	-1.73842	0.460579	-3.77442	0.000160382	0.0190909
TRINITY_DN32523_c0_g3_i1	EXOS5_ARATH	13.3521	2.10543	0.558612	3.76904	0.000163876	0.0192706
TRINITY_DN33614_c0_g1_i2	YLS3_ARATH	25.3775	-8.418	2.23636	-3.76415	0.000167116	0.0195564
TRINITY_DN34132_c0_g1_i1	JMJ18_ARATH	20.5948	-8.1177	2.15741	-3.7627	0.000168089	0.0196069
TRINITY_DN33284_c0_g2_i6	DUS3L_ARATH	19.8793	-8.0668	2.14487	-3.76097	0.000169255	0.0196795
TRINITY_DN37055_c0_g1_i4	PPR87_ARATH	3.18714	4.91738	1.30822	3.75882	0.000170717	0.0197654
TRINITY_DN37915_c0_g3_i4	CER7_ARATH	25.3309	-8.4155	2.23856	-3.75934	0.000170363	0.0197654
TRINITY_DN38689_c2_g1_i14	Y1457_ARATH	20.543	-8.11433	2.159	-3.75838	0.000171018	0.0197654
TRINITY_DN37962_c4_g1_i7	Y1576_ARATH	5.63222	5.7422	1.52805	3.75785	0.000171377	0.0197676
TRINITY_DN36737_c0_g1_i1	MOR1_ARATH	4.21277	4.54873	1.21086	3.75662	0.000172221	0.0198333
TRINITY_DN36650_c1_g1_i1	HAT22_ARATH	41.0135	-1.6146	0.429946	-3.75534	0.000173106	0.0199036
TRINITY_DN34961_c2_g1_i5	DNJ49_ARATH	4.93646	5.5585	1.4807	3.75396	0.00017406	0.0199816
TRINITY_DN31001_c0_g1_i1	DEAH2_ARATH	30.5494	7.45768	1.9895	3.74852	0.000177878	0.0203233
TRINITY_DN37562_c0_g1_i16	RGLG1_ARATH	22.2269	-8.2286	2.19578	-3.74746	0.000178636	0.0203778
TRINITY_DN32173_c0_g1_i3	IDM2_ARATH	4.49505	5.42008	1.44699	3.74575	0.000179854	0.0204844
TRINITY_DN35214_c1_g2_i6	ATI1_ARATH	208.779	-1.34478	0.359083	-3.74505	0.000180355	0.0205092
TRINITY_DN37248_c0_g1_i7	CDI8_ARATH	40.8598	-6.59173	1.76056	-3.74411	0.000181036	0.0205543
TRINITY_DN25583_c0_g3_i1	MYB48_ARATH	6.57901	-3.25289	0.869025	-3.74315	0.000181729	0.0205962
TRINITY_DN38337_c1_g2_i2	EPN1_ARATH	133.038	-2.25062	0.601317	-3.74281	0.000181973	0.0205962
TRINITY_DN35274_c0_g1_i2	MTEF4_ARATH	37.2761	-1.64968	0.440973	-3.74101	0.000183286	0.0207124
TRINITY_DN25694_c0_g2_i1	DIR1_ARATH	70.4661	-3.24868	0.871315	-3.72848	0.000192636	0.0215339
TRINITY_DN38755_c0_g1_i16	UBP5_ARATH	22.9284	-8.27308	2.22051	-3.72575	0.000194734	0.0217015
TRINITY_DN22863_c0_g1_i1	ZAT10_ARATH	593.983	-1.2451	0.334405	-3.72333	0.000196609	0.0218004
TRINITY_DN38988_c2_g1_i13	CSLE1_ORYSJ	16.5937	2.45899	0.66039	3.72354	0.000196445	0.0218004
TRINITY_DN37987_c2_g4_i10	AMPL2_SOLLC	1277.4	-1.41491	0.380486	-3.71869	0.000200259	0.0220794
TRINITY_DN38772_c0_g1_i8	STIP1_ARATH	65.9967	-2.64911	0.712335	-3.71891	0.000200086	0.0220794
TRINITY_DN32149_c0_g2_i1	NDBAB_ARATH	254.695	0.866088	0.232996	3.71718	0.000201458	0.0221107
TRINITY_DN34436_c0_g1_i3	NLAL1_ARATH	347.617	0.973162	0.2618	3.7172	0.000201446	0.0221107
TRINITY_DN37299_c2_g1_i3	KING1_ARATH	331.422	-4.09212	1.10072	-3.71769	0.000201052	0.0221107
TRINITY_DN35611_c0_g2_i1	BASS2_ARATH	20.1323	-8.08375	2.17565	-3.71555	0.00020276	0.0222111
TRINITY_DN36124_c7_g5_i1	SYCM_ARATH	12.2653	-3.34648	0.900736	-3.71527	0.000202987	0.0222111
TRINITY_DN28786_c0_g1_i1	CPSF2_ARATH	26.1444	5.1128	1.3768	3.71354	0.000204377	0.0222958
TRINITY_DN35960_c0_g1_i3	LGUC_ARATH	15.144	4.64106	1.25113	3.7095	0.000207672	0.0226212
TRINITY_DN38356_c0_g2_i8	TCPQ_ARATH	83.1767	-2.91494	0.785901	-3.70904	0.000208048	0.0226282
TRINITY_DN38027_c1_g5_i2	SYCM_ARATH	100.798	-0.904247	0.243838	-3.7084	0.000208575	0.0226473
TRINITY_DN38427_c4_g1_i4	RAB1C_ARATH	913.678	-0.781347	0.210768	-3.70713	0.000209618	0.0226967
TRINITY_DN32251_c0_g1_i1	RL4A_ARATH	11.5617	4.34226	1.17205	3.70483	0.000211536	0.0228022
TRINITY_DN37255_c2_g3_i2	UBIQP_HORVU	149.818	4.30873	1.16328	3.70394	0.00021228	0.0228144
TRINITY_DN38568_c1_g1_i4	GLR28_ARATH	11.0324	5.20222	1.40587	3.70036	0.000215292	0.0231039
TRINITY_DN35873_c3_g2_i8	PP221_ARATH	3.625	-5.62478	1.52042	-3.69949	0.000216032	0.0231148
TRINITY_DN35732_c0_g1_i1	IDD12_ARATH	53.1332	-1.52455	0.412179	-3.69876	0.000216656	0.0231325
TRINITY_DN31116_c0_g1_i1	PB27A_ARATH	61.3936	-2.4876	0.673199	-3.69518	0.000219727	0.0233556
TRINITY_DN38089_c0_g1_i4	HLP_ARATH	31.2513	-8.71835	2.35951	-3.69499	0.000219895	0.0233556
TRINITY_DN34802_c0_g2_i6	FB119_ARATH	111.807	-3.13701	0.850139	-3.69	0.000224252	0.0237141
TRINITY_DN36303_c0_g1_i1	PAE7_ARATH	18.6072	-7.97201	2.16123	-3.68864	0.000225452	0.0237716
TRINITY_DN33583_c0_g1_i7	RL261_ARATH	1156.55	0.674079	0.182881	3.6859	0.0002279	0.0238971
TRINITY_DN37006_c0_g3_i2	SPP1_TOBAC	147.586	-0.832874	0.226092	-3.68378	0.000229796	0.0240546
TRINITY_DN35029_c0_g1_i7	PROF2_HEVBR	34.8645	-1.13546	0.308641	-3.67889	0.000234251	0.024345
TRINITY_DN26037_c0_g2_i1	CNGC8_ARATH	7.00966	-3.71757	1.01112	-3.67667	0.000236298	0.0245225
TRINITY_DN31339_c0_g1_i4	LOR12_ARATH	20.0621	-8.07895	2.19826	-3.67515	0.000237711	0.0245286
TRINITY_DN35826_c0_g1_i5	WRK53_ARATH	3.26712	4.96206	1.34996	3.67571	0.000237188	0.0245286
TRINITY_DN38888_c1_g1_i1	C7A29_PANGI	41.9321	-1.78272	0.485072	-3.67516	0.000237703	0.0245286
TRINITY_DN34473_c0_g2_i2	NAC40_ARATH	246.734	-1.27956	0.34825	-3.67425	0.000238547	0.0245799
TRINITY_DN34441_c0_g1_i3	NDUS7_BRAOL	3.54227	5.07996	1.38299	3.67316	0.000239568	0.02465
TRINITY_DN38233_c0_g1_i1	NILP3_ARATH	56.3459	-2.46917	0.672444	-3.67193	0.000240726	0.024734
TRINITY_DN38905_c0_g2_i5	AL7A1_MALDO	293.428	-1.17383	0.32048	-3.66273	0.000249545	0.0253965
TRINITY_DN33602_c0_g2_i2	NAC91_ARATH	8.30353	6.30345	1.72173	3.66113	0.00025111	0.0255114
TRINITY_DN37493_c0_g1_i3	EDM2_ARATH	80.5832	9.58388	2.61847	3.66011	0.000252106	0.025541
TRINITY_DN33643_c1_g1_i4	NAC2_ARATH	36.6415	8.44675	2.30824	3.6594	0.000252811	0.0255766
TRINITY_DN33538_c1_g1_i2	UN933_ARATH	63.7457	-0.964365	0.263751	-3.65634	0.00025584	0.0257608
TRINITY_DN35868_c1_g2_i1	ATX4_ARATH	27.4124	-3.29103	0.900141	-3.65613	0.000256054	0.0257608
TRINITY_DN4149_c0_g1_i1	RNG1L_ARATH	25.977	-5.3774	1.47159	-3.65414	0.000258048	0.0259254
TRINITY_DN22303_c0_g2_i1	USPAL_ARATH	169.653	-3.98629	1.09129	-3.65284	0.000259355	0.0259846
TRINITY_DN28138_c0_g1_i4	MY1R1_SOLTU	3.53038	5.07554	1.38989	3.65177	0.00026044	0.0260573
TRINITY_DN37788_c0_g1_i4	RM02_ARATH	20.1984	-8.08907	2.21549	-3.65114	0.000261082	0.0260661
TRINITY_DN38152_c0_g1_i9	TAF8_ARATH	32.4858	8.27305	2.26598	3.65097	0.000261247	0.0260661
TRINITY_DN37507_c2_g2_i3	P5CS_ACTDE	16.5438	-7.80192	2.13767	-3.64973	0.000262517	0.0261208
TRINITY_DN33354_c1_g1_i4	RS103_ARATH	182.237	1.22454	0.3357	3.64773	0.000264567	0.0262293
TRINITY_DN38184_c1_g2_i2	GDI1_ARATH	444.42	0.670359	0.183754	3.64814	0.000264147	0.0262293
TRINITY_DN310_c0_g2_i1	PX114_ORYSI	117.868	-4.55909	1.25111	-3.64405	0.000268384	0.0264976
TRINITY_DN32578_c0_g2_i1	INT1_ARATH	361.722	-1.45659	0.400024	-3.64126	0.000271312	0.0266662
TRINITY_DN38181_c1_g1_i3	PAT1_ARATH	29.8101	8.14954	2.23866	3.64036	0.000272252	0.0266862
TRINITY_DN36794_c0_g1_i5	SPXM3_ARATH	125.006	1.48051	0.406921	3.63833	0.000274412	0.0268254
TRINITY_DN34374_c1_g1_i3	DNJ49_ARATH	4.47118	5.40834	1.48665	3.63794	0.000274825	0.0268295
TRINITY_DN35591_c1_g7_i2	NCBP2_ORYSJ	6.05326	5.84875	1.61195	3.62838	0.000285209	0.0275463
TRINITY_DN31151_c0_g1_i3	VCL22_ARATH	37855	-1.1229	0.309506	-3.62803	0.000285592	0.0275465
TRINITY_DN32327_c1_g2_i1	GRP2_NICSY	1244.2	0.662462	0.182644	3.62706	0.000286663	0.0275793
TRINITY_DN38859_c0_g1_i3	DXS_ARATH	3.53646	5.07285	1.39862	3.62704	0.000286693	0.0275793
TRINITY_DN34375_c0_g1_i4	ODBB1_ARATH	386.866	-1.37105	0.378092	-3.62624	0.000287579	0.0276278
TRINITY_DN37504_c0_g2_i22	PR40C_ARATH	4.12522	5.28924	1.45875	3.62588	0.000287977	0.0276293
TRINITY_DN36496_c0_g1_i5	Y1745_ARATH	35.0779	-8.8852	2.4508	-3.62542	0.000288489	0.0276419
TRINITY_DN37011_c0_g2_i3	CSCLD_ARATH	40.3828	8.58717	2.37313	3.6185	0.000296313	0.028168
TRINITY_DN29004_c0_g1_i4	SC15B_ARATH	3.33369	4.98134	1.37767	3.61577	0.000299459	0.0283555
TRINITY_DN36410_c2_g1_i6	RS16_FRIAG	171.033	0.990734	0.273989	3.61597	0.000299226	0.0283555
TRINITY_DN23669_c0_g1_i1	Y1754_ARATH	33.7229	-7.43341	2.05692	-3.61386	0.000301674	0.0284907
TRINITY_DN37740_c0_g1_i2	GLU2A_ORYSJ	15.3462	-7.69288	2.13015	-3.61142	0.000304519	0.0286806
TRINITY_DN35962_c0_g1_i2	Y3627_ARATH	20.9486	-8.14245	2.25565	-3.6098	0.000306435	0.0287902
TRINITY_DN34353_c0_g1_i6	ALS3_ARATH	17.4562	-7.87816	2.18458	-3.60626	0.000310637	0.0291471
TRINITY_DN33161_c0_g1_i2	CTR1_ARATH	2.59751	4.63006	1.28491	3.60342	0.000314053	0.0293536
TRINITY_DN34456_c0_g5_i4	QCR9_SOLTU	3.74971	5.15678	1.43104	3.60352	0.000313933	0.0293536
TRINITY_DN37418_c0_g1_i6	GMK2_ORYSJ	43.0535	-4.60262	1.27757	-3.60263	0.000315008	0.0294049
TRINITY_DN31250_c0_g2_i1	SBT23_ARATH	4.52016	4.65481	1.29259	3.60115	0.000316818	0.0294693
TRINITY_DN34297_c1_g1_i8	KTNA1_ARATH	153.933	-3.82259	1.06152	-3.60106	0.000316918	0.0294693
TRINITY_DN38143_c2_g1_i9	1433D_SOYBN	201.235	-3.14556	0.873466	-3.60124	0.000316707	0.0294693
TRINITY_DN34677_c0_g1_i17	PF20_CHLRE	19.8613	-8.06451	2.24247	-3.59626	0.000322819	0.0299412
TRINITY_DN37318_c0_g1_i4	NMT1_ARATH	23.0997	-5.3576	1.48993	-3.59588	0.000323294	0.0299468
TRINITY_DN34988_c0_g1_i4	NB5R1_ARATH	134.975	0.722082	0.200832	3.59545	0.000323831	0.0299583
TRINITY_DN35044_c1_g1_i1	MAKR3_ARATH	96.4216	0.753691	0.209742	3.59343	0.000326358	0.0301151
TRINITY_DN37454_c0_g1_i1	CNIH1_ARATH	15.7729	2.64919	0.737177	3.59369	0.000326026	0.0301151
TRINITY_DN15478_c0_g2_i1	SKOR_ARATH	4.38141	-5.8816	1.63704	-3.59284	0.000327098	0.030145
TRINITY_DN36852_c1_g3_i3	CESA9_ARATH	31.4094	-8.72674	2.43117	-3.58953	0.000331278	0.0303757
TRINITY_DN38427_c6_g1_i7	DSK2B_ARATH	14.5783	-7.61993	2.1236	-3.58822	0.000332946	0.0304515
TRINITY_DN37970_c0_g1_i7	SLU7_ORYSJ	3.99053	-5.74365	1.60159	-3.58622	0.000335508	0.0305547
TRINITY_DN38533_c1_g7_i1	TCTP_ORYSJ	1467.33	0.7785	0.217093	3.58602	0.000335762	0.0305547
TRINITY_DN33570_c0_g1_i1	BH096_ARATH	13.4804	-7.50577	2.09468	-3.58325	0.000339349	0.0308038
TRINITY_DN35943_c1_g1_i16	MRG1_ARATH	13.6001	-7.51839	2.09892	-3.58202	0.000340942	0.0308288
TRINITY_DN37574_c0_g1_i5	ADT1_MAIZE	4.0684	5.27763	1.47357	3.58152	0.000341605	0.0308288
TRINITY_DN48329_c0_g1_i1	KIPK_ARATH	8.42113	2.13213	0.595205	3.58218	0.000340737	0.0308288
TRINITY_DN38458_c1_g1_i2	FRL4A_ARATH	16.1287	-3.67898	1.02734	-3.58106	0.000342204	0.0308311
TRINITY_DN38105_c0_g1_i1	IAA4_PEA	3.20445	4.93204	1.37764	3.58006	0.000343512	0.0309105
TRINITY_DN28328_c0_g1_i1	MAN1_ORYSJ	117.463	-3.76259	1.05139	-3.57868	0.000345334	0.030979
TRINITY_DN36816_c2_g1_i3	PPA12_ARATH	24.486	-3.75807	1.0503	-3.57808	0.000346127	0.0309918
TRINITY_DN29774_c0_g1_i2	DNPEP_RICCO	575.89	0.623404	0.174562	3.57124	0.000355289	0.0316946
TRINITY_DN34159_c0_g1_i4	OPT4_ARATH	12.8709	-6.70571	1.87987	-3.56711	0.000360936	0.0320563
TRINITY_DN30666_c0_g1_i1	MTPC4_ARATH	13.5624	-7.51525	2.10749	-3.56597	0.000362518	0.0321416
TRINITY_DN38748_c0_g6_i2	RL73_ARATH	326.537	1.12233	0.315047	3.56241	0.000367469	0.0325408
TRINITY_DN34669_c0_g2_i1	MMT1_WEDBI	13.4446	-7.50162	2.10602	-3.56199	0.000368053	0.0325527
TRINITY_DN38095_c0_g1_i7	RS31_ARATH	169.558	-3.57591	1.00404	-3.56153	0.000368706	0.0325707
TRINITY_DN32006_c0_g1_i5	SDR2B_ARATH	13.7624	-7.53678	2.11781	-3.55876	0.000372608	0.0326763
TRINITY_DN32989_c0_g1_i7	GAT1_ARATH	12.3203	2.15065	0.604212	3.55943	0.000371656	0.0326763
TRINITY_DN36515_c0_g1_i2	GAT2_ARATH	23.5505	-2.79729	0.785826	-3.55968	0.000371303	0.0326763
TRINITY_DN37059_c1_g2_i13	ANM15_ARATH	33.2411	-1.49783	0.420824	-3.55927	0.000371883	0.0326763
TRINITY_DN37495_c1_g1_i3	Y1972_ARATH	15.5591	-7.71404	2.16754	-3.55889	0.000372422	0.0326763
TRINITY_DN37748_c0_g1_i6	SLP1_ARATH	32.3772	8.26803	2.32412	3.55749	0.000374418	0.0327557
TRINITY_DN37805_c0_g1_i3	CSCL1_ARATH	13.4652	-7.50386	2.10913	-3.55781	0.000373966	0.0327557
TRINITY_DN41168_c0_g1_i1	WRK70_ARATH	27.5821	1.53946	0.432817	3.55685	0.000375335	0.0327963
TRINITY_DN33094_c1_g1_i1	RS33_ARATH	6.73577	6.00339	1.688	3.55651	0.000375819	0.0327991
TRINITY_DN36053_c1_g1_i3	PTALR_ARATH	4.49343	5.42188	1.52661	3.55159	0.000382908	0.0332974
TRINITY_DN11545_c0_g1_i1	RLP2_ARATH	16.7445	-7.81847	2.20177	-3.55099	0.000383783	0.0333212
TRINITY_DN32835_c0_g2_i1	RS29_WHEAT	202.895	0.822303	0.231584	3.55077	0.000384102	0.0333212
TRINITY_DN35292_c1_g1_i1	TIC32_ARATH	59.0711	-6.52768	1.83912	-3.54934	0.000386192	0.0334115
TRINITY_DN38847_c1_g1_i6	GATP3_ORYSI	60.8355	-2.40487	0.677598	-3.54912	0.000386527	0.0334115
TRINITY_DN36410_c2_g1_i7	RS16_FRIAG	571.672	0.700245	0.19737	3.54788	0.000388348	0.0335289
TRINITY_DN24971_c0_g1_i1	DDRGK_ORYSJ	1004.03	-0.689843	0.194526	-3.54627	0.000390726	0.033654
TRINITY_DN36701_c0_g6_i4	CX6B1_ARATH	170.892	0.945129	0.266734	3.54333	0.000395101	0.0338698
TRINITY_DN27613_c0_g1_i1	PFKA2_ARATH	3576.31	-1.11921	0.316071	-3.54101	0.000398601	0.0340891
TRINITY_DN30432_c0_g1_i3	P24D9_ARATH	51.4069	-3.8793	1.09593	-3.53974	0.000400514	0.034172
TRINITY_DN32096_c1_g1_i5	BAK1_ARATH	1139.47	-0.499696	0.141163	-3.53986	0.000400341	0.034172
TRINITY_DN36627_c0_g1_i2	PUMP2_ARATH	13.7844	-7.53868	2.13038	-3.53866	0.00040216	0.0342318
TRINITY_DN53059_c0_g1_i1	FQR1_ARATH	5.30166	-3.61674	1.02205	-3.53873	0.000402063	0.0342318
TRINITY_DN37351_c0_g1_i7	CDKF4_ORYSJ	106.628	2.14332	0.605826	3.53785	0.000403398	0.0342968
TRINITY_DN36281_c0_g1_i2	GAUT6_ARATH	15.1787	-7.67844	2.1711	-3.53665	0.00040523	0.0344122
TRINITY_DN38061_c0_g1_i6	RBR_SCUBA	15.0566	-7.66411	2.16913	-3.53326	0.000410471	0.0348165
TRINITY_DN38779_c0_g1_i4	CPSF_ARATH	679.557	-2.76034	0.782148	-3.52918	0.000416848	0.0352748
TRINITY_DN26408_c0_g1_i1	DRM1_ARATH	560.484	-3.42142	0.971006	-3.52359	0.00042575	0.0358605
TRINITY_DN36299_c0_g1_i4	JMJ30_ARATH	17.0396	-2.8821	0.817836	-3.52405	0.000425001	0.0358605
TRINITY_DN38619_c0_g1_i13	METC_ARATH	290.024	-3.35602	0.952386	-3.52381	0.000425394	0.0358605
TRINITY_DN37143_c1_g1_i3	REM13_ARATH	2.57989	-5.1289	1.45572	-3.52327	0.000426255	0.0358614
TRINITY_DN34351_c1_g2_i2	PXG_SESIN	13.8106	-7.54238	2.14099	-3.52285	0.000426931	0.0358765
TRINITY_DN11958_c0_g1_i1	LHTL8_ARATH	114.697	0.85948	0.24406	3.5216	0.000428958	0.0359219
TRINITY_DN33215_c0_g2_i1	PLY1_CRYJA	13.2587	6.98051	1.98217	3.52165	0.000428867	0.0359219
TRINITY_DN38297_c0_g2_i1	PGTB1_ARATH	25.2386	-6.96487	1.9789	-3.51956	0.000432268	0.0361156
TRINITY_DN28175_c0_g1_i1	GDL10_ARATH	10.447	4.52322	1.28537	3.51901	0.000433168	0.0361491
TRINITY_DN36326_c0_g1_i4	RL8_SOLLC	1198.03	0.856417	0.243402	3.51853	0.000433948	0.0361637
TRINITY_DN38513_c0_g1_i27	GOGC5_ARATH	17.9042	5.55737	1.57957	3.51829	0.000434342	0.0361637
TRINITY_DN24760_c0_g1_i1	PEXLP_TOBAC	51.8651	-2.36055	0.671241	-3.51669	0.000436958	0.0363398
TRINITY_DN30759_c0_g3_i1	AKT1_ORYSJ	11.6596	-2.61105	0.742985	-3.51427	0.000440962	0.0365468
TRINITY_DN38804_c2_g2_i13	CUL4_ARATH	22.4793	7.74218	2.20299	3.5144	0.000440744	0.0365468
TRINITY_DN37864_c1_g1_i6	NTRC_ORYSJ	12.5567	-7.40285	2.10719	-3.51314	0.000442848	0.0366612
TRINITY_DN34957_c7_g3_i2	RBG5_ARATH	12.1711	-7.35946	2.09513	-3.51264	0.000443675	0.0366878
TRINITY_DN30493_c1_g2_i1	RS24_ARATH	1728.22	0.987824	0.281342	3.51112	0.000446223	0.0367725
TRINITY_DN36763_c2_g1_i4	CBSX6_ARATH	13.4927	-7.50645	2.13772	-3.51144	0.000445694	0.0367725
TRINITY_DN36840_c0_g1_i2	Y1677_ARATH	609.919	-0.647986	0.184681	-3.50869	0.000450324	0.0369006
TRINITY_DN31327_c1_g1_i2	PI5K9_ARATH	17.6039	2.72884	0.778294	3.50617	0.000454598	0.0371248
TRINITY_DN37485_c0_g3_i1	CSE_ARATH	1174.85	-1.61935	0.461991	-3.50515	0.000456344	0.0372254
TRINITY_DN34567_c0_g1_i14	GLYK_ARATH	18.4983	-4.72137	1.34719	-3.5046	0.000457297	0.0372612
TRINITY_DN38463_c0_g1_i1	NDHS_ARATH	34.1488	8.34491	2.38318	3.50159	0.000462496	0.0375581
TRINITY_DN23116_c0_g2_i1	COP1_ARATH	20.951	7.64065	2.18402	3.49844	0.000467994	0.0379196
TRINITY_DN32915_c0_g3_i1	RS143_ARATH	1116.54	1.13418	0.324547	3.49464	0.000474705	0.0384204
TRINITY_DN35662_c0_g1_i3	AL2B7_ARATH	49.2615	-2.19371	0.627793	-3.49432	0.00047527	0.0384231
TRINITY_DN32541_c0_g2_i2	AT18D_ARATH	4.24149	5.3327	1.52642	3.49359	0.000476566	0.038485
TRINITY_DN33086_c0_g1_i1	SGAT_ARATH	16.5526	-2.0032	0.573909	-3.49044	0.000482227	0.0388555
TRINITY_DN36086_c4_g2_i2	CLPP_TOBAC	22.7154	-1.84346	0.528276	-3.48957	0.000483796	0.0389386
TRINITY_DN38147_c0_g2_i1	HSP83_IPONI	344.789	4.29551	1.23137	3.48839	0.000485947	0.039025
TRINITY_DN36818_c0_g3_i4	SMC1_ARATH	20.0375	7.57636	2.17364	3.48555	0.000491118	0.039353
TRINITY_DN33279_c0_g2_i2	RL31_PERFR	569.982	0.730138	0.209523	3.48476	0.000492571	0.0394258
TRINITY_DN34815_c2_g1_i5	KC1D_ARATH	20.4577	-8.10914	2.32741	-3.48419	0.000493634	0.0394673
TRINITY_DN21207_c0_g1_i1	LAML_ARATH	7.41123	4.00898	1.15194	3.4802	0.000501037	0.0399709
TRINITY_DN32704_c3_g1_i1	HIP27_ARATH	877.53	-0.922154	0.265076	-3.47883	0.000503605	0.0400875
TRINITY_DN37954_c1_g1_i16	VPS4_ARATH	15.5137	-7.7093	2.21602	-3.47889	0.000503499	0.0400875
TRINITY_DN36097_c0_g2_i13	PAH2_ARATH	11.1077	-7.22659	2.0788	-3.47632	0.000508345	0.0403433
TRINITY_DN49262_c0_g2_i1	RL44_GOSHI	2.91417	4.79443	1.37932	3.47595	0.000509046	0.0403433
TRINITY_DN34744_c0_g2_i1	BZP06_ORYSJ	23.9904	2.12122	0.610369	3.47531	0.000510267	0.0403827
TRINITY_DN38452_c0_g1_i6	RH16_ARATH	115.62	2.6143	0.753119	3.47129	0.000517956	0.0407374
TRINITY_DN38531_c3_g10_i5	ALFL5_ARATH	12.7738	-7.427	2.1404	-3.46991	0.000520627	0.0408588
TRINITY_DN35357_c0_g3_i5	RU1C_VITVI	9.48125	-6.26375	1.8057	-3.46888	0.000522639	0.0409708
TRINITY_DN38327_c0_g1_i1	IQD1_ARATH	13.2412	-7.47844	2.15935	-3.46328	0.000533627	0.0416534
TRINITY_DN37192_c1_g1_i9	PSA_ARATH	62.4877	-6.34329	1.83194	-3.4626	0.000534976	0.0417137
TRINITY_DN33166_c0_g1_i4	CSLCC_ARATH	20.857	-1.72034	0.496998	-3.46146	0.000537249	0.0418459
TRINITY_DN38025_c0_g3_i5	MTEF2_ARATH	2.99952	4.84369	1.39968	3.46057	0.000539036	0.04194
TRINITY_DN27766_c0_g2_i2	UGPI4_ARATH	2131.18	-2.36878	0.68473	-3.45944	0.000541299	0.0420189
TRINITY_DN30755_c0_g2_i1	CAMT3_ARATH	19.4411	2.74425	0.79333	3.45916	0.000541868	0.0420189
TRINITY_DN33315_c0_g1_i3	RL38_ARATH	363.911	1.22759	0.354845	3.4595	0.000541184	0.0420189
TRINITY_DN38024_c4_g2_i3	RPK2_ARATH	21.2938	-8.16461	2.36245	-3.45599	0.000548275	0.0423857
TRINITY_DN37509_c0_g1_i27	RH15_ARATH	116.995	-3.89405	1.12752	-3.45364	0.00055308	0.0425754
TRINITY_DN38179_c2_g1_i24	CAF2P_ORYSJ	15.9955	4.16258	1.20522	3.45378	0.000552789	0.0425754
TRINITY_DN36646_c2_g1_i7	RL373_ARATH	689.225	0.856639	0.248279	3.45031	0.000559934	0.0430573
TRINITY_DN30193_c0_g1_i1	HSD5_ARATH	20.171	7.58605	2.2005	3.44742	0.000565965	0.0434288
TRINITY_DN27955_c0_g2_i3	BEBT_TOBAC	10.7583	-7.18012	2.08328	-3.44655	0.000567785	0.0435224
TRINITY_DN33829_c0_g1_i1	NDUA5_ARATH	13.9102	-7.55009	2.19159	-3.44503	0.000570999	0.0437184
TRINITY_DN34407_c0_g1_i6	ARF1_BRARP	12.8945	-7.44016	2.15984	-3.44477	0.000571549	0.0437184
TRINITY_DN38376_c3_g2_i12	YLS8_ARATH	75.9076	-2.56715	0.745624	-3.44296	0.00057538	0.0439187
TRINITY_DN37345_c0_g2_i5	SYPM_ARATH	3.60676	-5.60122	1.62726	-3.44212	0.000577165	0.0439623
TRINITY_DN32746_c2_g1_i1	CBDAS_CANSA	3.68902	-5.62641	1.63525	-3.4407	0.00058022	0.0441485
TRINITY_DN38562_c0_g1_i18	SF3A1_ARATH	25.8918	7.94578	2.31012	3.43956	0.000582662	0.0442878
TRINITY_DN31480_c3_g4_i4	LUL2_ARATH	4.47056	-5.90534	1.71719	-3.43896	0.00058395	0.0443392
TRINITY_DN31395_c0_g1_i6	TL15A_ARATH	191.443	-1.49472	0.434874	-3.43714	0.000587895	0.044592
TRINITY_DN33829_c0_g2_i2	NDUA5_ARATH	13.9028	-7.55005	2.19749	-3.43577	0.00059088	0.0446877
TRINITY_DN35111_c1_g1_i9	MT810_ARATH	5.27365	3.56603	1.03802	3.43543	0.000591624	0.0446877
TRINITY_DN34112_c0_g1_i8	AROD1_ARATH	2.63961	4.65849	1.35662	3.43391	0.000594946	0.0447984
TRINITY_DN36978_c1_g1_i17	EML3_ARATH	11.8659	-7.32018	2.13226	-3.43306	0.000596812	0.0448923
TRINITY_DN26229_c0_g2_i1	DHLE_RAPSA	51551.8	-0.653984	0.190538	-3.4323	0.000598484	0.0449007
TRINITY_DN33888_c0_g3_i4	SOBRL_ARATH	20.186	7.58697	2.21056	3.43215	0.000598817	0.0449007
TRINITY_DN35301_c0_g1_i5	HT1_ARATH	7.33324	2.49932	0.728225	3.43208	0.000598979	0.0449007
TRINITY_DN38357_c0_g2_i8	LUH_ARATH	13.9717	-7.55595	2.20176	-3.43178	0.000599624	0.0449007
TRINITY_DN38172_c5_g1_i8	PCL1_ARATH	15.4519	-7.70157	2.24479	-3.43087	0.000601648	0.0449423
TRINITY_DN38599_c1_g1_i10	NU160_ARATH	22.1608	7.72103	2.25051	3.43079	0.000601819	0.0449423
TRINITY_DN32127_c0_g2_i2	RL30_LUPLU	1137.23	1.18288	0.345041	3.42824	0.000607503	0.0452733
TRINITY_DN36920_c1_g2_i30	DUF3_ARATH	18.0669	-7.92787	2.31333	-3.42704	0.000610196	0.0452876
TRINITY_DN38738_c2_g3_i5	CUTA_ARATH	153.602	-0.821166	0.239566	-3.42772	0.000608669	0.0452876
TRINITY_DN38879_c1_g5_i7	OST48_ORYSJ	18.2843	7.44448	2.17212	3.42729	0.000609628	0.0452876
TRINITY_DN35962_c0_g1_i1	Y3627_ARATH	171.065	0.966824	0.282171	3.42638	0.000611689	0.0453056
TRINITY_DN31261_c2_g1_i1	RETOL_ARATH	31.5908	-8.00747	2.33894	-3.42355	0.000618081	0.0455599
TRINITY_DN34941_c1_g1_i5	11SB_CUCMA	1302.03	-2.73427	0.79867	-3.42353	0.000618135	0.0455599
TRINITY_DN32929_c0_g2_i1	TATA_PEA	260.788	-0.988195	0.289008	-3.41926	0.000627907	0.0461374
TRINITY_DN34283_c5_g4_i14	HXK1_TOBAC	19.3898	7.52867	2.20187	3.41922	0.000628014	0.0461374
TRINITY_DN34910_c2_g4_i1	RL12_PRUAR	159.287	1.0384	0.303854	3.41743	0.000632158	0.046301
TRINITY_DN26739_c0_g2_i1	R37A1_ARATH	31.2612	2.1003	0.614879	3.41579	0.000635965	0.0464731
TRINITY_DN33596_c1_g1_i1	U503A_ARATH	3.27824	4.19797	1.22909	3.41552	0.000636609	0.0464731
TRINITY_DN37914_c2_g5_i1	UBP1B_ARATH	7.56244	-2.89041	0.846308	-3.41532	0.000637074	0.0464731
TRINITY_DN38589_c0_g1_i5	SAT5_ARATH	38.7155	3.64417	1.06687	3.41575	0.000636076	0.0464731
TRINITY_DN38238_c0_g2_i13	CML21_ARATH	14.0722	-7.57	2.21814	-3.41276	0.00064308	0.0468169
TRINITY_DN38515_c0_g1_i2	HSPR2_ARATH	554.397	-2.61453	0.766293	-3.41192	0.000645065	0.0468672
TRINITY_DN26410_c0_g1_i1	IQM3_ARATH	312.393	1.22201	0.358401	3.40962	0.000650539	0.0471078
TRINITY_DN29175_c0_g2_i1	DAD1_SOLLC	23.1992	1.25999	0.369539	3.40962	0.000650538	0.0471078
TRINITY_DN36735_c1_g2_i2	LEAD3_DAUCA	10128.5	-1.41787	0.415868	-3.40943	0.000650978	0.0471078
TRINITY_DN35606_c2_g1_i3	RL23_ARATH	13.6293	1.69757	0.498186	3.40751	0.000655591	0.047347
TRINITY_DN35195_c0_g1_i10	YODA_ARATH	15.3136	-4.55026	1.33612	-3.40557	0.000660255	0.0476363
TRINITY_DN22300_c0_g1_i1	DNJ16_ARATH	11.7582	-7.30875	2.14754	-3.40332	0.000665732	0.047936
TRINITY_DN35283_c0_g1_i6	MUT11_CHLRE	25.9958	7.95194	2.33652	3.40332	0.000665728	0.047936
TRINITY_DN37530_c0_g2_i3	ACBP3_ARATH	746.108	-1.07402	0.315763	-3.40135	0.000670529	0.0481213
TRINITY_DN37748_c0_g1_i18	SLP1_ARATH	20.0047	7.57327	2.22702	3.40064	0.000672292	0.0481213
TRINITY_DN38789_c0_g1_i9	CAP4_ARATH	3.87322	4.43273	1.30368	3.40018	0.000673416	0.0481542
TRINITY_DN37690_c3_g2_i1	SDHB3_ARATH	8.51125	-4.43944	1.30625	-3.39862	0.000677258	0.0483812
TRINITY_DN32761_c0_g1_i1	SBT13_ARATH	283.51	0.942977	0.277646	3.39633	0.000682957	0.0486923
TRINITY_DN33643_c1_g2_i2	NAC81_ARATH	13.322	-7.48808	2.20459	-3.39659	0.000682299	0.0486923
TRINITY_DN32107_c0_g2_i1	KCO3_ORYSJ	9.78379	-7.04298	2.07514	-3.39398	0.000688839	0.0490339
TRINITY_DN36403_c1_g2_i15	RBOHD_SOLTU	16.8473	2.24367	0.661115	3.39377	0.000689378	0.0490339
TRINITY_DN36218_c0_g1_i8	XYL1_ARATH	2.95111	4.81636	1.41978	3.39232	0.000693034	0.0491687
TRINITY_DN35305_c3_g2_i2	FBL23_ARATH	11.7535	4.25041	1.25325	3.3915	0.000695117	0.0492683
TRINITY_DN37481_c1_g3_i17	TBP_SOLTU	12.3053	2.01463	0.594307	3.38987	0.000699253	0.0494163
TRINITY_DN38109_c1_g1_i9	AP3M_ARATH	45.0628	-1.15621	0.34127	-3.38797	0.000704129	0.0497125
TRINITY_DN27865_c0_g1_i2	FRS12_ARATH	614.396	-0.83948	0.247873	-3.38673	0.000707309	0.0497778
TRINITY_DN29718_c0_g1_i2	QORL_ARATH	383.528	-0.735822	0.217293	-3.38631	0.000708389	0.0497778
TRINITY_DN32742_c0_g1_i2	FAH1_ARATH	32.7588	1.56097	0.461019	3.38591	0.000709437	0.0497778
TRINITY_DN33744_c0_g1_i2	Y1814_ARATH	10.231	-7.10963	2.09988	-3.38574	0.000709865	0.0497778
TRINITY_DN34594_c0_g1_i6	GAT24_ARATH	11.3129	-7.25449	2.14221	-3.38645	0.00070804	0.0497778
TRINITY_DN37916_c0_g1_i19	NLE1_ARATH	10.5047	-7.14754	2.11036	-3.38689	0.000706905	0.0497778
