# Supplementary material for: Comparative transcriptome analysis of cultivated and wild seeds of Salvia hispanica (chia)
Source: Sci Rep. 2019 Jul 5;9:9761. doi: 10.1038/s41598-019-45895-5 (PMC6611817; doi:10.1038/s41598-019-45895-5)
Supplement: Supplementary file 7 — Supplementary Table S7 [file 41598_2019_45895_MOESM7_ESM.xlsx]

## Sheet: Hoja1
								Supplementary Table S7. Details of transcripts from the UniProt database differentially expressed in the three environmental comparisons.
SpC vs SpJ								SpC vs SpV									SpJ vs SpV
Transcript	SwissProt ID	baseMean	log2FoldChange	lfcSE	stat	pvalue	padj	Transcript	SwissProt ID	baseMean	log2FoldChange	lfcSE	stat	pvalue	padj		Transcript	SwissProt ID	baseMean	log2FoldChange	lfcSE	stat	pvalue	padj
TRINITY_DN10180_c0_g2_i1	BTF3L_ARATH	83.9531	-2.42958	0.797815	-3.04529	0.00232453	0.0160482	TRINITY_DN10725_c0_g1_i1	CYSA_CUCSA	477.9	-9.49353	1.4872	-6.38351	1.73069e-10	7.01586e-08		TRINITY_DN1110_c0_g2_i1	SKIP8_ARATH	32.3729	-4.31765	1.57396	-2.74317	0.00608485	0.0859364
TRINITY_DN10725_c0_g1_i1	CYSA_CUCSA	477.9	-9.66783	1.61205	-5.99722	2.00727e-09	5.14543e-07	TRINITY_DN10864_c0_g1_i1	TET2_ARATH	180.674	-1.73541	0.553002	-3.13816	0.00170011	0.0147745		TRINITY_DN11712_c0_g2_i1	FAX5_ARATH	13.0938	-4.68989	1.57698	-2.97397	0.00293978	0.0600757
TRINITY_DN10732_c1_g1_i1	TSJT1_TOBAC	4.3032	-5.4852	1.78842	-3.06707	0.00216171	0.0152192	TRINITY_DN11199_c0_g1_i1	PS12A_ARATH	3.85661	3.08249	1.29336	2.38332	0.0171575	0.0844844		TRINITY_DN13471_c0_g1_i1	PLA2A_ARATH	12.3981	-4.70977	1.36615	-3.44749	0.000565831	0.0219465
TRINITY_DN11095_c0_g1_i1	GPDL4_ARATH	4.04506	-2.84846	1.14244	-2.4933	0.0126561	0.0546322	TRINITY_DN11247_c0_g1_i1	PSAK_ARATH	7.29094	-5.32318	1.59289	-3.34183	0.000832275	0.00823708		TRINITY_DN16173_c0_g1_i1	Y4865_ARATH	11.3322	-3.8263	1.43742	-2.66193	0.00776951	0.0972684
TRINITY_DN11199_c0_g1_i1	PS12A_ARATH	3.85661	3.71593	1.60701	2.31233	0.0207595	0.075721	TRINITY_DN11430_c0_g1_i1	CB11_SOLLC	7.35006	-5.20057	1.42797	-3.64194	0.000270588	0.00326119		TRINITY_DN17388_c0_g1_i1	CX32_ARATH	6.94425	-4.23475	1.43384	-2.95344	0.00314253	0.0623567
TRINITY_DN11247_c0_g1_i1	PSAK_ARATH	7.29094	-5.20056	1.73347	-3.00009	0.00269903	0.0179566	TRINITY_DN11733_c0_g1_i1	SQD2_ARATH	1310.83	-8.32577	1.68524	-4.94041	7.79569e-07	4.50448e-05		TRINITY_DN18571_c0_g2_i1	PHO32_ARATH	33.9131	-2.03282	0.742467	-2.73792	0.0061829	0.0867405
TRINITY_DN11712_c0_g2_i1	FAX5_ARATH	13.0938	3.74827	1.56393	2.3967	0.0165433	0.0652517	TRINITY_DN11776_c0_g1_i1	SRP_VITRI	13.0544	-3.29363	1.20141	-2.74147	0.0061165	0.039924		TRINITY_DN18818_c0_g2_i1	ATOX1_ARATH	70.9553	-2.97833	0.762703	-3.90497	9.42364e-05	0.00666315
TRINITY_DN11733_c0_g1_i1	SQD2_ARATH	1310.83	-8.49054	1.81867	-4.66855	3.03336e-06	0.000133833	TRINITY_DN11792_c0_g1_i1	RK1_ARATH	57.6906	-6.27432	1.61358	-3.88845	0.000100888	0.00150869		TRINITY_DN20658_c0_g2_i1	ENL3_ARATH	64.3872	-2.10602	0.586564	-3.59044	0.000330121	0.0156306
TRINITY_DN11776_c0_g1_i1	SRP_VITRI	13.0544	-3.3648	1.33598	-2.5186	0.0117821	0.0519297	TRINITY_DN11807_c0_g1_i1	GATB_PHYPA	1366.52	-8.45334	1.67857	-5.03603	4.75279e-07	3.15429e-05		TRINITY_DN20665_c0_g1_i1	SYT5_ARATH	117.734	-1.64032	0.609993	-2.68909	0.00716481	0.0935252
TRINITY_DN11792_c0_g1_i1	RK1_ARATH	57.6906	-6.90703	1.74189	-3.96525	7.33188e-05	0.0011971	TRINITY_DN11960_c0_g2_i1	IPIB_TOBAC	48.1994	-9.10838	1.63645	-5.56594	2.60743e-08	3.97044e-06		TRINITY_DN20774_c0_g2_i1	AAED1_ARATH	21.8624	-3.83579	1.22129	-3.14077	0.00168502	0.0452528
TRINITY_DN11807_c0_g1_i1	GATB_PHYPA	1366.52	-8.56776	1.81201	-4.72832	2.26388e-06	0.000111816	TRINITY_DN12249_c0_g1_i1	STAD_OLEEU	3.50914	-3.36094	1.08912	-3.08591	0.00202928	0.017066		TRINITY_DN20825_c0_g1_i1	EID1_ARATH	20.3652	-3.32389	1.16811	-2.84553	0.00443369	0.0737333
TRINITY_DN11846_c0_g1_i1	PP406_ARATH	6.5729	3.32746	1.48803	2.23615	0.0253421	0.0860282	TRINITY_DN12334_c0_g1_i1	5MAT2_SALSN	4.01768	-1.9314	0.839381	-2.30098	0.0213929	0.0984722		TRINITY_DN20893_c0_g1_i1	PLAS_SOLLC	16.3558	-4.02056	1.28334	-3.13288	0.001731	0.0460964
TRINITY_DN11960_c0_g2_i1	IPIB_TOBAC	48.1994	-9.29779	1.73463	-5.3601	8.31778e-08	1.11898e-05	TRINITY_DN12380_c0_g1_i1	CDSP_ARATH	4.97604	-4.62913	1.94726	-2.37725	0.0174423	0.0853701		TRINITY_DN20903_c0_g1_i1	POP3_ARATH	9.38792	5.96576	1.62359	3.67442	0.000238388	0.0126734
TRINITY_DN11983_c0_g1_i1	PILR3_ARATH	73.0566	1.77661	0.80472	2.20774	0.0272626	0.0904193	TRINITY_DN12467_c0_g1_i1	FLA21_ARATH	21.6199	-1.57774	0.570773	-2.76421	0.00570601	0.0379785		TRINITY_DN20985_c0_g1_i1	RPI2_ARATH	52.8155	-2.46005	0.547222	-4.49551	6.94022e-06	0.00103673
TRINITY_DN12235_c0_g2_i1	KPYC_TOBAC	7.50088	3.90633	1.76023	2.21922	0.0264718	0.0885642	TRINITY_DN12945_c0_g1_i1	Y5241_ARATH	72.1074	1.38316	0.504875	2.7396	0.00615144	0.0400893		TRINITY_DN20990_c0_g1_i1	RL121_ARATH	594.7	-1.33838	0.347122	-3.85564	0.000115429	0.00774833
TRINITY_DN12598_c0_g1_i1	ITN1_ARATH	6.84497	3.62196	1.45149	2.49534	0.0125838	0.0543784	TRINITY_DN13237_c0_g1_i1	RK13_SPIOL	218.842	-7.90652	1.57666	-5.01473	5.3107e-07	3.46327e-05		TRINITY_DN20993_c0_g1_i1	NLTP1_HORVU	21.1567	-3.95044	1.43254	-2.75764	0.00582199	0.0842976
TRINITY_DN12945_c0_g1_i1	Y5241_ARATH	72.1074	1.66726	0.600026	2.77864	0.00545862	0.0305121	TRINITY_DN13237_c0_g2_i1	COX15_ARATH	1642.85	-8.0367	1.7383	-4.62332	3.77645e-06	0.000138661		TRINITY_DN21050_c0_g1_i1	PIF3_ARATH	7.37336	3.71935	1.35274	2.7495	0.00596864	0.0853018
TRINITY_DN13237_c0_g1_i1	RK13_SPIOL	218.842	-7.78065	1.70728	-4.55734	5.18044e-06	0.000192179	TRINITY_DN13425_c0_g1_i1	ZAT6_ARATH	6.69049	-3.00069	0.9504	-3.15729	0.00159244	0.0140335		TRINITY_DN21051_c0_g1_i1	DEAH4_ARATH	16.5772	1.88524	0.709931	2.65552	0.00791859	0.0982276
TRINITY_DN13237_c0_g2_i1	COX15_ARATH	1642.85	-8.14065	1.87144	-4.34994	1.36174e-05	0.0003786	TRINITY_DN13491_c0_g1_i1	CYSP1_MAIZE	25.7934	-4.50713	1.44252	-3.12449	0.00178114	0.0153448		TRINITY_DN21166_c0_g1_i3	ASK10_ARATH	8.94154	-4.13237	1.54579	-2.67332	0.00751054	0.095445
TRINITY_DN13260_c0_g1_i1	NAC73_ARATH	5.36351	-3.98299	1.35632	-2.93661	0.00331822	0.021023	TRINITY_DN13918_c0_g1_i1	CPY57_ARATH	1208.25	-8.51956	1.66292	-5.12325	3.00307e-07	2.346e-05		TRINITY_DN21265_c0_g1_i2	EPFL9_ARATH	14.9013	-3.20424	1.17386	-2.72965	0.00634011	0.0876704
TRINITY_DN13471_c0_g1_i1	PLA2A_ARATH	12.3981	3.7601	1.35118	2.78283	0.00538866	0.0302393	TRINITY_DN14231_c0_g1_i1	DEF1B_ORYSJ	1240.71	-8.53814	1.65971	-5.14436	2.68439e-07	2.15889e-05		TRINITY_DN21290_c0_g1_i1	RK5_ARATH	46.0115	-5.49177	1.68536	-3.25851	0.00111998	0.0343806
TRINITY_DN13491_c0_g1_i1	CYSP1_MAIZE	25.7934	-5.81509	1.55965	-3.72846	0.00019265	0.00236853	TRINITY_DN14243_c0_g1_i1	LPE1_MAIZE	4441.2	-7.4666	1.83974	-4.0585	4.93898e-05	0.000890619		TRINITY_DN21379_c0_g1_i2	Y4276_ARATH	22.0904	-5.70158	1.34735	-4.23169	2.3194e-05	0.00241172
TRINITY_DN13918_c0_g1_i1	CPY57_ARATH	1208.25	-8.65305	1.79623	-4.81734	1.45482e-06	8.38044e-05	TRINITY_DN14335_c0_g1_i1	PR2E2_ORYSJ	521.452	-9.38628	1.47034	-6.38375	1.72801e-10	7.01586e-08		TRINITY_DN21520_c0_g1_i1	FRS6_ARATH	9.53603	-4.15406	1.47342	-2.81933	0.00481235	0.076122
TRINITY_DN14103_c0_g1_i1	PIN1_MALDO	197.931	-1.34212	0.481646	-2.78654	0.00532748	0.0299813	TRINITY_DN14474_c0_g1_i1	LKHA4_ARATH	3138.35	-7.84929	1.7992	-4.36267	1.28486e-05	0.000336917		TRINITY_DN21521_c0_g2_i1	CML16_ARATH	7.30997	-4.48601	1.65197	-2.71555	0.00661652	0.0896843
TRINITY_DN14110_c0_g1_i1	PP311_ARATH	7.18021	2.7173	1.2295	2.21008	0.0270995	0.0900764	TRINITY_DN14536_c0_g1_i1	RLA02_ARATH	5.38721	-4.75124	1.15308	-4.12048	3.78087e-05	0.000729379		TRINITY_DN21522_c0_g1_i2	PLA19_ARATH	79.8818	-2.37822	0.861	-2.76216	0.00574198	0.0836705
TRINITY_DN14231_c0_g1_i1	DEF1B_ORYSJ	1240.71	-8.53239	1.79311	-4.75843	1.95107e-06	0.000101163	TRINITY_DN14881_c0_g1_i3	LOR15_ARATH	77.0293	-1.19611	0.315498	-3.79118	0.000149934	0.00203076		TRINITY_DN21569_c0_g2_i1	MFT1_ORYSJ	110.389	-3.82895	0.841732	-4.5489	5.39268e-06	0.000880065
TRINITY_DN14243_c0_g1_i1	LPE1_MAIZE	4441.2	-7.61196	1.97038	-3.8632	0.000111911	0.00161763	TRINITY_DN15018_c0_g1_i1	ITPA_MAIZE	1540.72	-8.55763	1.70519	-5.01857	5.20576e-07	3.40966e-05		TRINITY_DN21622_c0_g1_i1	LIMYB_ARATH	18.1262	-4.79026	1.37225	-3.49079	0.000481587	0.0198744
TRINITY_DN14335_c0_g1_i1	PR2E2_ORYSJ	521.452	-9.73118	1.59522	-6.10023	1.05915e-09	3.01668e-07	TRINITY_DN1502_c0_g1_i1	CUT1B_ARATH	5.18852	-5.89401	1.83309	-3.21534	0.00130292	0.011871		TRINITY_DN21622_c0_g1_i2	LIMYB_ARATH	7.49998	5.18867	1.78154	2.91246	0.00358595	0.0664906
TRINITY_DN14474_c0_g1_i1	LKHA4_ARATH	3138.35	-7.91075	1.93116	-4.09637	4.19675e-05	0.000828172	TRINITY_DN15203_c0_g1_i1	CRD1_ARATH	4.78578	-3.99099	1.68451	-2.36923	0.0178254	0.0867988		TRINITY_DN21820_c0_g1_i1	E136_ARATH	138.515	-2.29777	0.430978	-5.33154	9.73829e-08	4.69474e-05
TRINITY_DN14703_c1_g1_i1	PDPK2_ARATH	4.09544	-4.97547	1.96281	-2.53487	0.0112489	0.0503452	TRINITY_DN15387_c0_g1_i1	ILVH1_ARATH	965.503	-8.79242	1.60958	-5.46254	4.69381e-08	5.84252e-06		TRINITY_DN21904_c0_g1_i2	GPX4_GOSHI	6.18023	5.43456	1.66946	3.25528	0.00113281	0.0345742
TRINITY_DN14782_c0_g1_i1	UGT2_GARJA	10.2116	-2.77545	1.1468	-2.42018	0.0155129	0.062619	TRINITY_DN15664_c0_g1_i1	ATPG_TOBAC	6.44735	-5.36749	2.16251	-2.48207	0.0130623	0.0697477		TRINITY_DN21944_c0_g1_i1	ACR10_ARATH	13.9647	-4.23697	1.48692	-2.8495	0.00437876	0.0731793
TRINITY_DN15018_c0_g1_i1	ITPA_MAIZE	1540.72	-8.53062	1.83854	-4.6399	3.48585e-06	0.000147696	TRINITY_DN16236_c0_g1_i1	TDL1_ARATH	4.73132	-6.401	1.58266	-4.04446	5.24428e-05	0.000934928		TRINITY_DN22006_c0_g2_i1	C3H14_ARATH	18.3099	3.68958	0.842076	4.38153	1.1785e-05	0.00153365
TRINITY_DN1502_c0_g1_i1	CUT1B_ARATH	5.18852	-6.25789	1.95165	-3.20647	0.00134376	0.0105101	TRINITY_DN16467_c0_g2_i1	P4H10_ARATH	15.9393	4.8381	1.8402	2.62912	0.00856058	0.0511045		TRINITY_DN22059_c0_g1_i2	CCX5_ARATH	15.5221	-4.00065	1.40207	-2.85338	0.00432569	0.0728646
TRINITY_DN150_c0_g1_i1	AMO_ARATH	80.563	1.56714	0.634429	2.47015	0.0135055	0.0570127	TRINITY_DN16554_c0_g1_i3	FOLD4_ARATH	29.8947	-2.37953	0.91296	-2.60639	0.00915031	0.0535906		TRINITY_DN22265_c0_g2_i1	APS1_ARATH	19.7424	6.57645	1.38906	4.73448	2.19619e-06	0.000459303
TRINITY_DN15288_c0_g1_i1	FB336_ARATH	340.291	0.843156	0.376325	2.2405	0.0250584	0.085498	TRINITY_DN16561_c0_g1_i1	ATP6_OENBE	5.67833	-4.0647	1.69502	-2.39803	0.0164835	0.0820157		TRINITY_DN22265_c0_g3_i1	APS1_ARATH	151.655	-1.90989	0.693377	-2.75448	0.00587859	0.0845401
TRINITY_DN15387_c0_g1_i1	ILVH1_ARATH	965.503	-9.0551	1.74196	-5.19822	2.01204e-07	2.15802e-05	TRINITY_DN16677_c0_g1_i1	PSAH_SPIOL	4.58842	-4.23605	1.53417	-2.76113	0.00576025	0.0381824		TRINITY_DN22267_c0_g1_i1	TBL19_ARATH	10.9801	-3.96713	1.42211	-2.78962	0.00527704	0.0795569
TRINITY_DN15390_c0_g1_i1	SKIP6_ARATH	5.59943	3.87143	1.55167	2.495	0.0125955	0.0544017	TRINITY_DN1722_c0_g1_i1	FER_CAPAN	440.967	-2.08466	0.493176	-4.227	2.3683e-05	0.000525972		TRINITY_DN22303_c0_g2_i1	USPAL_ARATH	12.5068	-4.85766	1.78376	-2.72327	0.00646389	0.0887265
TRINITY_DN15527_c0_g1_i1	DYHA_CHLRE	27.4879	-3.19673	1.40096	-2.28181	0.0225004	0.0796899	TRINITY_DN17290_c0_g2_i1	DRMH3_ARATH	88.0563	-1.2025	0.431056	-2.78967	0.00527614	0.0358004		TRINITY_DN22438_c0_g1_i1	DHEB_NICPL	7.1448	-4.48184	1.42633	-3.14223	0.00167668	0.0452528
TRINITY_DN15661_c0_g2_i1	CAB6_ARATH	7.10528	-3.72372	1.67541	-2.22257	0.0262451	0.0882086	TRINITY_DN17388_c0_g1_i1	CX32_ARATH	6.94425	-1.64343	0.711263	-2.31058	0.0208561	0.0968187		TRINITY_DN22724_c0_g1_i1	ERF03_ARATH	21.4976	-5.43518	1.32871	-4.09058	4.30304e-05	0.00385131
TRINITY_DN16173_c0_g1_i1	Y4865_ARATH	11.3322	4.43752	1.40761	3.15252	0.00161867	0.0121112	TRINITY_DN17431_c0_g1_i1	CNBL2_ARATH	8.37185	-2.8208	1.03736	-2.71922	0.00654367	0.0420246		TRINITY_DN22724_c0_g2_i1	ERF03_ARATH	9.32149	6.06018	1.39193	4.35379	1.33801e-05	0.00169536
TRINITY_DN16465_c0_g1_i1	TP1A_MALDO	16.6863	3.41612	1.27817	2.67267	0.00752507	0.0380019	TRINITY_DN17807_c0_g1_i1	ACPM2_ARATH	3.38983	-4.00359	1.53488	-2.60841	0.00909641	0.0533896		TRINITY_DN22929_c0_g1_i1	BXL7_ARATH	12.753	-4.42632	1.41328	-3.13196	0.00173645	0.0461241
TRINITY_DN16554_c0_g1_i3	FOLD4_ARATH	29.8947	-2.72735	1.01661	-2.6828	0.00730082	0.0372733	TRINITY_DN18098_c0_g1_i1	GCA2_ARATH	2760.63	-7.77487	1.78255	-4.36165	1.29087e-05	0.000337902		TRINITY_DN22940_c0_g1_i1	LYM2_ARATH	38.015	-2.13095	0.64958	-3.28051	0.0010362	0.0327568
TRINITY_DN16677_c0_g1_i1	PSAH_SPIOL	4.58842	-3.81967	1.70984	-2.23393	0.0254874	0.0863411	TRINITY_DN18107_c0_g1_i1	PSAG_ARATH	24.8035	-5.19049	1.64516	-3.15501	0.00160492	0.0141186		TRINITY_DN22953_c0_g1_i1	CSPL6_SOYBN	64.5882	-2.58949	0.918991	-2.81776	0.00483603	0.0763826
TRINITY_DN1695_c0_g1_i1	BT4_ARATH	5.6146	-3.85796	1.18834	-3.24652	0.00116827	0.00939153	TRINITY_DN18420_c0_g1_i1	ASR3_SOLLC	6.55517	-4.40372	1.41834	-3.10484	0.00190379	0.016206		TRINITY_DN22977_c0_g1_i1	CDPK_DAUCA	6.4623	-4.09205	1.4408	-2.84011	0.00450977	0.0743289
TRINITY_DN16968_c0_g1_i1	Y2837_ARATH	4.52555	-5.051	1.47268	-3.4298	0.000604024	0.00551565	TRINITY_DN18571_c0_g2_i1	PHO32_ARATH	33.9131	-3.15168	0.578915	-5.44412	5.20619e-08	6.2721e-06		TRINITY_DN22981_c0_g1_i1	NLTP_VIGUN	130.205	-8.2873	1.45452	-5.69761	1.21499e-08	9.5453e-06
TRINITY_DN1722_c0_g1_i1	FER_CAPAN	440.967	-1.30586	0.55475	-2.35396	0.0185745	0.0706226	TRINITY_DN185_c0_g1_i1	GDL29_ARATH	2.99504	3.97968	1.69068	2.35389	0.0185782	0.0894269		TRINITY_DN22986_c0_g1_i1	TLP_ACTDE	8.9711	-4.56309	1.4369	-3.17564	0.00149508	0.0416188
TRINITY_DN17290_c0_g2_i1	DRMH3_ARATH	88.0563	-1.30464	0.491617	-2.65378	0.00795963	0.0396497	TRINITY_DN19262_c0_g2_i1	RL37A_PSEMZ	6.20296	-3.78403	1.27265	-2.97335	0.0029457	0.0228818		TRINITY_DN23218_c0_g1_i1	R1B17_SOLDE	8.00458	3.14375	1.05536	2.97884	0.00289345	0.0597686
TRINITY_DN17588_c0_g1_i1	NHL12_ARATH	4.76977	-4.92888	1.99704	-2.46809	0.0135835	0.0572602	TRINITY_DN19315_c0_g1_i1	IPYR5_ARATH	9.45211	-4.29556	0.802557	-5.35234	8.68236e-08	9.1709e-06		TRINITY_DN23313_c0_g1_i1	ACA12_ARATH	10.5706	-3.30138	1.20333	-2.74353	0.00607833	0.0859364
TRINITY_DN17727_c0_g1_i1	BTF3_ARATH	304.587	-2.1449	0.853892	-2.51191	0.0120081	0.0526181	TRINITY_DN19466_c0_g1_i1	RL3_ORYSJ	10.1094	-6.64559	1.27455	-5.21406	1.84753e-07	1.62776e-05		TRINITY_DN23405_c0_g1_i1	TGA21_TOBAC	21.3002	3.698	1.18741	3.11434	0.00184354	0.0476569
TRINITY_DN17887_c0_g1_i1	RS28_MAIZE	4.88125	-5.36905	1.90965	-2.81154	0.00493047	0.0283253	TRINITY_DN19526_c0_g2_i1	DCYD1_ORYSJ	2712.35	-7.66755	1.80225	-4.25444	2.09575e-05	0.000485096		TRINITY_DN23639_c1_g1_i1	FB327_ARATH	8.72165	-3.68836	1.20559	-3.05939	0.00221788	0.0529638
TRINITY_DN18098_c0_g1_i1	GCA2_ARATH	2760.63	-7.99237	1.91495	-4.17367	2.99737e-05	0.000652247	TRINITY_DN20214_c0_g1_i1	P5CS_ORYSJ	2420.73	-7.98886	1.76384	-4.52923	5.91991e-06	0.000189053		TRINITY_DN23733_c0_g1_i1	PFD2_ARATH	13.1987	-4.23678	1.4855	-2.85209	0.00434329	0.0729453
TRINITY_DN18107_c0_g1_i1	PSAG_ARATH	24.8035	-5.29697	1.77945	-2.97674	0.00291328	0.0190849	TRINITY_DN20648_c0_g1_i1	TRXH2_ARATH	3.11537	-4.96595	1.77661	-2.79519	0.00518691	0.0353871		TRINITY_DN23879_c0_g1_i1	RK11_ARATH	10.0446	-3.84533	1.42716	-2.6944	0.0070516	0.0929636
TRINITY_DN18236_c0_g1_i1	PSAL_ARATH	9.93902	-3.40733	1.45579	-2.34053	0.0192561	0.0723292	TRINITY_DN20658_c0_g2_i1	ENL3_ARATH	64.3872	-1.82004	0.443728	-4.1017	4.10126e-05	0.000770862		TRINITY_DN2392_c0_g1_i1	ATB13_ARATH	9.21001	5.67799	1.51167	3.75611	0.000172573	0.0101967
TRINITY_DN18818_c0_g2_i1	ATOX1_ARATH	70.9553	2.98727	0.752151	3.97163	7.13824e-05	0.00117453	TRINITY_DN20687_c0_g2_i1	MIRA_SYNDU	7.96308	-3.12691	1.3557	-2.30649	0.0210833	0.0974812		TRINITY_DN23964_c0_g1_i1	NLTP3_PRUDU	40.3318	1.75322	0.582645	3.00907	0.00262049	0.057003
TRINITY_DN19080_c0_g1_i1	IMPA1_ARATH	51.0079	-2.23019	0.611826	-3.64513	0.000267254	0.00299031	TRINITY_DN20775_c0_g2_i1	PUR1_VIGAC	3349.32	-7.78864	1.81765	-4.28499	1.82745e-05	0.000438909		TRINITY_DN24148_c0_g1_i1	ARP7_ARATH	6.07101	4.52394	1.2803	3.5335	0.0004101	0.0179362
TRINITY_DN19315_c0_g1_i1	IPYR5_ARATH	9.45211	-4.67123	0.889901	-5.24916	1.52797e-07	1.80497e-05	TRINITY_DN20871_c0_g1_i1	Y3514_ARATH	22.8324	1.21725	0.520637	2.33799	0.0193876	0.0920702		TRINITY_DN24648_c0_g2_i1	B3GTH_ARATH	30.266	-2.60405	0.852353	-3.05513	0.00224964	0.0533775
TRINITY_DN19364_c0_g1_i1	UGDH2_ARATH	14.5465	2.94246	1.14473	2.57044	0.0101569	0.0468781	TRINITY_DN20893_c0_g2_i1	PLAS_SOLLC	5.85552	-5.61928	2.07875	-2.7032	0.00686758	0.0435363		TRINITY_DN24676_c0_g2_i1	PERK1_ARATH	67.6368	-3.30209	1.12076	-2.94629	0.00321609	0.0631664
TRINITY_DN19432_c0_g1_i1	SCR_IPONI	101.505	-1.66672	0.53833	-3.0961	0.00196085	0.0140915	TRINITY_DN20903_c0_g2_i1	POP3_ARATH	3.49104	-3.80068	1.55753	-2.4402	0.0146792	0.0755568		TRINITY_DN24688_c0_g1_i2	WRKY7_ARATH	8.70122	-4.19313	1.42498	-2.9426	0.00325472	0.0635888
TRINITY_DN19466_c0_g1_i1	RL3_ORYSJ	10.1094	-5.54755	1.41712	-3.91466	9.05321e-05	0.00139131	TRINITY_DN20984_c0_g1_i1	ORR3_ORYSI	5399.03	-7.65053	1.83961	-4.15879	3.19944e-05	0.00064774		TRINITY_DN24698_c0_g1_i1	NRPB3_ARATH	217.609	0.82945	0.291754	2.84298	0.00446945	0.0738939
TRINITY_DN19526_c0_g1_i1	DCYD1_ORYSJ	16.608	-6.28724	2.4353	-2.58171	0.00983123	0.0458373	TRINITY_DN20985_c0_g1_i1	RPI2_ARATH	52.8155	-1.37255	0.349833	-3.92343	8.72957e-05	0.00136028		TRINITY_DN24770_c0_g2_i1	CAES_ARATH	9.21937	2.73047	0.911881	2.99432	0.00275054	0.0582862
TRINITY_DN19526_c0_g2_i1	DCYD1_ORYSJ	2712.35	-7.88672	1.9341	-4.07772	4.54797e-05	0.00088035	TRINITY_DN20986_c1_g1_i1	CAAT5_ARATH	3312.76	-8.43316	1.75407	-4.80776	1.52628e-06	7.17231e-05		TRINITY_DN24777_c0_g1_i1	PP262_ARATH	21.3175	-2.85872	1.02257	-2.79562	0.00518009	0.0787106
TRINITY_DN19767_c0_g1_i1	ACR12_ARATH	20.6101	-2.2735	0.973159	-2.33621	0.0194803	0.072763	TRINITY_DN20993_c0_g1_i1	NLTP1_HORVU	21.1567	-4.78709	1.10716	-4.32376	1.53392e-05	0.000386169		TRINITY_DN25076_c0_g1_i1	AHL17_ARATH	501.068	-1.02998	0.29781	-3.45851	0.000543176	0.0214392
TRINITY_DN20214_c0_g1_i1	P5CS_ORYSJ	2420.73	-8.01883	1.89666	-4.22787	2.35909e-05	0.000551257	TRINITY_DN21062_c0_g1_i1	BH130_ARATH	13.8889	2.38234	0.716412	3.32537	0.000883007	0.00864224		TRINITY_DN25131_c0_g1_i1	OSB1_ARATH	22.5697	-2.30219	0.754799	-3.05007	0.00228787	0.0536839
TRINITY_DN20217_c0_g1_i1	CIPK7_ARATH	59.2921	1.91301	0.834222	2.29317	0.0218383	0.0781085	TRINITY_DN21093_c0_g1_i1	CP122_ARATH	6.21767	-2.46293	1.059	-2.32571	0.0200341	0.0941539		TRINITY_DN25183_c0_g1_i1	PMP22_ARATH	11.333	-4.23008	1.43644	-2.94484	0.00323119	0.0633458
TRINITY_DN20312_c0_g1_i1	PP275_ARATH	9.62103	2.95249	1.27917	2.30814	0.0209915	0.0760559	TRINITY_DN21124_c0_g2_i2	GRP1_SINAL	8.2584	-2.63652	1.05203	-2.50614	0.0122058	0.066399		TRINITY_DN25213_c0_g1_i1	TAT2_ARATH	155.947	-2.46275	0.439886	-5.59862	2.16069e-08	1.52775e-05
TRINITY_DN20665_c0_g1_i1	SYT5_ARATH	117.734	1.39704	0.601945	2.32088	0.0202931	0.0746333	TRINITY_DN21167_c0_g2_i1	CBSX3_ARATH	52.6753	-5.43309	1.57875	-3.44139	0.000578731	0.00610864		TRINITY_DN25250_c0_g1_i1	EFTS_RICCO	88.4002	-2.71514	0.90552	-2.99843	0.00271375	0.0581466
TRINITY_DN20686_c0_g1_i1	GGPPS_CAPAN	6.93008	3.57169	1.5094	2.36631	0.0179666	0.0690223	TRINITY_DN21189_c0_g1_i1	ORR41_ORYSJ	2566.22	-7.6767	1.79237	-4.28299	1.84396e-05	0.000440757		TRINITY_DN25252_c0_g1_i1	HMA7_ARATH	14.8564	-4.09363	1.43243	-2.85783	0.00426553	0.0724423
TRINITY_DN20687_c0_g2_i1	MIRA_SYNDU	7.96308	-4.49159	1.45326	-3.09069	0.00199694	0.0143028	TRINITY_DN21195_c0_g1_i1	U73E1_STERE	453.257	-1.98094	0.58227	-3.4021	0.000668706	0.00688631		TRINITY_DN25314_c0_g1_i1	CIGR1_ORYSJ	74.7687	-1.92629	0.700808	-2.74867	0.00598383	0.0853018
TRINITY_DN20720_c0_g1_i1	TCTP_SOLTU	3.77676	-3.20548	1.42866	-2.24369	0.0248521	0.0850535	TRINITY_DN21211_c0_g1_i2	LEA34_GOSHI	1396.84	-2.87351	0.766897	-3.74693	0.000179014	0.00233379		TRINITY_DN25330_c0_g1_i1	PUB4_ARATH	38.923	-1.85636	0.691594	-2.68418	0.00727083	0.0942143
TRINITY_DN20774_c0_g2_i1	AAED1_ARATH	21.8624	4.20339	1.20179	3.49762	0.000469428	0.00456499	TRINITY_DN21230_c0_g1_i1	MI25_WHEAT	7.33963	-3.1465	1.33837	-2.351	0.0187228	0.0899013		TRINITY_DN25434_c0_g1_i2	E2FA_ARATH	18.6137	3.27731	0.92648	3.53738	0.000404115	0.0178214
TRINITY_DN20775_c0_g2_i1	PUR1_VIGAC	3349.32	-7.7817	1.94905	-3.99255	6.53664e-05	0.00111112	TRINITY_DN21230_c0_g2_i1	MI25_TOBAC	19.2932	-5.3703	1.61262	-3.33016	0.00086796	0.00852277		TRINITY_DN25436_c0_g1_i1	QCR6_SOLTU	62.0146	1.56599	0.517677	3.02503	0.00248607	0.0554626
TRINITY_DN20825_c0_g1_i1	EID1_ARATH	20.3652	4.25711	1.14192	3.72802	0.000192989	0.00237156	TRINITY_DN21230_c0_g3_i1	MI25_ARATH	19.4356	-4.92336	1.41927	-3.46895	0.000522505	0.00561192		TRINITY_DN25487_c0_g1_i1	ATP6_MARPO	110.884	-5.63523	1.76252	-3.19726	0.00138741	0.039503
TRINITY_DN20871_c0_g1_i1	Y3514_ARATH	22.8324	3.00028	0.849692	3.53103	0.00041395	0.00416246	TRINITY_DN21347_c0_g2_i1	OTC_ARATH	405.52	-8.71594	1.53821	-5.66628	1.45929e-08	2.63709e-06		TRINITY_DN25518_c0_g1_i2	NRPB1_ARATH	137.448	-2.51419	0.947201	-2.65434	0.00794645	0.0982858
TRINITY_DN20893_c0_g2_i1	PLAS_SOLLC	5.85552	-6.13426	2.18461	-2.80795	0.00498586	0.0285471	TRINITY_DN21359_c0_g2_i1	PSBQ_SPIOL	5.85941	-4.00288	0.977516	-4.09495	4.22263e-05	0.000788937		TRINITY_DN25535_c0_g1_i1	AFP3_ARATH	84.5965	-1.78253	0.598714	-2.97726	0.00290836	0.0598372
TRINITY_DN20894_c0_g2_i1	U161_ARATH	5.12007	3.37537	1.40896	2.39564	0.0165913	0.0653356	TRINITY_DN21379_c0_g1_i2	Y4276_ARATH	22.0904	-1.47887	0.539858	-2.73937	0.00615579	0.0401089		TRINITY_DN25552_c0_g1_i1	FAO2_LOTJA	159.931	1.67728	0.552464	3.03599	0.00239749	0.054964
TRINITY_DN20903_c0_g1_i1	POP3_ARATH	9.38792	-6.03235	1.4228	-4.23976	2.23759e-05	0.000530115	TRINITY_DN21406_c0_g1_i1	RBX1A_ARATH	69.2961	-2.22625	0.711516	-3.12889	0.00175469	0.0151692		TRINITY_DN25572_c0_g1_i1	SCGT_TOBAC	431.226	-1.8149	0.568669	-3.19148	0.00141546	0.040033
TRINITY_DN20924_c0_g1_i1	Y4729_ARATH	3.90478	3.52034	1.54355	2.28067	0.0225677	0.0799033	TRINITY_DN21432_c0_g1_i1	FER_CAPAN	8.56704	-4.54426	1.57893	-2.87806	0.00400124	0.02896		TRINITY_DN25612_c0_g2_i1	KNU_ARATH	7.90143	5.09212	1.86907	2.72442	0.0064415	0.0886236
TRINITY_DN20927_c0_g1_i1	RS193_ARATH	8.80068	-5.43366	1.43818	-3.77815	0.000157997	0.00206743	TRINITY_DN21434_c0_g1_i1	ADF6_ARATH	7.664	-3.07607	1.04612	-2.94046	0.00327724	0.024851		TRINITY_DN25626_c0_g1_i1	KSG10_ARATH	26.1521	-4.84948	1.33283	-3.63848	0.000274255	0.0135291
TRINITY_DN20984_c0_g1_i1	ORR3_ORYSI	5399.03	-7.78691	1.97025	-3.95225	7.74189e-05	0.0012458	TRINITY_DN21451_c0_g1_i1	SBT3H_ARATH	794.262	-1.26817	0.435007	-2.91528	0.00355374	0.0264332		TRINITY_DN25666_c0_g2_i1	ORP3C_ARATH	39.0693	-2.68695	0.971394	-2.76608	0.00567347	0.0832841
TRINITY_DN20986_c1_g1_i1	CAAT5_ARATH	3312.76	-8.57723	1.88705	-4.5453	5.48559e-06	0.000200596	TRINITY_DN21460_c0_g1_i1	RL6_MESCR	12.7007	-7.8263	1.96839	-3.97599	7.00859e-05	0.00116029		TRINITY_DN25712_c0_g1_i1	2SS_CUCMA	1767.42	-2.77989	0.79103	-3.51427	0.000440962	0.0188963
TRINITY_DN20990_c0_g1_i1	RL121_ARATH	594.7	1.23305	0.343898	3.58551	0.000336422	0.00354745	TRINITY_DN21465_c0_g1_i1	H2A1_SOLLC	16.7834	-1.71377	0.70525	-2.43002	0.0150979	0.0770512		TRINITY_DN25723_c0_g1_i1	EF110_ARATH	70.1626	-1.67964	0.594594	-2.82486	0.00473018	0.0755074
TRINITY_DN21062_c0_g1_i1	BH130_ARATH	13.8889	5.28384	1.37708	3.83699	0.000124553	0.00175428	TRINITY_DN21521_c0_g2_i1	CML16_ARATH	7.30997	-3.17601	1.15509	-2.74957	0.0059673	0.039213		TRINITY_DN25749_c0_g1_i1	PP218_ARATH	7.06313	3.16628	1.03335	3.0641	0.00218323	0.0527602
TRINITY_DN21068_c0_g1_i1	PP110_ARATH	7.21146	4.01898	1.47853	2.71823	0.00656317	0.0346155	TRINITY_DN21547_c0_g1_i1	SWET1_ARATH	22.2724	-4.93637	1.31839	-3.74424	0.000180939	0.00235173		TRINITY_DN25759_c0_g1_i1	SFGH_ARATH	128.354	-3.76987	1.24597	-3.02566	0.00248091	0.0554531
TRINITY_DN21085_c0_g1_i2	PAE9_ARATH	4.40728	-5.51462	1.36221	-4.04828	5.15948e-05	0.000961636	TRINITY_DN21547_c0_g1_i2	SWET1_ARATH	4.72518	4.67338	1.56421	2.98769	0.00281098	0.022062		TRINITY_DN25778_c0_g1_i3	NIC4_ARATH	28.7897	-3.12618	0.879455	-3.55468	0.000378444	0.0170436
TRINITY_DN21093_c0_g1_i1	CP122_ARATH	6.21767	-4.0664	1.11004	-3.6633	0.000248988	0.00284682	TRINITY_DN21569_c0_g2_i1	MFT1_ORYSJ	110.389	-5.07921	0.681881	-7.44882	9.41805e-14	1.00901e-10		TRINITY_DN25807_c0_g1_i1	ISOA2_ARATH	24.1694	-4.99251	1.42688	-3.4989	0.000467177	0.0194659
TRINITY_DN21124_c0_g2_i2	GRP1_SINAL	8.2584	-3.14656	1.17089	-2.68733	0.00720268	0.0369341	TRINITY_DN21633_c0_g2_i1	RL23A_FRIAG	4.11387	-3.60545	1.31527	-2.74123	0.00612102	0.0399344		TRINITY_DN25808_c0_g1_i1	NADC_ARATH	23.906	-4.02124	1.38944	-2.89415	0.00380181	0.068436
TRINITY_DN21181_c0_g1_i1	PTR9_ARATH	30.1482	1.73937	0.764247	2.27592	0.0228507	0.0805382	TRINITY_DN21648_c0_g1_i1	RH35_ARATH	100.173	-8.73119	1.52459	-5.72691	1.02273e-08	2.03603e-06		TRINITY_DN25861_c0_g1_i1	KIP1_PETIN	46.5779	2.96709	1.03992	2.85319	0.00432826	0.0728646
TRINITY_DN21189_c0_g1_i1	ORR41_ORYSJ	2566.22	-7.64894	1.92454	-3.97443	7.0548e-05	0.00116748	TRINITY_DN21752_c0_g1_i1	ROC1_NICSY	5.51954	-5.71105	2.04213	-2.79661	0.00516414	0.0352718		TRINITY_DN25891_c0_g2_i1	KPYC_SOYBN	99.1615	8.85659	2.2072	4.01258	6.00582e-05	0.00503539
TRINITY_DN21195_c0_g1_i1	U73E1_STERE	453.257	-3.07031	0.647496	-4.74182	2.11807e-06	0.000105222	TRINITY_DN21792_c0_g1_i1	NLTP2_APIGA	8.61112	-5.20656	2.15071	-2.42085	0.0154841	0.0784349		TRINITY_DN25946_c0_g1_i1	OBGC1_ORYSI	59.1723	-1.94377	0.645145	-3.01292	0.00258745	0.0566993
TRINITY_DN21211_c0_g1_i2	LEA34_GOSHI	1396.84	-2.02884	0.852709	-2.37929	0.017346	0.0673709	TRINITY_DN21825_c0_g1_i1	PSBS_SOLLC	5.43013	-5.29585	1.7984	-2.94475	0.00323215	0.024565		TRINITY_DN25975_c0_g1_i2	GRS16_ARATH	8.3704	-4.59392	1.52442	-3.01356	0.00258205	0.056679
TRINITY_DN21230_c0_g1_i1	MI25_WHEAT	7.33963	-4.05914	1.45173	-2.79606	0.0051729	0.0293303	TRINITY_DN21835_c0_g1_i1	FRO4_ARATH	4.14842	3.77539	1.35557	2.78509	0.0053513	0.0361877		TRINITY_DN26002_c0_g1_i2	DAW1_CHLRE	44.2936	-5.45712	1.68018	-3.24793	0.00116247	0.0350935
TRINITY_DN21265_c0_g1_i2	EPFL9_ARATH	14.9013	2.48082	1.15439	2.14903	0.031632	0.0997729	TRINITY_DN21849_c0_g1_i1	BXL3_ARATH	2940.71	-7.54289	1.80082	-4.1886	2.80686e-05	0.000588578		TRINITY_DN26037_c1_g1_i1	RK3_TOBAC	43.5674	-1.84328	0.583796	-3.15741	0.00159176	0.0433991
TRINITY_DN21290_c0_g1_i1	RK5_ARATH	46.0115	5.51017	1.67998	3.2799	0.00103845	0.00852099	TRINITY_DN21901_c0_g1_i1	GLUT1_ARATH	15699.9	-7.13567	1.9351	-3.68748	0.000226482	0.00282965		TRINITY_DN26052_c0_g1_i2	RF2B_ORYSJ	32.7312	5.69268	1.9272	2.95386	0.00313822	0.0623567
TRINITY_DN21298_c0_g2_i1	TMN11_ARATH	5.4741	-3.88532	1.42616	-2.72433	0.00644331	0.0341885	TRINITY_DN21907_c0_g1_i1	YUC11_ARATH	2.93474	-2.93936	1.27193	-2.31095	0.0208354	0.0967524		TRINITY_DN26066_c0_g1_i1	PPR24_ARATH	15.4275	2.53522	0.806446	3.1437	0.00166829	0.0451952
TRINITY_DN21330_c0_g2_i1	PEP_ARATH	92.4917	4.43461	1.61702	2.74245	0.00609822	0.0329654	TRINITY_DN21909_c0_g1_i1	FTHS_SPIOL	1831.32	-8.04356	1.75006	-4.59617	4.30331e-06	0.000151515		TRINITY_DN26072_c0_g2_i1	UBC28_ARATH	49.608	-5.78188	1.48358	-3.89725	9.72909e-05	0.00680074
TRINITY_DN21347_c0_g2_i1	OTC_ARATH	405.52	-8.62923	1.66765	-5.17447	2.28558e-07	2.3342e-05	TRINITY_DN21927_c0_g1_i1	SGS3_ORYSJ	28.1025	1.60875	0.690034	2.3314	0.0197321	0.0931794		TRINITY_DN26086_c0_g1_i2	NDADB_ARATH	8.1707	5.84039	1.36642	4.27423	1.91797e-05	0.00217561
TRINITY_DN21368_c0_g2_i1	CYB5_TOBAC	17.7261	-3.78068	1.02107	-3.70268	0.000213334	0.00255065	TRINITY_DN21966_c0_g1_i1	YB95_ARATH	69.2727	-5.61137	1.2168	-4.61156	3.99653e-06	0.000144096		TRINITY_DN26120_c0_g1_i1	RK15_ARATH	126.609	-1.10342	0.355555	-3.10338	0.00191326	0.0487315
TRINITY_DN21379_c0_g1_i2	Y4276_ARATH	22.0904	4.22271	1.33987	3.15159	0.00162383	0.0121392	TRINITY_DN21974_c0_g1_i1	LNG1_ARATH	4.62834	3.56879	1.30407	2.73666	0.00620659	0.0403785		TRINITY_DN26181_c0_g1_i1	RHA1B_ARATH	12.1226	3.16047	1.0129	3.12022	0.00180714	0.0472081
TRINITY_DN21406_c0_g1_i1	RBX1A_ARATH	69.2961	-2.59987	0.79417	-3.2737	0.00106151	0.00867962	TRINITY_DN21984_c0_g1_i1	RH14_ARATH	5600.99	-7.36397	1.86001	-3.95911	7.5231e-05	0.00121594		TRINITY_DN26229_c0_g1_i1	DHLE_RAPSA	15.6899	-4.45873	1.42759	-3.12325	0.00178865	0.0469565
TRINITY_DN21451_c0_g1_i1	SBT3H_ARATH	794.262	-1.64739	0.485926	-3.3902	0.000698408	0.0061948	TRINITY_DN21987_c0_g1_i1	CYSZ_CUCMA	3707.52	-7.94102	1.80472	-4.40015	1.08178e-05	0.000298063		TRINITY_DN26294_c0_g1_i2	PDCB5_ARATH	16.3688	-3.02933	1.04686	-2.89373	0.003807	0.068436
TRINITY_DN21504_c0_g1_i1	Y3126_ARATH	18.0522	2.95616	0.91661	3.22511	0.00125926	0.00997829	TRINITY_DN22000_c0_g1_i1	CYB6_SORBI	10.0719	-3.84375	1.57057	-2.44737	0.0143904	0.0746083		TRINITY_DN26306_c0_g1_i2	SYAP_POPTR	25.8088	-4.39132	1.3968	-3.14385	0.00166742	0.0451952
TRINITY_DN21520_c0_g1_i1	FRS6_ARATH	9.53603	3.95018	1.45048	2.72336	0.0064621	0.0342747	TRINITY_DN22006_c0_g2_i1	C3H14_ARATH	18.3099	2.84663	0.762028	3.7356	0.000187272	0.00242041		TRINITY_DN26365_c0_g1_i1	NDUA2_ARATH	47.23	4.31175	1.2935	3.3334	0.000857909	0.0291634
TRINITY_DN21521_c0_g1_i1	CML16_ARATH	298.491	-2.26571	0.528849	-4.28423	1.83376e-05	0.000464491	TRINITY_DN22014_c0_g1_i1	DEX1_ARATH	34.2916	2.20217	0.637909	3.45217	0.000556091	0.00589874		TRINITY_DN26483_c0_g1_i2	RL222_ARATH	181.488	1.68802	0.497639	3.39206	0.0006937	0.0249636
TRINITY_DN21547_c0_g1_i1	SWET1_ARATH	22.2724	-5.06642	1.4448	-3.50665	0.000453778	0.00444654	TRINITY_DN22016_c0_g1_i1	THIC_ARATH	702.595	-7.34235	1.6492	-4.45208	8.50431e-06	0.00024889		TRINITY_DN26545_c0_g1_i1	RK29_ARATH	31.8748	-5.11074	1.88619	-2.70956	0.00673726	0.0905765
TRINITY_DN21547_c0_g1_i2	SWET1_ARATH	4.72518	4.03214	1.73702	2.32129	0.020271	0.0745732	TRINITY_DN22016_c0_g2_i1	THIC_ARATH	4471.88	-7.76058	1.82991	-4.24095	2.22576e-05	0.000503531		TRINITY_DN26634_c0_g4_i1	PP176_ARATH	78.8467	-6.39888	1.38676	-4.61427	3.94479e-06	0.000709126
TRINITY_DN21622_c0_g1_i1	LIMYB_ARATH	18.1262	4.78411	1.35613	3.52776	0.000419084	0.00419641	TRINITY_DN22017_c0_g1_i1	DCDA_ORYSJ	12592.3	-7.31535	1.9137	-3.82263	0.000132037	0.0018526		TRINITY_DN26917_c0_g1_i1	IPT2_ARATH	32.6139	-2.89971	1.04976	-2.76227	0.00574011	0.0836705
TRINITY_DN21648_c0_g1_i1	RH35_ARATH	100.173	-9.92962	1.62632	-6.10559	1.0242e-09	2.96429e-07	TRINITY_DN22046_c0_g1_i1	GLNB_ARATH	1282.5	-8.19637	1.69438	-4.83739	1.31558e-06	6.52246e-05		TRINITY_DN26931_c0_g2_i2	GSTF1_TOBAC	8.29096	-4.05577	1.46773	-2.7633	0.00572202	0.0836496
TRINITY_DN21752_c0_g1_i1	ROC1_NICSY	5.51954	-5.87296	2.15775	-2.7218	0.00649273	0.034366	TRINITY_DN22081_c0_g1_i3	QORH_ARATH	9.31841	5.45649	1.65256	3.30184	0.000960527	0.00927684		TRINITY_DN26933_c0_g1_i1	RL372_ARATH	7.09163	-4.6037	1.57487	-2.92323	0.00346419	0.0653759
TRINITY_DN21817_c0_g2_i1	PPR45_ARATH	7.3225	4.01348	1.84727	2.17265	0.0298066	0.0959635	TRINITY_DN22175_c0_g1_i1	RL7A1_ORYSJ	315.936	-2.0428	0.84269	-2.42414	0.0153448	0.077953		TRINITY_DN26934_c0_g1_i2	AX22D_VIGRR	140.099	-2.00114	0.398789	-5.01804	5.22026e-07	0.000158189
TRINITY_DN21820_c0_g1_i1	E136_ARATH	138.515	1.99139	0.422368	4.71483	2.4191e-06	0.000116928	TRINITY_DN22195_c0_g1_i1	PSAD_SOLLC	8.54973	-3.4983	1.32455	-2.64112	0.00826321	0.0498351		TRINITY_DN27033_c0_g1_i1	RL151_ARATH	6.49077	-4.59254	1.55192	-2.95926	0.00308381	0.0616529
TRINITY_DN21835_c0_g1_i1	FRO4_ARATH	4.14842	3.88481	1.60484	2.42069	0.0154912	0.0625851	TRINITY_DN22240_c1_g1_i1	PSAI_JASNU	3.30542	-3.84243	1.50443	-2.55408	0.0106469	0.0601213		TRINITY_DN27106_c0_g2_i1	SRC2_ARATH	1267.23	-1.16727	0.407182	-2.86671	0.00414763	0.0712385
TRINITY_DN21847_c0_g1_i1	Y5161_ARATH	7.74759	-1.65898	0.768293	-2.1593	0.0308269	0.0981028	TRINITY_DN22252_c0_g1_i1	PSAEB_NICSY	10.4422	-5.94842	1.36272	-4.3651	1.27067e-05	0.000334363		TRINITY_DN27107_c0_g2_i2	GLPT4_ARATH	207.651	-1.36004	0.467901	-2.90669	0.00365281	0.0669512
TRINITY_DN21849_c0_g1_i1	BXL3_ARATH	2940.71	-7.72214	1.93275	-3.99542	6.45802e-05	0.00110584	TRINITY_DN22252_c1_g1_i1	PSAE_SPIOL	5.00873	-4.51217	1.80712	-2.49688	0.0125292	0.0677329		TRINITY_DN27264_c0_g1_i1	GSTF_HYOMU	57.9494	1.27888	0.430812	2.96853	0.00299225	0.0607384
TRINITY_DN21901_c0_g1_i1	GLUT1_ARATH	15699.9	-7.26603	2.06087	-3.52571	0.000422344	0.0042208	TRINITY_DN22265_c0_g2_i1	APS1_ARATH	19.7424	5.13712	1.31802	3.89761	9.71473e-05	0.00146886		TRINITY_DN27266_c0_g1_i4	RBL2_ARATH	117.685	-1.74082	0.615568	-2.828	0.00468403	0.0753545
TRINITY_DN21904_c0_g1_i2	GPX4_GOSHI	6.18023	-6.39192	1.55781	-4.10314	4.07572e-05	0.00081305	TRINITY_DN22291_c0_g1_i1	PROD2_ARATH	6.00513	-4.90603	1.51505	-3.2382	0.00120286	0.0111403		TRINITY_DN27307_c0_g1_i1	GRDH_DAUCA	24496.1	-2.20238	0.192373	-11.4485	2.3921e-30	5.07412e-26
TRINITY_DN21904_c0_g1_i3	GPX4_MESCR	499.613	1.8785	0.631102	2.97654	0.00291517	0.0190923	TRINITY_DN22300_c0_g1_i1	DNJ16_ARATH	6.54383	-7.48616	1.39217	-5.37734	7.55963e-08	8.33727e-06		TRINITY_DN27346_c0_g1_i2	SUT_SPIOL	21.1585	1.89324	0.699966	2.70476	0.00683534	0.0913985
TRINITY_DN21909_c0_g1_i1	FTHS_SPIOL	1831.32	-8.04098	1.88306	-4.27016	1.9533e-05	0.000484245	TRINITY_DN22300_c0_g1_i2	DNJ16_ARATH	6.68191	5.22884	1.44196	3.62619	0.000287634	0.00342807		TRINITY_DN27349_c0_g1_i1	KN13B_ORYSJ	7.46885	4.99057	1.50014	3.32674	0.000878682	0.0295851
TRINITY_DN21920_c0_g1_i1	PP151_ARATH	8.59983	3.1437	1.19935	2.62117	0.00876287	0.0422335	TRINITY_DN22303_c0_g2_i1	USPAL_ARATH	12.5068	-3.72327	1.38136	-2.69537	0.00703111	0.0443947		TRINITY_DN27362_c0_g2_i1	HSP72_SOLLC	2453.33	-1.02788	0.363906	-2.82457	0.00473434	0.0755074
TRINITY_DN21926_c0_g1_i1	ARFQ_ARATH	3.73632	-2.19351	1.01316	-2.16502	0.0303859	0.0972388	TRINITY_DN22323_c0_g1_i1	ACBP1_ARATH	969.171	-9.19606	1.58328	-5.80823	6.31364e-09	1.33378e-06		TRINITY_DN27413_c0_g1_i1	CML36_ARATH	277.274	-7.47382	1.57898	-4.73334	2.2086e-06	0.000459303
TRINITY_DN21936_c0_g1_i1	RS5_NICPL	81.8096	-1.45784	0.67576	-2.15734	0.0309792	0.0984163	TRINITY_DN22323_c1_g1_i1	HGD_ARATH	1028.74	-8.53113	1.64314	-5.19198	2.08071e-07	1.76819e-05		TRINITY_DN27432_c0_g1_i1	CAF1K_ARATH	11.0647	3.16218	1.08821	2.90584	0.00366268	0.0670344
TRINITY_DN21944_c0_g1_i1	ACR10_ARATH	13.9647	4.68313	1.46497	3.19674	0.0013899	0.0107672	TRINITY_DN22323_c2_g1_i1	STR7_ARATH	474.601	-8.84321	1.55086	-5.70215	1.18308e-08	2.26052e-06		TRINITY_DN27448_c0_g1_i2	NAC83_ARATH	231.834	-1.07645	0.40045	-2.68811	0.00718586	0.0936463
TRINITY_DN21966_c0_g1_i1	YB95_ARATH	69.2727	-6.59918	1.32918	-4.96486	6.87498e-07	4.89537e-05	TRINITY_DN22329_c0_g2_i1	PP266_ARATH	57.7765	-0.828569	0.359324	-2.30591	0.0211155	0.0975997		TRINITY_DN27457_c0_g2_i1	NHL12_ARATH	445.877	-1.58891	0.299093	-5.31243	1.0817e-07	5.09891e-05
TRINITY_DN21970_c0_g1_i1	SEC10_ARATH	4.72327	-3.50534	1.03639	-3.38225	0.00071895	0.00633841	TRINITY_DN22348_c0_g1_i1	CB5_ARATH	12.309	-3.92401	1.31962	-2.97359	0.00294343	0.0228749		TRINITY_DN27484_c0_g2_i1	GT14B_ARATH	14.066	5.84795	1.37786	4.24422	2.1935e-05	0.00233245
TRINITY_DN21984_c0_g1_i1	RH14_ARATH	5600.99	-7.53587	1.98981	-3.78724	0.000152332	0.002021	TRINITY_DN22366_c0_g1_i1	Y5486_ARATH	7.58235	-7.1031	1.96464	-3.61547	0.0002998	0.00354909		TRINITY_DN27518_c0_g1_i1	ENT3_ARATH	17.0506	2.26739	0.81238	2.79105	0.0052537	0.0794898
TRINITY_DN21987_c0_g1_i1	CYSZ_CUCMA	3707.52	-8.03355	1.93652	-4.14844	3.3475e-05	0.000703358	TRINITY_DN22438_c0_g1_i1	DHEB_NICPL	7.1448	-2.43399	0.69659	-3.49415	0.000475569	0.00520731		TRINITY_DN27521_c0_g1_i2	FBT7_ARATH	42.5433	-6.32717	1.34391	-4.70802	2.50134e-06	0.00050055
TRINITY_DN22014_c0_g1_i1	DEX1_ARATH	34.2916	2.69285	0.804343	3.34788	0.00081431	0.00698829	TRINITY_DN22636_c0_g1_i1	FRIG0_ARATH	7.61334	3.21806	1.27776	2.51852	0.0117848	0.0647748		TRINITY_DN27554_c0_g1_i1	RU2B1_ARATH	21.1043	4.1692	1.36498	3.0544	0.00225514	0.0534159
TRINITY_DN22016_c0_g1_i1	THIC_ARATH	702.595	-7.98503	1.78254	-4.47959	7.4788e-06	0.00025159	TRINITY_DN22726_c0_g1_i1	THI41_VITVI	31.2966	-5.41214	1.48825	-3.63658	0.000276286	0.00331522		TRINITY_DN27559_c1_g2_i1	SAU71_ARATH	24.6188	-3.57617	1.23286	-2.9007	0.00372327	0.0677342
TRINITY_DN22016_c0_g2_i1	THIC_ARATH	4471.88	-7.87976	1.9609	-4.01844	5.85856e-05	0.00104363	TRINITY_DN22728_c0_g2_i1	DMR6_ARATH	3.49929	3.48197	1.46453	2.37754	0.0174288	0.0853459		TRINITY_DN27560_c0_g1_i3	DAPF_ARATH	15.397	-4.71607	1.65652	-2.84697	0.00441371	0.0734879
TRINITY_DN22017_c0_g1_i1	DCDA_ORYSJ	12592.3	-7.47126	2.04077	-3.661	0.000251232	0.00286481	TRINITY_DN22744_c0_g1_i2	DAPA_TOBAC	1353.09	-8.14327	1.70799	-4.76776	1.8629e-06	8.26648e-05		TRINITY_DN27571_c0_g1_i3	PP157_ARATH	20.0388	2.93369	1.04926	2.79597	0.00517444	0.0786812
TRINITY_DN22024_c0_g1_i1	PP363_ARATH	4.88896	3.70784	1.48721	2.49314	0.0126618	0.0546419	TRINITY_DN22745_c0_g1_i1	IQD31_ARATH	61.8718	2.25554	0.924596	2.43949	0.0147081	0.0756282		TRINITY_DN27572_c0_g1_i1	LCAT4_ARATH	26.187	-4.59035	1.48609	-3.08888	0.00200914	0.0501358
TRINITY_DN22043_c0_g1_i1	LEGRE_VIGUN	8.58013	-2.66746	0.957961	-2.78452	0.00536073	0.0301221	TRINITY_DN22866_c0_g1_i1	NEK1_ARATH	93.1821	-3.35062	0.796977	-4.20417	2.62045e-05	0.0005635		TRINITY_DN27598_c0_g1_i1	Y1540_ARATH	93.4747	1.11316	0.379174	2.93576	0.00332732	0.0644893
TRINITY_DN22046_c0_g1_i1	GLNB_ARATH	1282.5	-8.37434	1.82781	-4.58163	4.61356e-06	0.000177307	TRINITY_DN22871_c0_g1_i1	Y5161_ARATH	263.383	-0.627402	0.260851	-2.40521	0.016163	0.0809175		TRINITY_DN27606_c0_g1_i1	IAA4_PEA	11.8102	-4.47658	1.53005	-2.92578	0.00343591	0.0651318
TRINITY_DN22059_c0_g1_i1	CCX5_ARATH	27.5573	-2.17399	0.822576	-2.64291	0.0082198	0.0404893	TRINITY_DN22883_c0_g2_i2	BETL1_ARATH	5.57188	-5.32959	2.19219	-2.43118	0.0150498	0.0769104		TRINITY_DN27613_c0_g1_i2	PFKA2_ARATH	67.7827	-6.75509	1.8511	-3.64924	0.000263021	0.0134115
TRINITY_DN22059_c0_g1_i2	CCX5_ARATH	15.5221	4.98285	1.3749	3.62416	0.000289906	0.00316562	TRINITY_DN22904_c0_g1_i1	REHY_MEDTR	2236.79	-8.08531	1.74521	-4.63285	3.60668e-06	0.00013385		TRINITY_DN27616_c0_g2_i1	PNSB3_ARATH	13.4303	4.44364	1.54545	2.87531	0.0040363	0.0705256
TRINITY_DN22081_c0_g1_i3	QORH_ARATH	9.31841	4.79133	1.81724	2.6366	0.00837416	0.0409654	TRINITY_DN22915_c0_g1_i1	CYSA_CHLVU	4783.39	-7.51397	1.84208	-4.07908	4.52151e-05	0.000833146		TRINITY_DN27624_c1_g1_i1	PSRP6_SPIOL	9.34313	-4.52435	1.69081	-2.67586	0.00745386	0.0951558
TRINITY_DN22175_c0_g1_i1	RL7A1_ORYSJ	315.936	-2.706	0.934589	-2.89539	0.00378689	0.0232302	TRINITY_DN22918_c0_g1_i1	SYTM2_ARATH	1706.58	-8.6991	1.6896	-5.14863	2.62399e-07	2.11598e-05		TRINITY_DN27671_c0_g2_i1	SC24A_ARATH	36.0973	-4.55391	1.40753	-3.23538	0.0012148	0.03609
TRINITY_DN22210_c0_g1_i1	RLF33_ARATH	40.3345	-2.4927	0.582486	-4.27941	1.87391e-05	0.000470938	TRINITY_DN22918_c1_g1_i1	GCST_FLAAN	2951.68	-8.01197	1.78592	-4.48618	7.25126e-06	0.000220388		TRINITY_DN27673_c0_g1_i1	VQ11_ARATH	11.2191	2.34828	0.763507	3.07565	0.00210045	0.0516876
TRINITY_DN22234_c0_g1_i2	DAO_ORYSJ	8.17841	2.93024	1.32708	2.20804	0.0272417	0.0903733	TRINITY_DN22921_c0_g1_i1	DCL4_ARATH	5.2614	3.03504	1.24717	2.43354	0.0149518	0.0765399		TRINITY_DN27699_c0_g1_i1	RER1A_ARATH	6.33528	-4.15169	1.54886	-2.68048	0.00735166	0.0946833
TRINITY_DN22252_c0_g1_i1	PSAEB_NICSY	10.4422	-6.04614	1.47547	-4.09778	4.17124e-05	0.000826032	TRINITY_DN22930_c0_g1_i1	MGAT1_ARATH	6.91377	2.82712	1.08712	2.60056	0.00930723	0.0542976		TRINITY_DN27717_c1_g1_i3	REHY_HORVU	2177.92	1.36728	0.446733	3.06062	0.00220881	0.0529417
TRINITY_DN22267_c0_g1_i1	TBL19_ARATH	10.9801	4.20579	1.39511	3.01467	0.00257257	0.017313	TRINITY_DN22944_c0_g1_i1	STR1_ARATH	16.8666	1.37454	0.555927	2.47252	0.0134165	0.0710319		TRINITY_DN27720_c0_g1_i1	CCDA1_ORYSJ	20.7585	-3.60522	1.16089	-3.10557	0.0018991	0.0485908
TRINITY_DN22291_c0_g1_i1	PROD2_ARATH	6.00513	-5.54657	1.62628	-3.41059	0.000648221	0.00584059	TRINITY_DN22961_c0_g1_i1	CDC48_CAPAN	5174.73	-7.87209	1.82749	-4.3076	1.65036e-05	0.000407545		TRINITY_DN27724_c0_g2_i4	KELP_ARATH	9.6643	5.35319	1.63785	3.26843	0.00108147	0.0335382
TRINITY_DN22300_c0_g1_i1	DNJ16_ARATH	6.54383	-6.61405	1.52411	-4.33961	1.42738e-05	0.000390496	TRINITY_DN22963_c0_g1_i1	PLT1_ARATH	1188.63	-8.42314	1.65871	-5.07811	3.81203e-07	2.73572e-05		TRINITY_DN27762_c0_g1_i1	BIG1_ARATH	27.7839	-3.18872	0.986752	-3.23153	0.00123129	0.0365254
TRINITY_DN22300_c0_g1_i2	DNJ16_ARATH	6.68191	4.57373	1.62234	2.81923	0.00481397	0.0278299	TRINITY_DN22963_c1_g1_i1	PLT4_ARATH	2161.13	-8.14684	1.75441	-4.64365	3.42315e-06	0.000129144		TRINITY_DN27766_c0_g2_i2	UGPI4_ARATH	158.338	-3.29284	1.21447	-2.71135	0.00670103	0.0903063
TRINITY_DN22302_c0_g2_i1	CAHC_TOBAC	11.1887	-2.03184	0.857867	-2.36847	0.0178617	0.0687075	TRINITY_DN22964_c0_g2_i1	NDK1_ARATH	9.68289	-5.92193	1.59269	-3.71819	0.000200656	0.00256249		TRINITY_DN27777_c0_g2_i1	ARI9_ARATH	17.3172	-4.53049	1.37509	-3.29469	0.000985296	0.0319119
TRINITY_DN22323_c0_g1_i1	ACBP1_ARATH	969.171	-9.40949	1.71473	-5.48746	4.07744e-08	6.36261e-06	TRINITY_DN22981_c0_g1_i1	NLTP_VIGUN	130.205	-4.99572	0.858646	-5.81813	5.95085e-09	1.3126e-06		TRINITY_DN27838_c0_g1_i1	RS29_ARATH	8.21499	-4.70921	1.65793	-2.84042	0.00450538	0.0743143
TRINITY_DN22323_c1_g1_i1	HGD_ARATH	1028.74	-8.68456	1.77622	-4.88935	1.01169e-06	6.48581e-05	TRINITY_DN22991_c0_g1_i2	CCU11_ARATH	86.1973	-1.66863	0.628303	-2.65577	0.00791284	0.0483343		TRINITY_DN27848_c0_g2_i1	EDL3_ARATH	158.208	-1.4954	0.498372	-3.00056	0.0026948	0.0579737
TRINITY_DN22323_c2_g1_i1	STR7_ARATH	474.601	-8.82779	1.68067	-5.25256	1.5e-07	1.78014e-05	TRINITY_DN23019_c0_g1_i1	DNAJ8_ARATH	150.396	-1.881	0.634927	-2.96255	0.003051	0.023522		TRINITY_DN27893_c0_g1_i2	T2AG_ORYSJ	29.3999	2.88342	0.675846	4.26638	1.98668e-05	0.00221237
TRINITY_DN22329_c0_g2_i1	PP266_ARATH	57.7765	-1.88962	0.396748	-4.76276	1.9096e-06	0.000100393	TRINITY_DN23039_c0_g1_i1	PFD5_ARATH	144.112	-1.19362	0.467952	-2.55074	0.0107494	0.0605415		TRINITY_DN27914_c0_g1_i1	SSRA_ARATH	81.1092	-1.27206	0.478744	-2.65707	0.00788223	0.0980058
TRINITY_DN22345_c0_g2_i1	TBL22_ARATH	5.6399	-6.02375	2.29819	-2.62108	0.00876513	0.0422335	TRINITY_DN23052_c0_g1_i1	C71A6_NEPRA	2.4262	-5.91298	1.95851	-3.01913	0.00253505	0.0203062		TRINITY_DN27926_c0_g1_i1	H4_SOYBN	152.408	1.3384	0.401598	3.33268	0.000860149	0.0291928
TRINITY_DN22348_c0_g1_i1	CB5_ARATH	12.309	-5.5017	1.40935	-3.90371	9.47303e-05	0.00144457	TRINITY_DN23175_c0_g2_i1	RC22_ARATH	14.3906	-1.68442	0.695084	-2.42334	0.0153787	0.0780592		TRINITY_DN27999_c0_g1_i2	CTF77_ARATH	24.0358	-4.27093	1.5259	-2.79895	0.00512683	0.078294
TRINITY_DN22348_c1_g1_i1	CB5_ARATH	7.38297	-5.5815	2.30852	-2.41778	0.0156155	0.0628703	TRINITY_DN23313_c0_g1_i1	ACA12_ARATH	10.5706	-3.46712	0.763634	-4.54029	5.61779e-06	0.000181793		TRINITY_DN28006_c0_g1_i1	SCP49_ARATH	48.0102	-3.01788	0.792219	-3.8094	0.000139306	0.00884715
TRINITY_DN22498_c0_g5_i1	C3H2_ARATH	23.1161	4.47832	1.88169	2.37995	0.017315	0.0673114	TRINITY_DN23323_c0_g1_i1	SUSY_SOLLC	2.79693	-4.63183	1.80724	-2.56293	0.0103794	0.0590818		TRINITY_DN28020_c0_g1_i2	BH055_ARATH	6.92646	4.05147	1.24616	3.25116	0.00114934	0.0348782
TRINITY_DN22633_c0_g1_i1	RS25_SOLLC	2062.78	-1.60265	0.486637	-3.29332	0.000990126	0.00819002	TRINITY_DN23405_c0_g1_i1	TGA21_TOBAC	21.3002	2.72042	1.07977	2.51944	0.0117542	0.0646623		TRINITY_DN28051_c0_g2_i1	DUS3L_ARATH	60.1853	-2.81545	0.82012	-3.43297	0.000597	0.022533
TRINITY_DN22724_c0_g1_i1	ERF03_ARATH	21.4976	4.70159	1.31879	3.56508	0.000363751	0.00375832	TRINITY_DN23431_c0_g1_i1	BZIP2_ARATH	26.869	-2.66759	0.778103	-3.42833	0.000607302	0.00635654		TRINITY_DN28094_c0_g3_i1	SUMO2_ARATH	13.691	-4.73	1.45873	-3.24254	0.00118468	0.0353936
TRINITY_DN22724_c0_g2_i1	ERF03_ARATH	9.32149	-3.57473	0.981544	-3.64195	0.000270584	0.00300917	TRINITY_DN23442_c0_g1_i1	PIP15_ARATH	5.40707	-2.09993	0.805011	-2.60857	0.00909222	0.0533754		TRINITY_DN28124_c0_g1_i1	LBD15_ARATH	6.71602	4.22302	1.51558	2.7864	0.00532977	0.0800319
TRINITY_DN22725_c0_g1_i1	Y1222_ARATH	31.821	2.67219	0.904999	2.9527	0.00315012	0.020228	TRINITY_DN23457_c0_g2_i1	IAA20_ORYSJ	20.769	-1.91769	0.568813	-3.37139	0.000747909	0.00756177		TRINITY_DN28130_c0_g1_i1	Y2734_ARATH	61.4353	1.84466	0.409859	4.50072	6.77224e-06	0.00101881
TRINITY_DN22726_c0_g1_i1	THI41_VITVI	31.2966	-5.78897	1.61642	-3.58135	0.000341819	0.00358665	TRINITY_DN23540_c0_g1_i1	PIN1_DIGLA	50.6784	-1.42111	0.545436	-2.60546	0.009175	0.0537037		TRINITY_DN28132_c0_g1_i2	PIEZO_ARATH	17.2973	3.42341	1.25669	2.72415	0.00644664	0.0886236
TRINITY_DN22744_c0_g1_i2	DAPA_TOBAC	1353.09	-8.12789	1.84144	-4.41389	1.01532e-05	0.000311697	TRINITY_DN23597_c1_g1_i1	FB84_ARATH	1058.54	-8.676	1.63133	-5.31838	1.04697e-07	1.03653e-05		TRINITY_DN28149_c0_g1_i2	DAD2_PETHY	21.3105	-4.47247	1.35498	-3.30076	0.000964218	0.0315633
TRINITY_DN22804_c0_g2_i1	XPO1A_ARATH	31.9218	-2.21842	0.790638	-2.80586	0.00501824	0.0286753	TRINITY_DN23614_c0_g2_i3	RBL1_ARATH	7.47175	5.1607	1.66766	3.09458	0.00197092	0.0166922		TRINITY_DN28149_c0_g1_i3	DAD2_PETHY	9.7459	-4.61372	1.5307	-3.01412	0.00257727	0.056652
TRINITY_DN22866_c0_g1_i1	NEK1_ARATH	93.1821	-2.11958	0.901287	-2.35173	0.0186864	0.0709104	TRINITY_DN23639_c1_g1_i1	FB327_ARATH	8.72165	-2.57196	0.586785	-4.38314	1.16981e-05	0.000315575		TRINITY_DN28151_c0_g2_i2	TAF9_ARATH	10.5499	-4.43064	1.54144	-2.87435	0.00404857	0.0706817
TRINITY_DN22866_c0_g2_i2	GCN2_ARATH	28.4997	5.28382	1.9547	2.70314	0.00686875	0.0358325	TRINITY_DN23723_c0_g1_i1	LHCA3_ARATH	2.66179	-3.25475	1.28463	-2.53361	0.0112895	0.0627383		TRINITY_DN28162_c0_g2_i1	Y5902_ARATH	14.0438	-5.09225	1.58723	-3.20827	0.00133537	0.0384341
TRINITY_DN22869_c0_g1_i1	CSPL2_GINBI	27.6778	2.93569	1.1068	2.65242	0.00799161	0.0397472	TRINITY_DN23723_c1_g1_i1	CB13_SOLLC	32.712	-6.73147	1.86277	-3.61369	0.000301865	0.0035665		TRINITY_DN28207_c0_g1_i2	RK9_WHEAT	61.2422	-6.40575	1.30657	-4.90273	9.45139e-07	0.000244491
TRINITY_DN22871_c0_g1_i1	Y5161_ARATH	263.383	-0.811338	0.297318	-2.72886	0.00635544	0.0338913	TRINITY_DN23732_c0_g1_i1	RBS_CAPAN	114.963	-7.98707	1.45953	-5.47235	4.44113e-08	5.66938e-06		TRINITY_DN28230_c1_g1_i1	ATL80_ARATH	109.891	1.33541	0.382816	3.4884	0.000485922	0.0199369
TRINITY_DN22883_c0_g2_i2	BETL1_ARATH	5.57188	-5.3582	2.29234	-2.33743	0.0194168	0.0726084	TRINITY_DN23770_c0_g2_i1	DRTS_MAIZE	308.436	-7.82112	1.61787	-4.83422	1.33671e-06	6.5628e-05		TRINITY_DN28230_c1_g2_i1	ATL8_ARATH	419.398	-2.5612	0.52582	-4.87088	1.11104e-06	0.000280565
TRINITY_DN22904_c0_g1_i1	REHY_MEDTR	2236.79	-8.1792	1.87834	-4.35448	1.33383e-05	0.000372861	TRINITY_DN23770_c0_g3_i1	DRTS_MAIZE	732.476	-8.16001	1.68708	-4.83675	1.3198e-06	6.52246e-05		TRINITY_DN28266_c0_g1_i1	SHH1_ARATH	39.923	-1.87719	0.662008	-2.8356	0.00457393	0.0747556
TRINITY_DN22911_c0_g2_i1	PPR66_ARATH	6.70469	3.2933	1.41233	2.33182	0.01971	0.0732558	TRINITY_DN23784_c0_g1_i1	NUD19_ARATH	1734.61	-8.74812	1.68821	-5.18188	2.1966e-07	1.83548e-05		TRINITY_DN28281_c0_g1_i2	PPAN_ARATH	24.0254	6.12644	2.0563	2.97935	0.00288856	0.0597686
TRINITY_DN22915_c0_g1_i1	CYSA_CHLVU	4783.39	-7.58869	1.97262	-3.847	0.000119571	0.00169999	TRINITY_DN23784_c1_g1_i1	SMC22_ARATH	253.876	-8.88865	1.46374	-6.07258	1.25871e-09	3.63065e-07		TRINITY_DN28300_c0_g1_i1	DBR_TOBAC	28.6199	-5.90833	1.33852	-4.41407	1.01444e-05	0.0013449
TRINITY_DN22918_c0_g1_i1	SYTM2_ARATH	1706.58	-8.72517	1.82303	-4.78607	1.70077e-06	9.23676e-05	TRINITY_DN23811_c0_g1_i1	H1_SOLPN	13.8789	-5.37837	1.61973	-3.32054	0.000898439	0.00875898		TRINITY_DN28323_c0_g1_i1	PTI1_SOLLC	33.5663	-6.01075	1.41179	-4.25754	2.06686e-05	0.00227162
TRINITY_DN22918_c1_g1_i1	GCST_FLAAN	2951.68	-8.14249	1.91822	-4.24482	2.18771e-05	0.000521188	TRINITY_DN23858_c0_g1_i1	ETR1_CUCMN	3782.62	-7.94582	1.80543	-4.40108	1.07714e-05	0.000298063		TRINITY_DN28333_c0_g2_i1	UVR8_ARATH	13.2497	-3.99188	1.44825	-2.75634	0.00584514	0.0844005
TRINITY_DN22929_c0_g1_i1	BXL7_ARATH	12.753	4.36697	1.39321	3.13446	0.00172169	0.012733	TRINITY_DN23876_c0_g2_i1	ALDO2_ARATH	1633.69	-8.16521	1.72102	-4.7444	2.09128e-06	9.00062e-05		TRINITY_DN28423_c2_g1_i2	PGLR_VITVI	36.1799	-5.70576	1.34341	-4.24721	2.16446e-05	0.00233058
TRINITY_DN22930_c0_g1_i1	MGAT1_ARATH	6.91377	4.33321	1.52069	2.8495	0.00437874	0.0259705	TRINITY_DN23876_c1_g1_i1	P4H4_ARATH	380.538	-8.73486	1.55556	-5.61525	1.96283e-08	3.39963e-06		TRINITY_DN28425_c0_g1_i2	RL23A_FRIAG	19.2285	6.09858	1.96868	3.0978	0.00194964	0.0491745
TRINITY_DN22940_c0_g1_i1	LYM2_ARATH	38.015	2.40732	0.627774	3.8347	0.000125719	0.00176585	TRINITY_DN23877_c0_g2_i1	SNAA_VITVI	16.866	-4.77874	1.43843	-3.3222	0.000893096	0.00872106		TRINITY_DN28436_c0_g1_i1	CVIF1_ARATH	3673.11	-1.3579	0.422894	-3.21097	0.00132288	0.03823
TRINITY_DN22944_c0_g1_i1	STR1_ARATH	16.8666	3.67242	1.03812	3.53757	0.000403832	0.00407873	TRINITY_DN2392_c0_g1_i1	ATB13_ARATH	9.21001	3.70499	1.41739	2.61396	0.00895004	0.0527398		TRINITY_DN28461_c0_g1_i1	ATI1_ARATH	22.9863	5.82286	1.15512	5.04093	4.63275e-07	0.00014242
TRINITY_DN22948_c0_g2_i1	ILVD_ARATH	50.034	2.03403	0.727714	2.79509	0.00518846	0.0293795	TRINITY_DN23996_c0_g1_i1	PSAB_SPIOL	9.53447	-4.71994	1.25999	-3.74602	0.000179663	0.00233923		TRINITY_DN28461_c0_g1_i9	ATI2_ARATH	20.0597	-5.15964	1.56543	-3.296	0.000980722	0.0319119
TRINITY_DN22953_c0_g1_i1	CSPL6_SOYBN	64.5882	2.59892	0.909246	2.85832	0.00425885	0.0254064	TRINITY_DN23998_c0_g1_i1	PRFB2_ARATH	1048.36	-8.07949	1.69494	-4.76682	1.87155e-06	8.26846e-05		TRINITY_DN28465_c0_g3_i1	LAML_ARATH	8.22875	-3.9299	1.39942	-2.80825	0.0049812	0.077635
TRINITY_DN22960_c0_g3_i1	RF2B_ORYSJ	7.97112	4.00483	1.38383	2.89401	0.0038036	0.0232979	TRINITY_DN24015_c0_g1_i1	CATA_CAPAN	13.7923	-2.22128	0.95602	-2.32346	0.0201543	0.0945082		TRINITY_DN28467_c0_g1_i1	QCR6_SOLTU	29.1627	-5.96915	1.35112	-4.41792	9.96532e-06	0.00133788
TRINITY_DN22961_c0_g1_i1	CDC48_CAPAN	5174.73	-7.94496	1.95857	-4.05651	4.98121e-05	0.000937838	TRINITY_DN24065_c0_g1_i1	ADHL7_ARATH	336.043	-9.21918	1.46014	-6.31391	2.7208e-10	1.02023e-07		TRINITY_DN28507_c0_g1_i1	RL361_ARATH	14.8669	-5.6289	1.50495	-3.74026	0.000183833	0.0105874
TRINITY_DN22963_c0_g1_i1	PLT1_ARATH	1188.63	-8.65892	1.79203	-4.83191	1.35228e-06	7.97618e-05	TRINITY_DN24091_c1_g1_i1	ASNS2_ORYSJ	1198.69	-8.42032	1.6691	-5.04482	4.53958e-07	3.06019e-05		TRINITY_DN28538_c0_g1_i1	APO1_ARATH	44.4588	-2.20821	0.818229	-2.69877	0.00695971	0.0922683
TRINITY_DN22963_c1_g1_i1	PLT4_ARATH	2161.13	-8.1241	1.88736	-4.30448	1.67375e-05	0.000439151	TRINITY_DN24135_c0_g1_i1	MMSA_ARATH	2663.84	-7.96471	1.77852	-4.47829	7.52436e-06	0.000227078		TRINITY_DN28550_c0_g1_i1	GSTX6_SOYBN	18.1844	-4.85663	1.46414	-3.31705	0.000909718	0.0302935
TRINITY_DN22981_c0_g1_i1	NLTP_VIGUN	130.205	3.29158	1.45719	2.25885	0.0238929	0.0828805	TRINITY_DN24135_c1_g1_i1	HIBC2_ARATH	349.189	-9.52883	1.52697	-6.24036	4.36557e-10	1.45509e-07		TRINITY_DN28550_c0_g1_i3	GSTX1_SOLTU	8.94996	5.75788	1.43553	4.01099	6.04649e-05	0.0050421
TRINITY_DN23001_c0_g1_i1	NLP9_ARATH	9.04597	4.54199	1.76953	2.56677	0.0102651	0.0472161	TRINITY_DN24135_c2_g2_i1	ECH2M_ARATH	266.347	-9.16076	1.44013	-6.36105	2.00374e-10	7.80625e-08		TRINITY_DN28609_c0_g1_i1	M3K1_ARATH	27.3199	-4.36411	1.35934	-3.21046	0.00132523	0.038246
TRINITY_DN23019_c0_g1_i1	DNAJ8_ARATH	150.396	-2.31632	0.708102	-3.27117	0.00107104	0.00873528	TRINITY_DN24144_c0_g1_i1	CAPP2_SORBI	2304.06	-8.05089	1.75619	-4.58429	4.55541e-06	0.000157526		TRINITY_DN28609_c0_g1_i2	M3K1_ARATH	12.3182	4.50073	1.11323	4.04296	5.27797e-05	0.00452654
TRINITY_DN23029_c0_g1_i1	M1280_ARATH	4.56911	-4.9968	1.51503	-3.29816	0.000973195	0.00808389	TRINITY_DN24158_c0_g1_i2	SUFE1_ARATH	42.3214	-2.56245	0.777835	-3.29434	0.000986541	0.00949142		TRINITY_DN28632_c0_g2_i1	BPA1_ARATH	26.9465	-5.10349	1.87143	-2.72706	0.00639019	0.0882468
TRINITY_DN23034_c0_g1_i1	CSPLA_VITVI	192.866	-1.85645	0.670402	-2.76915	0.00562023	0.031177	TRINITY_DN24182_c0_g1_i1	CB23_SOLLC	9.59036	-4.87681	1.70385	-2.86223	0.00420667	0.0301477		TRINITY_DN28751_c0_g1_i1	RAC1_BETVU	15.4253	-4.76148	1.44151	-3.30312	0.00095615	0.0314447
TRINITY_DN23039_c0_g1_i1	PFD5_ARATH	144.112	-1.1795	0.529066	-2.2294	0.0257872	0.0871222	TRINITY_DN24182_c1_g1_i1	CB23_SOLLC	11.4792	-4.98195	1.97954	-2.51672	0.0118451	0.0649598		TRINITY_DN28751_c0_g1_i2	RAC1_BETVU	9.09995	5.66464	1.90848	2.96815	0.00299598	0.0607559
TRINITY_DN23112_c0_g2_i1	TRXM4_ARATH	5.47935	3.09464	1.39349	2.22078	0.0263661	0.0883696	TRINITY_DN24184_c0_g1_i1	APC10_ARATH	181.656	-1.13561	0.318463	-3.5659	0.000362609	0.00415428		TRINITY_DN28763_c0_g2_i1	GLT2_ORYSJ	30.2332	-4.2973	1.62459	-2.64516	0.00816518	0.0998846
TRINITY_DN23224_c0_g2_i1	LECB_PHYAM	11.8262	-3.12726	1.18424	-2.64074	0.00827241	0.0406316	TRINITY_DN24196_c0_g1_i1	PTR2_ARATH	6.10942	-3.54003	1.28796	-2.74855	0.00598598	0.0393271		TRINITY_DN28775_c0_g1_i1	XERIC_ARATH	219.982	2.29964	0.449719	5.11352	3.1621e-07	0.000108184
TRINITY_DN23332_c0_g1_i1	RS15A_DAUCA	206.585	1.09997	0.475665	2.31249	0.0207506	0.075721	TRINITY_DN24264_c0_g1_i2	HTR12_ARATH	3.77752	-2.77073	1.12267	-2.46799	0.0135876	0.071647		TRINITY_DN28822_c0_g1_i3	EM506_ARATH	63.1233	7.61646	2.06046	3.69649	0.000218602	0.011951
TRINITY_DN23431_c0_g1_i1	BZIP2_ARATH	26.869	-2.48953	0.885138	-2.81259	0.00491439	0.0282583	TRINITY_DN24278_c0_g1_i1	PETN_ACOCL	4.79604	-4.21585	1.45123	-2.90502	0.00367227	0.0271466		TRINITY_DN28838_c0_g1_i1	MCM31_MAIZE	17.8994	2.56012	0.859646	2.9781	0.00290037	0.0598196
TRINITY_DN23446_c0_g2_i1	U1135_ARATH	26.5301	2.13334	0.798849	2.67052	0.00757339	0.0381782	TRINITY_DN24330_c0_g2_i1	SODC2_ORYSJ	2204.84	-13.3946	1.57066	-8.52802	1.48879e-17	2.48115e-14		TRINITY_DN28873_c0_g1_i1	CNGC2_ARATH	115.876	-3.05404	0.772425	-3.95383	7.69086e-05	0.00582637
TRINITY_DN23540_c0_g1_i1	PIN1_DIGLA	50.6784	-1.66494	0.617976	-2.69419	0.00705602	0.0365141	TRINITY_DN24468_c0_g1_i1	PERK2_ARATH	2.96071	3.65158	1.51933	2.40342	0.0162425	0.0812069		TRINITY_DN28875_c1_g1_i1	IDN2_ARATH	14.465	5.5153	1.82326	3.02497	0.00248656	0.0554626
TRINITY_DN23592_c0_g1_i1	ACDH_ARATH	4.53059	-3.81413	1.6588	-2.29934	0.0214857	0.0772353	TRINITY_DN24512_c1_g1_i1	AB27B_ARATH	2640.44	-8.07827	1.76461	-4.57793	4.696e-06	0.000160628		TRINITY_DN28882_c0_g2_i3	RIDA_ARATH	15.8317	3.45173	1.17006	2.95005	0.00317728	0.0626977
TRINITY_DN23597_c1_g1_i1	FB84_ARATH	1058.54	-8.65873	1.76437	-4.90755	9.22231e-07	6.04615e-05	TRINITY_DN24557_c1_g1_i1	PSBP_SOLLC	27.5684	-5.37383	1.36795	-3.92839	8.5515e-05	0.00134097		TRINITY_DN28899_c0_g2_i3	SKOR_ARATH	36.9787	-5.24442	1.9278	-2.72041	0.00652003	0.0890613
TRINITY_DN23614_c0_g2_i3	RBL1_ARATH	7.47175	4.50648	1.83264	2.45901	0.0139321	0.0583174	TRINITY_DN24644_c1_g1_i1	PSAN_ARATH	18.9581	-7.8015	1.71366	-4.55255	5.30003e-06	0.000175486		TRINITY_DN28953_c0_g1_i1	NAC72_ARATH	15.0332	-3.3592	1.26911	-2.64689	0.00812349	0.0995383
TRINITY_DN23626_c0_g2_i1	MORF8_ARATH	4.82902	3.79015	1.73701	2.182	0.0291093	0.0943706	TRINITY_DN24659_c0_g1_i2	CCP31_ORYSJ	16.7628	3.44786	0.86233	3.99831	6.37957e-05	0.00108489		TRINITY_DN28959_c1_g3_i1	TET8_ARATH	13.7612	-4.76828	1.4214	-3.35463	0.0007947	0.0275444
TRINITY_DN23650_c0_g1_i1	PPR22_ARATH	4.21798	3.61083	1.46201	2.46978	0.0135198	0.0570386	TRINITY_DN24676_c0_g1_i1	PERK1_ARATH	88.7195	-1.649	0.704527	-2.34058	0.0192539	0.0916937		TRINITY_DN28973_c0_g1_i2	SCRK7_ARATH	30.0409	-4.70677	1.48822	-3.16269	0.00156319	0.0427541
TRINITY_DN23723_c1_g1_i1	CB13_SOLLC	32.712	-7.54955	1.98168	-3.80967	0.00013915	0.00189733	TRINITY_DN24700_c0_g1_i1	TI11C_ORYSI	182.536	-1.99019	0.60907	-3.26759	0.00108468	0.0102482		TRINITY_DN28977_c0_g1_i2	SKI31_ARATH	144.279	-1.21236	0.454522	-2.66733	0.00764556	0.0963151
TRINITY_DN23732_c0_g1_i1	RBS_CAPAN	114.963	-6.96953	1.58776	-4.38952	1.13599e-05	0.000337293	TRINITY_DN24706_c0_g1_i1	ANTR2_ARATH	3069.69	-7.52689	1.81626	-4.14417	3.41047e-05	0.000676064		TRINITY_DN28980_c0_g1_i1	PP397_ARATH	29.1896	-5.13101	1.2533	-4.09401	4.23972e-05	0.00381072
TRINITY_DN23733_c0_g1_i1	PFD2_ARATH	13.1987	4.26511	1.46375	2.91382	0.00357041	0.0222253	TRINITY_DN24722_c0_g1_i1	MFPA_CUCSA	3298.89	-7.8509	1.78926	-4.38779	1.14511e-05	0.00031115		TRINITY_DN29013_c0_g2_i1	PMT2_ARATH	24.1175	6.65666	1.8883	3.52521	0.000423147	0.0182435
TRINITY_DN23770_c0_g1_i1	DRTS_MAIZE	20.0472	-5.2436	2.42887	-2.15887	0.0308605	0.0981729	TRINITY_DN24723_c0_g1_i1	MGL_ARATH	5.42925	-4.25164	1.59265	-2.66954	0.00759557	0.0470002		TRINITY_DN29013_c0_g2_i2	PMT2_ARATH	66.7273	-6.15551	1.39867	-4.40097	1.07769e-05	0.00141987
TRINITY_DN23770_c0_g2_i1	DRTS_MAIZE	308.436	-7.9288	1.74974	-4.53142	5.85893e-06	0.000210347	TRINITY_DN24740_c1_g1_i1	AARE_ARATH	3030.91	-8.09005	1.77824	-4.54947	5.37805e-06	0.000177089		TRINITY_DN29015_c0_g1_i1	BZP44_ARATH	37.5791	-1.80231	0.645018	-2.7942	0.00520282	0.078943
TRINITY_DN23770_c0_g3_i1	DRTS_MAIZE	732.476	-8.22985	1.82013	-4.52157	6.13835e-06	0.000217568	TRINITY_DN24751_c0_g1_i1	LACS1_ARATH	898.132	-8.86373	1.60641	-5.51773	3.43413e-08	4.88232e-06		TRINITY_DN29100_c0_g1_i2	TCPB_ARATH	10.1866	5.60395	1.61301	3.47423	0.000512328	0.0207395
TRINITY_DN23783_c0_g2_i1	WRK24_ORYSI	15.9775	-3.73557	1.6851	-2.21683	0.0266348	0.0888773	TRINITY_DN24751_c1_g1_i1	PYRD_ORYSJ	1243.56	-8.53867	1.66971	-5.11385	3.15661e-07	2.40946e-05		TRINITY_DN29106_c0_g1_i2	ASIL2_ARATH	14.0658	-3.51085	1.20492	-2.91376	0.00357106	0.066485
TRINITY_DN23784_c0_g1_i1	NUD19_ARATH	1734.61	-8.88166	1.8216	-4.87576	1.08393e-06	6.76042e-05	TRINITY_DN24755_c0_g1_i1	C76B6_CATRO	40.8896	1.57568	0.581912	2.70777	0.00677368	0.0431324		TRINITY_DN29128_c0_g1_i1	DNJ49_ARATH	44.8639	-3.70977	1.20417	-3.08078	0.00206461	0.0509268
TRINITY_DN23784_c1_g1_i1	SMC22_ARATH	253.876	-9.24344	1.58538	-5.83044	5.52827e-09	1.25409e-06	TRINITY_DN24760_c0_g1_i1	PEXLP_TOBAC	28.7733	-3.11656	0.943014	-3.3049	0.000950114	0.00919367		TRINITY_DN29143_c0_g1_i1	LBD6_ARATH	9.79417	-4.6193	1.42353	-3.24496	0.00117469	0.0351445
TRINITY_DN23811_c0_g1_i1	H1_SOLPN	13.8789	-6.84668	1.72087	-3.97862	6.93178e-05	0.00115288	TRINITY_DN24773_c0_g3_i1	GEDH1_OCIBA	152.31	1.63201	0.531827	3.06868	0.00215006	0.0178565		TRINITY_DN29150_c0_g1_i1	YSL7_ARATH	7.9278	4.96259	1.39289	3.5628	0.000366915	0.0167017
TRINITY_DN23816_c0_g2_i1	DRG3_ARATH	227.455	1.05141	0.465119	2.26052	0.023789	0.0826632	TRINITY_DN24782_c0_g1_i1	ECP44_DAUCA	187.463	-1.73409	0.617005	-2.8105	0.00494646	0.0341662		TRINITY_DN29157_c0_g1_i3	PABP8_ARATH	8.3888	-3.9608	1.47871	-2.67855	0.00739413	0.0949996
TRINITY_DN23838_c0_g2_i1	RDM1_ARATH	49.7282	-1.54681	0.716385	-2.15919	0.0308356	0.0981059	TRINITY_DN24785_c0_g1_i1	LONM_OSTTA	1505.52	-8.12287	1.72641	-4.70507	2.53779e-06	0.000104286		TRINITY_DN29183_c0_g1_i2	Y5713_ARATH	7.67249	-4.03872	1.51116	-2.6726	0.0075265	0.0955429
TRINITY_DN23840_c0_g1_i1	PP125_ARATH	6.42016	3.30971	1.43933	2.29948	0.0214778	0.0772176	TRINITY_DN24799_c0_g2_i1	UCR11_SOLTU	110.425	-2.06608	0.53546	-3.85851	0.000114079	0.00165328		TRINITY_DN29215_c0_g1_i1	LEA31_ARATH	21503.8	-1.16732	0.434128	-2.68888	0.00716915	0.0935252
TRINITY_DN23843_c0_g1_i1	E131_ARATH	17.5973	-2.94085	0.991748	-2.96532	0.0030237	0.0195929	TRINITY_DN24830_c0_g1_i1	AAE8_ARATH	3088.72	-8.27832	1.75662	-4.71264	2.44522e-06	0.000101563		TRINITY_DN29221_c0_g1_i2	RU1C_VITVI	17.7912	-4.98144	1.41013	-3.5326	0.000411494	0.0179569
TRINITY_DN23849_c0_g1_i1	CDT1A_ARATH	6.19737	3.38934	1.39304	2.43306	0.0149719	0.0612091	TRINITY_DN24846_c0_g1_i1	AL2B7_ARATH	2057.39	-8.28485	1.73197	-4.78349	1.72279e-06	7.83647e-05		TRINITY_DN29231_c0_g1_i1	CYPH1_SALMI	58.2518	-2.22215	0.769733	-2.88691	0.00389051	0.0691748
TRINITY_DN23858_c0_g1_i1	ETR1_CUCMN	3782.62	-8.01458	1.93722	-4.13716	3.51627e-05	0.000725734	TRINITY_DN24846_c0_g2_i1	ADH1_PEA	2058.77	-8.50116	1.71579	-4.95465	7.24604e-07	4.2933e-05		TRINITY_DN29234_c0_g1_i1	4CL1_TOBAC	17.4379	-3.66069	1.10198	-3.3219	0.000894052	0.0298656
TRINITY_DN23870_c0_g2_i1	E133_ARATH	16.962	4.57927	1.76215	2.59868	0.00935841	0.0442608	TRINITY_DN24848_c0_g3_i1	ISCAP_ARATH	335.56	-1.12294	0.472906	-2.37454	0.0175707	0.0858723		TRINITY_DN29236_c0_g1_i1	U1165_ARATH	34.6728	-2.10418	0.759115	-2.77188	0.00557328	0.0826553
TRINITY_DN23871_c0_g2_i1	FQRL1_ARATH	123.148	-0.76873	0.326499	-2.35446	0.0185494	0.0705484	TRINITY_DN24849_c0_g1_i1	NU5M_MAIZE	22.9489	-4.12038	1.40276	-2.93733	0.00331049	0.0250398		TRINITY_DN29305_c0_g1_i1	EBF1_ARATH	99.6585	2.14137	0.595255	3.5974	0.000321412	0.0153209
TRINITY_DN23876_c0_g2_i1	ALDO2_ARATH	1633.69	-8.21483	1.85438	-4.42995	9.42559e-06	0.000295373	TRINITY_DN24872_c0_g1_i1	C3H19_ARATH	179.918	-1.24964	0.524051	-2.38458	0.0170988	0.0842248		TRINITY_DN29322_c0_g1_i3	OGG1_ARATH	21.8146	-4.89174	1.5861	-3.08413	0.00204145	0.0504875
TRINITY_DN23876_c1_g1_i1	P4H4_ARATH	380.538	-8.60699	1.68518	-5.10747	3.26502e-07	2.98913e-05	TRINITY_DN24902_c0_g1_i1	RK28_TOBAC	1662.03	-8.53826	1.68999	-5.05224	4.36656e-07	2.99744e-05		TRINITY_DN29346_c0_g1_i1	RGAP1_ARATH	18.0586	-3.35104	1.18287	-2.83298	0.00461162	0.0748445
TRINITY_DN23877_c0_g2_i1	SNAA_VITVI	16.866	-3.52762	1.60074	-2.20374	0.0275426	0.0909711	TRINITY_DN24902_c1_g1_i1	PSA_ARATH	1424.59	-8.08172	1.71519	-4.71185	2.45477e-06	0.00010157		TRINITY_DN29405_c0_g1_i1	R13A3_ARATH	19.791	-5.93405	1.51578	-3.91484	9.04653e-05	0.00646111
TRINITY_DN23879_c0_g1_i1	RK11_ARATH	10.0446	4.42754	1.39766	3.16782	0.00153584	0.0116547	TRINITY_DN24982_c0_g1_i1	CYT5_ARATH	393.439	-2.67987	0.531704	-5.04015	4.65178e-07	3.10973e-05		TRINITY_DN29444_c0_g1_i3	UPS2_ARATH	24.428	-5.14558	1.38903	-3.70444	0.00021186	0.0117643
TRINITY_DN23964_c0_g1_i1	NLTP3_PRUDU	40.3318	-2.56769	0.548615	-4.68032	2.8643e-06	0.000128905	TRINITY_DN24986_c0_g1_i1	M2K5_ARATH	5.01579	-2.2862	0.820627	-2.78592	0.00533765	0.0361272		TRINITY_DN29452_c0_g2_i3	TSPO_ARATH	1364.26	-2.07746	0.351234	-5.91475	3.3238e-09	3.71076e-06
TRINITY_DN23996_c0_g1_i1	PSAB_SPIOL	9.53447	-4.85932	1.38683	-3.50392	0.000458463	0.00447875	TRINITY_DN24995_c0_g1_i2	AIG2L_ARATH	77.1839	-1.29359	0.482211	-2.68263	0.00730465	0.0456701		TRINITY_DN29453_c0_g1_i3	RD23D_ARATH	198.782	-6.92957	1.44712	-4.78853	1.68011e-06	0.000375142
TRINITY_DN23998_c0_g1_i1	PRFB2_ARATH	1048.36	-8.10061	1.82837	-4.43052	9.40051e-06	0.000294948	TRINITY_DN25021_c0_g1_i1	ALEU_HORVU	3.38299	4.11292	1.7172	2.39513	0.0166146	0.0825038		TRINITY_DN29486_c0_g2_i1	AATPK_ARATH	18.7306	3.35934	1.02943	3.26329	0.00110128	0.0339048
TRINITY_DN24015_c0_g1_i1	CATA_CAPAN	13.7923	-3.59106	1.03315	-3.47583	0.000509278	0.00485941	TRINITY_DN25031_c0_g1_i1	IAA1_ORYSJ	6.80661	-6.12544	1.60417	-3.81845	0.000134294	0.00187233		TRINITY_DN29488_c0_g1_i1	NRL4B_TOBAC	20.8547	3.66467	0.906128	4.04432	5.24754e-05	0.00452483
TRINITY_DN24065_c0_g1_i1	ADHL7_ARATH	336.043	-9.61866	1.58178	-6.0809	1.19511e-09	3.32993e-07	TRINITY_DN25068_c0_g2_i1	TADA_ARATH	4269.28	-7.65946	1.81959	-4.20945	2.55991e-05	0.000554592		TRINITY_DN29530_c0_g1_i2	NAC8_ARATH	43.3051	-2.03765	0.706539	-2.88399	0.00392673	0.0692385
TRINITY_DN24091_c1_g1_i1	ASNS2_ORYSJ	1198.69	-8.79082	1.80234	-4.87746	1.07459e-06	6.75637e-05	TRINITY_DN25076_c0_g1_i1	AHL17_ARATH	501.068	-1.04872	0.253145	-4.14276	3.43152e-05	0.000678121		TRINITY_DN29548_c0_g1_i1	U85A3_ARATH	154.162	-2.60384	0.513898	-5.06684	4.04465e-07	0.000131993
TRINITY_DN24124_c0_g1_i1	TENAE_SOYBN	14.0056	2.12998	0.856975	2.48546	0.0129384	0.0553603	TRINITY_DN25106_c0_g2_i1	MSRB1_ARATH	3963.58	-7.54661	1.84468	-4.09102	4.29488e-05	0.000799241		TRINITY_DN29565_c0_g1_i1	TSJT1_TOBAC	516.121	0.966495	0.341672	2.82872	0.00467342	0.0753545
TRINITY_DN24135_c0_g1_i1	MMSA_ARATH	2663.84	-8.10401	1.91099	-4.24074	2.22784e-05	0.000529561	TRINITY_DN25106_c1_g1_i1	CYSA_CHLVU	1732	-7.95785	1.73046	-4.59868	4.25181e-06	0.000150231		TRINITY_DN29600_c0_g2_i6	LAX5_MEDTR	399.425	-1.3114	0.417548	-3.14072	0.00168535	0.0452528
TRINITY_DN24135_c1_g1_i1	HIBC2_ARATH	349.189	-8.92275	1.65305	-5.39775	6.74831e-08	9.55724e-06	TRINITY_DN25106_c2_g1_i1	AL7A1_PEA	722.701	-8.88854	1.58315	-5.61445	1.97192e-08	3.39963e-06		TRINITY_DN29635_c1_g2_i1	PYRB1_PEA	13.5849	-3.2999	1.1757	-2.80674	0.00500452	0.077792
TRINITY_DN24135_c1_g2_i1	HIBC2_ARATH	82.9794	-5.4078	2.40874	-2.24508	0.0247632	0.0849091	TRINITY_DN25119_c0_g1_i1	BBX24_ARATH	35.1031	-1.16933	0.427787	-2.73345	0.00626756	0.0406781		TRINITY_DN29636_c0_g2_i1	GRXS2_ARATH	9.00961	3.00922	1.08898	2.76333	0.00572144	0.0836496
TRINITY_DN24135_c2_g2_i1	ECH2M_ARATH	266.347	-9.67596	1.55809	-6.21014	5.2938e-10	1.73976e-07	TRINITY_DN25135_c0_g1_i1	BAGP1_ARATH	3.55627	-6.17328	2.04828	-3.01388	0.0025793	0.0205727		TRINITY_DN29662_c0_g1_i1	IDM3_ARATH	37.7349	-5.67274	1.31143	-4.3256	1.52119e-05	0.00183338
TRINITY_DN24144_c0_g1_i1	CAPP2_SORBI	2304.06	-8.11981	1.88913	-4.29817	1.72215e-05	0.000447271	TRINITY_DN25151_c0_g1_i1	MATK_OCIBA	38.2043	-3.90085	0.810139	-4.81503	1.47174e-06	7.01939e-05		TRINITY_DN29684_c0_g1_i1	YLS8_ARATH	13.0677	-4.72557	1.58213	-2.98684	0.0028188	0.0591001
TRINITY_DN24148_c0_g1_i1	ARP7_ARATH	6.07101	-2.46857	0.927638	-2.66114	0.00778771	0.0389598	TRINITY_DN25213_c0_g1_i1	TAT2_ARATH	155.947	-0.957399	0.324096	-2.95406	0.00313622	0.0240185		TRINITY_DN29690_c0_g2_i3	RL321_ARATH	42.9239	-4.73247	1.65895	-2.85269	0.00433505	0.0728646
TRINITY_DN24191_c0_g1_i1	PRB1_TOBAC	16.9076	-3.09906	0.911491	-3.39999	0.000673881	0.00601262	TRINITY_DN25245_c0_g2_i1	RBCR_CHLAT	2816.16	-7.62129	1.80166	-4.23015	2.33534e-05	0.000523194		TRINITY_DN29713_c0_g1_i2	XTH23_ARATH	198.352	-1.99682	0.691997	-2.8856	0.00390672	0.0691944
TRINITY_DN24229_c1_g1_i1	COX3_WHEAT	4.17039	-5.5473	2.32321	-2.38777	0.016951	0.0662885	TRINITY_DN25249_c0_g1_i2	TI222_ARATH	5.02306	4.77763	1.5333	3.11591	0.00183379	0.0157216		TRINITY_DN29727_c1_g1_i1	RMA1_CAPAN	33.602	-5.89184	2.00251	-2.94223	0.00325858	0.0635888
TRINITY_DN24230_c0_g1_i1	GMD2_ARATH	4.57916	3.48785	1.43875	2.42423	0.0153408	0.0621886	TRINITY_DN25263_c0_g1_i2	UPL3_ARATH	16.1633	3.98509	1.54595	2.57777	0.00994404	0.0572226		TRINITY_DN29727_c1_g1_i2	RMA1_CAPAN	51.3347	7.21296	1.27352	5.6638	1.48056e-08	1.12163e-05
TRINITY_DN24330_c0_g2_i1	SODC2_ORYSJ	2204.84	-13.6336	1.68067	-8.11205	4.97739e-16	9.11359e-13	TRINITY_DN25270_c0_g1_i1	RK36_MESVI	133.066	-1.43082	0.421236	-3.39671	0.000682001	0.00699441		TRINITY_DN29739_c0_g1_i1	U85A8_STERE	41.4959	-2.38352	0.782163	-3.04735	0.0023087	0.0537564
TRINITY_DN24345_c0_g1_i1	G3PC_PETHY	4.408	-3.51814	1.49342	-2.35577	0.0184846	0.0703853	TRINITY_DN25296_c0_g1_i1	SECA_OSTLU	2175.76	-8.1628	1.74646	-4.67391	2.95517e-06	0.000117261		TRINITY_DN29747_c0_g1_i1	MSRB1_ARATH	38.6387	-6.22708	1.36223	-4.57124	4.84845e-06	0.000822763
TRINITY_DN24383_c0_g1_i1	NCS_THLFG	24.6717	-2.3254	0.866859	-2.68256	0.00730613	0.037293	TRINITY_DN25296_c0_g2_i1	SECA1_ARATH	89.9148	-7.80104	1.46269	-5.33336	9.641e-08	9.70506e-06		TRINITY_DN29774_c0_g1_i4	DNPEP_RICCO	23.6022	6.07337	2.05334	2.9578	0.00309843	0.0618288
TRINITY_DN24512_c1_g1_i1	AB27B_ARATH	2640.44	-8.17382	1.8974	-4.30791	1.64802e-05	0.000433403	TRINITY_DN25299_c0_g1_i1	SYWM_ARATH	2195.27	-7.78287	1.7804	-4.37141	1.23449e-05	0.0003278		TRINITY_DN29781_c0_g1_i1	DNAJ6_ARATH	676.567	1.60381	0.533957	3.00364	0.00266773	0.0575679
TRINITY_DN24536_c0_g1_i1	EF103_ARATH	5.32085	-2.58461	1.13542	-2.27636	0.0228247	0.0804959	TRINITY_DN25299_c0_g2_i1	SYWM_ARATH	693.356	-12.156	1.5694	-7.74562	9.51142e-15	1.24054e-11		TRINITY_DN29829_c0_g1_i1	GRP2_SINAL	112.788	1.89272	0.426166	4.44127	8.94281e-06	0.00123178
TRINITY_DN24551_c0_g1_i1	TF2H2_ARATH	32.709	-1.80544	0.516914	-3.49273	0.000478118	0.00462493	TRINITY_DN25299_c1_g1_i1	ALB31_ARATH	682.686	-8.00187	1.61974	-4.94022	7.80362e-07	4.50448e-05		TRINITY_DN29863_c0_g4_i1	AMYA_VIGMU	15.4981	-5.43916	1.34559	-4.04221	5.29504e-05	0.00452654
TRINITY_DN24557_c1_g1_i1	PSBP_SOLLC	27.5684	-4.91843	1.50294	-3.27254	0.00106585	0.00870956	TRINITY_DN25299_c1_g2_i1	ALB31_ARATH	2854.48	-7.76221	1.80469	-4.30113	1.69928e-05	0.000417212		TRINITY_DN29867_c1_g1_i2	Y4523_ARATH	69.4487	-5.75748	1.54641	-3.72313	0.000196765	0.0111898
TRINITY_DN24644_c1_g1_i1	PSAN_ARATH	18.9581	-8.0307	1.8196	-4.41345	1.01736e-05	0.00031195	TRINITY_DN25314_c0_g1_i1	CIGR1_ORYSJ	74.7687	1.30666	0.494566	2.64204	0.00824093	0.0497708		TRINITY_DN29867_c1_g1_i3	Y4523_ARATH	16.2492	5.39176	1.41067	3.82212	0.000132308	0.00850459
TRINITY_DN24648_c0_g1_i1	B3GTJ_ARATH	39.0338	3.86717	1.7641	2.19215	0.0283683	0.0928229	TRINITY_DN25315_c0_g1_i2	AB19B_ARATH	4.38719	4.44402	1.71252	2.59501	0.00945868	0.0549674		TRINITY_DN29894_c0_g1_i3	RTNLP_ARATH	12.4136	2.85771	0.81292	3.51537	0.000439146	0.0188566
TRINITY_DN24649_c0_g1_i1	PP301_ARATH	4.16719	3.76223	1.47407	2.55227	0.0107024	0.0485911	TRINITY_DN25334_c0_g1_i1	COPDA_ARATH	6055.46	-7.73448	1.84951	-4.1819	2.89083e-05	0.000602634		TRINITY_DN29895_c0_g2_i1	ARP_ARATH	33.7169	-5.06139	1.45794	-3.47159	0.000517376	0.0208642
TRINITY_DN24659_c0_g1_i2	CCP31_ORYSJ	16.7628	5.68069	1.41863	4.00436	6.21865e-05	0.0010823	TRINITY_DN25334_c1_g1_i1	OPLA_ARATH	1173.31	-8.50054	1.66693	-5.09952	3.40519e-07	2.54735e-05		TRINITY_DN29898_c0_g1_i3	FKB15_VICFA	7.92478	3.73648	1.18928	3.14179	0.00167919	0.0452528
TRINITY_DN24676_c0_g2_i1	PERK1_ARATH	67.6368	4.71614	1.10732	4.25905	2.05294e-05	0.000500237	TRINITY_DN25340_c0_g2_i1	TI214_NICTO	83.1341	-4.74404	0.881724	-5.38041	7.43163e-08	8.22635e-06		TRINITY_DN29903_c0_g1_i3	CATA2_GOSHI	1623.73	-1.5065	0.280155	-5.37739	7.55735e-08	3.84805e-05
TRINITY_DN24688_c0_g1_i2	WRKY7_ARATH	8.70122	3.38634	1.40363	2.41256	0.015841	0.0634381	TRINITY_DN25358_c0_g1_i1	PSBE_ATRBE	17.5899	-3.83303	0.814529	-4.70583	2.5284e-06	0.000104185		TRINITY_DN29911_c0_g1_i3	UVR8_ARATH	236.974	1.44507	0.384693	3.75642	0.000172359	0.0101967
TRINITY_DN24698_c0_g1_i1	NRPB3_ARATH	217.609	-0.91186	0.278976	-3.26859	0.00108085	0.00880131	TRINITY_DN25370_c0_g1_i1	BIM2_ARATH	81.5317	1.13367	0.424432	2.67104	0.00756167	0.0468474		TRINITY_DN29911_c0_g1_i9	UVR8_ARATH	27.9562	-5.47891	1.67703	-3.26702	0.00108685	0.033558
TRINITY_DN24700_c0_g1_i1	TI11C_ORYSI	182.536	-1.48156	0.685182	-2.16228	0.0305965	0.0976291	TRINITY_DN25381_c0_g1_i1	OPR12_ORYSJ	2969.57	-8.13045	1.77831	-4.57202	4.83055e-06	0.000164651		TRINITY_DN29938_c0_g1_i8	SRK2A_ARATH	570.424	1.18268	0.424069	2.78888	0.00528909	0.0796254
TRINITY_DN24706_c0_g1_i1	ANTR2_ARATH	3069.69	-7.76994	1.9477	-3.9893	6.62691e-05	0.00111907	TRINITY_DN25438_c1_g1_i1	ALFP2_ARATH	14.0906	-6.65429	1.81597	-3.66432	0.000247999	0.00303901		TRINITY_DN29949_c0_g2_i2	CNMT_THLFG	144.502	1.24866	0.411501	3.03439	0.00241019	0.0549732
TRINITY_DN24722_c0_g1_i1	MFPA_CUCSA	3298.89	-8.122	1.9215	-4.22691	2.36918e-05	0.000552258	TRINITY_DN25438_c2_g1_i1	ALFC_SPIOL	9.09802	-5.06774	1.88725	-2.68524	0.00724769	0.0454054		TRINITY_DN29961_c0_g2_i2	HHL1_ARATH	136.219	-2.51043	0.618028	-4.062	4.86547e-05	0.00430026
TRINITY_DN24723_c0_g1_i1	MGL_ARATH	5.42925	-4.81381	1.71899	-2.80037	0.00510437	0.0290509	TRINITY_DN25442_c0_g1_i1	THRC1_ARATH	731.779	-8.21726	1.63055	-5.03957	4.66586e-07	3.11036e-05		TRINITY_DN30005_c0_g1_i1	TSJT1_TOBAC	14.592	4.94809	1.2972	3.81445	0.000136488	0.00869425
TRINITY_DN24740_c1_g1_i1	AARE_ARATH	3030.91	-8.14375	1.91074	-4.2621	2.02517e-05	0.000495356	TRINITY_DN25442_c1_g1_i1	Y3206_ARATH	1931.88	-8.58102	1.70024	-5.04693	4.48958e-07	3.04703e-05		TRINITY_DN30027_c0_g1_i4	SYT1_ARATH	30.6248	-4.40485	1.61577	-2.72617	0.00640744	0.0883135
TRINITY_DN24751_c0_g1_i1	LACS1_ARATH	898.132	-9.11376	1.73852	-5.24227	1.58616e-07	1.83708e-05	TRINITY_DN25449_c0_g1_i1	ACPM2_ARATH	279.108	-1.06718	0.391495	-2.72591	0.00641243	0.0414123		TRINITY_DN30028_c0_g1_i1	BOB2_ARATH	11.3875	5.44454	1.82966	2.9757	0.00292317	0.0599775
TRINITY_DN24751_c1_g1_i1	PYRD_ORYSJ	1243.56	-8.65308	1.80304	-4.79917	1.59321e-06	8.85992e-05	TRINITY_DN25449_c0_g1_i2	ACPM2_ARATH	4.22055	2.91354	1.2298	2.36912	0.0178304	0.0867988		TRINITY_DN30041_c0_g1_i2	CYT12_ORYSJ	590.551	-1.32005	0.450488	-2.93027	0.00338672	0.0649187
TRINITY_DN24755_c0_g1_i1	C76B6_CATRO	40.8896	2.56056	0.752425	3.40308	0.000666315	0.00595631	TRINITY_DN25453_c0_g1_i2	ALB31_ARATH	21.7321	6.69386	1.52436	4.39126	1.12695e-05	0.000308973		TRINITY_DN30052_c0_g1_i2	LTI65_ARATH	187.783	-7.76926	1.27175	-6.10913	1.00179e-09	1.41666e-06
TRINITY_DN24770_c0_g2_i1	CAES_ARATH	9.21937	-3.17106	0.794052	-3.99351	6.51022e-05	0.00110847	TRINITY_DN25475_c0_g1_i1	SFGH_ARATH	1093.09	-8.8038	1.63402	-5.3878	7.1324e-08	8.0134e-06		TRINITY_DN30052_c0_g1_i3	LTI65_ARATH	254.031	8.13213	1.41716	5.73835	9.56052e-09	8.11191e-06
TRINITY_DN24775_c0_g1_i1	BAK1_ARATH	29.1759	2.64918	0.912434	2.90342	0.00369115	0.0227943	TRINITY_DN25487_c0_g1_i1	ATP6_MARPO	110.884	-7.1051	1.5335	-4.63324	3.59979e-06	0.000133812		TRINITY_DN30052_c0_g1_i5	LTI65_ARATH	39.6491	-7.07847	1.59947	-4.42552	9.6212e-06	0.00130824
TRINITY_DN24777_c0_g1_i1	PP262_ARATH	21.3175	2.85281	1.00057	2.85119	0.00435554	0.0258748	TRINITY_DN25491_c0_g1_i1	SDEH3_ARATH	24.1796	1.96076	0.809284	2.42283	0.0154	0.0781275		TRINITY_DN30080_c1_g1_i3	Y1736_ARATH	13.5299	-4.08517	1.4914	-2.73914	0.00615993	0.0866057
TRINITY_DN24785_c0_g1_i1	LONM_OSTTA	1505.52	-8.1491	1.85968	-4.38198	1.17605e-05	0.000342393	TRINITY_DN25511_c0_g2_i1	RENT1_ARATH	7.48553	5.07854	1.74032	2.91817	0.00352088	0.0262474		TRINITY_DN30117_c0_g1_i1	NUD25_ARATH	14.7977	-4.50253	1.39587	-3.22562	0.00125701	0.0370844
TRINITY_DN24799_c0_g2_i1	UCR11_SOLTU	110.425	-1.93808	0.605004	-3.20341	0.0013581	0.0105913	TRINITY_DN25536_c0_g2_i1	DHSO_ARATH	103.697	-5.06605	1.70147	-2.97746	0.00290651	0.022641		TRINITY_DN30122_c1_g1_i1	FEN1_SOYBN	25.2402	-2.16392	0.813325	-2.66059	0.00780044	0.0973423
TRINITY_DN24830_c0_g1_i1	AAE8_ARATH	3088.72	-8.5739	1.88954	-4.53757	5.69065e-06	0.000206328	TRINITY_DN25542_c0_g1_i1	COPT1_ARATH	5.32418	4.13195	1.17853	3.50602	0.000454857	0.00501648		TRINITY_DN30132_c0_g1_i1	EF1B1_ARATH	523.334	1.52973	0.519882	2.94246	0.00325611	0.0635888
TRINITY_DN24846_c0_g1_i1	AL2B7_ARATH	2057.39	-8.41444	1.86521	-4.51125	6.44482e-06	0.000225072	TRINITY_DN25546_c0_g1_i1	RL172_HORVU	2.41323	-3.74357	1.47376	-2.54015	0.0110806	0.0618643		TRINITY_DN30169_c1_g1_i1	ATG8C_ARATH	15.4281	-4.46485	1.4696	-3.03813	0.0023805	0.0547669
TRINITY_DN24846_c0_g2_i1	ADH1_PEA	2058.77	-8.5713	1.84919	-4.63515	3.56673e-06	0.000148908	TRINITY_DN25574_c0_g1_i1	TIP21_ARATH	10.1939	-2.56618	0.728319	-3.52343	0.000426	0.00474532		TRINITY_DN30193_c0_g1_i7	HSD5_ARATH	52.2473	-6.19811	1.77151	-3.49876	0.000467419	0.0194659
TRINITY_DN24848_c0_g3_i1	ISCAP_ARATH	335.56	-1.20299	0.530111	-2.26932	0.0232486	0.081411	TRINITY_DN25584_c0_g1_i1	KASM_ARATH	2143.37	-8.37707	1.71961	-4.87151	1.10751e-06	5.76879e-05		TRINITY_DN30199_c0_g1_i1	FDL1_ARATH	24.1201	-5.44774	1.34228	-4.05858	4.9372e-05	0.0043276
TRINITY_DN24902_c0_g1_i1	RK28_TOBAC	1662.03	-8.69413	1.82345	-4.76795	1.86107e-06	9.99007e-05	TRINITY_DN25588_c0_g1_i1	PROF_LITCN	25.7634	-3.2791	1.09241	-3.0017	0.00268475	0.0212667		TRINITY_DN30200_c0_g1_i4	P2C38_ARATH	23.3961	2.53566	0.88992	2.84931	0.00438138	0.0731793
TRINITY_DN24902_c1_g1_i1	PSA_ARATH	1424.59	-8.27058	1.84854	-4.47411	7.67312e-06	0.00025645	TRINITY_DN25595_c0_g1_i1	RL31_PERFR	7.67011	-4.04184	1.45451	-2.77884	0.00545541	0.0366685		TRINITY_DN30203_c0_g1_i4	SDG41_ARATH	32.3442	-3.24363	1.15402	-2.81073	0.00494296	0.0772661
TRINITY_DN24911_c0_g1_i1	GOGC6_ARATH	7.19611	4.0056	1.81885	2.20227	0.0276464	0.0911833	TRINITY_DN25612_c0_g1_i1	KNU_ARATH	6.33736	-6.08412	1.94011	-3.13597	0.00171286	0.0148719		TRINITY_DN30270_c0_g1_i3	E131_ARATH	9.37878	-4.11958	1.38567	-2.97299	0.0029491	0.0601158
TRINITY_DN24982_c0_g1_i1	CYT5_ARATH	393.439	-1.60154	0.598704	-2.67502	0.00747255	0.0378335	TRINITY_DN25617_c0_g1_i2	Y2685_ARATH	6.34718	5.0996	1.5155	3.36497	0.000765529	0.00770099		TRINITY_DN30343_c0_g1_i1	PEXLP_TOBAC	151.712	-1.5835	0.577812	-2.74052	0.00613419	0.0864574
TRINITY_DN24995_c0_g1_i2	AIG2L_ARATH	77.1839	-1.32128	0.549374	-2.40506	0.0161697	0.0642127	TRINITY_DN25635_c0_g1_i1	FH1_ARATH	4.79585	4.68823	1.56818	2.9896	0.00279346	0.0219482		TRINITY_DN30354_c1_g1_i1	PNAA_PRUDU	20.6238	-5.06516	1.41451	-3.58085	0.000342482	0.0160369
TRINITY_DN25017_c0_g1_i1	GRF1_ARATH	26.8344	2.09351	0.840224	2.49161	0.0127167	0.0547683	TRINITY_DN25636_c0_g1_i1	AMT31_ORYSJ	931.078	-8.58202	1.63727	-5.24166	1.59142e-07	1.45105e-05		TRINITY_DN30355_c1_g1_i4	SP1L1_ARATH	85.5547	1.41346	0.511237	2.76479	0.00569595	0.0834409
TRINITY_DN25021_c0_g2_i1	ALEU_HORVU	180.337	1.04103	0.369036	2.82094	0.00478839	0.0277266	TRINITY_DN25649_c0_g1_i2	RBL14_ARATH	4.27728	4.44211	1.68158	2.64163	0.00825086	0.0498071		TRINITY_DN30365_c0_g1_i2	PAP13_ARATH	23.2349	-5.57813	1.35414	-4.11933	3.79982e-05	0.00350442
TRINITY_DN25031_c0_g1_i1	IAA1_ORYSJ	6.80661	-7.68369	1.67119	-4.59774	4.271e-06	0.000168276	TRINITY_DN25662_c0_g1_i1	NQR_ARATH	23.384	-5.83001	1.44847	-4.02495	5.69863e-05	0.000995618		TRINITY_DN30384_c0_g1_i1	SP1L1_ORYSJ	28.7754	1.97486	0.651408	3.03168	0.00243197	0.0552916
TRINITY_DN25031_c0_g2_i1	IAA17_ARATH	8.38176	3.93297	1.70771	2.30307	0.0212748	0.0767569	TRINITY_DN25666_c0_g2_i1	ORP3C_ARATH	39.0693	1.43798	0.559743	2.569	0.0101992	0.0583663		TRINITY_DN30400_c0_g1_i2	TRE_ORYSJ	12.7803	5.01414	1.74985	2.86547	0.00416395	0.0712952
TRINITY_DN25068_c0_g2_i1	TADA_ARATH	4269.28	-7.82771	1.95094	-4.01227	6.01376e-05	0.00106095	TRINITY_DN25683_c0_g2_i1	OEP37_ARATH	13.2638	5.99338	1.5775	3.79928	0.000145116	0.00198175		TRINITY_DN30427_c0_g1_i1	PLP3A_ARATH	56.4146	-6.29571	1.34281	-4.68845	2.75289e-06	0.00054574
TRINITY_DN25072_c0_g2_i1	TOM3_ARATH	4.81291	3.49389	1.46732	2.38114	0.0172594	0.0671258	TRINITY_DN25695_c0_g2_i1	Y4967_ARATH	51.0848	1.50486	0.558953	2.69229	0.00709643	0.0446754		TRINITY_DN30427_c0_g1_i2	PLP3A_ARATH	45.025	3.72787	1.21679	3.06368	0.00218632	0.0527602
TRINITY_DN25106_c0_g2_i1	MSRB1_ARATH	3963.58	-7.63336	1.9751	-3.86479	0.000111183	0.00161021	TRINITY_DN25712_c0_g1_i1	2SS_CUCMA	1767.42	-4.12003	0.708589	-5.81442	6.0845e-09	1.31657e-06		TRINITY_DN30453_c0_g2_i3	XB35_ARATH	10.1147	-4.60184	1.40773	-3.26899	0.00107932	0.0335305
TRINITY_DN25106_c1_g1_i1	CYSA_CHLVU	1732	-8.25204	1.86373	-4.42771	9.52386e-06	0.000297362	TRINITY_DN25713_c0_g1_i1	AL2B4_ARATH	2364.25	-7.82855	1.77838	-4.40207	1.07222e-05	0.000297269		TRINITY_DN30462_c0_g1_i2	CCB1_ARATH	358.562	-0.940992	0.297524	-3.16274	0.00156291	0.0427541
TRINITY_DN25106_c1_g2_i1	PLSC_COCNU	21.9347	-5.81836	2.33396	-2.49291	0.0126699	0.0546586	TRINITY_DN25719_c0_g1_i2	SUI12_ARATH	9.31353	-3.18085	1.16551	-2.72914	0.00634992	0.0411148		TRINITY_DN30477_c1_g2_i2	GAT11_ARATH	13.9043	-4.15568	1.39294	-2.98339	0.00285076	0.0592722
TRINITY_DN25106_c2_g1_i1	AL7A1_PEA	722.701	-9.0317	1.71453	-5.26774	1.38113e-07	1.66999e-05	TRINITY_DN25723_c0_g1_i1	EF110_ARATH	70.1626	-1.89717	0.478073	-3.96837	7.23664e-05	0.00118885		TRINITY_DN30525_c0_g1_i1	TOM92_ARATH	13.864	-5.01949	1.68858	-2.9726	0.00295284	0.0601158
TRINITY_DN25131_c0_g1_i1	OSB1_ARATH	22.5697	1.81019	0.733156	2.46904	0.0135476	0.0571372	TRINITY_DN25728_c0_g1_i1	AB2C_ARATH	4.20383	3.19295	1.32834	2.4037	0.0162299	0.0811713		TRINITY_DN30525_c0_g2_i2	TOM92_ARATH	11.103	3.00001	1.10698	2.71007	0.00672682	0.0905389
TRINITY_DN25134_c0_g1_i1	PP440_ARATH	12.2359	-2.09117	0.942765	-2.21813	0.0265461	0.0887315	TRINITY_DN25729_c0_g1_i2	SYWC_ARATH	3.31524	4.14423	1.65028	2.51123	0.0120311	0.0657021		TRINITY_DN30553_c0_g1_i1	MBD2_ARATH	11.0173	-4.5156	1.64602	-2.74335	0.00608164	0.0859364
TRINITY_DN25142_c0_g1_i2	CADH1_ARATH	222.158	-1.14619	0.388329	-2.9516	0.00316133	0.0202797	TRINITY_DN25742_c0_g1_i1	MTND1_VITVI	24.2052	-1.42502	0.546494	-2.60756	0.00911897	0.0534592		TRINITY_DN30576_c0_g2_i1	HIP3_ARATH	20.9255	6.70931	1.29373	5.18601	2.14843e-07	8.34487e-05
TRINITY_DN25147_c0_g1_i1	CAP16_ARATH	7.54633	4.02199	1.37662	2.92164	0.00348192	0.0217856	TRINITY_DN25770_c0_g1_i1	PYRB1_PEA	2345.27	-8.55746	1.72693	-4.95529	7.2221e-07	4.29007e-05		TRINITY_DN30576_c0_g2_i2	HIP3_ARATH	18.9892	-5.45001	1.4887	-3.66092	0.00025131	0.0130657
TRINITY_DN25151_c0_g1_i1	MATK_OCIBA	38.2043	-4.51036	0.895904	-5.03442	4.79297e-07	3.83947e-05	TRINITY_DN25808_c0_g1_i1	NADC_ARATH	23.906	1.75412	0.650599	2.69616	0.00701434	0.0443049		TRINITY_DN30578_c0_g1_i2	WRKY7_ARATH	12.8121	5.53799	2.08725	2.65324	0.00797234	0.0983271
TRINITY_DN25183_c0_g1_i1	PMP22_ARATH	11.333	4.28244	1.41378	3.02908	0.00245303	0.0166705	TRINITY_DN25818_c0_g1_i1	CB4A_SOLLC	23.9403	-5.74693	1.30203	-4.41382	1.01561e-05	0.000285533		TRINITY_DN30617_c0_g2_i1	BASS1_ARATH	21.1863	-4.40429	1.16176	-3.79105	0.000150012	0.00935901
TRINITY_DN25205_c0_g1_i1	NCS2_PAPSO	32.9275	-1.93197	0.620797	-3.11208	0.00185773	0.0135089	TRINITY_DN25888_c0_g3_i1	PPA1_ARATH	7.64114	-1.99506	0.687382	-2.90241	0.00370306	0.0273069		TRINITY_DN30667_c0_g1_i1	C82A4_SOYBN	16.1237	3.76012	1.14118	3.29495	0.000984384	0.0319119
TRINITY_DN25213_c0_g1_i1	TAT2_ARATH	155.947	1.50535	0.433683	3.47109	0.000518353	0.00490696	TRINITY_DN25891_c0_g3_i1	KPYC_SOYBN	1048	-8.51147	1.6653	-5.11107	3.20342e-07	2.43282e-05		TRINITY_DN30667_c0_g1_i3	C82C4_ARATH	162.381	-1.76246	0.628399	-2.80469	0.00503649	0.0778184
TRINITY_DN25214_c0_g1_i2	WRK40_ARATH	11.6313	-3.49457	1.42497	-2.45238	0.0141915	0.0590367	TRINITY_DN25898_c0_g2_i1	FB204_ARATH	4.67332	4.6179	1.61116	2.86619	0.00415446	0.0298646		TRINITY_DN30680_c0_g1_i4	CFTSY_ARATH	13.7444	-4.97874	1.38267	-3.60082	0.000317215	0.0151891
TRINITY_DN25245_c0_g2_i1	RBCR_CHLAT	2816.16	-7.69407	1.93356	-3.97922	6.9142e-05	0.0011509	TRINITY_DN25917_c0_g1_i2	TAF9_ARATH	6.15211	5.01456	1.56759	3.19891	0.0013795	0.0124607		TRINITY_DN30700_c0_g4_i1	P2C60_ORYSJ	47.3594	-5.12606	1.57468	-3.25531	0.00113269	0.0345742
TRINITY_DN25249_c0_g1_i2	TI222_ARATH	5.02306	4.13347	1.70809	2.41993	0.0155234	0.0626355	TRINITY_DN25927_c0_g1_i2	METK2_VITVI	10.3426	3.65533	1.14841	3.18295	0.00145784	0.0130506		TRINITY_DN30715_c0_g3_i1	SAE1A_ARATH	13.9962	-4.17495	1.54296	-2.7058	0.00681405	0.0911922
TRINITY_DN25250_c0_g1_i1	EFTS_RICCO	88.4002	2.63687	0.898466	2.93486	0.00333701	0.0211056	TRINITY_DN25933_c0_g1_i1	FAX1_ARATH	11.181	-4.92135	1.34034	-3.67171	0.000240931	0.00296694		TRINITY_DN30737_c0_g1_i1	GMPP1_ARATH	12.8614	5.48711	2.03306	2.69894	0.00695603	0.0922683
TRINITY_DN25252_c0_g1_i1	HMA7_ARATH	14.8564	4.7664	1.40712	3.38734	0.000705735	0.00624899	TRINITY_DN25975_c0_g1_i2	GRS16_ARATH	8.3704	-2.85571	0.916982	-3.11425	0.00184414	0.0157968		TRINITY_DN30739_c0_g1_i2	PUB62_ARATH	15.8007	-4.57674	1.39838	-3.27288	0.00106457	0.0333063
TRINITY_DN25253_c0_g1_i2	PLP9_ARATH	12.9492	-3.96804	1.36129	-2.91492	0.00355784	0.0221644	TRINITY_DN25987_c0_g2_i2	FUM2_ARATH	21.6872	1.90224	0.720111	2.6416	0.00825152	0.0498071		TRINITY_DN30743_c0_g1_i1	OLEO6_GOSHI	13099.9	-1.31313	0.366595	-3.58196	0.000341029	0.0160042
TRINITY_DN25253_c0_g1_i3	PLP9_ARATH	17.3399	4.68148	1.74957	2.67579	0.00745535	0.0377763	TRINITY_DN25989_c0_g1_i1	WRKY6_ARATH	3.43462	4.18244	1.65864	2.5216	0.0116821	0.0643836		TRINITY_DN30747_c0_g1_i1	FKB43_ARATH	49.2218	2.0984	0.543587	3.86028	0.000113258	0.00766095
TRINITY_DN25263_c0_g1_i2	UPL3_ARATH	16.1633	5.19939	1.81867	2.8589	0.00425109	0.0253778	TRINITY_DN25990_c0_g1_i1	RPD1_ARATH	6.23392	3.00617	1.29564	2.32022	0.0203289	0.0951072		TRINITY_DN30778_c0_g1_i3	P2C76_ARATH	53.5861	-6.24156	1.35447	-4.60812	4.06318e-06	0.000712298
TRINITY_DN25268_c0_g1_i1	Y1105_ARATH	7.12683	3.93526	1.63143	2.41215	0.0158586	0.063489	TRINITY_DN25991_c0_g1_i1	RCA_SOLPN	18.4423	-5.10853	1.72519	-2.96113	0.00306509	0.0236021		TRINITY_DN30789_c0_g1_i3	SGRW_PEA	53.2666	-5.50194	1.32842	-4.14171	3.4472e-05	0.00323549
TRINITY_DN25270_c0_g1_i1	RK36_MESVI	133.066	-1.79584	0.473922	-3.78932	0.000151061	0.00200936	TRINITY_DN26000_c0_g1_i1	SODF2_ARATH	35.3667	3.51939	1.49989	2.34643	0.0189544	0.0906125		TRINITY_DN30849_c0_g1_i4	RTM2_ARATH	7.55567	4.25229	1.2877	3.30224	0.000959148	0.0314576
TRINITY_DN25276_c0_g1_i1	PRS2_SOLTU	6.83796	-3.98446	1.6381	-2.43236	0.0150006	0.0612497	TRINITY_DN26000_c0_g2_i1	SODF_NICPL	6.37804	-4.45999	1.91591	-2.32787	0.0199193	0.0937168		TRINITY_DN30853_c1_g1_i2	HDA15_ARATH	15.061	5.66566	2.04739	2.76726	0.00565288	0.083097
TRINITY_DN25278_c0_g2_i1	RH24_ARATH	48.8036	2.5728	0.884463	2.90888	0.00362725	0.0224918	TRINITY_DN26014_c0_g1_i1	TRL31_ARATH	26.9224	-7.90524	1.3905	-5.68519	1.30669e-08	2.46126e-06		TRINITY_DN30856_c0_g1_i6	HMT3_ARATH	55.3997	-5.53917	1.44592	-3.83089	0.000127681	0.00828247
TRINITY_DN25293_c0_g1_i2	ATL66_ARATH	49.8969	-1.63037	0.586189	-2.7813	0.00541412	0.0303158	TRINITY_DN26019_c0_g1_i1	PSBO_SOLTU	53.2513	-5.43534	1.53792	-3.53421	0.000408993	0.00459169		TRINITY_DN30858_c0_g1_i2	SYSM_ARATH	28.486	-4.78179	1.50441	-3.17851	0.00148034	0.0413172
TRINITY_DN25296_c0_g1_i1	SECA_OSTLU	2175.76	-8.32066	1.87952	-4.42702	9.55435e-06	0.00029766	TRINITY_DN26026_c0_g1_i3	DGDG1_LOTJA	23.6331	1.70153	0.719347	2.36539	0.0180112	0.0874553		TRINITY_DN30892_c0_g1_i2	OP163_ARATH	29.0752	-5.02921	1.8798	-2.6754	0.00746397	0.0951558
TRINITY_DN25296_c0_g2_i1	SECA1_ARATH	89.9148	-7.71077	1.58516	-4.86436	1.14826e-06	7.04173e-05	TRINITY_DN26032_c0_g1_i1	RBCR_CHLAT	3786.65	-7.77507	1.81308	-4.28832	1.80032e-05	0.000433434		TRINITY_DN30932_c0_g2_i3	CNGC4_ARATH	51.6911	-2.55401	0.85764	-2.97795	0.00290186	0.0598196
TRINITY_DN25299_c0_g1_i1	SYWM_ARATH	2195.27	-7.7723	1.91285	-4.06321	4.84017e-05	0.000921105	TRINITY_DN26052_c0_g1_i2	RF2B_ORYSJ	32.7312	5.68842	1.80596	3.14981	0.00163378	0.0143346		TRINITY_DN30945_c0_g2_i1	U73C1_ARATH	35.4144	-5.70881	1.38777	-4.11365	3.8946e-05	0.00357628
TRINITY_DN25299_c0_g2_i1	SYWM_ARATH	693.356	-12.7592	1.66795	-7.64967	2.01498e-14	2.24574e-11	TRINITY_DN26092_c0_g2_i1	GEDH1_OCIBA	4.4598	4.36179	1.81024	2.40951	0.0159739	0.0802388		TRINITY_DN30970_c0_g1_i1	CSPL5_VITVI	90.5078	-2.28862	0.550011	-4.16105	3.16793e-05	0.00306841
TRINITY_DN25299_c1_g1_i1	ALB31_ARATH	682.686	-8.41178	1.7525	-4.79989	1.58755e-06	8.85992e-05	TRINITY_DN26093_c0_g2_i1	DI191_ORYSJ	6.46824	5.11234	1.52947	3.34255	0.000830116	0.00822499		TRINITY_DN30982_c0_g1_i2	MD26C_ARATH	17.1354	3.66815	1.27036	2.88749	0.00388324	0.0691344
TRINITY_DN25299_c1_g2_i1	ALB31_ARATH	2854.48	-7.76021	1.93649	-4.00736	6.14025e-05	0.0010722	TRINITY_DN26093_c0_g2_i2	DI194_ORYSJ	4.23994	4.4666	1.64096	2.72194	0.00648999	0.0417783		TRINITY_DN31001_c0_g1_i2	DEAH2_ARATH	71.2212	-4.56742	1.55798	-2.93163	0.00337186	0.0649187
TRINITY_DN25314_c0_g1_i1	CIGR1_ORYSJ	74.7687	3.23295	0.681512	4.74379	2.09759e-06	0.000104407	TRINITY_DN26093_c0_g2_i3	DI191_ORYSJ	16.9578	-2.94861	1.09583	-2.69075	0.00712921	0.0448254		TRINITY_DN31012_c0_g3_i1	TIC22_PEA	39.0467	6.44915	2.06645	3.12088	0.00180311	0.0471879
TRINITY_DN25320_c0_g2_i1	LKHA4_ARATH	49.3648	2.65177	1.19688	2.21558	0.0267204	0.0890819	TRINITY_DN26102_c0_g1_i1	MA651_ARATH	6.2766	-6.09748	1.85493	-3.28717	0.00101199	0.00970829		TRINITY_DN31032_c0_g1_i1	METE1_ORYSJ	15.885	-5.05685	1.89997	-2.66154	0.00777834	0.0972843
TRINITY_DN25330_c0_g1_i1	PUB4_ARATH	38.923	2.33631	0.667959	3.49768	0.000469316	0.00456499	TRINITY_DN26102_c0_g2_i1	MA651_ARATH	5.94346	5.0417	1.48108	3.40406	0.000663915	0.00685167		TRINITY_DN31045_c0_g1_i1	SALR_PAPSO	6.78112	-4.15954	1.46391	-2.8414	0.00449164	0.0742029
TRINITY_DN25332_c0_g1_i2	GLR32_ARATH	7.71951	4.00062	1.57397	2.54174	0.0110304	0.0496579	TRINITY_DN26111_c0_g1_i1	EDR4_ARATH	2.94468	3.9546	1.695	2.3331	0.0196431	0.0928982		TRINITY_DN31047_c0_g2_i2	UGPI7_ARATH	7.05421	-3.80308	1.43798	-2.64474	0.00817531	0.099943
TRINITY_DN25334_c0_g1_i1	COPDA_ARATH	6055.46	-7.86779	1.97975	-3.97412	7.06389e-05	0.00116823	TRINITY_DN26120_c0_g1_i1	RK15_ARATH	126.609	-0.74118	0.273086	-2.71409	0.0066458	0.0425439		TRINITY_DN31050_c0_g1_i1	BIN3D_ARATH	74.4933	1.87761	0.532562	3.52561	0.000422507	0.0182435
TRINITY_DN25334_c1_g1_i1	OPLA_ARATH	1173.31	-8.76877	1.80014	-4.87117	1.10941e-06	6.90256e-05	TRINITY_DN26120_c0_g1_i2	RK15_ARATH	3.53004	4.2485	1.62074	2.62133	0.00875864	0.0519649		TRINITY_DN31050_c0_g1_i7	BIN3D_ARATH	12.5001	-4.3561	1.50724	-2.89012	0.00385092	0.068817
TRINITY_DN25340_c0_g2_i1	TI214_NICTO	83.1341	-5.16885	0.975308	-5.29972	1.15984e-07	1.45741e-05	TRINITY_DN26133_c0_g2_i2	COX6A_ARATH	301.608	-1.49489	0.585626	-2.55264	0.0106909	0.0602946		TRINITY_DN31068_c0_g1_i5	GPDA_ORYSJ	7.26944	3.10671	1.12086	2.77172	0.00557608	0.0826553
TRINITY_DN25358_c0_g1_i1	PSBE_ATRBE	17.5899	-3.43079	0.936299	-3.6642	0.000248114	0.00284189	TRINITY_DN26178_c0_g1_i1	KO1_ARATH	3.00824	3.26457	1.24243	2.62757	0.00859984	0.0512369		TRINITY_DN31075_c0_g1_i1	PME36_ARATH	57.5929	-1.74559	0.515409	-3.38681	0.000707099	0.025379
TRINITY_DN25362_c0_g2_i1	PLDA1_TOBAC	417.719	1.49696	0.559864	2.67379	0.0074999	0.0379196	TRINITY_DN26183_c0_g1_i1	LPAT1_ARATH	7360.68	-7.54748	1.86911	-4.03801	5.39075e-05	0.00095349		TRINITY_DN31078_c0_g1_i2	OBP1A_ARATH	22.778	-5.26247	1.93791	-2.71554	0.00661681	0.0896843
TRINITY_DN25381_c0_g1_i1	OPR12_ORYSJ	2969.57	-8.15018	1.9108	-4.26533	1.99609e-05	0.000491998	TRINITY_DN26224_c0_g1_i1	TRXM2_ARATH	1731.76	-7.73314	1.74812	-4.42368	9.70339e-06	0.000275907		TRINITY_DN31078_c0_g1_i4	OBP1A_ARATH	1060.4	-4.32452	1.23923	-3.48967	0.000483615	0.0198807
TRINITY_DN25400_c0_g1_i1	CTL1_ARATH	11.1865	4.20395	1.741	2.41467	0.0157493	0.0632092	TRINITY_DN26224_c0_g1_i2	TRXM2_ARATH	1094.23	-11.4407	1.51888	-7.53231	4.9852e-14	5.75177e-11		TRINITY_DN31112_c0_g1_i1	LFS_ALLCE	16.9595	3.07532	1.16294	2.64444	0.00818273	0.099943
TRINITY_DN25434_c0_g1_i2	E2FA_ARATH	18.6137	-3.11024	0.824328	-3.77306	0.000161255	0.00209433	TRINITY_DN26230_c0_g2_i1	WRK75_ARATH	316.649	-1.39927	0.4294	-3.25866	0.0011194	0.0105002		TRINITY_DN31124_c0_g1_i1	Y3905_ARATH	46.0952	-6.07627	1.30961	-4.63976	3.48821e-06	0.00065475
TRINITY_DN25436_c0_g1_i1	QCR6_SOLTU	62.0146	-2.36056	0.492787	-4.79021	1.66603e-06	9.08658e-05	TRINITY_DN26239_c0_g2_i1	YCF2_NICTO	5.91922	-4.62338	1.30252	-3.54956	0.000385871	0.00437798		TRINITY_DN31128_c0_g1_i1	AHL1_ARATH	9.61028	-4.36093	1.54434	-2.82381	0.0047456	0.0756301
TRINITY_DN25438_c1_g1_i1	ALFP2_ARATH	14.0906	-7.92668	1.91401	-4.1414	3.45191e-05	0.000716488	TRINITY_DN26254_c0_g1_i1	PUB7_ARATH	6.95923	5.21121	1.52625	3.4144	0.000639228	0.00663127		TRINITY_DN31129_c1_g1_i4	CDC48_CAPAN	393.415	-1.09666	0.411023	-2.66811	0.00762786	0.0961962
TRINITY_DN25438_c2_g1_i1	ALFC_SPIOL	9.09802	-6.09284	1.99869	-3.04842	0.00230046	0.0159335	TRINITY_DN26254_c0_g1_i2	PUB7_ARATH	11.7735	-4.03968	1.75725	-2.29886	0.0215126	0.0988414		TRINITY_DN31129_c1_g2_i1	CDC48_CAPAN	29.4089	-3.54369	1.29662	-2.73302	0.0062756	0.0874029
TRINITY_DN25442_c0_g1_i1	THRC1_ARATH	731.779	-8.51303	1.76333	-4.82781	1.38043e-06	8.06219e-05	TRINITY_DN26284_c0_g1_i2	DNJ20_ARATH	398.994	-2.07812	0.486843	-4.26856	1.96739e-05	0.000460905		TRINITY_DN31135_c0_g1_i2	SDF2_ARATH	80.3463	-2.14886	0.642563	-3.3442	0.0008252	0.0283697
TRINITY_DN25442_c1_g1_i1	Y3206_ARATH	1931.88	-8.84015	1.83367	-4.82102	1.42823e-06	8.28308e-05	TRINITY_DN26300_c0_g2_i1	FDH_SOLTU	18.6064	2.00481	0.734583	2.72919	0.00634907	0.0411148		TRINITY_DN31145_c0_g1_i1	7SB1_SOYBN	64.538	-1.8652	0.512552	-3.63905	0.000273646	0.0135291
TRINITY_DN25453_c0_g1_i2	ALB31_ARATH	21.7321	5.99421	1.69301	3.54056	0.000399275	0.00404114	TRINITY_DN26303_c0_g1_i1	DNAJ1_ARATH	10957.5	-7.38837	1.89884	-3.89099	9.98348e-05	0.00149917		TRINITY_DN31151_c0_g1_i2	VCL22_ARATH	27.6092	-4.35517	1.55464	-2.8014	0.00508816	0.0781575
TRINITY_DN25475_c0_g1_i1	SFGH_ARATH	1093.09	-8.80022	1.76698	-4.98038	6.34601e-07	4.55668e-05	TRINITY_DN26314_c0_g1_i1	UPL2_ARATH	5.6717	3.63438	1.28608	2.82593	0.0047143	0.0329074		TRINITY_DN31151_c0_g1_i3	VCL22_ARATH	4671	-1.12235	0.35988	-3.11868	0.00181665	0.04734
TRINITY_DN25500_c0_g1_i1	SYIC_ARATH	203.004	2.04382	0.892474	2.29006	0.0220178	0.0785968	TRINITY_DN26319_c0_g1_i2	CIGR1_ORYSJ	12.2161	6.05417	1.41656	4.27385	1.92129e-05	0.000453167		TRINITY_DN31188_c0_g2_i1	PTR18_ARATH	54.4012	6.26379	2.05242	3.0519	0.00227399	0.0535358
TRINITY_DN25501_c0_g1_i1	HSP7C_PETHY	140.35	-2.91142	1.20282	-2.4205	0.0154993	0.0625936	TRINITY_DN26364_c0_g1_i1	PSAH_SPIOL	18.2533	-1.92069	0.569353	-3.37346	0.000742296	0.00751515		TRINITY_DN31188_c0_g2_i2	PTR18_ARATH	35.8728	-5.08595	1.6692	-3.04694	0.00231181	0.0537698
TRINITY_DN25511_c0_g2_i1	RENT1_ARATH	7.48553	4.42432	1.89864	2.33026	0.0197924	0.0734318	TRINITY_DN26374_c0_g1_i1	3HIDH_ARATH	578.433	-7.91026	1.65735	-4.77285	1.81641e-06	8.1604e-05		TRINITY_DN31219_c1_g2_i1	FREE1_ARATH	66.7726	2.71288	0.915164	2.96437	0.00303306	0.0611964
TRINITY_DN25518_c0_g1_i2	NRPB1_ARATH	137.448	4.0261	0.938288	4.2909	1.77948e-05	0.000456607	TRINITY_DN26374_c1_g1_i1	DTX11_ARATH	604.279	-8.9703	1.54288	-5.81398	6.10052e-09	1.31657e-06		TRINITY_DN31222_c0_g1_i1	TRPA2_ARATH	23.9152	-4.29656	1.58891	-2.70409	0.00684914	0.091431
TRINITY_DN25535_c0_g1_i1	AFP3_ARATH	84.5965	1.32235	0.588507	2.24696	0.0246424	0.0846421	TRINITY_DN26378_c0_g3_i1	MIEL1_ARATH	18.307	-3.8881	1.41018	-2.75716	0.00583059	0.0385294		TRINITY_DN31241_c0_g1_i1	AFP2_ARATH	29.622	-5.5616	1.86387	-2.9839	0.00284598	0.0592708
TRINITY_DN25536_c0_g2_i1	DHSO_ARATH	103.697	-4.64355	1.83689	-2.52794	0.0114735	0.0509521	TRINITY_DN26388_c0_g2_i1	SP2L_ARATH	11.4492	3.08307	0.921069	3.34728	0.000816098	0.00811177		TRINITY_DN31259_c0_g3_i1	RR21_SPIOL	50.3645	1.52268	0.511865	2.97476	0.00293214	0.0599775
TRINITY_DN25542_c0_g1_i1	COPT1_ARATH	5.32418	3.20897	1.31184	2.44616	0.0144387	0.0597936	TRINITY_DN26431_c0_g2_i1	FBL53_ARATH	8.2899	5.4284	1.53948	3.52613	0.00042168	0.0047112		TRINITY_DN31264_c1_g1_i1	11SB_CUCMA	7272.92	-1.83076	0.285437	-6.41386	1.41878e-10	3.76189e-07
TRINITY_DN25543_c0_g3_i2	BIN4_ARATH	9.56526	4.45308	1.52784	2.91462	0.00356118	0.0221733	TRINITY_DN26435_c0_g1_i1	CSN3_ARATH	7.47523	-2.76877	0.848702	-3.26236	0.00110487	0.0103965		TRINITY_DN31264_c1_g2_i1	11SB_CUCMA	22849.1	-1.80902	0.437428	-4.1356	3.54034e-05	0.00330094
TRINITY_DN25558_c0_g1_i1	SFH1_ARATH	14.0627	5.05207	1.43097	3.53053	0.00041473	0.00416534	TRINITY_DN26453_c0_g2_i1	CSN7_ARATH	49.6995	-2.43784	1.04498	-2.33291	0.019653	0.0929012		TRINITY_DN31276_c0_g1_i2	PP130_ARATH	9.64309	-3.95299	1.47367	-2.68241	0.00730933	0.0944248
TRINITY_DN25559_c0_g3_i1	RHC1A_ARATH	36.0429	2.46855	0.804795	3.06731	0.00215998	0.0152112	TRINITY_DN26478_c0_g1_i1	NDRP1_ARATH	19.1009	-6.10629	1.28772	-4.74193	2.11695e-06	9.08502e-05		TRINITY_DN31303_c0_g1_i3	EB1A_ARATH	11.2527	2.87137	1.01792	2.82081	0.00479023	0.0758852
TRINITY_DN25572_c0_g1_i1	SCGT_TOBAC	431.226	1.23591	0.566464	2.1818	0.0291241	0.0944067	TRINITY_DN26491_c0_g1_i3	HIP21_ARATH	3.5688	-4.96441	2.05111	-2.42035	0.0155055	0.0785302		TRINITY_DN31317_c0_g1_i3	GDPD5_ARATH	9.82964	-3.83211	1.42436	-2.69041	0.00713652	0.0935252
TRINITY_DN25584_c0_g1_i1	KASM_ARATH	2143.37	-8.60298	1.85298	-4.64277	3.43763e-06	0.000146136	TRINITY_DN26498_c0_g2_i1	NDUAC_ARATH	81.005	-9.31525	1.62605	-5.72877	1.01163e-08	2.03603e-06		TRINITY_DN31322_c0_g1_i1	PUB34_ARATH	11.9037	-4.53789	1.4573	-3.11391	0.00184626	0.0476569
TRINITY_DN25588_c0_g1_i1	PROF_LITCN	25.7634	-2.92767	1.22078	-2.39819	0.0164762	0.065047	TRINITY_DN26509_c1_g1_i1	PSAA_AETGR	4.02574	-2.64406	1.02735	-2.57367	0.0100627	0.057791		TRINITY_DN31323_c0_g2_i1	F10AL_ARATH	28.455	2.80541	0.864005	3.24698	0.00116637	0.0350935
TRINITY_DN25612_c0_g1_i1	KNU_ARATH	6.33736	-6.2905	2.05856	-3.05577	0.00224484	0.0156413	TRINITY_DN26512_c0_g1_i1	RTNLM_ARATH	1255.82	-0.802149	0.314787	-2.54823	0.0108272	0.0608114		TRINITY_DN31339_c0_g1_i3	LOR12_ARATH	15.506	-4.38378	1.41984	-3.08751	0.00201838	0.0502016
TRINITY_DN25617_c0_g1_i2	Y2685_ARATH	6.34718	4.4476	1.69147	2.62943	0.00855293	0.0415422	TRINITY_DN26526_c0_g1_i2	ZOG_PHALU	40.7212	-1.50933	0.514551	-2.9333	0.0033538	0.0252973		TRINITY_DN31344_c0_g1_i1	CMTA2_ARATH	80.6108	-1.7308	0.653493	-2.64853	0.0080842	0.0992373
TRINITY_DN25626_c0_g1_i1	KSG10_ARATH	26.1521	3.422	1.32526	2.58214	0.00981906	0.0458061	TRINITY_DN26527_c0_g2_i1	TRL2_ORYSJ	2.99204	3.95117	1.72311	2.29305	0.0218452	0.0997304		TRINITY_DN31351_c0_g1_i2	NRAM3_ARATH	13.8083	-3.99836	1.44111	-2.77451	0.00552857	0.0821808
TRINITY_DN25626_c0_g1_i2	KSG4_ARATH	46.7094	2.4293	0.8845	2.74652	0.00602313	0.0326628	TRINITY_DN26545_c0_g1_i3	RK29_ARATH	64.6177	-2.46115	0.56533	-4.35348	1.33996e-05	0.000348019		TRINITY_DN31406_c0_g1_i1	RZ22A_ARATH	27.8415	5.26485	1.76189	2.98819	0.00280635	0.0591001
TRINITY_DN25626_c0_g2_i1	KSG10_ARATH	9.39888	-3.21878	1.30111	-2.47387	0.0133657	0.0566119	TRINITY_DN26555_c0_g1_i1	Y5566_ARATH	32.4756	-1.95826	0.770304	-2.54219	0.011016	0.0615838		TRINITY_DN31415_c0_g1_i1	RS263_ARATH	156.873	1.71847	0.413588	4.15503	3.25241e-05	0.00312173
TRINITY_DN25635_c0_g1_i1	FH1_ARATH	4.79585	4.04667	1.74074	2.32469	0.0200887	0.0741327	TRINITY_DN26588_c0_g1_i1	CML19_ORYSJ	2.3417	-3.68639	1.60146	-2.30189	0.0213411	0.0982793		TRINITY_DN31417_c0_g1_i1	FKB42_ARATH	49.061	-4.35167	1.35346	-3.21523	0.00130341	0.0377704
TRINITY_DN25636_c0_g1_i1	AMT31_ORYSJ	931.078	-8.646	1.77021	-4.88415	1.03875e-06	6.62372e-05	TRINITY_DN26612_c0_g1_i1	ITN1_ARATH	24.658	-2.53951	0.833927	-3.04524	0.00232493	0.018952		TRINITY_DN31425_c0_g1_i3	7OMT_PAPSO	12.2787	5.88534	1.80998	3.2516	0.00114756	0.0348741
TRINITY_DN25649_c0_g1_i1	RBL14_ARATH	98.8766	1.70486	0.704541	2.41981	0.0155285	0.0626355	TRINITY_DN26612_c0_g3_i1	Y5262_ARATH	15.8263	6.45891	1.35363	4.77153	1.82828e-06	8.17358e-05		TRINITY_DN31426_c0_g3_i2	RPB7_SOYBN	11.0094	5.31066	1.47799	3.59316	0.000326686	0.0155373
TRINITY_DN25662_c0_g1_i1	NQR_ARATH	23.384	-6.32407	1.56837	-4.03226	5.52419e-05	0.00100217	TRINITY_DN26656_c0_g1_i1	E13H_TOBAC	2.76464	-5.7666	1.82484	-3.16006	0.00157736	0.013917		TRINITY_DN31443_c0_g2_i1	Y4844_ARATH	73.7169	1.51741	0.483564	3.13798	0.00170118	0.0455943
TRINITY_DN25666_c0_g1_i1	ORP3C_ARATH	13.3934	-3.11625	0.914866	-3.40624	0.000658652	0.00590711	TRINITY_DN26769_c0_g1_i2	KU70_ARATH	3.49593	4.1014	1.77234	2.31412	0.0206613	0.0962421		TRINITY_DN31458_c0_g1_i1	2SS2_BEREX	12816.1	-3.32616	0.782971	-4.24812	2.15568e-05	0.00233058
TRINITY_DN25666_c0_g2_i1	ORP3C_ARATH	39.0693	4.12493	0.946535	4.35793	1.31298e-05	0.000370263	TRINITY_DN26799_c0_g1_i1	ML423_ARATH	11.4237	-4.63678	0.806366	-5.75022	8.91279e-09	1.83127e-06		TRINITY_DN31464_c0_g1_i2	PP426_ARATH	16.1352	-4.69584	1.5679	-2.99498	0.0027446	0.0582862
TRINITY_DN25681_c0_g1_i1	CML49_ARATH	122.561	0.9097	0.413703	2.19892	0.0278834	0.0917894	TRINITY_DN2679_c0_g1_i1	DRTS_DAUCA	621.468	-8.39093	1.61847	-5.18449	2.16609e-07	1.81504e-05		TRINITY_DN31464_c0_g1_i4	PP426_ARATH	13.222	6.61396	1.28749	5.13709	2.79028e-07	0.000100082
TRINITY_DN25683_c0_g1_i1	OEP37_ARATH	71.9497	-1.40233	0.610559	-2.2968	0.0216304	0.0775814	TRINITY_DN26811_c0_g1_i1	GBF3_ARATH	8.11155	-4.68324	1.85758	-2.52115	0.011697	0.0644422		TRINITY_DN31465_c0_g1_i2	RIN4_ARATH	8.65841	-4.0973	1.45005	-2.82562	0.00471885	0.0755074
TRINITY_DN25683_c0_g2_i1	OEP37_ARATH	13.2638	5.31304	1.74578	3.04336	0.00233951	0.0161169	TRINITY_DN26877_c0_g1_i1	CGS1_ARATH	45.5676	1.34417	0.511047	2.63022	0.00853291	0.0510009		TRINITY_DN31471_c0_g1_i1	RR6_ARATH	182.479	-2.3109	0.556912	-4.14949	3.33222e-05	0.00316965
TRINITY_DN25690_c0_g2_i1	YIPL_SOLTU	8.15032	-4.12859	1.86619	-2.2123	0.0269456	0.0896811	TRINITY_DN26880_c0_g1_i1	PP356_ARATH	98.1302	0.863825	0.313323	2.75698	0.00583374	0.0385294		TRINITY_DN31474_c0_g1_i1	ARIA_ARATH	56.8716	2.69423	0.784042	3.43633	0.000589654	0.0224494
TRINITY_DN25713_c0_g1_i1	AL2B4_ARATH	2364.25	-8.03367	1.91084	-4.20426	2.61942e-05	0.000590556	TRINITY_DN26895_c0_g1_i1	ROC1_SPIOL	3.67446	-3.65812	1.45862	-2.50793	0.0121441	0.0661065		TRINITY_DN31478_c0_g1_i2	PIP14_ARATH	278.18	-1.44956	0.491667	-2.94826	0.00319569	0.0629405
TRINITY_DN25719_c0_g1_i2	SUI12_ARATH	9.31353	-3.18054	1.30884	-2.43006	0.0150965	0.0615462	TRINITY_DN26910_c0_g1_i1	WRK24_ORYSI	9.05286	-2.80526	1.04107	-2.6946	0.0070474	0.0444695		TRINITY_DN31493_c0_g2_i3	Y4597_ARATH	14.8862	5.34787	1.79233	2.98376	0.0028473	0.0592708
TRINITY_DN25728_c0_g1_i1	AB2C_ARATH	4.20383	3.8144	1.63466	2.33346	0.0196241	0.0730509	TRINITY_DN26931_c0_g2_i1	GSTF_HYOMU	6.54143	-2.04077	0.659992	-3.09211	0.00198742	0.0167893		TRINITY_DN31495_c0_g1_i3	NDUA1_ARATH	21.6771	-4.56673	1.37912	-3.31134	0.000928509	0.0307743
TRINITY_DN25754_c0_g1_i4	LOG8_ARATH	8.10051	4.12359	1.46087	2.8227	0.00476212	0.0276244	TRINITY_DN26933_c0_g1_i1	RL372_ARATH	7.09163	-5.11712	1.09732	-4.6633	3.11185e-06	0.000120919		TRINITY_DN31501_c0_g1_i1	CDC73_ARATH	16.6643	-4.94338	1.34178	-3.68421	0.000229416	0.0122888
TRINITY_DN25759_c0_g1_i1	SFGH_ARATH	128.354	4.36539	1.24169	3.51568	0.000438625	0.00431952	TRINITY_DN26934_c0_g2_i1	AX22B_VIGRR	50.939	-4.96543	1.24307	-3.9945	6.48317e-05	0.00109828		TRINITY_DN31532_c0_g1_i1	ARL3_CHLRE	26.6218	-5.20078	1.42877	-3.64004	0.000272591	0.0135291
TRINITY_DN25767_c0_g2_i1	CLPX2_ARATH	26.5537	2.00884	0.931586	2.15636	0.0310553	0.0985292	TRINITY_DN26945_c1_g2_i1	FB285_ARATH	5.43598	3.94355	1.26466	3.11826	0.00181923	0.0156203		TRINITY_DN31552_c0_g2_i2	RGP2_ARATH	10.5763	5.57025	1.20489	4.62302	3.78189e-06	0.000691565
TRINITY_DN25770_c0_g1_i1	PYRB1_PEA	2345.27	-8.65412	1.86022	-4.6522	3.28411e-06	0.000141964	TRINITY_DN27033_c0_g1_i1	RL151_ARATH	6.49077	-4.55045	1.01628	-4.47757	7.54992e-06	0.000227366		TRINITY_DN31557_c1_g2_i1	EBP2_ARATH	12.9992	6.31526	1.51618	4.16525	3.11017e-05	0.00304022
TRINITY_DN25772_c0_g1_i1	RB45B_ARATH	32.0148	-2.99952	1.17403	-2.5549	0.0106219	0.0482857	TRINITY_DN27049_c0_g1_i1	P4H9_ARATH	10.6074	5.89899	1.3781	4.28053	1.86447e-05	0.000444244		TRINITY_DN31557_c1_g2_i2	EBP2_ARATH	25.2105	-5.29746	1.36995	-3.86689	0.00011023	0.00751833
TRINITY_DN25778_c0_g1_i3	NIC4_ARATH	28.7897	2.72125	0.863111	3.15283	0.00161694	0.0121053	TRINITY_DN27049_c0_g1_i2	P4H9_ARATH	3.642	-4.34437	1.7999	-2.41368	0.0157924	0.0795666		TRINITY_DN31571_c0_g1_i3	ATG8C_ARATH	25.5902	4.03905	1.40958	2.86543	0.00416437	0.0712952
TRINITY_DN25793_c0_g1_i3	SKI16_ARATH	15.2189	2.4153	1.06319	2.27175	0.0231018	0.0811419	TRINITY_DN27053_c0_g1_i1	FB252_ARATH	40.4794	-2.26203	0.920312	-2.4579	0.0139753	0.073126		TRINITY_DN31575_c1_g2_i5	SPX4_ARATH	10.5639	4.70369	1.43656	3.27427	0.00105934	0.0331915
TRINITY_DN25807_c0_g1_i1	ISOA2_ARATH	24.1694	5.18187	1.41301	3.66727	0.000245156	0.0028195	TRINITY_DN27055_c0_g1_i1	ATPB_MAGTR	3.9936	-4.02687	1.46104	-2.75617	0.00584826	0.0386168		TRINITY_DN31578_c0_g1_i1	CRIM2_ARATH	53.4339	-2.44201	0.893893	-2.73189	0.00629729	0.0874354
TRINITY_DN25808_c0_g1_i1	NADC_ARATH	23.906	5.77536	1.36238	4.23916	2.24354e-05	0.000530545	TRINITY_DN27066_c0_g1_i3	ODPA_SOLTU	21.3385	3.96131	1.28245	3.08885	0.00200931	0.0169254		TRINITY_DN31587_c0_g1_i3	ACOX1_ARATH	23.0732	-5.61887	1.44191	-3.89682	9.74649e-05	0.00680074
TRINITY_DN25818_c0_g1_i1	CB4A_SOLLC	23.9403	-5.25867	1.43357	-3.66823	0.000244235	0.00281634	TRINITY_DN27079_c0_g1_i1	CYP95_ARATH	5.8477	4.65096	1.84175	2.52529	0.0115602	0.0638758		TRINITY_DN31596_c1_g1_i1	CATR_ATRNU	34.6263	1.90657	0.553435	3.44497	0.000571114	0.0219465
TRINITY_DN25821_c0_g2_i1	Y5483_ARATH	14.2389	4.20467	1.68182	2.50007	0.012417	0.0538798	TRINITY_DN27089_c0_g3_i1	RS28_MAIZE	4.13717	-3.97621	1.73496	-2.29181	0.0219167	0.0999478		TRINITY_DN31596_c1_g1_i3	CATR_ATRNU	57.6243	1.45511	0.513544	2.83347	0.00460457	0.0747872
TRINITY_DN25827_c0_g1_i1	NLTP1_TOBAC	180.044	-2.8242	0.834592	-3.38393	0.000714569	0.00630542	TRINITY_DN27103_c1_g1_i1	G6PDC_SPIOL	1381.52	-8.31902	1.67921	-4.95413	7.26553e-07	4.2933e-05		TRINITY_DN31620_c1_g1_i2	GGAP1_ARATH	67.2304	-2.40834	0.768539	-3.13365	0.00172644	0.0460645
TRINITY_DN25851_c0_g1_i2	PHL22_ARATH	39.8338	2.11015	0.97042	2.17447	0.0296699	0.0956837	TRINITY_DN27103_c2_g1_i1	5BPOR_DIGLA	872.875	-8.68791	1.62171	-5.35724	8.45032e-08	8.98911e-06		TRINITY_DN31646_c0_g1_i2	DHQSD_ARATH	15.6113	-4.78053	1.59158	-3.00363	0.00266779	0.0575679
TRINITY_DN25866_c0_g1_i4	EB1B_ARATH	13.5313	-3.768	1.2651	-2.97843	0.00289726	0.0190139	TRINITY_DN27126_c0_g1_i1	GAST1_SOLLC	3.6143	-4.83692	2.06885	-2.33798	0.0193882	0.0920702		TRINITY_DN31650_c0_g1_i5	RPD1_ARATH	20.1586	-2.68082	0.952122	-2.81563	0.00486814	0.0764911
TRINITY_DN25884_c0_g2_i1	PPD2_ARATH	7.32947	3.81379	1.42197	2.68206	0.00731714	0.0373343	TRINITY_DN27146_c0_g1_i1	TRPB_CAMAC	502.729	-1.26667	0.526947	-2.40379	0.0162263	0.0811667		TRINITY_DN31669_c0_g2_i3	AUXI2_ARATH	184.669	-6.03474	2.24191	-2.69178	0.00710718	0.093464
TRINITY_DN25891_c0_g2_i1	KPYC_SOYBN	99.1615	-10.2413	2.20022	-4.6547	3.24455e-06	0.000140968	TRINITY_DN27244_c0_g2_i1	C3H11_ORYSJ	221.913	1.58583	0.454398	3.48995	0.000483114	0.00527574		TRINITY_DN31669_c0_g2_i8	AUXI1_ARATH	13.3868	5.56474	1.84723	3.01248	0.00259122	0.0567235
TRINITY_DN25891_c0_g3_i1	KPYC_SOYBN	1048	-8.38918	1.79862	-4.66424	3.09764e-06	0.000136201	TRINITY_DN27249_c0_g1_i1	GRXC1_ARATH	315.58	-1.25697	0.443125	-2.8366	0.00455969	0.032131		TRINITY_DN31684_c0_g1_i1	11S3_HELAN	8.54478	-4.56839	1.55661	-2.93484	0.00333724	0.064589
TRINITY_DN25898_c0_g2_i1	FB204_ARATH	4.67332	3.97872	1.78085	2.23417	0.0254718	0.0863226	TRINITY_DN27264_c0_g1_i2	GSTF_HYOMU	26.0519	-5.90989	2.13831	-2.76381	0.00571309	0.0380107		TRINITY_DN31684_c0_g2_i1	11S3_HELAN	640.133	-3.95751	0.60214	-6.57241	4.95076e-11	1.50022e-07
TRINITY_DN25899_c0_g1_i1	GLYT3_ARATH	34.3687	3.64534	1.18189	3.08432	0.00204015	0.0145351	TRINITY_DN27266_c0_g1_i1	RBL2_ARATH	6.63254	5.09743	1.58283	3.22046	0.00127986	0.0117052		TRINITY_DN31684_c1_g1_i1	GLYG3_SOYBN	140.998	-4.90862	1.29917	-3.77827	0.000157922	0.009571
TRINITY_DN25917_c0_g1_i2	TAF9_ARATH	6.15211	4.36485	1.74026	2.50816	0.0121362	0.0530794	TRINITY_DN27266_c0_g1_i6	RBL2_ARATH	49.0434	7.95471	1.36694	5.81934	5.90806e-09	1.3126e-06		TRINITY_DN31684_c2_g1_i1	13SB_FAGES	1115.36	-2.70103	0.491183	-5.49903	3.81879e-08	2.35627e-05
TRINITY_DN25927_c0_g1_i2	METK2_VITVI	10.3426	4.99537	1.54731	3.22843	0.00124473	0.0098938	TRINITY_DN27295_c0_g1_i1	PR101_MEDTR	5.79417	-5.32981	1.51149	-3.5262	0.000421567	0.0047112		TRINITY_DN31684_c2_g1_i5	11SB_CUCMA	36072.1	-2.06287	0.406349	-5.0766	3.84242e-07	0.000129374
TRINITY_DN25968_c0_g1_i2	SYP22_ARATH	6.36125	3.83639	1.42357	2.69492	0.00704057	0.0364749	TRINITY_DN27307_c0_g1_i1	GRDH_DAUCA	24496.1	-1.17054	0.171161	-6.83886	7.98277e-12	5.32149e-09		TRINITY_DN31738_c0_g2_i1	P2C34_ARATH	13.7591	-4.49141	1.39003	-3.23116	0.0012329	0.0365254
TRINITY_DN25988_c0_g1_i2	MCMBP_ARATH	6.43946	-3.18207	1.14214	-2.78605	0.00533555	0.0300201	TRINITY_DN27313_c0_g2_i1	HAT5_ARATH	23.4835	1.33869	0.48812	2.74254	0.00609669	0.0398332		TRINITY_DN31746_c0_g1_i1	FMO1_ARATH	114.561	-1.86535	0.595831	-3.13067	0.00174409	0.0461867
TRINITY_DN25990_c0_g1_i1	RPD1_ARATH	6.23392	4.2301	1.64501	2.57148	0.0101266	0.0467722	TRINITY_DN27330_c0_g1_i2	RS25_SOLLC	264.539	1.08386	0.375963	2.8829	0.00394028	0.0286008		TRINITY_DN31774_c0_g1_i2	ZFP4_ARATH	43.9431	-6.48413	1.36139	-4.76286	1.90867e-06	0.00041313
TRINITY_DN25991_c0_g1_i1	RCA_SOLPN	18.4423	-5.90876	1.85047	-3.19311	0.00140749	0.0108804	TRINITY_DN27331_c0_g1_i1	BBX19_ARATH	14.585	6.36234	1.33795	4.75527	1.98178e-06	8.6869e-05		TRINITY_DN31777_c0_g1_i2	CNBL7_ORYSJ	11.3784	-4.33709	1.60624	-2.70016	0.00693064	0.0920556
TRINITY_DN26001_c0_g1_i3	PCO2_ARATH	32.939	5.25467	1.86481	2.8178	0.00483538	0.0279293	TRINITY_DN27331_c0_g1_i2	BBX19_ARATH	12.584	-4.09294	1.65175	-2.47794	0.0132144	0.0703223		TRINITY_DN31782_c0_g1_i3	RS202_ARATH	71.4217	-5.48312	1.11725	-4.90771	9.21457e-07	0.000241308
TRINITY_DN26002_c0_g1_i2	DAW1_CHLRE	44.2936	5.48315	1.67456	3.27439	0.0010589	0.0086611	TRINITY_DN27334_c1_g1_i1	RT14_VICFA	166.523	-0.746328	0.295188	-2.52831	0.0114613	0.0634933		TRINITY_DN31790_c0_g2_i3	PUS7_ORYSJ	8.42846	-4.28257	1.58532	-2.70139	0.0069051	0.0919466
TRINITY_DN26013_c0_g1_i1	DCDA2_ARATH	65.4312	-1.38987	0.43728	-3.17844	0.0014807	0.0113506	TRINITY_DN27340_c0_g1_i3	PP169_ARATH	13.1533	4.14005	1.5673	2.64151	0.00825374	0.0498071		TRINITY_DN31791_c1_g1_i4	ADH1_PETHY	2876.53	-1.09643	0.345447	-3.17394	0.00150384	0.0418079
TRINITY_DN26014_c0_g1_i1	TRL31_ARATH	26.9224	-9.75875	1.439	-6.78163	1.18826e-11	6.92271e-09	TRINITY_DN27349_c0_g1_i1	KN13B_ORYSJ	7.46885	4.02306	1.3889	2.89658	0.00377252	0.0276742		TRINITY_DN31808_c0_g1_i5	NOA1_ARATH	11.8763	5.19189	1.84974	2.80683	0.00500317	0.077792
TRINITY_DN26014_c0_g1_i2	TRL31_ARATH	6.74668	4.00285	1.4281	2.80292	0.00506415	0.0288733	TRINITY_DN27378_c0_g1_i2	BRTL3_ARATH	18.9104	-2.82367	1.22316	-2.30851	0.020971	0.0971875		TRINITY_DN31839_c0_g3_i4	KASM_ARATH	9.30759	3.55411	1.184	3.00177	0.00268411	0.0578023
TRINITY_DN26018_c0_g1_i6	DV4H_CATRO	5.55858	-3.34234	1.53065	-2.18361	0.0289911	0.0941745	TRINITY_DN27385_c0_g1_i1	Y1178_ARATH	95.7411	-0.797497	0.324688	-2.4562	0.0140417	0.0733921		TRINITY_DN31856_c0_g5_i1	ZDH17_ARATH	96.425	-2.11916	0.644378	-3.2887	0.00100652	0.032168
TRINITY_DN26019_c0_g1_i1	PSBO_SOLTU	53.2513	-6.59889	1.66366	-3.9665	7.29366e-05	0.00119238	TRINITY_DN27403_c0_g1_i4	SERK1_ARATH	21.5014	2.10209	0.713724	2.94525	0.00322698	0.0245341		TRINITY_DN31861_c0_g2_i3	SYEM_ARATH	29.3419	-4.88262	1.75047	-2.78932	0.00528181	0.0795723
TRINITY_DN26026_c0_g1_i3	DGDG1_LOTJA	23.6331	3.76128	1.08239	3.47498	0.000510892	0.00486451	TRINITY_DN27409_c0_g1_i2	CIPK8_ORYSJ	22.1138	-2.13563	0.686763	-3.1097	0.00187275	0.0159871		TRINITY_DN31863_c0_g1_i5	DEG15_ARATH	91.5232	-6.16221	1.51822	-4.05883	4.93193e-05	0.0043276
TRINITY_DN26032_c0_g1_i1	RBCR_CHLAT	3786.65	-7.78706	1.94465	-4.00435	6.21877e-05	0.0010823	TRINITY_DN27413_c0_g1_i2	CML36_ARATH	887.576	-3.84445	0.755947	-5.08561	3.66447e-07	2.64668e-05		TRINITY_DN31869_c1_g1_i1	HSDD1_ARATH	12.3931	-4.07059	1.37347	-2.96372	0.00303948	0.0612284
TRINITY_DN26035_c0_g1_i1	UFC_ARATH	5.79044	-3.19727	0.93002	-3.43785	0.000586342	0.0053872	TRINITY_DN27417_c0_g1_i2	DGP2_ARATH	14.8133	2.53825	0.738546	3.43682	0.000588593	0.00619313		TRINITY_DN31874_c0_g1_i2	RNP1_ARATH	79.1818	-2.59842	0.682613	-3.80658	0.000140904	0.00887215
TRINITY_DN26037_c1_g1_i1	RK3_TOBAC	43.5674	1.79034	0.564344	3.17243	0.00151169	0.0115055	TRINITY_DN27428_c0_g1_i3	CALSC_ARATH	11.5303	5.61723	1.73835	3.23137	0.001232	0.011354		TRINITY_DN31879_c0_g1_i1	CDS3_ARATH	20.3382	-2.43977	0.887354	-2.74949	0.00596882	0.0853018
TRINITY_DN26054_c0_g1_i1	MYB39_ARATH	6.3196	3.6614	1.59534	2.29506	0.02173	0.0778073	TRINITY_DN27441_c0_g1_i1	CHI12_ORYSJ	315.602	-8.56367	1.28338	-6.67273	2.51089e-11	1.27664e-08		TRINITY_DN31882_c0_g1_i6	QCR8_SOLTU	174.783	1.43075	0.470507	3.04087	0.00235897	0.0544489
TRINITY_DN26069_c0_g1_i1	ATOX1_ARATH	117.541	-1.25651	0.51595	-2.43533	0.0148783	0.0610225	TRINITY_DN27448_c0_g1_i2	NAC83_ARATH	231.834	-0.818829	0.335545	-2.4403	0.0146751	0.0755568		TRINITY_DN31903_c0_g1_i12	NFD4_ARATH	42.7789	3.92491	1.34292	2.92268	0.00347032	0.0653874
TRINITY_DN26072_c0_g2_i1	UBC28_ARATH	49.608	6.01373	1.47655	4.07282	4.6447e-05	0.000893861	TRINITY_DN27450_c0_g2_i1	LSM3B_ARATH	101.382	-1.38755	0.484674	-2.86285	0.00419847	0.0301017		TRINITY_DN31903_c0_g1_i14	NFD4_ARATH	21.0779	-4.81617	1.67483	-2.87562	0.00403236	0.0705147
TRINITY_DN26078_c0_g1_i1	MPK3_ARATH	6.08006	3.53217	1.42113	2.48547	0.0129379	0.0553603	TRINITY_DN27452_c0_g1_i1	PSAG_SPIOL	14.7934	-2.62909	0.846226	-3.10684	0.00189099	0.0161061		TRINITY_DN31904_c0_g1_i6	STLP2_ARATH	51.3317	-5.51976	1.55796	-3.54293	0.000395704	0.0176139
TRINITY_DN26083_c0_g1_i1	PP301_ARATH	5.40089	3.51325	1.5471	2.27087	0.023155	0.0812646	TRINITY_DN27465_c0_g1_i3	SNF4_ARATH	13.0298	6.06982	1.48698	4.08197	4.46551e-05	0.000824854		TRINITY_DN31915_c0_g1_i3	PHB3_ARATH	348.123	0.999031	0.261463	3.82092	0.000132955	0.00851807
TRINITY_DN26086_c0_g1_i2	NDADB_ARATH	8.1707	-3.25098	0.93253	-3.4862	0.000489939	0.00472324	TRINITY_DN27481_c0_g1_i1	PP322_ARATH	9.08507	1.71646	0.734126	2.3381	0.0193819	0.0920696		TRINITY_DN31930_c0_g1_i5	SPL1_ARATH	29.6795	-4.28722	1.37082	-3.12748	0.00176313	0.0465168
TRINITY_DN26089_c0_g2_i1	12KD_FRAAN	2171.87	-1.55572	0.624147	-2.49256	0.0126826	0.0546608	TRINITY_DN27484_c0_g2_i1	GT14B_ARATH	14.066	5.18105	1.29757	3.9929	6.52712e-05	0.0011031		TRINITY_DN31933_c0_g1_i3	C76A2_SOLME	6.95188	5.31594	1.60411	3.31394	0.000919915	0.0305371
TRINITY_DN26093_c0_g2_i1	DI191_ORYSJ	6.46824	4.46008	1.70459	2.61652	0.00888323	0.0426531	TRINITY_DN27493_c0_g1_i1	PUR6_VIGAC	22.3167	1.97422	0.624519	3.16119	0.00157123	0.0138744		TRINITY_DN31951_c0_g1_i4	RHN1_NICPL	8.14424	-4.13844	1.47646	-2.80295	0.00506375	0.078015
TRINITY_DN26102_c0_g1_i1	MA651_ARATH	6.2766	-6.80985	1.96182	-3.47119	0.000518151	0.00490696	TRINITY_DN27505_c0_g3_i1	LIP1_ARATH	6.65618	-4.50486	1.5927	-2.82844	0.00467753	0.0327155		TRINITY_DN31966_c0_g1_i1	11S2_SESIN	3634.68	-4.27729	0.783194	-5.46133	4.72568e-08	2.63792e-05
TRINITY_DN26102_c0_g2_i1	MA651_ARATH	5.94346	4.39093	1.65912	2.64654	0.00813189	0.0402564	TRINITY_DN27516_c0_g1_i4	PUB5_ARATH	6.59073	5.14387	1.522	3.37969	0.000725686	0.00738187		TRINITY_DN31966_c0_g2_i1	11S2_SESIN	5137.69	-3.15244	0.495515	-6.36196	1.992e-10	4.69493e-07
TRINITY_DN26133_c0_g2_i1	COX6A_ARATH	5.56007	-3.07264	0.932412	-3.29537	0.000982911	0.00814611	TRINITY_DN27547_c1_g1_i1	GUFP_MICPC	137.03	1.28679	0.46882	2.74475	0.00605573	0.0396464		TRINITY_DN31966_c1_g1_i1	11S2_SESIN	8088.37	-2.46295	0.718398	-3.4284	0.000607157	0.0226547
TRINITY_DN26133_c0_g2_i2	COX6A_ARATH	301.608	-1.87966	0.653296	-2.8772	0.00401219	0.0242167	TRINITY_DN27554_c0_g1_i1	RU2B1_ARATH	21.1043	4.23708	1.24805	3.39496	0.000686387	0.00703218		TRINITY_DN31968_c0_g1_i1	HSF30_SOLPE	94.8705	1.79691	0.54961	3.26943	0.00107763	0.0335305
TRINITY_DN26181_c0_g1_i1	RHA1B_ARATH	12.1226	-4.27563	0.920719	-4.6438	3.4206e-06	0.000145654	TRINITY_DN27554_c0_g2_i1	RU2B1_ARATH	33.4726	-5.62026	1.68145	-3.34251	0.000830231	0.00822499		TRINITY_DN31988_c0_g2_i1	RIN1_ARATH	14.0828	-4.60538	1.64469	-2.80015	0.00510793	0.0781792
TRINITY_DN26183_c0_g1_i1	LPAT1_ARATH	7360.68	-7.64767	1.9985	-3.8267	0.000129875	0.00180969	TRINITY_DN27557_c0_g1_i1	ACC1_ARATH	20.7605	2.33864	0.804535	2.90683	0.00365115	0.0270104		TRINITY_DN32001_c0_g1_i4	PTR6_ARATH	118.518	5.95871	2.03085	2.9341	0.00334513	0.0646827
TRINITY_DN26197_c0_g1_i1	Y4445_ARATH	55.9045	-1.37239	0.530633	-2.58633	0.00970043	0.045459	TRINITY_DN27561_c0_g1_i1	AOX1_TOBAC	34.233	1.72054	0.525026	3.27705	0.00104897	0.00998952		TRINITY_DN32011_c0_g2_i5	TRXH1_TOBAC	11.224	-4.22124	1.58015	-2.67142	0.00755312	0.095709
TRINITY_DN26210_c0_g3_i1	NRPC2_ARATH	5.46288	-4.62789	1.87779	-2.46454	0.0137188	0.0576884	TRINITY_DN27567_c0_g2_i1	NDUB9_ARATH	222.197	-1.33158	0.458879	-2.90182	0.00371003	0.0273375		TRINITY_DN32016_c1_g1_i2	RB11D_TOBAC	10.7982	6.08307	1.5693	3.87629	0.000106061	0.00728082
TRINITY_DN26224_c0_g1_i1	TRXM2_ARATH	1731.76	-7.82318	1.88121	-4.15859	3.20223e-05	0.000683271	TRINITY_DN27568_c0_g2_i1	U1159_ARATH	26.234	-1.72521	0.665131	-2.59379	0.00949253	0.0551427		TRINITY_DN32024_c0_g1_i1	UBE4_ARATH	63.414	2.12256	0.791699	2.68102	0.00733971	0.0945868
TRINITY_DN26224_c0_g1_i2	TRXM2_ARATH	1094.23	-11.6783	1.63888	-7.12577	1.03499e-12	7.78751e-10	TRINITY_DN27570_c0_g1_i1	QWRF2_ARATH	8.1393	2.39607	0.880083	2.72255	0.00647804	0.0417191		TRINITY_DN32040_c1_g1_i1	Y3IP1_TOBAC	6.19192	-3.93485	1.4803	-2.65814	0.00785732	0.0978107
TRINITY_DN26229_c0_g1_i1	DHLE_RAPSA	15.6899	4.61473	1.40782	3.27793	0.00104572	0.00857241	TRINITY_DN27572_c0_g2_i1	LCAT4_ARATH	61.227	-1.28126	0.545231	-2.34994	0.0187762	0.0900765		TRINITY_DN32057_c0_g1_i6	TIC32_PEA	14.6496	-4.45641	1.63837	-2.72002	0.00652779	0.0890613
TRINITY_DN26230_c0_g2_i1	WRK75_ARATH	316.649	-2.46517	0.477363	-5.16414	2.41544e-07	2.40924e-05	TRINITY_DN27593_c0_g2_i3	KPRS3_SPIOL	5.83626	4.92423	1.59173	3.09364	0.00197716	0.0167356		TRINITY_DN32062_c2_g1_i1	REMO_ARATH	249.894	1.77979	0.475486	3.74309	0.000181771	0.0105348
TRINITY_DN26254_c0_g1_i1	PUB7_ARATH	6.95923	4.55656	1.70158	2.67784	0.00740988	0.0376576	TRINITY_DN27598_c0_g1_i1	Y1540_ARATH	93.4747	-0.834796	0.326693	-2.55529	0.0106099	0.0599733		TRINITY_DN32087_c0_g1_i14	MFP_ORYSJ	10.0604	4.64975	1.7542	2.65063	0.00803408	0.0989657
TRINITY_DN26260_c0_g1_i1	RS27A_SOLTU	45.5811	-3.238	1.06122	-3.0512	0.00227928	0.0158299	TRINITY_DN27612_c1_g1_i3	PP390_ARATH	3.33055	3.48888	1.32375	2.63561	0.00839857	0.0504183		TRINITY_DN32087_c0_g1_i17	MFP_ORYSJ	19.3295	5.76065	2.033	2.83358	0.00460298	0.0747872
TRINITY_DN26281_c0_g2_i1	COP1_ARATH	113.508	1.24292	0.496644	2.50264	0.012327	0.0536691	TRINITY_DN27612_c1_g1_i4	PP271_ARATH	12.6253	-2.74394	1.10326	-2.48712	0.0128782	0.0691089		TRINITY_DN32096_c1_g1_i1	SERK2_ARATH	30.016	-4.78038	1.38396	-3.45412	0.000552082	0.0216066
TRINITY_DN26284_c0_g1_i2	DNJ20_ARATH	398.994	-2.10196	0.544928	-3.85732	0.000114636	0.00164903	TRINITY_DN27613_c0_g1_i2	PFKA2_ARATH	67.7827	-4.87946	1.51642	-3.21776	0.00129198	0.0117837		TRINITY_DN32107_c0_g2_i2	KCO5_ARATH	30.3446	-5.78757	1.37115	-4.22095	2.43273e-05	0.00248091
TRINITY_DN26294_c0_g1_i2	PDCB5_ARATH	16.3688	2.84793	1.02448	2.77988	0.00543794	0.0304159	TRINITY_DN27651_c0_g1_i1	FRS9_ARATH	57.2237	-1.59272	0.631218	-2.52324	0.0116278	0.0641313		TRINITY_DN32139_c0_g1_i1	EXP22_ARATH	8.6907	3.79538	1.12886	3.36214	0.000773407	0.0269827
TRINITY_DN26300_c0_g2_i1	FDH_SOLTU	18.6064	5.60321	1.39342	4.02118	5.79064e-05	0.00103585	TRINITY_DN27653_c0_g2_i2	OTU_ARATH	11.8948	4.30564	1.85566	2.32027	0.0203264	0.0951072		TRINITY_DN32141_c0_g1_i1	ATL48_ARATH	8.47039	-4.3125	1.42377	-3.02892	0.00245426	0.0554416
TRINITY_DN26303_c0_g1_i1	DNAJ1_ARATH	10957.5	-7.54413	2.02675	-3.72228	0.00019743	0.00240538	TRINITY_DN27659_c0_g1_i2	PPI1_ARATH	5.1212	4.82234	1.5096	3.19446	0.00140092	0.0126011		TRINITY_DN32149_c0_g1_i1	NDBAB_ARATH	18.2442	-4.56451	1.43171	-3.18815	0.00143184	0.0402815
TRINITY_DN26306_c0_g1_i2	SYAP_POPTR	25.8088	5.75634	1.37536	4.18532	2.84759e-05	0.000628185	TRINITY_DN27671_c0_g2_i1	SC24A_ARATH	36.0973	1.73462	0.723467	2.39765	0.0165008	0.0820472		TRINITY_DN32159_c0_g1_i3	BCCIP_ARATH	11.192	4.38583	1.59177	2.75531	0.00586368	0.0844087
TRINITY_DN26314_c0_g1_i1	UPL2_ARATH	5.6717	4.24782	1.60163	2.65218	0.00799728	0.0397599	TRINITY_DN27676_c0_g1_i2	FHY1_ARATH	29.3198	-4.74173	1.45014	-3.26985	0.00107604	0.0101885		TRINITY_DN32184_c1_g2_i1	GBLP_CHLRE	9.93774	-4.35155	1.56814	-2.77497	0.00552067	0.0821331
TRINITY_DN26319_c0_g1_i2	CIGR1_ORYSJ	12.2161	5.38104	1.59855	3.36621	0.000762079	0.00662208	TRINITY_DN27683_c0_g1_i1	AZF3_ARATH	16.5554	-2.82671	0.724856	-3.89968	9.63187e-05	0.00145928		TRINITY_DN32191_c0_g2_i2	PARP3_SOYBN	24.7241	-4.60348	1.72478	-2.66902	0.00760723	0.0961369
TRINITY_DN26365_c0_g1_i1	NDUA2_ARATH	47.23	-3.03281	1.22977	-2.46615	0.0136573	0.0575051	TRINITY_DN27687_c0_g2_i1	SYAP_SORBI	1160.35	-9.06024	1.62014	-5.59225	2.24149e-08	3.65437e-06		TRINITY_DN32191_c0_g2_i8	PARP3_ORYSJ	33.4633	-3.62481	0.979867	-3.69929	0.000216203	0.0119119
TRINITY_DN26374_c0_g1_i1	3HIDH_ARATH	578.433	-7.78605	1.7906	-4.34828	1.37209e-05	0.00038024	TRINITY_DN27691_c0_g1_i2	CYSP_PEA	30.8183	-3.86838	1.38069	-2.80178	0.00508215	0.0348786		TRINITY_DN32192_c0_g1_i2	ERD2A_ARATH	20.8475	2.77813	0.887759	3.12937	0.00175183	0.0463339
TRINITY_DN26374_c0_g2_i1	3HIDH_ARATH	10.755	-6.05037	2.43853	-2.48115	0.0130958	0.0558286	TRINITY_DN27724_c0_g2_i4	KELP_ARATH	9.6643	3.90521	1.52604	2.55904	0.0104962	0.059577		TRINITY_DN32199_c0_g1_i7	RZ1B_ARATH	116.793	-6.36667	1.80018	-3.53669	0.000405173	0.017831
TRINITY_DN26374_c1_g1_i1	DTX11_ARATH	604.279	-9.11788	1.67274	-5.45085	5.01285e-08	7.42771e-06	TRINITY_DN27735_c0_g1_i1	DIOX1_PAPSO	13.207	-2.14982	0.809968	-2.6542	0.00794971	0.04851		TRINITY_DN32207_c0_g1_i7	SRS31_ARATH	7.67449	4.73443	1.78738	2.64881	0.00807758	0.0992236
TRINITY_DN26378_c0_g3_i1	MIEL1_ARATH	18.307	-4.58657	1.53563	-2.98676	0.00281949	0.0185988	TRINITY_DN27743_c1_g1_i1	TF2B2_ARATH	24.9903	-2.92462	1.04538	-2.79767	0.00514733	0.035189		TRINITY_DN32237_c0_g1_i1	EDA2_ARATH	165.506	-3.64349	1.30764	-2.78631	0.00533118	0.0800319
TRINITY_DN26388_c0_g2_i1	SP2L_ARATH	11.4492	5.08535	1.44233	3.5258	0.00042221	0.0042208	TRINITY_DN27754_c0_g2_i4	PTP1_ARATH	4.29754	4.47438	1.65199	2.70848	0.0067593	0.04305		TRINITY_DN32243_c0_g1_i2	Y2165_ARATH	11.9361	-3.85527	1.39026	-2.77307	0.00555309	0.0824298
TRINITY_DN26408_c0_g1_i1	DRM1_ARATH	37.9148	-2.81399	0.937903	-3.0003	0.00269714	0.0179487	TRINITY_DN27756_c0_g1_i2	FB253_ARATH	5.18539	4.77864	1.58344	3.01789	0.00254545	0.0203653		TRINITY_DN32271_c0_g1_i2	SEC10_ARATH	37.1575	-4.77006	1.62069	-2.94322	0.00324814	0.0635604
TRINITY_DN26421_c0_g1_i1	RL23A_DAUCA	499.448	-1.23811	0.460959	-2.68595	0.00723242	0.0370115	TRINITY_DN27762_c0_g2_i1	BIG1_ARATH	5.81005	3.13079	1.3077	2.39412	0.0166603	0.0826894		TRINITY_DN32280_c1_g1_i1	ENOXE_FRAAN	257.833	1.66816	0.510564	3.2673	0.0010858	0.033558
TRINITY_DN26431_c0_g2_i1	FBL53_ARATH	8.2899	4.76893	1.71429	2.78187	0.00540463	0.0302867	TRINITY_DN27766_c0_g2_i1	UGPI4_ARATH	935.764	-1.03487	0.448136	-2.30928	0.0209281	0.0970627		TRINITY_DN32283_c0_g1_i4	NUDT2_ARATH	15.3503	-4.54946	1.56394	-2.90897	0.00362616	0.0668273
TRINITY_DN26433_c0_g1_i1	COG4_ARATH	23.2927	2.11454	0.927501	2.27983	0.0226178	0.0800256	TRINITY_DN27766_c0_g2_i2	UGPI4_ARATH	158.338	-3.48219	1.07237	-3.24719	0.00116549	0.0108612		TRINITY_DN32285_c0_g1_i4	HIBC2_ARATH	17.3044	-4.69482	1.57259	-2.9854	0.00283211	0.0591286
TRINITY_DN26435_c0_g1_i1	CSN3_ARATH	7.47523	-2.65185	0.992714	-2.67131	0.00755556	0.0381033	TRINITY_DN27767_c0_g1_i1	NDUB7_ARATH	57.1473	-1.12461	0.390464	-2.8802	0.00397428	0.0288042		TRINITY_DN32299_c0_g1_i1	Y4523_ARATH	10.1359	4.29802	1.60007	2.68614	0.0072283	0.0939501
TRINITY_DN26453_c0_g2_i1	CSN7_ARATH	49.6995	-3.07157	1.15369	-2.66239	0.00775872	0.0388755	TRINITY_DN27770_c0_g1_i1	LHW_ARATH	6.82649	2.19286	0.901585	2.43223	0.0150062	0.0767658		TRINITY_DN32302_c0_g1_i3	CDL1_ARATH	11.0145	5.12482	1.49141	3.43621	0.000589903	0.0224494
TRINITY_DN26477_c0_g1_i1	FER3_ARATH	426.73	1.02031	0.462146	2.20777	0.0272601	0.0904193	TRINITY_DN27771_c0_g1_i1	CHR19_ARATH	57.7706	1.48187	0.555724	2.66656	0.00766313	0.0472807		TRINITY_DN32304_c0_g1_i1	CCC12_ARATH	31.3117	-5.5405	1.45617	-3.80484	0.000141896	0.00890501
TRINITY_DN26478_c0_g1_i1	NDRP1_ARATH	19.1009	-5.85689	1.40946	-4.15541	3.24699e-05	0.00068796	TRINITY_DN27775_c0_g1_i1	ORR24_ORYSI	3041.75	-7.78275	1.79244	-4.34199	1.41197e-05	0.00036264		TRINITY_DN32308_c2_g1_i2	C3H66_ARATH	40.0868	-5.18032	1.64265	-3.15364	0.00161246	0.0437944
TRINITY_DN26483_c0_g1_i1	RL222_ARATH	11.8749	4.86335	1.7325	2.80714	0.00499841	0.0285939	TRINITY_DN27775_c0_g3_i1	AGT21_ARATH	10508.2	-7.20765	1.9129	-3.76793	0.000164609	0.00218299		TRINITY_DN32308_c2_g1_i3	C3H66_ARATH	12.3055	-4.11149	1.48166	-2.77492	0.00552149	0.0821331
TRINITY_DN26483_c0_g1_i2	RL222_ARATH	181.488	-1.06987	0.482722	-2.21633	0.0266687	0.0889558	TRINITY_DN27805_c0_g1_i3	HIP3_ARATH	27.435	7.13341	1.40968	5.06031	4.18586e-07	2.89541e-05		TRINITY_DN32308_c2_g1_i4	C3H66_ARATH	34.6937	7.16357	1.29498	5.53182	3.16925e-08	2.10081e-05
TRINITY_DN26498_c0_g2_i1	NDUAC_ARATH	81.005	-10.3771	1.72037	-6.03188	1.62064e-09	4.37301e-07	TRINITY_DN27829_c0_g1_i1	ALE2_ARATH	8.36912	5.21051	1.74552	2.98507	0.00283514	0.0222291		TRINITY_DN32341_c0_g1_i4	SVP_ARATH	6.17436	5.32822	1.60659	3.31647	0.000911623	0.0303093
TRINITY_DN26509_c0_g1_i1	PSAA_VITVI	4.18283	-4.45542	1.59295	-2.79696	0.00515859	0.0292685	TRINITY_DN27838_c0_g1_i1	RS29_ARATH	8.21499	-4.51325	1.18573	-3.8063	0.000141062	0.00194476		TRINITY_DN32343_c0_g1_i4	P2C43_ORYSJ	8.80512	-4.17273	1.55043	-2.69134	0.00711652	0.0935252
TRINITY_DN26509_c1_g1_i1	PSAA_AETGR	4.02574	-3.25474	1.14835	-2.83428	0.00459284	0.0269473	TRINITY_DN27840_c0_g1_i4	PMIR1_ARATH	3.45182	4.08824	1.77055	2.30903	0.0209419	0.0971118		TRINITY_DN32346_c0_g3_i1	MED8_ARATH	51.0069	-6.1586	1.66189	-3.70578	0.000210743	0.0117476
TRINITY_DN26512_c0_g1_i1	RTNLM_ARATH	1255.82	-0.764237	0.353006	-2.16494	0.0303923	0.0972388	TRINITY_DN27848_c0_g2_i1	EDL3_ARATH	158.208	-1.40483	0.415887	-3.37792	0.000730362	0.0074244		TRINITY_DN32346_c0_g3_i5	MED8_ARATH	25.6218	7.31759	1.41672	5.16516	2.40232e-07	8.94002e-05
TRINITY_DN26512_c0_g1_i2	RTNLM_ARATH	89.7901	3.13979	1.22083	2.57184	0.0101159	0.0467311	TRINITY_DN27856_c0_g1_i2	GLGB_ORYSJ	14.5946	6.26106	1.44605	4.32977	1.49266e-05	0.000378181		TRINITY_DN32375_c0_g1_i6	AB1D_ARATH	94.0449	-6.71231	1.36728	-4.90924	9.14304e-07	0.000241308
TRINITY_DN26521_c0_g1_i2	CSPL6_ARATH	11.4903	4.13615	1.77784	2.32651	0.0199915	0.0739591	TRINITY_DN27856_c0_g1_i3	GLGB_SOLTU	29.6784	-2.0279	0.722452	-2.80698	0.0050009	0.0344708		TRINITY_DN32376_c2_g1_i1	AMO_PEA	40.6152	-1.95942	0.652178	-3.00443	0.00266082	0.0575679
TRINITY_DN26545_c0_g1_i1	RK29_ARATH	31.8748	4.06729	1.88219	2.16093	0.0307006	0.0978342	TRINITY_DN27858_c0_g1_i2	RBCMT_TOBAC	30.0636	-1.75204	0.522981	-3.35011	0.00080779	0.00804518		TRINITY_DN32384_c0_g1_i3	ASPG3_ARATH	16.3691	-4.85844	1.58725	-3.06092	0.0022066	0.0529417
TRINITY_DN26545_c0_g1_i3	RK29_ARATH	64.6177	-2.49764	0.639126	-3.9079	9.31027e-05	0.00142398	TRINITY_DN27858_c0_g1_i3	RBCMT_TOBAC	6.70198	5.2034	1.47779	3.52106	0.000429824	0.00477728		TRINITY_DN32400_c0_g1_i1	LNG1_ARATH	63.8162	-2.58996	0.718032	-3.60703	0.000309728	0.0149657
TRINITY_DN26567_c0_g1_i2	SINA5_ARATH	6.42642	-6.7727	2.36354	-2.86548	0.00416372	0.0249668	TRINITY_DN27864_c0_g1_i3	SKP2A_ARATH	95.2897	-4.00374	1.25299	-3.19535	0.00139661	0.012585		TRINITY_DN32416_c0_g4_i1	DNJ20_ARATH	7.96241	2.78372	1.00976	2.75681	0.0058369	0.0843431
TRINITY_DN26572_c0_g2_i1	OCP3_ARATH	228.679	1.61107	0.518669	3.10617	0.0018953	0.0137172	TRINITY_DN27866_c0_g1_i1	RL71_ARATH	3.1814	3.82726	1.4377	2.66206	0.00776634	0.047762		TRINITY_DN32422_c1_g1_i4	AB5F_ARATH	51.6004	-5.75863	1.92776	-2.98721	0.00281541	0.0591001
TRINITY_DN26578_c0_g1_i1	HMA5_ARATH	21.602	2.99402	1.09967	2.72264	0.00647627	0.0343146	TRINITY_DN27894_c0_g1_i1	GCSP_FLATR	540.904	-9.40651	1.46569	-6.41778	1.38273e-10	5.9256e-08		TRINITY_DN32428_c0_g1_i1	SSBP_ARATH	13.769	-4.35413	1.41333	-3.08076	0.00206473	0.0509268
TRINITY_DN26583_c0_g1_i1	F10AL_ARATH	129.93	2.08485	0.867929	2.4021	0.0163013	0.0646054	TRINITY_DN27894_c0_g2_i1	GCSP_PEA	12882.9	-7.19674	1.9252	-3.73818	0.000185355	0.00239771		TRINITY_DN32476_c1_g1_i1	PSY2_SOLLC	18.7166	2.74604	1.02645	2.67528	0.00746668	0.0951558
TRINITY_DN26591_c0_g1_i3	MCA1_ARATH	24.7627	-2.6094	1.08782	-2.39875	0.0164513	0.0649785	TRINITY_DN27898_c0_g1_i1	GLSN_MEDSA	5897.29	-7.62457	1.85484	-4.11064	3.94562e-05	0.000749594		TRINITY_DN32480_c0_g1_i3	USPAL_ARATH	151.159	-2.23074	0.476803	-4.67854	2.88921e-06	0.000557145
TRINITY_DN26612_c0_g1_i1	ITN1_ARATH	24.658	-3.14167	0.926594	-3.39056	0.0006975	0.0061889	TRINITY_DN27898_c2_g1_i1	Y3307_ARATH	1022.6	-8.24523	1.65784	-4.97349	6.57583e-07	4.01755e-05		TRINITY_DN32484_c0_g1_i3	P2C28_ARATH	53.3678	-5.65105	1.52826	-3.69769	0.000217571	0.011951
TRINITY_DN26612_c0_g3_i1	Y5262_ARATH	15.8263	5.77806	1.53878	3.75496	0.000173366	0.0021946	TRINITY_DN27903_c1_g1_i2	SRS31_ARATH	34.3801	1.69628	0.704896	2.40643	0.0161092	0.0807694		TRINITY_DN32491_c1_g2_i1	GL21_ARATH	39.9975	-2.00574	0.647603	-3.09717	0.00195379	0.0492208
TRINITY_DN26632_c0_g1_i1	PP449_ARATH	6.24082	3.49895	1.55096	2.25599	0.0240712	0.0832714	TRINITY_DN27903_c1_g1_i8	SRS31_ARATH	19.5764	5.00453	1.11549	4.48639	7.24387e-06	0.000220387		TRINITY_DN32504_c0_g2_i5	RS15A_DAUCA	38.0011	-4.85282	1.33246	-3.642	0.00027053	0.0135291
TRINITY_DN26634_c0_g4_i1	PP176_ARATH	78.8467	6.80997	1.38145	4.92957	8.24111e-07	5.54469e-05	TRINITY_DN27906_c0_g1_i3	ADHX_PEA	4.75324	4.3568	1.87651	2.32175	0.0202462	0.094809		TRINITY_DN32508_c0_g1_i1	RBL19_ARATH	26.6284	-2.53481	0.827308	-3.06393	0.00218451	0.0527602
TRINITY_DN26649_c0_g1_i1	PER42_ARATH	18.0742	-3.51783	1.30761	-2.69027	0.00713952	0.0367868	TRINITY_DN27906_c0_g2_i1	ADH2_ORYSJ	27.6565	-2.50798	0.950033	-2.63989	0.00829335	0.0499867		TRINITY_DN32529_c0_g1_i5	GATA_ARATH	40.6917	3.92054	1.45791	2.68915	0.00716335	0.0935252
TRINITY_DN26713_c0_g1_i1	B3GTD_ARATH	11.0022	4.63283	1.48808	3.1133	0.00185009	0.0134637	TRINITY_DN27917_c0_g2_i1	LONM_OSTLU	7205.76	-7.19907	1.88785	-3.81337	0.000137083	0.00190218		TRINITY_DN32565_c2_g2_i1	HA22I_ARATH	6.98751	-3.96371	1.42207	-2.78729	0.00531513	0.079904
TRINITY_DN26723_c0_g1_i1	CTNS_ARATH	7.9724	4.25448	1.50443	2.82796	0.00468458	0.0273417	TRINITY_DN27926_c0_g1_i1	H4_SOYBN	152.408	1.12401	0.3471	3.23828	0.00120255	0.0111403		TRINITY_DN32568_c0_g1_i4	GRF12_ORYSJ	27.7662	5.46922	1.49015	3.67026	0.000242304	0.0128174
TRINITY_DN26727_c0_g1_i1	APY6_ARATH	53.2735	1.75498	0.629125	2.78955	0.00527811	0.0297622	TRINITY_DN27927_c1_g1_i1	BAG3_ARATH	2.91489	3.93273	1.70623	2.30493	0.0211706	0.0977944		TRINITY_DN32580_c0_g1_i3	DEAH9_ARATH	31.6788	5.57088	1.80301	3.08977	0.00200313	0.0501067
TRINITY_DN26788_c0_g2_i2	KCO1_ARATH	18.1974	4.71923	1.7913	2.63452	0.00842567	0.0411084	TRINITY_DN27932_c0_g1_i1	Y1385_ARATH	258.706	1.15712	0.347719	3.32776	0.000875467	0.00858805		TRINITY_DN32585_c0_g1_i3	Y1235_ORYSJ	26.2605	-4.65349	1.53126	-3.03899	0.00237376	0.0546712
TRINITY_DN2679_c0_g1_i1	DRTS_DAUCA	621.468	-8.67178	1.75064	-4.95349	7.28951e-07	5.06059e-05	TRINITY_DN27937_c0_g1_i1	BH150_ARATH	22.631	-2.20628	0.788574	-2.79781	0.00514503	0.0351856		TRINITY_DN32595_c0_g2_i7	RAA2D_ARATH	14.5318	-4.62665	1.54504	-2.99452	0.00274875	0.0582862
TRINITY_DN26825_c0_g1_i4	UBA2C_ARATH	34.0244	4.43573	1.92757	2.3012	0.0213801	0.0770068	TRINITY_DN27948_c0_g2_i2	DWA2_ARATH	20.3082	1.35047	0.570293	2.36803	0.0178829	0.0870013		TRINITY_DN32603_c0_g1_i1	PP399_ARATH	61.2654	1.20707	0.449086	2.68784	0.00719168	0.0936463
TRINITY_DN26839_c0_g2_i1	PUB9_ARATH	13.9218	4.26628	1.79192	2.38084	0.0172733	0.0671699	TRINITY_DN27948_c0_g2_i3	DWA2_ARATH	27.0299	-5.37945	1.39782	-3.84846	0.000118864	0.0017077		TRINITY_DN32606_c0_g1_i1	CLPX1_ARATH	60.8156	4.4779	1.46885	3.04859	0.00229922	0.0537564
TRINITY_DN26861_c0_g1_i1	NU1C_LACSA	3.94065	-5.03885	1.88978	-2.66637	0.00766758	0.0385394	TRINITY_DN27949_c0_g1_i1	NLTP_PYRCO	6.42201	-4.51909	1.80973	-2.49711	0.0125211	0.0677139		TRINITY_DN32611_c0_g2_i1	TCP5_ARATH	49.0022	-5.23295	1.9026	-2.75042	0.00595193	0.085248
TRINITY_DN26891_c0_g1_i1	UFC_ARATH	6.37983	3.72213	1.44085	2.58329	0.00978637	0.0457113	TRINITY_DN27957_c0_g1_i1	CCBS_OENBE	71.879	-5.0874	1.22315	-4.15926	3.19277e-05	0.000647139		TRINITY_DN32625_c0_g1_i1	PUM1_ARATH	27.4446	5.12003	1.77453	2.88528	0.00391061	0.0691944
TRINITY_DN26917_c0_g1_i1	IPT2_ARATH	32.6139	4.03921	1.02634	3.93555	8.30058e-05	0.00131009	TRINITY_DN27959_c0_g1_i4	NAPES_ARATH	19.7818	6.77665	1.33509	5.07581	3.85842e-07	2.75583e-05		TRINITY_DN32651_c0_g2_i1	IDH5_ARATH	15.8055	-4.30547	1.20352	-3.5774	0.000347032	0.0161078
TRINITY_DN26922_c0_g1_i1	DCVR_MAIZE	7.53784	4.16291	1.44492	2.88106	0.00396341	0.0240131	TRINITY_DN27968_c0_g1_i1	F16P2_ORYSJ	7694.7	-7.37322	1.88031	-3.92127	8.80832e-05	0.0013682		TRINITY_DN32654_c0_g1_i10	CPRF2_PETCR	29.311	5.86852	2.08355	2.8166	0.00485347	0.0764764
TRINITY_DN26931_c0_g2_i2	GSTF1_TOBAC	8.29096	3.48086	1.44397	2.41062	0.0159256	0.0636479	TRINITY_DN27995_c1_g1_i1	ASE1_ARATH	108.731	-1.29786	0.501157	-2.58972	0.00960551	0.0557019		TRINITY_DN32655_c0_g2_i1	EFM_ARATH	23.788	3.73698	1.31841	2.83447	0.00459016	0.0747556
TRINITY_DN26934_c0_g1_i2	AX22D_VIGRR	140.099	1.3506	0.39055	3.4582	0.000543787	0.00508553	TRINITY_DN27997_c0_g1_i3	CP18B_ARATH	62.5013	-5.94482	1.70517	-3.48635	0.000489658	0.00532394		TRINITY_DN32664_c0_g1_i4	HSD1B_ARATH	2369.46	-1.41032	0.399497	-3.53023	0.000415192	0.0180103
TRINITY_DN26934_c0_g2_i1	AX22B_VIGRR	50.939	-4.4064	1.37141	-3.21304	0.00131339	0.0103211	TRINITY_DN28000_c0_g1_i1	VP322_ARATH	99.0633	-4.55654	1.97239	-2.31016	0.020879	0.0968719		TRINITY_DN32664_c1_g2_i4	HSD1B_ARATH	3356.77	-1.71552	0.574403	-2.98661	0.00282085	0.0591001
TRINITY_DN26945_c0_g1_i1	FB285_ARATH	14.2172	4.63291	1.51697	3.05406	0.00225767	0.0157093	TRINITY_DN28009_c0_g1_i1	MEM11_ARATH	184.127	-1.56633	0.632888	-2.47489	0.0133277	0.0707241		TRINITY_DN32712_c0_g1_i2	APX2_ARATH	195.907	1.8873	0.614064	3.07347	0.00211587	0.0520069
TRINITY_DN27030_c0_g1_i1	C94A2_VICSA	27.8644	2.24532	0.848708	2.64558	0.0081551	0.0403234	TRINITY_DN28026_c0_g2_i1	UFM1_ARATH	233.659	-1.18887	0.43945	-2.70536	0.00682294	0.0433382		TRINITY_DN32732_c4_g2_i2	HFB2B_ORYSJ	87.3469	2.05508	0.690773	2.97504	0.00292952	0.0599775
TRINITY_DN27049_c0_g1_i1	P4H9_ARATH	10.6074	5.22974	1.56224	3.34759	0.000815162	0.00699326	TRINITY_DN28042_c0_g1_i1	CNX3_ARATH	7224.46	-7.42897	1.87441	-3.96337	7.38984e-05	0.00120217		TRINITY_DN32732_c4_g2_i5	HFB2A_ARATH	28.7645	-5.59233	1.44588	-3.86777	0.000109835	0.00751553
TRINITY_DN27071_c0_g1_i1	S61G1_ARATH	49.5125	-2.3397	0.689718	-3.39226	0.000693199	0.00615926	TRINITY_DN28043_c0_g2_i3	Y2766_ARATH	124.562	-4.89278	1.18087	-4.14337	3.42242e-05	0.000677215		TRINITY_DN32738_c0_g2_i2	PXN_ARATH	71.5109	-2.21819	0.52192	-4.25007	2.13706e-05	0.00233058
TRINITY_DN27079_c0_g1_i2	CYP63_ARATH	115.607	1.22039	0.443086	2.75429	0.00588201	0.0321628	TRINITY_DN28050_c0_g1_i1	NFD4_ARATH	22.2104	-2.67278	0.925566	-2.88772	0.00388046	0.0282951		TRINITY_DN32748_c0_g1_i3	ALN_ARATH	20.2315	4.96555	1.75777	2.82491	0.00472941	0.0755074
TRINITY_DN27098_c0_g1_i1	MED27_ARATH	16.114	4.51893	1.79751	2.514	0.0119372	0.0524507	TRINITY_DN28062_c0_g1_i1	CLPB3_ARATH	5956.56	-7.37361	1.86475	-3.95422	7.67856e-05	0.00123441		TRINITY_DN32765_c0_g1_i1	P24B3_ARATH	10.3382	-4.26927	1.41255	-3.02238	0.00250794	0.0555887
TRINITY_DN27103_c1_g1_i1	G6PDC_SPIOL	1381.52	-8.51335	1.8127	-4.69649	2.64666e-06	0.000123353	TRINITY_DN28062_c0_g2_i1	SUV3L_ARATH	1388.16	-8.38002	1.69475	-4.9447	7.62594e-07	4.442e-05		TRINITY_DN32783_c0_g1_i2	SRC33_ARATH	49.9253	-2.42681	0.898712	-2.70032	0.00692738	0.0920556
TRINITY_DN27103_c2_g1_i1	5BPOR_DIGLA	872.875	-8.85263	1.75425	-5.0464	4.50209e-07	3.65211e-05	TRINITY_DN28062_c0_g3_i1	CLPB3_ARATH	6548.81	-7.86471	1.85522	-4.23923	2.24287e-05	0.000505876		TRINITY_DN32783_c0_g1_i3	SL30A_ARATH	222.257	1.31424	0.467128	2.81345	0.00490134	0.076842
TRINITY_DN27106_c0_g2_i1	SRC2_ARATH	1267.23	1.07131	0.405838	2.63975	0.00829663	0.0407269	TRINITY_DN28062_c1_g1_i1	DAPF_ARATH	918.512	-7.92017	1.69399	-4.67546	2.93297e-06	0.000116713		TRINITY_DN32783_c0_g1_i4	SL30A_ARATH	31.2669	3.7315	0.748329	4.98644	6.15029e-07	0.000179717
TRINITY_DN27107_c0_g2_i2	GLPT4_ARATH	207.651	1.28681	0.461206	2.7901	0.00526914	0.0297313	TRINITY_DN28062_c2_g1_i1	NAGK_ARATH	1487.67	-8.25383	1.71168	-4.82205	1.42089e-06	6.84169e-05		TRINITY_DN32785_c1_g1_i2	GIF3_ARATH	163.85	-1.21283	0.432938	-2.80138	0.00508842	0.0781575
TRINITY_DN27172_c0_g1_i1	GRXC9_ARATH	5.6794	-2.2183	0.919926	-2.41139	0.0158919	0.0635559	TRINITY_DN28068_c0_g1_i5	Y3985_ARATH	4.03355	4.30074	1.7507	2.45658	0.0140266	0.0733499		TRINITY_DN32814_c0_g1_i5	G3PC2_ORYSJ	363.915	-5.9059	2.05917	-2.8681	0.00412941	0.0710405
TRINITY_DN27203_c1_g1_i1	ELO3L_ARATH	8.68922	4.01631	1.43553	2.79779	0.0051454	0.0292196	TRINITY_DN28099_c0_g2_i1	GG2_ARATH	378.309	-1.73034	0.605464	-2.85787	0.00426496	0.0304475		TRINITY_DN32835_c0_g2_i1	RS29_WHEAT	83.2117	1.39121	0.524351	2.65321	0.00797297	0.0983271
TRINITY_DN27227_c0_g1_i1	RPI3_ARATH	65.5964	-1.24757	0.535074	-2.33158	0.019723	0.0732724	TRINITY_DN28111_c0_g1_i1	DIV_ANTMA	25.1368	-1.20074	0.511879	-2.34575	0.0189888	0.0907192		TRINITY_DN32847_c0_g1_i2	IAA18_ARATH	18.2065	5.3747	2.00533	2.6802	0.00735777	0.0947045
TRINITY_DN27239_c0_g1_i1	GEML1_ARATH	19.6932	2.99981	1.22419	2.45045	0.0142677	0.0592386	TRINITY_DN28113_c2_g2_i1	NUD19_ARATH	2.98562	3.95631	1.71388	2.30839	0.0209777	0.0971875		TRINITY_DN32848_c0_g1_i5	PHYK3_SOYBN	13.5436	-3.97982	1.48576	-2.67865	0.00739201	0.0949996
TRINITY_DN27244_c0_g1_i1	C3H11_ORYSJ	7.2749	3.99435	1.8545	2.15387	0.0312503	0.0989709	TRINITY_DN28129_c0_g1_i1	Y2242_ARATH	5.39317	2.96633	1.18208	2.50942	0.0120929	0.065897		TRINITY_DN32864_c1_g1_i1	RGLG2_ARATH	15.7099	-4.36001	1.51289	-2.8819	0.00395281	0.0696403
TRINITY_DN27247_c0_g1_i1	AMPL2_SOLLC	4.86698	3.78981	1.75288	2.16205	0.0306143	0.097663	TRINITY_DN28130_c0_g2_i1	Y2734_ARATH	4.93878	4.74792	1.32683	3.57839	0.000345721	0.00399496		TRINITY_DN32868_c0_g1_i3	NET4A_ARATH	19.1761	5.61212	2.03126	2.76288	0.00572941	0.0836705
TRINITY_DN27264_c0_g1_i1	GSTF_HYOMU	57.9494	-1.4236	0.399112	-3.56691	0.000361212	0.00373963	TRINITY_DN28132_c0_g1_i2	PIEZO_ARATH	17.2973	2.7176	1.13906	2.38583	0.0170406	0.0840347		TRINITY_DN32871_c1_g1_i2	RPE_SOLTU	24.4492	-2.47852	0.910335	-2.72264	0.00647622	0.0887426
TRINITY_DN27264_c0_g1_i2	GSTF_HYOMU	26.0519	-6.44197	2.24198	-2.87334	0.00406154	0.024457	TRINITY_DN28137_c0_g1_i2	CLC1_ARATH	6.66776	-1.86979	0.759735	-2.4611	0.013851	0.0726477		TRINITY_DN32872_c0_g3_i5	ERD2B_ARATH	94.6953	-2.84635	0.790132	-3.60238	0.00031532	0.0151668
TRINITY_DN27266_c0_g1_i1	RBL2_ARATH	6.63254	4.4458	1.75457	2.53384	0.011282	0.050463	TRINITY_DN28141_c0_g1_i2	RH29_ARATH	33.0962	6.84872	1.78471	3.83743	0.000124328	0.00176674		TRINITY_DN32873_c2_g5_i1	KAD4_ORYSJ	31.0596	2.37874	0.824602	2.88471	0.00391771	0.0691944
TRINITY_DN27266_c0_g1_i4	RBL2_ARATH	117.685	1.88461	0.606282	3.10846	0.00188064	0.0136413	TRINITY_DN28148_c0_g1_i1	RR1_SPIOL	3741.88	-7.83022	1.81394	-4.31669	1.58383e-05	0.000395273		TRINITY_DN32874_c0_g1_i4	PABN1_ARATH	67.1989	-6.14607	1.36793	-4.49297	7.02373e-06	0.00104187
TRINITY_DN27266_c0_g1_i6	RBL2_ARATH	49.0434	7.23478	1.54094	4.69503	2.66566e-06	0.000123651	TRINITY_DN28149_c0_g1_i2	DAD2_PETHY	21.3105	-2.68208	0.909151	-2.9501	0.00317672	0.0242605		TRINITY_DN32874_c0_g1_i5	PABN1_ARATH	39.0913	5.26494	1.13301	4.64685	3.37046e-06	0.000638341
TRINITY_DN27291_c0_g1_i1	Y1960_ARATH	7.09657	4.18864	1.73906	2.40856	0.0160156	0.063848	TRINITY_DN28149_c0_g1_i3	DAD2_PETHY	9.7459	-2.58318	0.930174	-2.77709	0.0054848	0.0368248		TRINITY_DN32877_c0_g2_i3	CID4_ARATH	32.9326	4.53879	1.5996	2.83745	0.00454749	0.0746027
TRINITY_DN27295_c0_g1_i1	PR101_MEDTR	5.79417	-5.92618	1.6128	-3.67447	0.000238344	0.00276408	TRINITY_DN28159_c0_g1_i3	CSCLE_ARATH	9.16529	5.54351	1.55367	3.56801	0.000359709	0.00412956		TRINITY_DN32877_c0_g2_i4	CID4_ARATH	23.7439	-5.31015	1.59776	-3.3235	0.000888969	0.029769
TRINITY_DN27304_c0_g1_i1	Y2168_ARATH	5.79065	3.37503	1.52607	2.21158	0.0269958	0.089813	TRINITY_DN28162_c0_g2_i1	Y5902_ARATH	14.0438	-2.61674	1.05185	-2.48775	0.0128553	0.0690356		TRINITY_DN32880_c0_g1_i2	WRK21_ARATH	16.4344	-4.71093	1.36224	-3.45822	0.000543763	0.0214392
TRINITY_DN27307_c0_g1_i1	GRDH_DAUCA	24496.1	1.03184	0.192277	5.36643	8.03113e-08	1.10227e-05	TRINITY_DN28163_c0_g1_i1	CISY2_ARATH	11666.7	-7.26373	1.91019	-3.80262	0.000143172	0.00196561		TRINITY_DN32882_c0_g1_i1	NEP2_NEPGR	67.8562	-4.94114	1.79807	-2.74802	0.00599563	0.0853671
TRINITY_DN27317_c0_g1_i2	MD20A_ARATH	40.1287	3.76762	1.44554	2.60637	0.00915082	0.0435603	TRINITY_DN28165_c0_g1_i1	RMR1_ARATH	6.09962	5.02979	1.53608	3.27443	0.00105876	0.0100625		TRINITY_DN32905_c0_g1_i4	CAAT9_ARATH	36.6345	-5.97992	1.84138	-3.24752	0.00116414	0.0350935
TRINITY_DN27317_c0_g1_i3	MD20A_ARATH	64.5364	-3.6297	1.45004	-2.50317	0.0123088	0.053624	TRINITY_DN28175_c0_g1_i1	GDL10_ARATH	23.9912	-2.66969	0.833436	-3.20323	0.00135894	0.0123308		TRINITY_DN32915_c0_g2_i1	RS143_ARATH	515.577	-0.794118	0.284637	-2.78994	0.00527183	0.0795569
TRINITY_DN27320_c0_g1_i1	EPFL1_ARATH	14.1108	-2.17929	0.699967	-3.11342	0.00184933	0.0134637	TRINITY_DN28182_c0_g1_i1	NU1C_TOBAC	22.5759	-4.01302	0.806769	-4.97419	6.55222e-07	4.01755e-05		TRINITY_DN32924_c0_g1_i2	VCL21_ARATH	70.1545	-4.36274	1.17738	-3.70546	0.000211005	0.0117476
TRINITY_DN27324_c0_g1_i1	CCNB2_SOYBN	4.57992	-6.03277	2.26526	-2.66317	0.00774094	0.0388092	TRINITY_DN28193_c0_g3_i1	SKI22_ARATH	6.60222	-7.41228	1.75671	-4.21942	2.44931e-05	0.000538662		TRINITY_DN32924_c0_g1_i4	VCL21_ARATH	59.9403	-6.85166	1.57131	-4.36047	1.29781e-05	0.00165838
TRINITY_DN27330_c0_g1_i2	RS25_SOLLC	264.539	1.61388	0.436734	3.69535	0.000219584	0.00259915	TRINITY_DN28193_c0_g3_i2	SKI22_ARATH	22.0392	5.76993	1.78387	3.23449	0.00121858	0.0112479		TRINITY_DN32943_c2_g1_i1	BADH_SPIOL	38.1028	-2.63106	0.809732	-3.24929	0.00115692	0.0350078
TRINITY_DN27331_c0_g1_i1	BBX19_ARATH	14.585	5.68414	1.52441	3.72874	0.000192438	0.00236707	TRINITY_DN28205_c0_g1_i3	ASPL1_ARATH	3.29905	4.14268	1.64253	2.52213	0.0116645	0.064322		TRINITY_DN32948_c0_g1_i11	PP161_ARATH	37.9473	-6.10393	1.36231	-4.48057	7.44453e-06	0.00108906
TRINITY_DN27335_c1_g1_i1	SUCB_ORYSJ	38.2588	3.37073	1.19084	2.83056	0.00464667	0.0271699	TRINITY_DN28218_c0_g2_i1	SYTM2_ARATH	9.89359	4.90287	1.75548	2.79289	0.00522387	0.0355664		TRINITY_DN32953_c0_g1_i30	REV3_ARATH	43.1468	6.11447	2.08837	2.92787	0.00341288	0.0649383
TRINITY_DN27362_c0_g1_i1	HSP72_SOLLC	997.647	1.91076	0.549911	3.47468	0.000511472	0.0048664	TRINITY_DN28230_c1_g1_i1	ATL80_ARATH	109.891	1.07185	0.324834	3.2997	0.000967897	0.00934102		TRINITY_DN32956_c0_g1_i1	SYKC_ARATH	22.673	6.05462	2.08606	2.90241	0.003703	0.0675392
TRINITY_DN27370_c0_g1_i2	FLXL4_ARATH	35.6319	2.42473	0.878488	2.76011	0.0057781	0.031805	TRINITY_DN28230_c1_g2_i1	ATL8_ARATH	419.398	-1.18947	0.447497	-2.65804	0.00785957	0.0481559		TRINITY_DN32956_c0_g1_i6	SYK_SOLLC	8.8751	4.75622	1.72248	2.76127	0.00575777	0.0836705
TRINITY_DN27374_c0_g1_i2	UNG_ARATH	12.5996	4.23507	1.77541	2.3854	0.0170608	0.066596	TRINITY_DN28251_c0_g1_i2	RS253_ARATH	8.26249	-4.22168	1.61428	-2.6152	0.00891742	0.0525882		TRINITY_DN32957_c0_g2_i1	PANB1_ARATH	40.992	-2.76068	1.03377	-2.67048	0.00757426	0.0959195
TRINITY_DN27378_c0_g1_i3	BRTL3_ARATH	7.96851	4.03573	1.85574	2.17473	0.0296506	0.0956657	TRINITY_DN28265_c0_g1_i1	Y1280_ARATH	7.23393	-3.21512	1.30929	-2.45562	0.0140641	0.0734273		TRINITY_DN32983_c0_g1_i1	GDL79_ARATH	16.1699	3.00814	0.790268	3.80649	0.000140954	0.00887215
TRINITY_DN27385_c0_g1_i1	Y1178_ARATH	95.7411	-1.00367	0.374477	-2.68019	0.00735804	0.0374461	TRINITY_DN28265_c0_g1_i2	Y1280_ARATH	5.68993	4.98984	1.47442	3.38426	0.000713691	0.00728143		TRINITY_DN32983_c0_g2_i3	GDL79_ARATH	10.075	4.65322	1.70882	2.72306	0.00646797	0.0887265
TRINITY_DN27403_c0_g1_i4	SERK1_ARATH	21.5014	2.30497	0.881504	2.61481	0.00892763	0.0428025	TRINITY_DN28281_c0_g1_i1	PPAN_ARATH	51.1662	-3.26726	0.941118	-3.47168	0.000517218	0.00556311		TRINITY_DN32983_c1_g1_i7	GCR2_ARATH	2262.86	-1.19026	0.420865	-2.82814	0.00468197	0.0753545
TRINITY_DN27409_c0_g1_i1	CIPKO_ARATH	14.8894	4.99343	1.79896	2.77573	0.00550771	0.0307152	TRINITY_DN28284_c0_g1_i1	FTSH2_ARATH	3.2673	-5.82545	1.87261	-3.11088	0.00186531	0.0159395		TRINITY_DN32984_c1_g1_i2	EZA1_ARATH	20.3139	6.69431	1.81248	3.69346	0.000221221	0.0120014
TRINITY_DN27411_c0_g2_i1	BI1L_ARATH	6.76269	-2.93568	1.06816	-2.74834	0.00598974	0.0325782	TRINITY_DN28291_c0_g1_i1	TIL_ARATH	8004.69	-7.36456	1.88401	-3.90899	9.26834e-05	0.00141853		TRINITY_DN32991_c2_g3_i2	FLK_ARATH	81.8599	-5.17163	1.9413	-2.664	0.00772177	0.0968995
TRINITY_DN27413_c0_g1_i1	CML36_ARATH	277.274	7.93595	1.57766	5.03019	4.89999e-07	3.87674e-05	TRINITY_DN28299_c0_g2_i1	ATP6_MARPO	7.57155	-6.64457	1.87407	-3.54552	0.000391837	0.00442891		TRINITY_DN32995_c0_g1_i2	MFDR_ARATH	24.5498	1.99778	0.717423	2.78467	0.0053583	0.0803253
TRINITY_DN27413_c0_g1_i2	CML36_ARATH	887.576	-4.94611	0.839152	-5.89417	3.7657e-09	9.28172e-07	TRINITY_DN28305_c0_g3_i1	SODCP_POPTM	61.8811	-8.29206	1.78694	-4.64038	3.47773e-06	0.000130733		TRINITY_DN33006_c0_g1_i2	OE64C_ARATH	15.2255	5.67166	1.8361	3.08896	0.00200855	0.0501358
TRINITY_DN27417_c0_g1_i2	DGP2_ARATH	14.8133	2.89784	0.983748	2.94572	0.00322206	0.0205765	TRINITY_DN28324_c0_g1_i2	BIP5_TOBAC	5.26329	3.9096	1.47785	2.64546	0.00815801	0.0494392		TRINITY_DN33017_c0_g1_i2	TIF6B_ARATH	297.889	-1.0835	0.270323	-4.00818	6.11893e-05	0.0050421
TRINITY_DN27420_c0_g1_i1	PLY_LILLO	24.9297	-1.75957	0.737167	-2.38694	0.0169894	0.0664186	TRINITY_DN28327_c0_g1_i1	SDG40_ARATH	4.9681	4.66525	1.64758	2.83157	0.00463194	0.0325103		TRINITY_DN33035_c1_g2_i3	RIR2A_ARATH	20.067	-4.80692	1.44349	-3.33006	0.000868271	0.0293744
TRINITY_DN27428_c0_g1_i3	CALSC_ARATH	11.5303	4.93916	1.89386	2.60799	0.00910756	0.0434269	TRINITY_DN28336_c0_g1_i1	PSAL_ARATH	32.0731	-4.90442	1.23974	-3.956	7.62156e-05	0.00122722		TRINITY_DN33036_c0_g2_i4	CYNS_MEDTR	98.6175	-4.57624	0.7873	-5.81257	6.15213e-09	5.93178e-06
TRINITY_DN27432_c0_g1_i1	CAF1K_ARATH	11.0647	-3.0958	0.959952	-3.22496	0.00125992	0.00998043	TRINITY_DN28337_c0_g2_i1	RLA2_PARAR	228.976	1.29088	0.478114	2.69993	0.00693542	0.0438736		TRINITY_DN33044_c0_g1_i1	C8D11_ARATH	12.027	-4.38512	1.55453	-2.82087	0.00478938	0.0758852
TRINITY_DN27441_c0_g1_i1	CHI12_ORYSJ	315.602	-8.76227	1.40006	-6.25851	3.88677e-10	1.4652e-07	TRINITY_DN28350_c0_g1_i2	RIE1_ARATH	18.7571	-1.91661	0.624784	-3.06763	0.00215764	0.0179022		TRINITY_DN33053_c0_g1_i2	NPY5_ARATH	133.519	9.51201	1.57543	6.03771	1.56314e-09	1.89834e-06
TRINITY_DN27457_c0_g2_i1	NHL12_ARATH	445.877	1.22112	0.294789	4.14234	3.43784e-05	0.000715877	TRINITY_DN28354_c0_g1_i1	CSPLC_VITVI	5.19349	2.07423	0.881305	2.35359	0.0185929	0.089448		TRINITY_DN33053_c0_g1_i9	NPY5_ARATH	156.761	-6.60585	2.00366	-3.29689	0.000977608	0.0319031
TRINITY_DN27459_c0_g1_i1	DHQSD_ARATH	4.28398	3.1757	1.46208	2.17204	0.0298529	0.0960522	TRINITY_DN28356_c0_g1_i1	RL211_ARATH	4.03812	-4.37685	1.69556	-2.58135	0.00984138	0.0567516		TRINITY_DN33060_c0_g1_i1	ATP9_SOYBN	10.6814	-5.07927	1.65402	-3.07086	0.0021344	0.0522084
TRINITY_DN27465_c0_g1_i3	SNF4_ARATH	13.0298	5.39251	1.66257	3.24348	0.0011808	0.00947668	TRINITY_DN28365_c0_g1_i2	6PGL4_ORYSI	306.892	-2.6948	0.996556	-2.70411	0.00684878	0.0434446		TRINITY_DN33062_c0_g1_i4	VP202_ARATH	39.2067	-4.02919	1.07484	-3.74865	0.000177788	0.0103606
TRINITY_DN27466_c0_g1_i1	ATL68_ARATH	16.3531	2.49761	0.926038	2.6971	0.00699466	0.0363031	TRINITY_DN28378_c0_g1_i2	CYP23_ARATH	16.3383	-7.77116	1.65728	-4.68911	2.744e-06	0.000111236		TRINITY_DN33069_c0_g1_i5	TRPX_ARATH	13.9245	-4.39146	1.64981	-2.6618	0.00777248	0.0972684
TRINITY_DN27466_c0_g2_i1	ATL68_ARATH	18.4312	-3.2228	1.11174	-2.89887	0.00374505	0.0230439	TRINITY_DN28378_c0_g1_i4	CYP23_ARATH	4.53041	4.64373	1.53151	3.03212	0.00242844	0.0196357		TRINITY_DN33101_c0_g1_i17	PARP3_SOYBN	142.86	6.3451	2.09321	3.03127	0.00243529	0.0553076
TRINITY_DN27479_c0_g1_i1	ERD2_PETHY	22.9866	4.54482	1.92433	2.36177	0.0181881	0.0695456	TRINITY_DN283_c0_g1_i1	RT03_OENBE	8.07383	-4.29606	1.61016	-2.66809	0.00762833	0.0471047		TRINITY_DN33113_c1_g2_i9	Y4833_ARATH	17.5099	-4.67285	1.54245	-3.0295	0.00244957	0.0553946
TRINITY_DN27491_c0_g1_i1	AB39G_ARATH	5.40932	3.16781	1.4596	2.17033	0.0299818	0.09631	TRINITY_DN28410_c0_g2_i1	PSBA_SOLTU	31.2822	-3.90938	0.605657	-6.45478	1.08378e-10	4.92593e-08		TRINITY_DN33126_c0_g1_i3	SDP1_ARATH	46.9917	-5.74305	1.71755	-3.34375	0.000826538	0.0283698
TRINITY_DN27493_c0_g1_i1	PUR6_VIGAC	22.3167	2.27891	0.797011	2.85932	0.00424553	0.0253624	TRINITY_DN28412_c0_g1_i1	PPR1_ARATH	8.95603	5.45847	1.60579	3.39924	0.000675723	0.00694476		TRINITY_DN33138_c0_g2_i1	PPR57_ARATH	20.442	-5.01765	1.44367	-3.47562	0.000509671	0.0206714
TRINITY_DN27504_c0_g2_i1	YAB1_ORYSJ	15.1388	-5.5276	1.59575	-3.46395	0.00053231	0.00500192	TRINITY_DN28416_c0_g1_i3	ISAM1_ARATH	344.452	-1.56728	0.487701	-3.2136	0.00131081	0.0119338		TRINITY_DN33141_c0_g1_i2	DCL_SOLLC	33.5021	-5.46441	1.38101	-3.95682	7.59544e-05	0.0057923
TRINITY_DN27507_c0_g1_i6	DRP4C_ARATH	4.58202	3.7355	1.72622	2.16398	0.0304657	0.0973763	TRINITY_DN28418_c0_g1_i1	AHL1_ARATH	2.96421	3.94448	1.717	2.29731	0.021601	0.099112		TRINITY_DN33149_c0_g1_i4	MTM1_ARATH	7.50292	5.65748	1.3031	4.34154	1.41486e-05	0.00175509
TRINITY_DN27510_c0_g1_i1	UBC19_ARATH	23.2356	-1.4593	0.622757	-2.3433	0.0191142	0.0719853	TRINITY_DN28429_c0_g3_i1	CPSF3_ARATH	599.729	-8.57844	1.617	-5.30516	1.12577e-07	1.09645e-05		TRINITY_DN33154_c1_g1_i3	NHP2_ARATH	7.7041	5.27533	1.90751	2.76555	0.00568264	0.0833611
TRINITY_DN27516_c0_g1_i4	PUB5_ARATH	6.59073	4.49083	1.69758	2.64543	0.00815874	0.040328	TRINITY_DN28436_c0_g1_i1	CVIF1_ARATH	3673.11	-1.47001	0.377315	-3.89597	9.78061e-05	0.00147511		TRINITY_DN33160_c1_g1_i1	SBT19_ARATH	49.6877	-2.62206	0.758799	-3.45554	0.000549197	0.0215733
TRINITY_DN27521_c0_g1_i2	FBT7_ARATH	42.5433	5.34608	1.33838	3.99443	6.48507e-05	0.00110826	TRINITY_DN28438_c0_g1_i1	PHYK1_SOYBN	56.8871	1.6851	0.627096	2.68715	0.00720644	0.0452068		TRINITY_DN33164_c0_g2_i2	AOX1_MANIN	66.6044	-1.40829	0.496807	-2.83468	0.00458723	0.0747556
TRINITY_DN27526_c0_g2_i1	CP21A_ARATH	45.9499	-4.94874	1.61325	-3.06757	0.0021581	0.0152022	TRINITY_DN28439_c0_g1_i2	HEM6_SOYBN	12.2721	-2.9572	1.22038	-2.42317	0.0153856	0.0780812		TRINITY_DN33165_c0_g1_i2	CHIA_PHAAN	55.6585	2.2559	0.83629	2.69751	0.00698595	0.0924429
TRINITY_DN27528_c0_g1_i1	IF5A3_ARATH	8.51235	3.84467	1.59829	2.40548	0.0161511	0.0641881	TRINITY_DN28461_c0_g1_i1	ATI1_ARATH	22.9863	4.78473	1.09307	4.37734	1.20139e-05	0.00032092		TRINITY_DN33166_c0_g1_i5	CSLC9_ORYSJ	25.5181	-5.52663	1.31615	-4.19908	2.68007e-05	0.0026943
TRINITY_DN27534_c0_g1_i3	SAT3_ARATH	37.5389	4.57059	2.04221	2.23806	0.025217	0.0858335	TRINITY_DN28461_c0_g1_i12	ATI2_ARATH	8.88973	5.44498	1.61066	3.38058	0.00072332	0.00736529		TRINITY_DN33167_c0_g2_i9	VATG1_TOBAC	18.2315	-5.00823	1.43017	-3.50186	0.000462028	0.0193687
TRINITY_DN27549_c0_g1_i2	CYSEP_VIGMU	44.8886	-1.77965	0.651972	-2.72965	0.00634019	0.0338311	TRINITY_DN28467_c0_g1_i1	QCR6_SOLTU	29.1627	-1.40252	0.568119	-2.46872	0.0135599	0.0715386		TRINITY_DN33169_c0_g3_i2	TFB1A_ARATH	55.134	1.8474	0.632947	2.91872	0.00351467	0.0658596
TRINITY_DN27554_c0_g1_i3	RU2B1_ARATH	19.7363	4.76329	2.0327	2.34334	0.0191122	0.0719853	TRINITY_DN28467_c0_g2_i3	QCR6_SOLTU	190.612	-1.60997	0.668127	-2.40968	0.0159665	0.0802388		TRINITY_DN33173_c0_g2_i2	U2A2A_ORYSJ	38.6307	-3.86969	1.42429	-2.71692	0.00658922	0.089557
TRINITY_DN27554_c0_g2_i1	RU2B1_ARATH	33.4726	-5.73715	1.81439	-3.16203	0.00156673	0.0118355	TRINITY_DN28469_c0_g1_i1	KPK2_ARATH	13.4769	6.15382	1.44861	4.2481	2.15593e-05	0.000495583		TRINITY_DN33173_c0_g2_i7	U2A2A_ORYSJ	11.3878	4.69382	1.75458	2.67518	0.00746894	0.0951558
TRINITY_DN27556_c0_g2_i1	ATXR4_ARATH	12.6983	4.77998	1.8176	2.62983	0.0085427	0.0415056	TRINITY_DN28491_c0_g1_i2	SBP3_ARATH	139.092	-1.76923	0.475581	-3.72016	0.0001991	0.00254587		TRINITY_DN33174_c4_g2_i3	TKTC_SOLTU	33.7601	-4.72706	1.49054	-3.17137	0.00151723	0.0419055
TRINITY_DN27557_c0_g1_i1	ACC1_ARATH	20.7605	2.03978	0.944519	2.15959	0.0308043	0.0980719	TRINITY_DN28496_c0_g1_i1	RALF_TOBAC	20.3092	-1.66417	0.556554	-2.99012	0.00278867	0.0219163		TRINITY_DN33185_c0_g1_i10	RH52A_ORYSJ	18.7441	5.8234	1.99927	2.91276	0.00358245	0.066485
TRINITY_DN27559_c1_g2_i1	SAU71_ARATH	24.6188	3.44152	1.21728	2.82722	0.00469539	0.0273861	TRINITY_DN28507_c0_g1_i1	RL361_ARATH	14.8669	-5.27059	0.920757	-5.7242	1.03923e-08	2.03757e-06		TRINITY_DN33199_c0_g1_i2	P2C39_ARATH	817.416	-1.68845	0.471718	-3.57937	0.000344421	0.0160654
TRINITY_DN27560_c0_g1_i3	DAPF_ARATH	15.397	3.88098	1.64549	2.35856	0.0183461	0.0700139	TRINITY_DN28512_c0_g2_i1	GDT15_ARATH	188.049	-1.02758	0.33413	-3.07538	0.00210235	0.0175476		TRINITY_DN33199_c0_g1_i3	P2C39_ARATH	47.7394	-5.63421	1.37433	-4.09961	4.13843e-05	0.00373577
TRINITY_DN27561_c0_g1_i1	AOX1_TOBAC	34.233	1.40262	0.619325	2.26476	0.0235273	0.082004	TRINITY_DN28530_c1_g1_i1	AHL1_ARATH	65.4058	-1.38495	0.479696	-2.88713	0.00388768	0.0283293		TRINITY_DN33213_c0_g1_i2	PTR18_ARATH	72.6395	-2.45549	0.803396	-3.05639	0.00224017	0.0532122
TRINITY_DN27567_c0_g2_i1	NDUB9_ARATH	222.197	-1.79969	0.5133	-3.50612	0.000454686	0.00445373	TRINITY_DN28540_c0_g2_i2	E1314_ARATH	6.47183	2.71378	0.998803	2.71703	0.00658699	0.0422486		TRINITY_DN33225_c0_g1_i1	PPR29_ARATH	13.2015	-4.44232	1.61591	-2.74912	0.00597555	0.0853018
TRINITY_DN27568_c0_g2_i1	U1159_ARATH	26.234	-1.72165	0.761776	-2.26005	0.0238179	0.082719	TRINITY_DN28548_c0_g1_i2	PFPB_SOLTU	14.4441	4.40496	1.49714	2.94225	0.00325838	0.0247267		TRINITY_DN33244_c1_g1_i2	SDH5_ARATH	75.1937	-1.24147	0.454876	-2.72925	0.00634782	0.0877199
TRINITY_DN27570_c0_g1_i1	QWRF2_ARATH	8.1393	4.62646	1.43469	3.2247	0.00126105	0.00998325	TRINITY_DN28555_c0_g2_i1	SAU62_ARATH	3.2137	4.09476	1.66218	2.46348	0.0137595	0.072312		TRINITY_DN33252_c0_g2_i2	CY11_SOLTU	11.8361	-4.34213	1.4824	-2.92913	0.00339917	0.0649187
TRINITY_DN27571_c0_g1_i3	PP157_ARATH	20.0388	-2.33421	0.968847	-2.40926	0.0159847	0.0638086	TRINITY_DN28564_c0_g1_i1	YCF3_SPIOL	24.7959	-4.66951	0.855793	-5.45635	4.86019e-08	5.97524e-06		TRINITY_DN33255_c0_g3_i1	U496D_ORYSJ	29.027	-5.85052	1.39716	-4.18743	2.82125e-05	0.0028096
TRINITY_DN27572_c0_g1_i1	LCAT4_ARATH	26.187	5.57742	1.46898	3.7968	0.000146575	0.00196923	TRINITY_DN28566_c0_g2_i1	PARG1_ARATH	5.43902	4.75692	1.67031	2.84792	0.00440059	0.0312447		TRINITY_DN33255_c0_g3_i2	U496D_ORYSJ	12.4153	5.41428	1.48079	3.65635	0.000255836	0.0131709
TRINITY_DN27581_c0_g2_i1	NAT2_ARATH	13.321	-3.64801	1.29285	-2.82168	0.00477732	0.0276938	TRINITY_DN28567_c0_g1_i1	KCAB_ARATH	19.0826	1.56581	0.634164	2.46909	0.0135457	0.071489		TRINITY_DN33267_c1_g2_i1	TPLAT_ARATH	31.9881	-4.69454	1.37554	-3.41287	0.000642832	0.0235913
TRINITY_DN27593_c0_g2_i3	KPRS3_SPIOL	5.83626	4.27695	1.76279	2.42624	0.0152564	0.0619389	TRINITY_DN28575_c0_g1_i1	PRE6_ARATH	16.6787	-3.03101	0.886982	-3.41722	0.000632634	0.00657352		TRINITY_DN33269_c0_g2_i3	BRN1L_ARATH	10.7228	-4.8724	1.43276	-3.40072	0.000672096	0.0243781
TRINITY_DN27595_c1_g1_i1	PIMT1_ARATH	248.005	-1.30712	0.606051	-2.15679	0.0310223	0.0984679	TRINITY_DN28585_c0_g1_i5	ADO1_ARATH	15.383	6.40531	1.37	4.67542	2.93359e-06	0.000116713		TRINITY_DN33274_c0_g3_i2	XRN3_ARATH	173.273	-2.39023	0.681192	-3.50889	0.000449981	0.0190384
TRINITY_DN27598_c0_g1_i1	Y1540_ARATH	93.4747	-1.94796	0.360119	-5.40921	6.33018e-08	9.06524e-06	TRINITY_DN28588_c1_g1_i1	BIOB_ARATH	4068.39	-7.65551	1.82264	-4.20024	2.66637e-05	0.000571327		TRINITY_DN33281_c0_g1_i1	SUT13_ARATH	11.535	-3.91473	1.4804	-2.64438	0.0081841	0.099943
TRINITY_DN27606_c0_g1_i1	IAA4_PEA	11.8102	3.93649	1.51309	2.60163	0.00927831	0.04402	TRINITY_DN28588_c1_g2_i1	BIOF_ARATH	5180.65	-7.74614	1.82986	-4.23319	2.30399e-05	0.000517329		TRINITY_DN33286_c0_g2_i1	PMP22_ARATH	11.7974	-4.4656	1.35955	-3.28462	0.00102121	0.0324281
TRINITY_DN27606_c0_g1_i2	AX22B_VIGRR	284.226	1.63258	0.664718	2.45605	0.0140472	0.0586229	TRINITY_DN28592_c0_g1_i2	LTP1_MORNI	10.5717	-1.67515	0.619864	-2.70245	0.00688303	0.0436047		TRINITY_DN33290_c0_g2_i2	RIC10_ARATH	14.7022	2.27897	0.797057	2.85923	0.00424675	0.0721811
TRINITY_DN27612_c1_g1_i4	PP271_ARATH	12.6253	-2.7678	1.23505	-2.24103	0.025024	0.0854148	TRINITY_DN28603_c1_g1_i1	NPY1_ARATH	5.12735	4.1552	1.31217	3.16668	0.00154192	0.0136686		TRINITY_DN33301_c0_g1_i1	UBC18_ARATH	8.40655	5.42141	1.97888	2.73963	0.00615086	0.0866057
TRINITY_DN27616_c0_g1_i2	PNSB3_ARATH	6.46727	3.70296	1.53562	2.41137	0.0158927	0.0635559	TRINITY_DN28609_c0_g1_i1	M3K1_ARATH	27.3199	1.65903	0.582491	2.84816	0.00439727	0.0312359		TRINITY_DN33301_c0_g2_i2	UBC18_ARATH	37.2427	-4.0573	1.06111	-3.82363	0.0001315	0.00847833
TRINITY_DN27616_c0_g2_i1	PNSB3_ARATH	13.4303	-6.19626	1.47959	-4.18781	2.81658e-05	0.000625214	TRINITY_DN28621_c0_g2_i2	RR18_OLTVI	27.4563	-3.69995	1.46837	-2.51977	0.0117431	0.0646151		TRINITY_DN33303_c0_g1_i4	PLI2B_ARATH	9.4274	-4.3401	1.448	-2.99731	0.00272376	0.0581712
TRINITY_DN27624_c1_g1_i2	PSRP6_SPIOL	41.8267	-1.12776	0.487717	-2.31233	0.0207595	0.075721	TRINITY_DN28633_c0_g1_i2	SYDM_ARATH	5.01787	4.73803	1.57897	3.0007	0.00269357	0.0213197		TRINITY_DN33307_c1_g1_i1	TF2B2_ARATH	7.70834	4.62686	1.6991	2.72313	0.00646671	0.0887265
TRINITY_DN27645_c0_g1_i2	PX11A_ARATH	20.0065	1.89703	0.779342	2.43415	0.0149269	0.0611173	TRINITY_DN28636_c0_g1_i2	OEP16_PEA	351.462	-1.34851	0.438888	-3.07256	0.00212234	0.017685		TRINITY_DN33307_c1_g1_i8	TF2B2_ARATH	23.5288	-5.46274	1.3725	-3.98014	6.88756e-05	0.00548459
TRINITY_DN27648_c0_g1_i1	CDF4_ARATH	6.87747	-3.31382	1.27244	-2.60429	0.00920641	0.0437718	TRINITY_DN28645_c0_g1_i2	C78A7_ARATH	13.4794	1.80505	0.77645	2.32475	0.0200852	0.094311		TRINITY_DN33311_c0_g1_i1	P2C08_ORYSJ	85.001	2.48369	0.579994	4.28228	1.84989e-05	0.00212108
TRINITY_DN27651_c0_g1_i1	FRS9_ARATH	57.2237	-1.97187	0.708012	-2.78509	0.00535134	0.0300825	TRINITY_DN28650_c1_g1_i1	P24D3_ARATH	46.949	-1.6008	0.565706	-2.82973	0.00465872	0.0326176		TRINITY_DN33312_c0_g1_i4	C04C1_PINTA	321.533	1.75262	0.333726	5.25167	1.50726e-07	6.3944e-05
TRINITY_DN27659_c0_g1_i2	PPI1_ARATH	5.1212	4.17689	1.68586	2.4776	0.0132268	0.0562095	TRINITY_DN28661_c0_g1_i3	PPDEX_ARATH	3.04218	3.99926	1.69242	2.36304	0.0181258	0.0877847		TRINITY_DN33334_c0_g1_i7	BAG5_ARATH	13.4114	-5.07639	1.47293	-3.44645	0.000568006	0.0219465
TRINITY_DN27671_c0_g2_i1	SC24A_ARATH	36.0973	6.28853	1.38842	4.52926	5.9191e-06	0.000211914	TRINITY_DN28665_c1_g1_i1	LSM5_ARATH	116.066	-1.90799	0.723544	-2.63701	0.00836406	0.0503017		TRINITY_DN33335_c0_g1_i2	VAP11_ARATH	31.611	-4.69526	1.32931	-3.5321	0.000412266	0.0179569
TRINITY_DN27673_c0_g1_i1	VQ11_ARATH	11.2191	-2.14191	0.638981	-3.35208	0.000802079	0.00689715	TRINITY_DN28679_c0_g2_i1	HS17C_ARATH	619.661	-2.21653	0.747293	-2.96608	0.00301623	0.0233078		TRINITY_DN33342_c0_g2_i1	YPT3_NICPL	142.074	1.51517	0.314867	4.81208	1.4937e-06	0.000342552
TRINITY_DN27676_c0_g1_i2	FHY1_ARATH	29.3198	-4.57989	1.58558	-2.88847	0.0038712	0.0236216	TRINITY_DN28679_c1_g1_i1	HSP11_SOYBN	316.6	1.74114	0.728427	2.39027	0.016836	0.0834069		TRINITY_DN33350_c0_g2_i8	RPN13_ARATH	31.9015	-3.25329	1.07512	-3.02598	0.00247826	0.0554531
TRINITY_DN27687_c0_g2_i1	SYAP_SORBI	1160.35	-9.27314	1.75262	-5.29102	1.21637e-07	1.50674e-05	TRINITY_DN28689_c0_g1_i1	CML36_ARATH	170.37	-1.81879	0.576897	-3.15272	0.00161759	0.0142092		TRINITY_DN33355_c0_g1_i1	PRX2B_ARATH	150.988	-1.5702	0.472488	-3.32325	0.000889759	0.029769
TRINITY_DN27717_c1_g1_i3	REHY_HORVU	2177.92	-0.997645	0.44542	-2.23979	0.0251049	0.0855997	TRINITY_DN28691_c0_g1_i1	RP45C_ARATH	207.448	1.03384	0.338999	3.04968	0.00229087	0.0187558		TRINITY_DN33358_c1_g2_i2	Y3475_ARATH	9.37254	4.10935	1.19832	3.42925	0.000605253	0.0226431
TRINITY_DN27720_c0_g1_i1	CCDA1_ORYSJ	20.7585	4.25191	1.13894	3.73321	0.000189057	0.00234007	TRINITY_DN28704_c0_g1_i1	FK125_ARATH	3.06042	3.69404	1.5406	2.39779	0.0164943	0.0820287		TRINITY_DN33365_c0_g4_i3	SAP8_ORYSJ	20.4134	-5.16449	1.40753	-3.66918	0.000243325	0.012839
TRINITY_DN27724_c0_g2_i3	KELP_ARATH	6.07307	3.84501	1.41231	2.72249	0.00647924	0.0343159	TRINITY_DN28723_c1_g1_i3	TAF15_ARATH	15.7953	6.44248	1.36845	4.70787	2.50315e-06	0.000103417		TRINITY_DN33365_c0_g4_i4	SAP8_ORYSJ	14.4207	5.66761	1.96436	2.88522	0.00391144	0.0691944
TRINITY_DN27756_c0_g1_i2	FB253_ARATH	5.18539	4.13498	1.75502	2.35609	0.0184687	0.0703539	TRINITY_DN28733_c0_g3_i1	RS23_EUPES	27.8648	2.53399	0.612471	4.13732	3.51379e-05	0.000690287		TRINITY_DN33384_c0_g1_i1	PDCT1_ARATH	9.79104	4.81453	1.35614	3.55016	0.000385003	0.0172401
TRINITY_DN27762_c0_g1_i1	BIG1_ARATH	27.7839	3.36635	0.968208	3.47689	0.000507265	0.00484291	TRINITY_DN28746_c0_g1_i2	SUOX_ARATH	269.358	0.956808	0.34763	2.75238	0.00591644	0.0389384		TRINITY_DN33384_c0_g1_i5	PV42A_ARATH	28.8144	-5.89581	1.47643	-3.99327	6.51675e-05	0.00529629
TRINITY_DN27762_c0_g2_i1	BIG1_ARATH	5.81005	4.048	1.6389	2.46995	0.0135132	0.0570201	TRINITY_DN28767_c0_g1_i1	IPMKB_ARATH	11.2786	-6.30455	2.1168	-2.97834	0.00289815	0.0226109		TRINITY_DN33384_c0_g1_i6	PV42B_ARATH	12.6703	-5.11185	1.67617	-3.04972	0.00229052	0.0536867
TRINITY_DN27767_c0_g1_i1	NDUB7_ARATH	57.1473	-1.55482	0.445139	-3.49289	0.000477824	0.00462384	TRINITY_DN28780_c0_g1_i1	RFA2A_ARATH	12.6255	-5.79361	1.42469	-4.06659	4.77069e-05	0.000868314		TRINITY_DN33386_c1_g1_i2	RD19D_ARATH	1341.83	-1.14773	0.427348	-2.68569	0.00723792	0.0939601
TRINITY_DN27775_c0_g1_i1	ORR24_ORYSI	3041.75	-7.95015	1.92459	-4.13082	3.61467e-05	0.000740674	TRINITY_DN28786_c0_g1_i1	CPSF2_ARATH	40.2516	-1.46044	0.578299	-2.5254	0.0115566	0.063869		TRINITY_DN33388_c1_g1_i7	BGAL8_ARATH	76.051	2.71967	0.788804	3.44785	0.000565077	0.0219465
TRINITY_DN27775_c0_g3_i1	AGT21_ARATH	10508.2	-7.28332	2.04002	-3.57023	0.00035667	0.00370668	TRINITY_DN28786_c0_g1_i2	CPSF2_ARATH	13.3797	6.06557	1.52331	3.98184	6.83827e-05	0.00114078		TRINITY_DN33395_c0_g1_i9	TERC_ARATH	16.8819	-4.90271	1.65376	-2.96459	0.00303085	0.0611964
TRINITY_DN27777_c0_g2_i1	ARI9_ARATH	17.3172	5.05532	1.35569	3.72896	0.000192268	0.00236707	TRINITY_DN28798_c0_g1_i5	Y5483_ARATH	9.33807	-5.98329	1.40313	-4.26423	2.00591e-05	0.000468274		TRINITY_DN33397_c2_g1_i1	RPI1_ARATH	57.9477	-3.2262	1.05374	-3.06165	0.00220119	0.0529202
TRINITY_DN27802_c0_g1_i1	ALDH_CRAPL	48.227	1.67543	0.677759	2.47201	0.0134354	0.056851	TRINITY_DN28806_c1_g2_i1	RPOB_PANGI	12.9922	-3.80311	0.971145	-3.91611	8.99895e-05	0.00138863		TRINITY_DN33407_c0_g2_i2	AUX28_SOYBN	20.0032	5.48433	1.85653	2.95407	0.00313614	0.0623567
TRINITY_DN27805_c0_g1_i3	HIP3_ARATH	27.435	6.43081	1.58519	4.05681	4.97474e-05	0.000937666	TRINITY_DN28812_c0_g1_i2	ARFH_ARATH	30.9833	2.6121	0.697742	3.74365	0.000181369	0.00235324		TRINITY_DN33408_c0_g1_i1	ADF4_ARATH	12.0774	-4.02574	1.51499	-2.65728	0.00787748	0.0980042
TRINITY_DN27810_c0_g1_i1	TGT2_ARATH	67.329	1.53742	0.686143	2.24067	0.0250474	0.0854721	TRINITY_DN28818_c0_g1_i1	SAP18_ARATH	27.4183	7.22107	1.32829	5.43636	5.43787e-08	6.44764e-06		TRINITY_DN33408_c1_g1_i2	ADF3_ARATH	17.7463	-5.28718	1.87175	-2.82473	0.00473205	0.0755074
TRINITY_DN27826_c0_g2_i1	LOX21_SOLTU	6.69274	-2.75347	1.01488	-2.71312	0.00666539	0.0350196	TRINITY_DN28818_c0_g1_i8	SAP18_ARATH	5.40814	4.73994	1.6805	2.82055	0.00479418	0.0333325		TRINITY_DN33414_c1_g1_i1	AFC1_ARATH	20.216	5.35426	1.83719	2.91437	0.00356412	0.0664343
TRINITY_DN27829_c0_g1_i1	ALE2_ARATH	8.36912	4.5501	1.90258	2.39154	0.0167778	0.0658725	TRINITY_DN28858_c0_g1_i1	ACLA2_ORYSJ	54.7335	1.11865	0.441497	2.53377	0.0112841	0.0627203		TRINITY_DN33436_c0_g3_i2	LEA34_GOSHI	15.7025	-4.35962	1.40531	-3.10225	0.00192059	0.0487315
TRINITY_DN27829_c0_g2_i1	ALE2_ARATH	24.19	2.64098	1.07208	2.46342	0.0137617	0.0577739	TRINITY_DN28875_c1_g1_i1	IDN2_ARATH	14.465	4.54818	1.70419	2.66882	0.00761171	0.0470602		TRINITY_DN33457_c6_g8_i3	ZHD8_ARATH	28.3309	-5.66363	1.42194	-3.98303	6.80424e-05	0.0054474
TRINITY_DN27833_c0_g2_i1	CRRS3_ARATH	31.7861	-1.62714	0.569246	-2.85841	0.0042577	0.0254056	TRINITY_DN28880_c0_g1_i1	OLEO6_GOSHI	20828.9	-1.26744	0.487246	-2.60124	0.00928865	0.0541997		TRINITY_DN33484_c0_g1_i1	LCV2_ARATH	61.0713	-2.44356	0.780347	-3.13138	0.00173989	0.0461331
TRINITY_DN27847_c0_g1_i1	TRL12_ARATH	9.13498	2.83618	1.16573	2.43296	0.014976	0.0612091	TRINITY_DN28893_c0_g1_i1	PMTQ_ARATH	3.42719	4.09552	1.7537	2.33535	0.019525	0.0925487		TRINITY_DN33524_c0_g1_i4	STT7_ARATH	51.2266	4.58831	1.02752	4.46543	7.99097e-06	0.0011453
TRINITY_DN27856_c0_g1_i2	GLGB_ORYSJ	14.5946	5.58026	1.62389	3.43635	0.000589612	0.0054153	TRINITY_DN28893_c0_g1_i2	PMTQ_ARATH	204.233	2.27609	0.807314	2.81934	0.00481222	0.0334359		TRINITY_DN33524_c0_g1_i6	STT7_ARATH	15.0461	4.70444	1.33369	3.52739	0.000419682	0.018168
TRINITY_DN27856_c0_g1_i3	GLGB_SOLTU	29.6784	-2.50166	0.808544	-3.09403	0.0019746	0.0141744	TRINITY_DN28919_c0_g1_i1	LOL3_ORYSJ	8.7508	5.60406	1.42215	3.94057	8.12884e-05	0.00128409		TRINITY_DN33532_c0_g1_i2	PTHM_ORYSJ	14.1441	-5.04716	1.45747	-3.46297	0.000534251	0.0212618
TRINITY_DN27858_c0_g1_i1	RBCMT_TOBAC	9.38156	4.05158	1.77865	2.2779	0.0227328	0.0803338	TRINITY_DN28935_c0_g1_i1	AUXI2_ARATH	18.5754	6.4397	1.56645	4.11103	3.93903e-05	0.000748995		TRINITY_DN33537_c0_g2_i1	PUB4_ARATH	20.2802	-4.93443	1.4524	-3.39742	0.000680237	0.0246232
TRINITY_DN27858_c0_g1_i2	RBCMT_TOBAC	30.0636	-2.8135	0.575254	-4.89088	1.00387e-06	6.46564e-05	TRINITY_DN28937_c0_g1_i1	SODF_NICPL	11088.4	-7.19481	1.91387	-3.75929	0.000170393	0.00224187		TRINITY_DN33550_c0_g1_i6	ERS1_ORYSJ	9.56731	3.39392	1.17368	2.89169	0.00383179	0.0685328
TRINITY_DN27858_c0_g1_i3	RBCMT_TOBAC	6.70198	4.54889	1.65606	2.74681	0.00601779	0.032661	TRINITY_DN28937_c1_g1_i1	DLDH2_ARATH	7390.56	-7.47322	1.87742	-3.98058	6.87478e-05	0.00114445		TRINITY_DN33555_c1_g1_i1	Y1491_ARATH	7.24158	-4.32662	1.44092	-3.00268	0.00267611	0.0576887
TRINITY_DN27864_c0_g1_i2	SKP2A_ARATH	52.8542	5.78792	1.82131	3.17789	0.00148353	0.0113654	TRINITY_DN28946_c0_g1_i1	PER43_ARATH	920.497	-1.24391	0.450199	-2.76303	0.00572681	0.038041		TRINITY_DN33568_c0_g1_i2	HEAT1_ARATH	60.1448	-4.11605	1.45221	-2.83434	0.00459205	0.0747556
TRINITY_DN27864_c0_g1_i3	SKP2A_ARATH	95.2897	-4.39934	1.37555	-3.19823	0.00138273	0.0107246	TRINITY_DN28949_c0_g1_i4	PP135_ARATH	4.61766	3.89951	1.68278	2.3173	0.0204873	0.0956987		TRINITY_DN33570_c0_g2_i1	BH094_ARATH	84.8568	-1.77787	0.583232	-3.04831	0.00230129	0.0537564
TRINITY_DN27893_c0_g1_i2	T2AG_ORYSJ	29.3999	-1.56984	0.583907	-2.6885	0.0071773	0.0369147	TRINITY_DN28953_c0_g1_i1	NAC72_ARATH	15.0332	-2.87571	0.899842	-3.1958	0.00139444	0.0125692		TRINITY_DN33576_c0_g3_i2	ERD2B_ARATH	105.958	-6.51289	1.32326	-4.92186	8.57245e-07	0.000230176
TRINITY_DN27894_c0_g1_i1	GCSP_FLATR	540.904	-9.82243	1.59032	-6.17639	6.55859e-10	2.10154e-07	TRINITY_DN28953_c1_g3_i2	ASCL_SOLLC	5.78293	3.9068	1.33993	2.91567	0.00354928	0.0264177		TRINITY_DN33576_c0_g3_i3	ERD2B_ARATH	110.892	-1.17974	0.401044	-2.94168	0.00326439	0.0635938
TRINITY_DN27894_c0_g2_i1	GCSP_PEA	12882.9	-7.32832	2.05158	-3.57203	0.000354219	0.00368658	TRINITY_DN28957_c0_g2_i4	RID3_ARATH	33.0739	5.8347	1.62849	3.5829	0.000339804	0.00394788		TRINITY_DN33577_c0_g1_i5	THO5B_ARATH	17.5783	6.0965	1.3418	4.54352	5.53227e-06	0.000888649
TRINITY_DN27898_c0_g1_i1	GLSN_MEDSA	5897.29	-7.76294	1.98486	-3.91108	9.18826e-05	0.0014082	TRINITY_DN28971_c0_g1_i2	SMH3_MAIZE	7.79849	4.77965	1.68907	2.82975	0.00465845	0.0326176		TRINITY_DN33580_c0_g1_i1	GRXC4_ORYSJ	21.6071	-2.48888	0.88897	-2.79973	0.00511448	0.078218
TRINITY_DN27898_c2_g1_i1	Y3307_ARATH	1022.6	-8.41809	1.79118	-4.69975	2.60476e-06	0.000122264	TRINITY_DN28973_c0_g1_i4	SCRK7_ARATH	37.7349	-3.29343	1.37663	-2.39239	0.0167391	0.0830255		TRINITY_DN33582_c1_g1_i2	CFIS2_ARATH	53.2515	1.60909	0.52117	3.08746	0.00201876	0.0502016
TRINITY_DN27903_c1_g1_i8	SRS31_ARATH	19.5764	5.95146	1.49776	3.97359	7.07981e-05	0.00116935	TRINITY_DN28976_c0_g1_i4	CBSX3_ARATH	1120.29	-3.55722	1.504	-2.36517	0.0180219	0.0874576		TRINITY_DN33582_c1_g1_i3	CFIS2_ARATH	38.1878	-5.71124	1.33264	-4.28567	1.82192e-05	0.00210655
TRINITY_DN27906_c0_g1_i2	ADHL4_ARATH	8.21996	3.46559	1.20145	2.8845	0.00392042	0.023844	TRINITY_DN28980_c0_g1_i1	PP397_ARATH	29.1896	-1.76282	0.69356	-2.54169	0.0110317	0.0616486		TRINITY_DN33601_c0_g1_i3	CLPR4_ARATH	10.0731	3.46666	1.16378	2.9788	0.00289376	0.0597686
TRINITY_DN27906_c0_g2_i1	ADH2_ORYSJ	27.6565	-3.93895	1.03602	-3.80199	0.000143536	0.00194062	TRINITY_DN28981_c0_g1_i1	HA22K_ARATH	20.7715	2.46843	0.600051	4.1137	3.89365e-05	0.000743829		TRINITY_DN33605_c0_g1_i5	LAZH2_ARATH	157.989	-6.0848	1.94622	-3.12647	0.00176921	0.0465767
TRINITY_DN27909_c0_g1_i3	ACBP1_ARATH	63.0793	3.52669	1.43411	2.45914	0.0139269	0.0583148	TRINITY_DN29004_c0_g1_i2	SC15B_ARATH	7.52693	5.27019	1.57265	3.35116	0.000804748	0.00802048		TRINITY_DN33608_c1_g1_i2	SYKM_ARATH	67.215	8.48728	1.19913	7.07787	1.46391e-12	1.03508e-08
TRINITY_DN27914_c0_g1_i1	SSRA_ARATH	81.1092	1.46436	0.462274	3.16774	0.00153629	0.0116547	TRINITY_DN29015_c0_g1_i1	BZP44_ARATH	37.5791	-2.44939	0.492424	-4.97416	6.55305e-07	4.01755e-05		TRINITY_DN33630_c1_g3_i4	RM06_MARPO	49.2936	-6.19695	1.36336	-4.54536	5.4841e-06	0.000888006
TRINITY_DN27917_c0_g2_i1	LONM_OSTLU	7205.76	-7.44177	2.01633	-3.69075	0.000223595	0.0026316	TRINITY_DN29031_c0_g1_i1	DJ1C_ARATH	36.3133	7.44415	1.45903	5.10214	3.35835e-07	2.52491e-05		TRINITY_DN33636_c0_g1_i3	PERK1_ARATH	12.1863	2.42419	0.891952	2.71785	0.00657072	0.0895171
TRINITY_DN27926_c0_g2_i1	H4_SOYBN	99.2626	-1.53563	0.608835	-2.52224	0.0116609	0.0515815	TRINITY_DN29038_c1_g1_i1	ORR23_ORYSI	11.2769	4.92499	1.72977	2.8472	0.00441063	0.0312963		TRINITY_DN33641_c1_g2_i1	GCT21_ARATH	17.2069	-4.22631	1.39016	-3.04016	0.00236453	0.0545179
TRINITY_DN27932_c0_g1_i1	Y1385_ARATH	258.706	1.23275	0.399678	3.08437	0.00203987	0.0145351	TRINITY_DN29041_c0_g1_i2	MTEF8_ARATH	6.91489	2.9261	1.01211	2.89109	0.00383913	0.0280787		TRINITY_DN33642_c0_g2_i3	RING4_ARATH	11.8849	4.48802	1.68401	2.66509	0.00769687	0.0968363
TRINITY_DN27934_c0_g1_i1	WRKY3_ARATH	8.26587	-3.75956	1.61542	-2.32729	0.0199496	0.0738572	TRINITY_DN29044_c0_g1_i2	MHX_ARATH	3.70634	4.29493	1.63934	2.61991	0.00879519	0.0521213		TRINITY_DN33645_c0_g1_i1	RPD6A_ARATH	21.9912	2.23552	0.706879	3.16252	0.00156408	0.0427541
TRINITY_DN27948_c0_g2_i2	DWA2_ARATH	20.3082	3.41043	0.967081	3.52652	0.000421064	0.00421294	TRINITY_DN29045_c0_g1_i2	RPP13_ARATH	4.26212	4.46415	1.65192	2.7024	0.00688419	0.0436047		TRINITY_DN33656_c1_g1_i6	KSG1_ARATH	25.6181	6.04082	1.34789	4.48168	7.40562e-06	0.00108906
TRINITY_DN27948_c0_g2_i3	DWA2_ARATH	27.0299	-5.26528	1.52879	-3.44408	0.000573004	0.0052779	TRINITY_DN29049_c0_g1_i1	PRR1_TOBAC	13.6381	-3.76959	1.18663	-3.17672	0.00148952	0.0132944		TRINITY_DN33658_c1_g2_i8	HUAL3_ARATH	34.1478	-4.65797	1.43531	-3.24526	0.00117342	0.0351445
TRINITY_DN27951_c0_g2_i2	TKPR1_ARATH	13.9104	4.28902	1.79207	2.39333	0.0166961	0.0656324	TRINITY_DN29068_c0_g1_i3	BIR2_ARATH	12.4416	4.91793	1.40848	3.49165	0.000480041	0.00524792		TRINITY_DN33662_c0_g1_i4	HA22E_ARATH	19.9475	5.68076	2.02674	2.80291	0.00506443	0.078015
TRINITY_DN27959_c0_g1_i4	NAPES_ARATH	19.7818	6.08832	1.51914	4.00774	6.13032e-05	0.0010722	TRINITY_DN29098_c0_g1_i8	HA22A_ARATH	500.161	-1.01495	0.438891	-2.31254	0.0207482	0.0964669		TRINITY_DN33669_c0_g1_i1	BZP17_ARATH	78.9181	-1.61589	0.521555	-3.09821	0.00194696	0.0491654
TRINITY_DN27968_c0_g1_i1	F16P2_ORYSJ	7694.7	-7.55037	2.00917	-3.75795	0.000171314	0.00217722	TRINITY_DN29100_c0_g1_i1	TCPB_ARATH	98.6525	-3.13431	1.36175	-2.30167	0.0213538	0.0983224		TRINITY_DN33671_c0_g1_i2	IMA1B_ORYSJ	31.0015	1.7768	0.651647	2.72663	0.00639843	0.0882468
TRINITY_DN27972_c0_g2_i1	MUB1_ARATH	10.6336	4.51397	1.48136	3.04718	0.00231002	0.0159911	TRINITY_DN29100_c0_g1_i2	TCPB_ARATH	10.1866	3.89956	1.50766	2.5865	0.00969549	0.0561044		TRINITY_DN33671_c0_g1_i5	IMA1A_ORYSJ	43.3835	-4.2618	1.58266	-2.69282	0.00708515	0.0932321
TRINITY_DN27972_c0_g2_i2	MUB1_ARATH	14.5328	4.36902	1.7678	2.47145	0.0134567	0.0569129	TRINITY_DN29132_c0_g1_i5	TMK4_ARATH	7.03682	5.12589	1.62933	3.146	0.00165519	0.0144759		TRINITY_DN33678_c0_g1_i15	CAAT2_ARATH	23.2217	-3.30522	1.13091	-2.92262	0.00347097	0.0653874
TRINITY_DN27973_c0_g1_i1	RSSA_VITVI	243.042	1.13296	0.371638	3.04856	0.0022994	0.0159305	TRINITY_DN29136_c0_g1_i1	POLIA_ARATH	29.3196	2.32328	0.886145	2.62178	0.00874711	0.0519082		TRINITY_DN33694_c0_g1_i1	MSK1_MEDSA	10.1808	5.26204	1.84209	2.85657	0.00428249	0.0725561
TRINITY_DN27976_c0_g1_i1	ADHX_ARATH	131.787	-1.57993	0.676119	-2.33677	0.0194513	0.0727057	TRINITY_DN29136_c0_g1_i3	POLIB_ARATH	34.7831	2.46964	0.714029	3.45873	0.000542722	0.00578556		TRINITY_DN33738_c0_g1_i1	TOC34_PEA	270.6	-1.07285	0.359672	-2.98285	0.00285575	0.0592722
TRINITY_DN27984_c0_g1_i4	KTNB1_ARATH	50.2981	4.95802	2.18962	2.26433	0.0235536	0.0820486	TRINITY_DN29138_c0_g2_i1	ERG3_ORYSI	4.6039	-2.55211	1.07836	-2.36667	0.0179491	0.0872104		TRINITY_DN33746_c0_g2_i2	P2B12_ARATH	17.7397	-4.81099	1.41062	-3.41056	0.000648286	0.0237503
TRINITY_DN27986_c0_g1_i1	RL24_CICAR	318.853	1.03914	0.402786	2.57988	0.00988353	0.0460552	TRINITY_DN29143_c0_g1_i1	LBD6_ARATH	9.79417	-1.82416	0.696623	-2.61858	0.00882968	0.052274		TRINITY_DN33750_c0_g1_i4	COL5_ARATH	23.2855	-4.12303	1.44433	-2.85462	0.0043088	0.0727693
TRINITY_DN27992_c0_g1_i2	LIPBL_ARATH	7.11664	-2.85942	1.23482	-2.31565	0.0205771	0.0752997	TRINITY_DN29159_c0_g1_i1	AB3A_ARATH	2715.57	-7.7344	1.79325	-4.31305	1.61016e-05	0.000400012		TRINITY_DN33758_c0_g1_i1	PPR25_ARATH	12.7215	6.34398	1.2546	5.05655	4.26901e-07	0.000133901
TRINITY_DN27994_c0_g2_i1	CYF_IPOPU	3.78127	-5.18655	1.89521	-2.73666	0.00620664	0.0333475	TRINITY_DN29159_c1_g1_i1	MSRB1_ARATH	1058.93	-8.8959	1.61508	-5.50802	3.62891e-08	5.06118e-06		TRINITY_DN33758_c0_g1_i6	PP301_ARATH	16.6327	4.55072	1.1879	3.8309	0.000127674	0.00828247
TRINITY_DN27995_c1_g2_i1	ASE2_ARATH	67.8129	2.06118	0.714235	2.88585	0.00390354	0.023768	TRINITY_DN29161_c0_g1_i1	Y5707_ARATH	55.2941	-1.32407	0.446959	-2.96239	0.00305261	0.0235283		TRINITY_DN33761_c2_g6_i1	KSG6_ARATH	262.41	-1.35223	0.402543	-3.35922	0.00078162	0.0271369
TRINITY_DN27997_c0_g1_i3	CP18B_ARATH	62.5013	-6.83981	1.83432	-3.72881	0.000192388	0.00236707	TRINITY_DN29171_c0_g1_i7	YZR3_ARATH	19.887	-7.03735	1.87751	-3.74823	0.000178087	0.00232474		TRINITY_DN33770_c0_g1_i2	MED18_ARATH	14.0936	6.17818	1.24274	4.9714	6.64709e-07	0.000187479
TRINITY_DN27999_c0_g1_i2	CTF77_ARATH	24.0358	5.58272	1.50575	3.7076	0.000209229	0.00251448	TRINITY_DN29173_c0_g1_i1	MT3_CARPA	177.405	-3.00659	0.708844	-4.24154	2.21994e-05	0.000502851		TRINITY_DN33770_c0_g1_i6	MED18_ARATH	18.347	-4.58805	1.59836	-2.87047	0.00409865	0.0708621
TRINITY_DN28006_c0_g1_i1	SCP49_ARATH	48.0102	3.33324	0.776856	4.29068	1.7813e-05	0.000456619	TRINITY_DN29173_c0_g2_i1	MT3A_ORYSI	13.3029	-2.64484	1.13897	-2.32215	0.0202251	0.0947545		TRINITY_DN33778_c0_g1_i2	NLTL5_ARATH	868.759	-1.55425	0.459022	-3.38599	0.000709219	0.0254121
TRINITY_DN28013_c0_g1_i1	CBSX5_ARATH	10.8198	-3.39704	1.22846	-2.76529	0.00568723	0.0314805	TRINITY_DN29185_c0_g1_i1	B3GT2_ARATH	7.73421	4.28219	1.38495	3.09195	0.00198846	0.0167933		TRINITY_DN33780_c0_g1_i4	NIN3_ORYSJ	54.0446	-5.05356	1.70295	-2.96753	0.003002	0.0607619
TRINITY_DN28013_c0_g1_i2	CBSX5_ARATH	7.01617	4.11943	1.78206	2.31161	0.0207991	0.0757782	TRINITY_DN29198_c0_g1_i1	ATL42_ARATH	6.15239	3.03983	1.15366	2.63495	0.00841493	0.0504862		TRINITY_DN33795_c0_g1_i1	UNE10_ARATH	395.839	-1.21114	0.447146	-2.7086	0.0067568	0.0907122
TRINITY_DN28016_c0_g1_i2	STR7_ARATH	13.0681	4.75595	1.7341	2.7426	0.00609541	0.0329571	TRINITY_DN29215_c0_g1_i1	LEA31_ARATH	21503.8	-1.54269	0.388722	-3.96863	7.22883e-05	0.00118885		TRINITY_DN33823_c0_g1_i1	MOS2_ARATH	56.9514	3.05291	0.495521	6.16102	7.22796e-10	1.09514e-06
TRINITY_DN28020_c0_g1_i2	BH055_ARATH	6.92646	-2.41919	0.999199	-2.42113	0.0154725	0.0625236	TRINITY_DN29229_c0_g1_i1	AMPL2_SOLLC	42.5842	1.62098	0.557885	2.90557	0.00366581	0.0271055		TRINITY_DN33827_c0_g1_i7	NU98A_ARATH	11.5852	3.64664	1.29472	2.81655	0.00485427	0.0764764
TRINITY_DN28026_c0_g2_i1	UFM1_ARATH	233.659	-1.45758	0.493085	-2.95604	0.00311616	0.0200803	TRINITY_DN29231_c0_g1_i1	CYPH1_SALMI	58.2518	-1.7468	0.617317	-2.82967	0.00465961	0.0326176		TRINITY_DN33836_c1_g1_i1	APT1_ARATH	10.8681	-3.92091	1.41098	-2.77886	0.00545508	0.0814748
TRINITY_DN28026_c0_g2_i2	UFM1_ARATH	6.99396	-4.85905	1.66462	-2.91901	0.00351145	0.0219382	TRINITY_DN29234_c0_g1_i1	4CL1_TOBAC	17.4379	-1.40668	0.590772	-2.38109	0.0172617	0.0847873		TRINITY_DN33837_c0_g1_i2	RMA1_CAPAN	63.3279	-5.35472	1.65451	-3.23643	0.00121033	0.0360078
TRINITY_DN28032_c0_g1_i5	LGUL_CICAR	22.9435	5.14262	1.93634	2.65585	0.00791092	0.0394454	TRINITY_DN29248_c0_g2_i1	XERIC_ARATH	42.3266	-1.84596	0.801924	-2.30192	0.0213398	0.0982793		TRINITY_DN33855_c0_g1_i3	PAN_ARATH	6.09795	5.08801	1.39338	3.65156	0.000260656	0.013323
TRINITY_DN28042_c0_g1_i1	CNX3_ARATH	7224.46	-7.55456	2.00355	-3.77058	0.000162869	0.00210964	TRINITY_DN29265_c0_g1_i2	RT01_MARPO	13.0301	-1.97463	0.790699	-2.49732	0.0125134	0.0676844		TRINITY_DN33857_c1_g3_i2	NAC16_ARATH	52.4459	-5.94212	1.29705	-4.58125	4.62208e-06	0.000790674
TRINITY_DN28043_c0_g2_i3	Y2766_ARATH	124.562	-6.52719	1.29277	-5.049	4.44134e-07	3.63736e-05	TRINITY_DN29267_c0_g1_i3	PT314_ARATH	5.77644	4.79912	1.70224	2.8193	0.00481285	0.0334359		TRINITY_DN33858_c0_g1_i1	BZP53_ARATH	116.543	-2.88895	0.753853	-3.83225	0.000126978	0.00828247
TRINITY_DN28049_c0_g1_i1	Y1343_ARATH	16.3585	-1.66023	0.663233	-2.50324	0.0123061	0.0536216	TRINITY_DN29267_c0_g2_i1	PT314_ARATH	16.301	-4.50914	1.42306	-3.16863	0.00153158	0.013593		TRINITY_DN33859_c0_g1_i5	MIK1_ARATH	9.29946	5.52775	2.00337	2.75923	0.00579377	0.0840306
TRINITY_DN28051_c0_g2_i1	DUS3L_ARATH	60.1853	3.70203	0.804179	4.60349	4.15462e-06	0.000165629	TRINITY_DN29278_c0_g1_i1	AFP3_ARATH	213.563	-1.42746	0.552679	-2.58281	0.00980006	0.0565895		TRINITY_DN33865_c0_g1_i5	EDL2_ARATH	12.137	4.99868	1.47785	3.3824	0.000718552	0.0257031
TRINITY_DN28054_c0_g2_i1	SHH1_ARATH	11.9855	3.95632	1.83578	2.15511	0.0311531	0.0987485	TRINITY_DN29284_c0_g1_i5	ARP9_ORYSI	29.9009	3.54586	0.852265	4.16051	3.17535e-05	0.000645353		TRINITY_DN33866_c0_g1_i6	SCL14_ARATH	35.0541	-4.52384	1.57543	-2.8715	0.00408533	0.0708569
TRINITY_DN28056_c0_g1_i1	SNAK2_SOLTU	7129.34	-1.39019	0.523167	-2.65727	0.00787771	0.0393239	TRINITY_DN29305_c0_g1_i1	EBF1_ARATH	99.6585	2.00927	0.52484	3.82835	0.000129007	0.00181698		TRINITY_DN33874_c1_g1_i1	SAP5_ARATH	65.1926	-3.62773	1.07719	-3.36777	0.00075779	0.0266931
TRINITY_DN28062_c0_g1_i1	CLPB3_ARATH	5956.56	-7.56866	1.99433	-3.79508	0.000147594	0.00197878	TRINITY_DN29319_c0_g1_i1	ERL1_ARATH	7.08783	4.96461	1.40099	3.54365	0.000394635	0.0044555		TRINITY_DN33883_c0_g1_i2	Y3725_ARATH	19.1663	-5.31647	1.34828	-3.94315	8.04175e-05	0.0060064
TRINITY_DN28062_c0_g2_i1	SUV3L_ARATH	1388.16	-8.49605	1.82815	-4.64736	3.36218e-06	0.000144607	TRINITY_DN29321_c0_g1_i1	CX6BL_ARATH	188.652	-1.28283	0.520553	-2.46435	0.0137262	0.0721749		TRINITY_DN33885_c1_g2_i4	CML4_ARATH	23.2677	-4.56446	1.39548	-3.27089	0.00107211	0.0334926
TRINITY_DN28062_c0_g3_i1	CLPB3_ARATH	6548.81	-7.94577	1.98522	-4.00246	6.26864e-05	0.00108722	TRINITY_DN29331_c0_g1_i1	DEAHC_ARATH	19.6235	-7.864	2.02162	-3.88996	0.000100261	0.00150307		TRINITY_DN33888_c0_g3_i6	SOBRL_ARATH	16.9159	-4.76325	1.54038	-3.09227	0.00198634	0.0498525
TRINITY_DN28062_c0_g3_i2	CLPB3_ARATH	10.1396	-6.03846	2.4387	-2.4761	0.0132827	0.0563818	TRINITY_DN29340_c0_g1_i1	P24D4_ARATH	25.959	-3.78573	1.50127	-2.52168	0.0116796	0.0643814		TRINITY_DN33893_c0_g1_i10	XYLL2_ARATH	11.5424	5.67888	1.89853	2.9912	0.00277881	0.0588265
TRINITY_DN28062_c1_g1_i1	DAPF_ARATH	918.512	-8.1328	1.82732	-4.45068	8.56002e-06	0.000275647	TRINITY_DN29347_c0_g1_i2	EBM_LILLO	9.43561	5.36795	1.73869	3.08735	0.00201952	0.0169982		TRINITY_DN33894_c0_g4_i3	VPS45_ARATH	17.6246	-4.07936	1.15024	-3.54654	0.000390331	0.017431
TRINITY_DN28062_c2_g1_i1	NAGK_ARATH	1487.67	-8.32601	1.84506	-4.51259	6.40397e-06	0.000224568	TRINITY_DN29348_c0_g1_i2	MDA2_ARATH	63.4524	1.78401	0.6997	2.54968	0.0107821	0.0606715		TRINITY_DN33899_c0_g1_i1	PUB4_ARATH	66.1422	-2.52957	0.742272	-3.40787	0.000654724	0.0239448
TRINITY_DN28069_c0_g1_i1	RGA4_SOLBU	4.29342	3.77475	1.67485	2.25378	0.0242102	0.0835605	TRINITY_DN29353_c0_g2_i3	IF5A5_SOLTU	240.55	-5.22185	1.70203	-3.068	0.00215493	0.017892		TRINITY_DN33905_c0_g1_i1	BH047_ARATH	25.2877	-4.73351	1.56609	-3.02251	0.00250691	0.0555887
TRINITY_DN28082_c0_g1_i1	C04C1_PINTA	7.95083	-6.65682	2.25353	-2.95395	0.00313732	0.0201666	TRINITY_DN29378_c0_g1_i1	ENL2_ARATH	186.552	-4.69931	1.32465	-3.54758	0.000388791	0.00439861		TRINITY_DN33906_c0_g1_i1	PESC_CHLRE	17.3358	5.10024	1.75437	2.90717	0.00364718	0.0669512
TRINITY_DN28086_c0_g1_i4	CP19D_ARATH	12.773	-4.76701	2.14192	-2.22558	0.0260423	0.087711	TRINITY_DN29383_c0_g1_i1	ETHE1_ARATH	3903.82	-7.60489	1.8202	-4.17805	2.94015e-05	0.000608687		TRINITY_DN33921_c0_g1_i2	GAUT9_ARATH	37.3977	-2.32623	0.824111	-2.82272	0.00476181	0.0757746
TRINITY_DN28093_c0_g1_i1	NHL3_ARATH	5.66338	-2.56758	1.07599	-2.38625	0.0170211	0.0665221	TRINITY_DN29385_c0_g2_i1	IAMT1_ARATH	9.14982	-2.40056	1.03458	-2.32033	0.0203229	0.0951072		TRINITY_DN33943_c0_g1_i1	SYYC1_ARATH	93.6102	1.69727	0.424619	3.99716	6.41064e-05	0.00523009
TRINITY_DN28094_c0_g3_i1	SUMO2_ARATH	13.691	3.8082	1.44384	2.63754	0.00835087	0.0409226	TRINITY_DN29390_c0_g1_i3	TRXB2_ARATH	7.10706	4.57303	1.2553	3.64298	0.000269498	0.00324936		TRINITY_DN33945_c3_g2_i2	AHL10_ARATH	62.1312	-2.07012	0.749454	-2.76217	0.00574179	0.0836705
TRINITY_DN28099_c0_g2_i1	GG2_ARATH	378.309	-1.82955	0.675742	-2.70747	0.00677987	0.0355337	TRINITY_DN29394_c0_g1_i2	HMGYA_MAIZE	96.5991	0.876901	0.378104	2.31921	0.0203839	0.0952901		TRINITY_DN33969_c0_g1_i2	CLPB3_ORYSJ	44.9617	-5.0168	1.75152	-2.86426	0.00417988	0.071503
TRINITY_DN28099_c0_g2_i3	GG2_ARATH	41.2458	-1.55539	0.516024	-3.01417	0.00257679	0.0173323	TRINITY_DN29405_c0_g1_i1	R13A3_ARATH	19.791	-5.03946	0.931874	-5.40788	6.37769e-08	7.30221e-06		TRINITY_DN33975_c0_g2_i1	M3KE1_ARATH	39.3448	-5.0788	1.83882	-2.76198	0.00574512	0.0836705
TRINITY_DN28130_c0_g1_i1	Y2734_ARATH	61.4353	-2.30808	0.375372	-6.14878	7.80795e-10	2.35469e-07	TRINITY_DN29410_c0_g2_i1	RSH3L_ARATH	9.69608	4.64483	1.35836	3.41943	0.000627523	0.00653399		TRINITY_DN33979_c0_g1_i1	RBS_MANES	239.627	-3.093	0.686246	-4.50713	6.57115e-06	0.00101881
TRINITY_DN28131_c0_g2_i1	USPL1_ARATH	22.1331	-3.16609	0.966472	-3.27592	0.00105318	0.00862529	TRINITY_DN29410_c1_g1_i1	RSH3L_ARATH	9.79121	2.08127	0.86021	2.41949	0.0155423	0.0786766		TRINITY_DN33983_c0_g4_i3	PGL1B_ARATH	8.32223	5.29502	1.41114	3.75229	0.000175226	0.0102961
TRINITY_DN28133_c0_g1_i1	UBCP_ARATH	66.6749	2.42849	0.925642	2.62357	0.00870128	0.042045	TRINITY_DN29420_c0_g1_i2	PRRP2_ARATH	36.283	1.68417	0.667042	2.52483	0.0115755	0.0639372		TRINITY_DN33992_c0_g1_i7	ICML2_ARATH	179.865	-1.3305	0.394108	-3.37598	0.000735538	0.0261699
TRINITY_DN28136_c0_g1_i3	MIP1_ARATH	15.7601	4.70718	1.95713	2.40514	0.0161662	0.0642127	TRINITY_DN29453_c0_g1_i4	RD23C_ARATH	4.85497	4.67262	1.60498	2.91132	0.00359911	0.0266978		TRINITY_DN34021_c0_g1_i4	DTC_ARATH	32.2318	5.15558	1.07241	4.80747	1.52851e-06	0.000344924
TRINITY_DN28141_c0_g1_i2	RH29_ARATH	33.0962	6.10638	1.92911	3.16539	0.00154876	0.0117285	TRINITY_DN29455_c0_g1_i1	GMPP2_ORYSJ	4285.67	-7.86388	1.81933	-4.32241	1.54331e-05	0.000388066		TRINITY_DN34023_c0_g4_i1	CX32_ARATH	7.70243	5.04327	1.2662	3.98299	6.8054e-05	0.0054474
TRINITY_DN28148_c0_g1_i1	RR1_SPIOL	3741.88	-7.9304	1.94546	-4.07636	4.57464e-05	0.00088303	TRINITY_DN29455_c0_g2_i1	SRS2L_ARATH	3869.09	-7.88208	1.8099	-4.35497	1.33082e-05	0.000346186		TRINITY_DN34028_c0_g1_i1	Y5133_ARATH	19.8044	-2.71274	0.98624	-2.75059	0.00594873	0.085248
TRINITY_DN28150_c0_g2_i1	SBIR1_ARATH	7.55097	4.37004	1.42105	3.07523	0.0021034	0.0148741	TRINITY_DN29455_c1_g1_i1	SAHH_TOBAC	685.184	-8.66297	1.62002	-5.34746	8.91981e-08	9.31023e-06		TRINITY_DN34029_c3_g1_i1	ACFR2_ARATH	8.73353	-4.23434	1.53634	-2.75613	0.00584899	0.0844005
TRINITY_DN28159_c0_g1_i3	CSCLE_ARATH	9.16529	4.87996	1.72674	2.82612	0.00471158	0.0274362	TRINITY_DN29455_c2_g1_i1	ASPG3_ARATH	1211.28	-8.31003	1.68476	-4.93247	8.11967e-07	4.60442e-05		TRINITY_DN34034_c1_g1_i13	GTE6_ARATH	70.9069	1.30798	0.409082	3.19734	0.001387	0.039503
TRINITY_DN28163_c0_g1_i1	CISY2_ARATH	11666.7	-7.45883	2.03747	-3.66084	0.00025139	0.00286525	TRINITY_DN29477_c0_g1_i1	PDI21_ARATH	10.1923	5.49261	1.71616	3.20053	0.00137176	0.0124021		TRINITY_DN34039_c0_g2_i7	OE64M_ARATH	8.0768	4.42935	1.54155	2.87331	0.00406193	0.0707137
TRINITY_DN28165_c0_g1_i1	RMR1_ARATH	6.09962	4.37955	1.71076	2.55999	0.0104674	0.0478264	TRINITY_DN29477_c0_g1_i5	PDI21_ARATH	11.1256	-5.56647	2.17638	-2.55768	0.0105374	0.0597316		TRINITY_DN34043_c1_g2_i5	SYFM_ARATH	135.53	-4.71721	0.814405	-5.79222	6.94626e-09	6.40626e-06
TRINITY_DN28165_c0_g1_i2	RMR1_ARATH	10.3902	-4.29967	1.9146	-2.24573	0.0247214	0.0847884	TRINITY_DN29477_c0_g1_i6	PDI21_ARATH	3.85583	4.30529	1.68781	2.55081	0.0107473	0.0605415		TRINITY_DN34050_c0_g1_i1	PPA2_ARATH	12.5785	-4.47906	1.67322	-2.67692	0.00743035	0.0951504
TRINITY_DN28175_c0_g1_i1	GDL10_ARATH	23.9912	-2.79307	0.937176	-2.98031	0.00287958	0.0189173	TRINITY_DN29481_c0_g2_i1	PLY4_AMBAR	4.64494	-3.81448	1.43498	-2.6582	0.00785587	0.0481549		TRINITY_DN34056_c0_g1_i6	NFD6_ARATH	12.3206	-3.09696	1.05798	-2.92723	0.00342001	0.0650048
TRINITY_DN28180_c1_g2_i2	SNX2A_ARATH	78.2569	-1.6061	0.579654	-2.77079	0.00559199	0.0310742	TRINITY_DN29485_c0_g1_i2	T112A_ARATH	178.182	0.950204	0.310758	3.0577	0.00223045	0.0183665		TRINITY_DN34061_c0_g1_i4	Y5285_ARATH	23.6841	-5.86186	1.49719	-3.91525	9.03118e-05	0.00646111
TRINITY_DN28182_c0_g1_i1	NU1C_TOBAC	22.5759	-6.02009	0.844949	-7.1248	1.04236e-12	7.78751e-10	TRINITY_DN29488_c0_g1_i1	NRL4B_TOBAC	20.8547	2.66678	0.819708	3.25333	0.00114062	0.0106627		TRINITY_DN34063_c1_g2_i5	SUGP1_ARATH	69.0271	-4.74844	1.55083	-3.06188	0.00219953	0.0529202
TRINITY_DN28185_c0_g1_i1	FEI1_ARATH	21.342	1.88885	0.760368	2.48412	0.0129872	0.0555133	TRINITY_DN29534_c0_g1_i2	DLD_ARATH	5820.01	-8.07749	1.82596	-4.42368	9.70317e-06	0.000275907		TRINITY_DN34065_c0_g2_i1	DNLI4_ARATH	119.326	3.81428	1.15786	3.29423	0.000986902	0.0319119
TRINITY_DN28207_c0_g1_i2	RK9_WHEAT	61.2422	6.50353	1.30074	4.99987	5.73682e-07	4.26254e-05	TRINITY_DN29543_c0_g1_i1	PPR78_ARATH	2.93575	3.97085	1.67028	2.37737	0.0174368	0.0853701		TRINITY_DN34065_c0_g3_i10	DNLI4_ARATH	31.2767	5.71659	2.05656	2.77969	0.00544107	0.0813362
TRINITY_DN28208_c0_g1_i1	PAC_ARATH	25.9787	1.69526	0.780254	2.17271	0.0298025	0.0959625	TRINITY_DN29545_c0_g5_i1	RPOC1_ATRBE	7.97993	-3.0952	1.03004	-3.00492	0.00265652	0.0210933		TRINITY_DN34068_c0_g1_i4	RVE8_ARATH	27.006	-4.82475	1.3521	-3.56833	0.000359268	0.0164446
TRINITY_DN28230_c1_g2_i1	ATL8_ARATH	419.398	1.37174	0.523935	2.61814	0.00884094	0.0425114	TRINITY_DN29546_c0_g1_i3	PAP_CITUN	9.42331	5.66907	1.46071	3.88103	0.000104014	0.00154085		TRINITY_DN34078_c0_g1_i4	LRP1B_ARATH	15.6993	-4.88586	1.45177	-3.36546	0.000764169	0.0267709
TRINITY_DN28253_c0_g1_i1	GSTT1_ARATH	35.6319	-5.10806	1.55732	-3.28003	0.00103795	0.00851965	TRINITY_DN29549_c0_g2_i1	PSKR2_ARATH	4.43171	4.44744	1.72156	2.58339	0.00978359	0.0565241		TRINITY_DN34082_c1_g1_i5	FREE1_ARATH	93.1061	-1.78924	0.558682	-3.20261	0.00136188	0.0390382
TRINITY_DN28253_c0_g1_i2	GSTT1_ARATH	6.29705	4.05426	1.77122	2.28897	0.0220812	0.0787684	TRINITY_DN29585_c0_g3_i5	ECH2M_ARATH	3.27306	4.14203	1.63164	2.53856	0.0111309	0.0621101		TRINITY_DN34083_c0_g1_i3	FBL3_ARATH	13.6525	-3.30641	1.0595	-3.12071	0.00180414	0.0471879
TRINITY_DN28265_c0_g1_i2	Y1280_ARATH	5.68993	4.34023	1.65284	2.62592	0.00864143	0.0418421	TRINITY_DN29590_c0_g1_i1	TBCE_ARATH	20.2885	4.66607	1.30308	3.58079	0.000342555	0.00397677		TRINITY_DN34086_c1_g3_i2	CSN2_ARATH	19.8385	1.98388	0.687477	2.88574	0.00390497	0.0691944
TRINITY_DN28266_c0_g1_i1	SHH1_ARATH	39.923	1.91568	0.641835	2.98468	0.00283871	0.0187015	TRINITY_DN29591_c0_g1_i2	THD1_ARATH	11409.4	-7.22162	1.91656	-3.76802	0.00016455	0.00218299		TRINITY_DN34088_c0_g1_i9	PR40A_ARATH	47.983	3.6484	1.19174	3.06142	0.00220293	0.0529202
TRINITY_DN28273_c0_g1_i2	RDR5_ARATH	6.89461	3.9884	1.42957	2.78993	0.00527192	0.0297404	TRINITY_DN29603_c0_g1_i1	CSLE6_ORYSJ	4.66755	4.51674	1.71731	2.63014	0.0085351	0.0510019		TRINITY_DN34111_c2_g2_i2	RK17_TOBAC	20.32	-3.75141	1.14876	-3.26562	0.00109225	0.0336757
TRINITY_DN28281_c0_g1_i1	PPAN_ARATH	51.1662	-4.61061	1.03254	-4.46531	7.99528e-06	0.000261417	TRINITY_DN29613_c0_g1_i3	ARR5_ARATH	16.31	2.80583	1.0722	2.6169	0.00887334	0.0524445		TRINITY_DN34116_c0_g2_i1	Y6344_ARATH	219.838	2.12214	0.603958	3.51372	0.000441879	0.0188975
TRINITY_DN28281_c0_g1_i3	PPAN_ARATH	36.2384	5.39039	1.99693	2.69934	0.00694778	0.036133	TRINITY_DN29621_c0_g1_i1	BOLA1_ARATH	2947.71	-8.03044	1.7745	-4.52547	6.02603e-06	0.000191492		TRINITY_DN34119_c0_g1_i1	DAW1_CHLRE	144.261	9.35871	1.67975	5.57151	2.52546e-08	1.72807e-05
TRINITY_DN28291_c0_g1_i1	TIL_ARATH	8004.69	-7.5129	2.01269	-3.73278	0.000189382	0.00234296	TRINITY_DN29624_c0_g2_i1	MTPC2_ARATH	2.6096	-5.89493	1.96132	-3.00559	0.0026507	0.0210526		TRINITY_DN34119_c0_g1_i4	DAW1_CHLRE	124.266	-2.0385	0.666953	-3.05643	0.00223989	0.0532122
TRINITY_DN28299_c0_g2_i1	ATP6_MARPO	7.57155	-6.42908	2.00018	-3.21425	0.00130788	0.0102901	TRINITY_DN29632_c0_g1_i1	ACBP_RICCO	81.4937	-1.95824	0.77999	-2.51059	0.0120528	0.0657714		TRINITY_DN34149_c0_g1_i4	UTP11_ORYSJ	99.1724	1.24375	0.425365	2.92396	0.0034561	0.0652812
TRINITY_DN28300_c0_g1_i1	DBR_TOBAC	28.6199	4.70396	1.33151	3.53281	0.000411174	0.00413659	TRINITY_DN29633_c0_g1_i2	CDC25_ARATH	129.795	-1.20892	0.432681	-2.79402	0.00520576	0.0354834		TRINITY_DN34149_c0_g1_i5	UTP11_ORYSJ	15.9016	-4.80723	1.56795	-3.06593	0.00216993	0.0527142
TRINITY_DN28305_c0_g1_i2	SODCP_PEA	156.212	0.942231	0.413588	2.27819	0.0227155	0.0803046	TRINITY_DN29667_c0_g1_i1	ERF16_ARATH	541.579	1.09059	0.397525	2.74346	0.00607954	0.0397517		TRINITY_DN34149_c0_g1_i8	UTP11_ORYSJ	16.806	-5.26125	1.7641	-2.9824	0.00285999	0.0593021
TRINITY_DN28305_c0_g3_i1	SODCP_POPTM	61.8811	-9.77068	1.8917	-5.16503	2.40404e-07	2.40723e-05	TRINITY_DN29683_c0_g1_i1	NUCL2_ORYSJ	32.5348	-3.78454	1.33664	-2.83138	0.00463472	0.0325144		TRINITY_DN34150_c0_g3_i1	AAE5_ARATH	16.3574	-4.9586	1.39364	-3.55801	0.00037367	0.0168645
TRINITY_DN28323_c0_g1_i1	PTI1_SOLLC	33.5663	4.93994	1.40547	3.51479	0.000440101	0.00433239	TRINITY_DN29697_c0_g1_i4	RNP1_ARATH	14.7334	6.11263	1.59078	3.84253	0.000121774	0.00174117		TRINITY_DN34151_c1_g1_i1	Y4554_ARATH	59.0675	-2.16082	0.704081	-3.069	0.0021478	0.0523668
TRINITY_DN28323_c0_g1_i3	PTI1_SOLLC	14.3228	-4.303	1.66457	-2.58504	0.00973665	0.0455705	TRINITY_DN29700_c0_g1_i2	HSP7R_ARATH	17.6868	3.1311	0.870138	3.5984	0.000320183	0.00375336		TRINITY_DN34153_c0_g1_i4	PUR7_ARATH	15.4646	-3.75495	1.37088	-2.73909	0.00616104	0.0866057
TRINITY_DN28327_c0_g1_i1	SDG40_ARATH	4.9681	4.02535	1.81473	2.21815	0.0265445	0.0887315	TRINITY_DN29704_c1_g1_i1	M860_ARATH	1257.07	-5.95615	1.83843	-3.2398	0.00119615	0.0110906		TRINITY_DN34176_c1_g1_i2	RL18A_ORYSJ	18.7372	-5.83696	1.56077	-3.73979	0.000184177	0.0105874
TRINITY_DN28333_c0_g2_i1	UVR8_ARATH	13.2497	4.54359	1.42154	3.19624	0.00139233	0.010781	TRINITY_DN29713_c0_g1_i2	XTH23_ARATH	198.352	-1.44271	0.596932	-2.41687	0.0156545	0.0790944		TRINITY_DN34186_c0_g1_i2	FUCO2_ARATH	19.8382	5.38263	1.23718	4.35074	1.35681e-05	0.00170299
TRINITY_DN28336_c0_g1_i1	PSAL_ARATH	32.0731	-5.13265	1.36066	-3.77216	0.000161839	0.00209948	TRINITY_DN29717_c0_g1_i1	FB270_ARATH	17.7573	1.70451	0.72081	2.36471	0.0180442	0.0874887		TRINITY_DN34188_c0_g2_i4	LET12_SOLLC	243.028	-1.43994	0.403571	-3.568	0.000359716	0.0164446
TRINITY_DN28349_c0_g1_i2	CERK1_ARATH	4.08605	3.71801	1.58165	2.35072	0.0187373	0.0710309	TRINITY_DN29727_c1_g1_i1	RMA1_CAPAN	33.602	-6.12728	1.73162	-3.53846	0.000402465	0.00452517		TRINITY_DN34200_c0_g2_i2	POP5_ARATH	8.59612	4.76462	1.79365	2.65638	0.00789855	0.0980983
TRINITY_DN28350_c0_g1_i1	RIE1_ARATH	25.755	5.54394	1.84654	3.00234	0.00267912	0.0178659	TRINITY_DN29727_c1_g1_i2	RMA1_CAPAN	51.3347	7.22581	1.22253	5.91055	3.40966e-09	8.24863e-07		TRINITY_DN34208_c1_g1_i1	Y4370_ARATH	24.0448	-5.22672	1.37959	-3.7886	0.000151498	0.00938898
TRINITY_DN28350_c0_g1_i2	RIE1_ARATH	18.7571	-1.70952	0.734845	-2.32637	0.0199989	0.0739757	TRINITY_DN29747_c0_g1_i2	MSRB1_ARATH	10.2205	-6.05048	1.53737	-3.93561	8.29871e-05	0.00130886		TRINITY_DN34224_c0_g1_i1	HACL_ARATH	28.2503	-2.77	0.971668	-2.85077	0.00436142	0.0729608
TRINITY_DN28354_c0_g1_i1	CSPLC_VITVI	5.19349	4.01833	1.42737	2.8152	0.00487462	0.02808	TRINITY_DN29755_c0_g1_i2	ROC5_NICSY	24.2704	-8.72402	1.81372	-4.81001	1.50924e-06	7.11857e-05		TRINITY_DN34224_c0_g1_i2	HACL_ARATH	73.8442	-1.73664	0.525755	-3.30314	0.000956096	0.0314447
TRINITY_DN28365_c0_g1_i3	6PGL4_ORYSI	4.15701	3.31258	1.50523	2.20072	0.0277558	0.0914654	TRINITY_DN29756_c0_g1_i4	ETFA_ARATH	19.2906	-2.31845	0.820142	-2.82689	0.0047002	0.0328357		TRINITY_DN34229_c0_g1_i3	RHC1A_ARATH	31.2142	-6.10825	1.34099	-4.55503	5.23793e-06	0.000868023
TRINITY_DN28374_c0_g1_i2	RING1_GOSHI	30.3877	4.79941	1.85042	2.59369	0.0094952	0.0446769	TRINITY_DN29764_c0_g1_i1	E134_MAIZE	651.489	-1.23389	0.46268	-2.66683	0.00765703	0.0472528		TRINITY_DN34239_c1_g1_i4	RH5_ORYSJ	18.3193	-4.44014	1.52573	-2.91018	0.00361224	0.0667446
TRINITY_DN28378_c0_g1_i2	CYP23_ARATH	16.3383	-8.10555	1.75779	-4.61121	4.00324e-06	0.000161308	TRINITY_DN29777_c0_g2_i1	FBL10_ARATH	7.65024	2.17339	0.823069	2.64059	0.00827612	0.0498929		TRINITY_DN34242_c0_g4_i4	PRT1_ARATH	30.2133	-5.33317	1.77414	-3.00607	0.0026465	0.0573466
TRINITY_DN28378_c0_g1_i4	CYP23_ARATH	4.53041	4.00279	1.70638	2.34578	0.0189874	0.0717244	TRINITY_DN29779_c0_g2_i4	FBW2_ARATH	10.9549	2.39752	0.867521	2.76364	0.00571598	0.0380195		TRINITY_DN34244_c0_g1_i7	OCT1_ARATH	12.5843	-4.3867	1.64613	-2.66486	0.0077021	0.0968446
TRINITY_DN28410_c0_g2_i1	PSBA_SOLTU	31.2822	-4.74661	0.664144	-7.14696	8.87225e-13	7.33649e-10	TRINITY_DN29781_c0_g1_i1	DNAJ6_ARATH	676.567	1.17146	0.477054	2.45561	0.0140647	0.0734273		TRINITY_DN34247_c0_g1_i1	GOLS2_SOLLC	207.336	-7.11319	1.49214	-4.7671	1.86898e-06	0.000408709
TRINITY_DN28412_c0_g1_i1	PPR1_ARATH	8.95603	4.79564	1.77474	2.70216	0.006889	0.0359147	TRINITY_DN29783_c1_g1_i1	ZOG_PHALU	58.9904	-2.99727	0.962829	-3.11298	0.00185207	0.0158512		TRINITY_DN34248_c0_g3_i8	RNS2_ARATH	13.8174	-4.80206	1.59153	-3.01727	0.00255063	0.0561826
TRINITY_DN28412_c0_g1_i2	PPR1_ARATH	8.45035	-5.91625	2.4405	-2.4242	0.0153422	0.0621886	TRINITY_DN29805_c0_g1_i1	THIK1_ARATH	2410.17	-8.13678	1.73573	-4.6878	2.76156e-06	0.000111796		TRINITY_DN34254_c0_g1_i1	PME34_ARATH	54.3704	-3.4198	0.974437	-3.50952	0.000448919	0.0190384
TRINITY_DN28416_c0_g1_i3	ISAM1_ARATH	344.452	-2.40262	0.543229	-4.42284	9.741e-06	0.000302668	TRINITY_DN29805_c1_g1_i1	MBCD_SOLTU	15359.7	-7.13012	1.93584	-3.68321	0.000230314	0.00286918		TRINITY_DN34258_c0_g1_i6	SEM11_ARATH	35.4979	4.40451	1.34696	3.26996	0.00107563	0.0335305
TRINITY_DN28421_c0_g1_i1	BH047_ARATH	6.45811	-2.27101	0.856604	-2.65118	0.00802104	0.0398395	TRINITY_DN29805_c1_g2_i1	4CLL9_ORYSJ	3669.34	-7.98264	1.78854	-4.46321	8.07391e-06	0.000239093		TRINITY_DN34259_c0_g1_i1	TET19_ARATH	48.3377	-4.96423	1.50871	-3.29038	0.00100052	0.032168
TRINITY_DN28423_c2_g1_i2	PGLR_VITVI	36.1799	5.72338	1.33431	4.2894	1.79154e-05	0.000458326	TRINITY_DN29805_c1_g2_i3	4CLL9_ORYSJ	6047.78	-7.67462	1.85128	-4.14557	3.38962e-05	0.000672945		TRINITY_DN34263_c0_g1_i1	ASD1_ARATH	30.5147	-4.27594	1.5627	-2.73626	0.00621416	0.0869044
TRINITY_DN28429_c0_g3_i1	CPSF3_ARATH	599.729	-8.53769	1.74915	-4.88105	1.05525e-06	6.6956e-05	TRINITY_DN29805_c1_g3_i1	FABG5_BRANA	218.421	-8.54244	1.50606	-5.67203	1.41117e-08	2.6131e-06		TRINITY_DN34264_c2_g1_i5	RVE6_ARATH	36.1632	-5.06866	1.61356	-3.14129	0.00168206	0.0452528
TRINITY_DN28438_c0_g1_i1	PHYK1_SOYBN	56.8871	1.97482	0.740051	2.66849	0.00761922	0.038364	TRINITY_DN29811_c0_g2_i1	CCR4E_ARATH	4.24242	-4.31574	1.73219	-2.4915	0.0127205	0.0685081		TRINITY_DN34267_c0_g1_i4	NFD6_ARATH	9.56295	-4.80871	1.39568	-3.44543	0.000570151	0.0219465
TRINITY_DN28445_c0_g1_i1	DTX24_ARATH	154.473	2.05238	0.822147	2.49636	0.0125474	0.0542854	TRINITY_DN29818_c0_g1_i2	NDK2_TOBAC	38.7213	-3.25478	0.993463	-3.27619	0.00105217	0.0100073		TRINITY_DN34275_c0_g1_i10	VTI13_ARATH	10.4733	-4.18649	1.45937	-2.86869	0.00412181	0.0709674
TRINITY_DN28461_c0_g1_i12	ATI2_ARATH	8.88973	4.78241	1.77925	2.68788	0.00719081	0.03693	TRINITY_DN29821_c0_g1_i4	PUM4_ARATH	4.33265	3.45532	1.30711	2.64348	0.00820596	0.0496295		TRINITY_DN34285_c0_g1_i2	Y4920_ARATH	51.3179	-2.17891	0.777906	-2.801	0.00509448	0.0781792
TRINITY_DN28461_c0_g1_i6	ATI1_ARATH	19.3571	4.52297	2.0353	2.22226	0.026266	0.088265	TRINITY_DN29823_c0_g1_i5	RS40_ARATH	2.73302	3.93336	1.41319	2.78333	0.00538038	0.0363025		TRINITY_DN34287_c1_g1_i1	PSA2A_ARATH	15.3798	5.57025	2.0306	2.74316	0.00608507	0.0859364
TRINITY_DN28461_c0_g1_i9	ATI2_ARATH	20.0597	4.10706	1.55622	2.63913	0.00831196	0.0407865	TRINITY_DN29823_c0_g1_i6	RS40_ARATH	9.0211	5.34979	1.70824	3.13176	0.00173763	0.0150478		TRINITY_DN34288_c2_g1_i2	Y3078_ARATH	41.0266	1.94219	0.712908	2.72432	0.00644343	0.0886236
TRINITY_DN28465_c0_g3_i1	LAML_ARATH	8.22875	3.87987	1.37251	2.82684	0.00470101	0.0274064	TRINITY_DN29825_c0_g1_i1	LGUL_BRAOG	239.641	-5.35051	1.40245	-3.81511	0.000136124	0.00189049		TRINITY_DN34289_c0_g2_i6	RFC4_ORYSJ	13.6244	2.99606	1.06533	2.81233	0.00491837	0.0769952
TRINITY_DN28467_c0_g1_i1	QCR6_SOLTU	29.1627	4.56663	1.34463	3.3962	0.000683284	0.00608805	TRINITY_DN29829_c0_g1_i1	GRP2_SINAL	112.788	1.6156	0.369051	4.37771	1.1993e-05	0.000320801		TRINITY_DN34296_c0_g1_i2	FLU_ARATH	18.9893	-4.80521	1.39867	-3.43556	0.000591338	0.0224494
TRINITY_DN28467_c0_g2_i3	QCR6_SOLTU	190.612	-1.6737	0.746279	-2.24272	0.0249147	0.085151	TRINITY_DN29829_c0_g1_i2	GRP1_SINAL	42.8223	3.22652	1.26157	2.55755	0.0105412	0.0597424		TRINITY_DN34311_c0_g1_i13	BAG4_ARATH	38.4201	5.83621	1.82995	3.18927	0.00142632	0.0402815
TRINITY_DN28468_c0_g2_i1	SFR2_ORYSJ	13.7485	4.28263	1.7235	2.48484	0.0129608	0.0554245	TRINITY_DN29830_c0_g2_i1	VA722_ARATH	28.7812	-3.86615	0.956929	-4.04016	5.34144e-05	0.000947908		TRINITY_DN34318_c0_g1_i11	MRS2I_ORYSI	43.046	-4.87407	1.41753	-3.43843	0.000585104	0.0223626
TRINITY_DN28469_c0_g1_i1	KPK2_ARATH	13.4769	5.47597	1.62689	3.36591	0.000762925	0.00662522	TRINITY_DN29835_c0_g1_i1	AB25B_ORYSJ	9136.38	-7.29116	1.89676	-3.84402	0.000121035	0.00173474		TRINITY_DN34336_c0_g2_i4	ATG8I_ARATH	40.3574	-6.12463	1.29656	-4.72374	2.31548e-06	0.000475865
TRINITY_DN28482_c0_g1_i1	SUI11_ARATH	10.755	-6.05037	2.43853	-2.48115	0.0130958	0.0558286	TRINITY_DN29839_c0_g2_i2	P2C49_ARATH	77.6578	0.989596	0.387138	2.55619	0.0105826	0.0598865		TRINITY_DN34361_c0_g1_i1	SDN1_ARATH	6.96128	4.86548	1.56271	3.11349	0.00184888	0.0476569
TRINITY_DN28483_c0_g1_i2	TOC64_PEA	73.0326	-2.70526	1.25676	-2.15256	0.0313533	0.0991624	TRINITY_DN29839_c0_g2_i3	P2C49_ARATH	3.08997	3.98736	1.7285	2.30683	0.0210643	0.0974384		TRINITY_DN34366_c4_g2_i1	RL44_GOSHI	64.941	2.1379	0.709476	3.01335	0.00258385	0.056679
TRINITY_DN28494_c0_g1_i1	FB84_ARATH	61.569	-1.35023	0.560882	-2.40733	0.0160695	0.0639645	TRINITY_DN29851_c0_g1_i1	DNAT1_ARATH	2.94293	3.98289	1.65959	2.39993	0.0163983	0.0817407		TRINITY_DN34368_c1_g1_i2	PAE8_ARATH	9.76216	4.42856	1.62724	2.72151	0.00649846	0.0889899
TRINITY_DN28496_c0_g1_i1	RALF_TOBAC	20.3092	-1.94997	0.640946	-3.04233	0.00234758	0.0161547	TRINITY_DN29856_c0_g1_i2	CX6B2_ARATH	9.16754	-2.87535	1.08545	-2.64898	0.00807346	0.0490938		TRINITY_DN34369_c1_g1_i4	C3H43_ARATH	88.1842	-5.95275	1.75411	-3.3936	0.000689813	0.0248849
TRINITY_DN28496_c0_g2_i1	RALF_TOBAC	8.07649	-2.87888	0.933109	-3.08526	0.00203376	0.0145097	TRINITY_DN29859_c0_g1_i1	WDL7_ARATH	4.77173	4.51973	1.74036	2.597	0.00940406	0.0547879		TRINITY_DN34426_c0_g1_i1	BPG2_ARATH	14.5265	-4.10965	1.42275	-2.88852	0.0038706	0.0689943
TRINITY_DN28503_c0_g1_i2	P4H7_ARATH	19.7942	2.33157	0.909527	2.5635	0.0103624	0.0475187	TRINITY_DN29859_c0_g1_i3	WDL7_ARATH	148.848	1.86529	0.774253	2.40915	0.0159898	0.0802917		TRINITY_DN34456_c0_g3_i14	QCR9_SOLTU	21.2976	-5.14471	1.67775	-3.06643	0.00216635	0.0526979
TRINITY_DN28521_c0_g3_i1	BH147_ARATH	5.44482	3.3831	1.47222	2.29796	0.021564	0.0774319	TRINITY_DN29862_c0_g1_i1	FK117_ARATH	11.6392	2.70216	1.09299	2.47226	0.013426	0.0710701		TRINITY_DN34460_c0_g1_i3	DMS3_ARATH	25.4612	-5.277	1.43146	-3.68645	0.000227405	0.0122429
TRINITY_DN28530_c1_g1_i1	AHL1_ARATH	65.4058	-1.57136	0.545298	-2.88165	0.00395602	0.023985	TRINITY_DN29863_c0_g4_i1	AMYA_VIGMU	15.4981	-2.18315	0.504813	-4.32467	1.52759e-05	0.000385406		TRINITY_DN34460_c0_g1_i6	DMS3_ARATH	17.7792	-2.73446	0.902908	-3.0285	0.00245768	0.0554531
TRINITY_DN28540_c0_g2_i1	E1314_ARATH	676.895	-1.03143	0.456819	-2.25785	0.0239551	0.0830378	TRINITY_DN29864_c0_g1_i1	ACBP4_ARATH	20.059	6.57787	1.5344	4.28692	1.81165e-05	0.000435812		TRINITY_DN34461_c2_g1_i3	RL361_ARATH	32.1957	-4.77997	1.75546	-2.72292	0.00647086	0.0887265
TRINITY_DN28540_c0_g2_i2	E1314_ARATH	6.47183	4.36829	1.47518	2.96119	0.00306456	0.019806	TRINITY_DN29867_c1_g1_i3	Y4523_ARATH	16.2492	4.0037	1.31447	3.04587	0.00232005	0.0189246		TRINITY_DN34483_c0_g2_i4	RS4_ORYSJ	11.2239	-4.97701	1.68641	-2.95125	0.00316489	0.0626247
TRINITY_DN28548_c0_g1_i2	PFPB_SOLTU	14.4441	5.20708	1.76922	2.94315	0.00324889	0.0207169	TRINITY_DN29874_c0_g1_i1	PNC1_ARATH	3.24926	4.1097	1.65923	2.47688	0.0132537	0.0704561		TRINITY_DN34494_c0_g1_i1	FBD27_ARATH	22.8073	-5.14388	1.31444	-3.91336	9.10206e-05	0.00647896
TRINITY_DN28550_c0_g1_i1	GSTX6_SOYBN	18.1844	4.55462	1.44981	3.14153	0.00168069	0.0124841	TRINITY_DN29874_c0_g1_i2	PNC1_ARATH	34.8883	-3.80165	1.46426	-2.59629	0.00942354	0.0548571		TRINITY_DN34498_c1_g1_i3	NIP11_ORYSJ	14.3152	-5.13244	1.38836	-3.69676	0.000218372	0.011951
TRINITY_DN28550_c0_g1_i3	GSTX1_SOLTU	8.94996	-2.69033	1.04919	-2.56419	0.0103416	0.0474915	TRINITY_DN29877_c1_g1_i1	FAR1_ARATH	3.05096	3.99534	1.70027	2.34983	0.0187822	0.0900896		TRINITY_DN34499_c0_g1_i1	SNL6_ORYSJ	10.6973	-5.21374	1.74085	-2.99493	0.00274507	0.0582862
TRINITY_DN28558_c0_g1_i1	SMO22_ARATH	15.5006	3.63944	1.40006	2.59948	0.00933641	0.0441894	TRINITY_DN29883_c0_g2_i2	CSP1_ARATH	4.12891	4.44086	1.63118	2.72248	0.00647941	0.0417191		TRINITY_DN34501_c2_g4_i1	TCP20_ARATH	32.4027	-3.65395	0.908952	-4.01995	5.82094e-05	0.00489975
TRINITY_DN28563_c0_g1_i1	ATOX1_ARATH	29.4531	2.67706	0.900736	2.97208	0.00295785	0.019249	TRINITY_DN29885_c1_g1_i3	SC61B_ARATH	55.359	-1.76123	0.72841	-2.41791	0.01561	0.0789396		TRINITY_DN34501_c2_g5_i1	TCP23_ARATH	20.1741	-2.61503	0.89965	-2.90672	0.00365236	0.0669512
TRINITY_DN28564_c0_g1_i1	YCF3_SPIOL	24.7959	-4.76793	0.952209	-5.00723	5.52186e-07	4.17807e-05	TRINITY_DN29885_c1_g2_i3	SC61B_ARATH	361.444	-2.15396	0.533725	-4.03572	5.44349e-05	0.000960552		TRINITY_DN34510_c0_g2_i3	GRP_HORVU	49.8827	-4.19263	0.905481	-4.63028	3.65166e-06	0.000673556
TRINITY_DN28566_c0_g2_i1	PARG1_ARATH	5.43902	4.11698	1.83664	2.24158	0.0249884	0.0853502	TRINITY_DN29889_c0_g1_i3	ICME_ARATH	4.05305	4.46819	1.56956	2.84679	0.0044163	0.0313192		TRINITY_DN34511_c2_g2_i3	D6KL2_ARATH	25.055	6.28622	1.95203	3.22035	0.00128036	0.0374628
TRINITY_DN28568_c0_g1_i1	POLH_ARATH	4.72536	3.63573	1.48027	2.45612	0.0140445	0.0586229	TRINITY_DN29890_c0_g1_i1	DNJ11_ARATH	8.26259	1.92142	0.771132	2.49169	0.0127138	0.0684841		TRINITY_DN34514_c1_g1_i1	RL273_ARATH	484.775	1.18467	0.395235	2.99739	0.00272303	0.0581712
TRINITY_DN28585_c0_g1_i5	ADO1_ARATH	15.383	5.72489	1.55385	3.68433	0.000229303	0.00268891	TRINITY_DN29895_c0_g2_i3	ARP_ARATH	7.35587	4.45589	1.8684	2.38487	0.017085	0.0841845		TRINITY_DN34530_c1_g1_i2	REV1_ARATH	35.0477	2.41347	0.734936	3.28391	0.00102376	0.0324501
TRINITY_DN28586_c0_g1_i1	MPC4_ARATH	72.1014	-1.32722	0.570351	-2.32703	0.0199638	0.0738994	TRINITY_DN29901_c0_g1_i3	Y4372_ARATH	9.48752	3.93509	1.27257	3.09224	0.00198655	0.0167866		TRINITY_DN34531_c0_g4_i1	YSL7_ARATH	23.5429	-4.2071	1.53589	-2.73919	0.00615915	0.0866057
TRINITY_DN28588_c1_g1_i1	BIOB_ARATH	4068.39	-7.74166	1.95389	-3.96218	7.42696e-05	0.00121032	TRINITY_DN29903_c0_g1_i3	CATA2_GOSHI	1623.73	-0.621403	0.243819	-2.54862	0.0108149	0.0607771		TRINITY_DN34543_c2_g1_i3	ARAD1_ARATH	11.9023	-3.95411	1.38702	-2.85079	0.00436112	0.0729608
TRINITY_DN28588_c1_g2_i1	BIOF_ARATH	5180.65	-7.93112	1.96086	-4.04472	5.23859e-05	0.000970976	TRINITY_DN29908_c0_g3_i1	UPL1_ARATH	2.80845	3.22342	1.38453	2.32816	0.0199036	0.0936965		TRINITY_DN34545_c0_g3_i1	4CLL1_ARATH	28.3135	2.82807	0.77636	3.64273	0.000269765	0.0135278
TRINITY_DN28595_c0_g3_i1	DGDG2_LOTJA	11.683	4.48386	1.68562	2.66007	0.00781243	0.0390509	TRINITY_DN29911_c0_g1_i3	UVR8_ARATH	236.974	1.5523	0.3351	4.63235	3.61531e-06	0.00013385		TRINITY_DN34546_c1_g1_i3	DI197_ARATH	15.4996	-4.3664	1.49704	-2.91669	0.00353769	0.0661742
TRINITY_DN28609_c0_g1_i1	M3K1_ARATH	27.3199	6.02314	1.33747	4.50338	6.68803e-06	0.000231052	TRINITY_DN29918_c0_g1_i2	ARAD1_ARATH	2.81894	3.64335	1.57741	2.30971	0.0209043	0.0969671		TRINITY_DN34553_c1_g2_i1	YLS9_ARATH	13.7594	-4.73626	1.38361	-3.42311	0.0006191	0.0229337
TRINITY_DN28609_c0_g1_i2	M3K1_ARATH	12.3182	-2.6341	0.861328	-3.05818	0.00222682	0.015575	TRINITY_DN29919_c0_g1_i2	YAB5_ARATH	84.6957	-2.01249	0.595938	-3.37701	0.000732776	0.00744137		TRINITY_DN34563_c0_g2_i2	PPCK2_ARATH	9.00225	5.43663	1.43737	3.78234	0.000155364	0.00947508
TRINITY_DN28633_c0_g1_i2	SYDM_ARATH	5.01787	4.09535	1.75084	2.33908	0.0193314	0.0724795	TRINITY_DN29930_c1_g1_i3	DAW1_CHLRE	25.2792	5.90464	1.38753	4.25551	2.08569e-05	0.000483512		TRINITY_DN34565_c0_g1_i4	PUR5_ARATH	25.3194	5.4727	1.78588	3.06443	0.00218087	0.0527602
TRINITY_DN28636_c0_g1_i2	OEP16_PEA	351.462	-1.34466	0.492726	-2.72902	0.00635237	0.0338819	TRINITY_DN29938_c0_g1_i2	SRK2A_ARATH	4.63959	4.63905	1.57511	2.94522	0.00322726	0.0245341		TRINITY_DN34572_c0_g1_i8	RS202_ARATH	107.886	-6.44834	1.34872	-4.78107	1.74362e-06	0.000385268
TRINITY_DN28650_c1_g1_i1	P24D3_ARATH	46.949	-2.3647	0.630031	-3.75331	0.000174515	0.00220588	TRINITY_DN29938_c0_g1_i7	SRK2E_ARATH	4.86705	4.7277	1.5436	3.06279	0.00219285	0.0181096		TRINITY_DN34580_c0_g2_i1	VAP13_ARATH	23.3009	-2.87824	1.02555	-2.80654	0.00500773	0.077792
TRINITY_DN28656_c1_g1_i4	SUA_ARATH	7.30176	-3.18068	1.22235	-2.6021	0.00926547	0.0439835	TRINITY_DN29948_c0_g1_i1	TBL2_ARATH	8.4033	3.15847	0.928316	3.40237	0.000668048	0.00688448		TRINITY_DN34592_c0_g2_i5	P2C63_ARATH	27.7369	-4.73153	1.63453	-2.89474	0.00379473	0.068436
TRINITY_DN28665_c1_g1_i1	LSM5_ARATH	116.066	-1.94726	0.808651	-2.40803	0.0160388	0.0639089	TRINITY_DN29957_c0_g1_i1	PPR54_ARATH	8.12534	5.29761	1.44801	3.65856	0.000253641	0.00309549		TRINITY_DN34617_c7_g1_i2	UGT8_CATRO	14.7419	-5.06229	1.521	-3.32826	0.000873911	0.0295182
TRINITY_DN28665_c1_g1_i2	LSM5_ARATH	183.842	-1.63562	0.708207	-2.30953	0.0209144	0.0759053	TRINITY_DN29969_c0_g1_i1	RS5_NICPL	4.74269	-5.48594	2.13214	-2.57298	0.0100828	0.0578659		TRINITY_DN34620_c0_g1_i1	PDI_RICCO	17.8755	5.82798	2.08111	2.80042	0.00510355	0.0781792
TRINITY_DN28679_c0_g2_i1	HS17C_ARATH	619.661	-2.24103	0.831086	-2.69651	0.00700703	0.0363526	TRINITY_DN29970_c1_g1_i1	RAF2B_ARATH	4.96341	4.5973	1.71402	2.68218	0.0073145	0.0457126		TRINITY_DN34625_c0_g1_i3	NLTP2_SOLPN	16.3191	-5.50449	1.51048	-3.64421	0.000268217	0.0135278
TRINITY_DN28679_c0_g3_i1	HS181_ARATH	255.697	3.51445	0.819481	4.28863	1.79781e-05	0.000459014	TRINITY_DN29979_c0_g1_i1	PAP3_BRACM	47.2552	-0.937937	0.361408	-2.59523	0.00945275	0.0549487		TRINITY_DN34633_c0_g2_i2	HFB2B_ARATH	361.943	1.8133	0.434829	4.17015	3.04396e-05	0.00300318
TRINITY_DN28689_c0_g1_i1	CML36_ARATH	170.37	-1.77513	0.647183	-2.74286	0.00609065	0.0329568	TRINITY_DN29985_c0_g1_i1	URH1_ARATH	5.89238	-7.43471	1.5839	-4.69393	2.68009e-06	0.000109236		TRINITY_DN34634_c1_g1_i2	POF21_ARATH	30.5854	-5.66173	1.43114	-3.95609	7.61858e-05	0.0057923
TRINITY_DN28691_c0_g1_i1	RP45C_ARATH	207.448	0.93618	0.389235	2.40518	0.0161645	0.0642127	TRINITY_DN29993_c0_g1_i1	NUG2_ORYSJ	102.381	-2.92822	1.19836	-2.44352	0.0145448	0.075123		TRINITY_DN34637_c0_g3_i2	BZR2_ARATH	60.2763	-6.83761	1.31881	-5.18469	2.16372e-07	8.34487e-05
TRINITY_DN28723_c1_g1_i3	TAF15_ARATH	15.7953	5.76109	1.5521	3.7118	0.000205788	0.00248126	TRINITY_DN29994_c0_g1_i2	GSTUJ_ARATH	13.6174	6.21165	1.40306	4.42722	9.54551e-06	0.000273231		TRINITY_DN34657_c2_g1_i5	SAMC2_ARATH	25.2594	-4.85217	1.36258	-3.56103	0.000369408	0.0167647
TRINITY_DN28733_c0_g1_i2	RS23_EUPES	12.7289	4.72358	1.67762	2.81565	0.00486791	0.028054	TRINITY_DN29994_c0_g2_i1	GSTUJ_ARATH	50.5107	1.62499	0.568112	2.86033	0.00423203	0.0302556		TRINITY_DN34657_c2_g1_i6	SAMC2_ARATH	57.3375	2.34255	0.809539	2.89368	0.00380752	0.068436
TRINITY_DN28735_c0_g1_i1	Y2913_ARATH	10.0883	-5.12597	2.27537	-2.25281	0.0242714	0.0837155	TRINITY_DN29995_c0_g1_i3	CH10C_ARATH	652.546	1.17402	0.432892	2.71204	0.00668702	0.0427348		TRINITY_DN34660_c4_g2_i5	AEE19_ARATH	162.093	6.82818	2.43508	2.80409	0.00504595	0.0778434
TRINITY_DN28742_c0_g1_i1	NBS1_ARATH	24.3478	-1.57231	0.719594	-2.185	0.028889	0.0939535	TRINITY_DN29995_c0_g1_i6	CH10C_ARATH	9.7613	5.5538	1.61904	3.4303	0.000602922	0.00631731		TRINITY_DN34661_c0_g2_i9	BGL41_ARATH	11.0072	-4.90199	1.46557	-3.34476	0.000823526	0.0283582
TRINITY_DN28746_c0_g1_i2	SUOX_ARATH	269.358	1.36281	0.403427	3.37807	0.000729958	0.00641253	TRINITY_DN29997_c0_g1_i5	MTNA_VITVI	46.9009	1.70097	0.661562	2.57114	0.0101365	0.0581074		TRINITY_DN34669_c0_g2_i14	MMT1_WEDBI	26.9878	2.86963	0.901653	3.18263	0.00145942	0.0408946
TRINITY_DN28746_c0_g1_i3	SUOX_ARATH	20.4574	5.06266	1.9123	2.64743	0.00811066	0.0401895	TRINITY_DN29999_c0_g1_i1	DSLE_ARATH	36.2593	7.45371	1.44977	5.14129	2.72861e-07	2.18858e-05		TRINITY_DN34673_c0_g2_i1	NFYC9_ARATH	276.038	-1.11637	0.381648	-2.92514	0.00344302	0.0652083
TRINITY_DN28751_c0_g1_i1	RAC1_BETVU	15.4253	4.49563	1.42581	3.15304	0.00161578	0.0121009	TRINITY_DN299_c0_g1_i1	SAU36_ARATH	12.9317	-2.54448	0.839668	-3.03034	0.0024428	0.0197326		TRINITY_DN34677_c0_g1_i13	PF20_CHLRE	10.6481	-3.68064	1.31583	-2.7972	0.00515473	0.0785601
TRINITY_DN28751_c0_g1_i2	RAC1_BETVU	9.09995	-5.90642	1.79156	-3.2968	0.000977938	0.00811014	TRINITY_DN30000_c1_g1_i1	GBF4_ARATH	12.049	-2.65283	1.12045	-2.36764	0.0179017	0.0870648		TRINITY_DN34687_c0_g2_i22	BXL6_ARATH	53.4479	5.98369	1.87679	3.18826	0.00143132	0.0402815
TRINITY_DN28761_c0_g2_i1	SMT2_ARATH	38.9052	1.9686	0.871576	2.25866	0.0239042	0.0828952	TRINITY_DN30016_c0_g1_i2	SIR1_ARATH	4.77894	4.65446	1.60266	2.90421	0.00368177	0.027175		TRINITY_DN34687_c0_g2_i25	BXL5_ARATH	38.7246	6.09804	2.05107	2.97311	0.00294802	0.0601158
TRINITY_DN28763_c0_g2_i1	GLT2_ORYSJ	30.2332	5.64798	1.60833	3.5117	0.00044525	0.00437468	TRINITY_DN30027_c0_g1_i1	SYT1_ARATH	9.43938	5.58482	1.55044	3.60208	0.000315681	0.00370637		TRINITY_DN34689_c0_g1_i5	DTX24_ARATH	32.6764	-2.25426	0.702499	-3.20892	0.00133233	0.0383987
TRINITY_DN28767_c0_g1_i1	IPMKB_ARATH	11.2786	-5.86345	2.22851	-2.63111	0.00851069	0.041405	TRINITY_DN30034_c0_g3_i1	GRS14_ARATH	135.54	-1.0578	0.381021	-2.77622	0.00549947	0.036915		TRINITY_DN34691_c0_g1_i7	CABS_TOBAC	17.351	-4.80689	1.59605	-3.01174	0.00259751	0.0568025
TRINITY_DN28774_c0_g1_i1	SPCS1_ARATH	4.19071	-5.87636	2.42321	-2.42503	0.0153071	0.0621056	TRINITY_DN30034_c0_g3_i2	GRXS7_ORYSJ	33.1882	-5.32212	1.81156	-2.93786	0.00330482	0.0250033		TRINITY_DN34697_c0_g1_i3	DIV_ANTMA	161.616	-1.43469	0.397279	-3.61129	0.000304682	0.0147555
TRINITY_DN28775_c0_g1_i1	XERIC_ARATH	219.982	-2.52433	0.435725	-5.7934	6.89744e-09	1.50829e-06	TRINITY_DN30040_c0_g1_i2	BAM7_ARATH	3.49513	4.00611	1.54297	2.59637	0.0094215	0.0548571		TRINITY_DN34732_c0_g1_i8	ABA2_NICPL	17.8098	5.67094	2.05826	2.75521	0.00586546	0.0844087
TRINITY_DN28780_c0_g1_i1	RFA2A_ARATH	12.6255	-7.83879	1.47481	-5.31511	1.0659e-07	1.35937e-05	TRINITY_DN30045_c1_g2_i1	DCAM_NICSY	8.022	2.5581	0.854674	2.99307	0.00276189	0.02176		TRINITY_DN34738_c0_g2_i9	DNJ10_ARATH	12.6044	5.41765	1.84936	2.92947	0.00339536	0.0649187
TRINITY_DN28783_c0_g1_i8	RNP1_ARATH	55.3088	5.76114	1.83804	3.13439	0.00172214	0.012733	TRINITY_DN30048_c0_g1_i1	AGP16_ARATH	15.2976	-1.78225	0.610238	-2.92058	0.00349375	0.0260905		TRINITY_DN34743_c0_g3_i3	PS10B_ARATH	38.1704	5.44178	2.00103	2.71949	0.00653829	0.0891326
TRINITY_DN28786_c0_g1_i2	CPSF2_ARATH	13.3797	5.38632	1.69584	3.1762	0.00149217	0.0114106	TRINITY_DN30052_c0_g1_i3	LTI65_ARATH	254.031	9.49546	1.34429	7.06354	1.62311e-12	1.18756e-09		TRINITY_DN34743_c0_g3_i5	Y4216_ARATH	23.9481	4.68782	1.67606	2.79693	0.00515907	0.0785601
TRINITY_DN28803_c0_g1_i2	NFD4_ARATH	42.619	2.0217	0.79402	2.54616	0.0108916	0.0492234	TRINITY_DN30052_c0_g1_i5	LTI65_ARATH	39.6491	-10.3292	1.41807	-7.28399	3.24097e-13	2.85949e-10		TRINITY_DN34764_c0_g1_i12	RS40_ARATH	17.1173	5.27077	1.77331	2.97229	0.00295591	0.0601158
TRINITY_DN28812_c0_g1_i2	ARFH_ARATH	30.9833	2.62968	0.844834	3.11266	0.00185409	0.0134869	TRINITY_DN30067_c0_g1_i1	NHP2_ARATH	707.426	-0.966488	0.399905	-2.41679	0.015658	0.0790944		TRINITY_DN34767_c2_g1_i1	RABC1_ARATH	30.5619	6.19765	2.06848	2.99623	0.0027334	0.0582136
TRINITY_DN28816_c0_g2_i2	HIPL1_ARATH	117.652	2.3021	0.916391	2.51213	0.0120004	0.0526081	TRINITY_DN30076_c0_g2_i2	UBC32_ARATH	369.194	-1.22832	0.333347	-3.6848	0.000228881	0.00285368		TRINITY_DN34770_c0_g1_i4	KCO3_ORYSJ	126.436	-3.04638	0.935237	-3.25734	0.00112462	0.0344235
TRINITY_DN28818_c0_g1_i1	SAP18_ARATH	27.4183	6.52236	1.50997	4.31952	1.56367e-05	0.0004158	TRINITY_DN30078_c0_g1_i3	KO1_ARATH	18.8541	2.27884	0.947937	2.404	0.0162168	0.0811463		TRINITY_DN34780_c2_g3_i5	LEUC_ARATH	28.2788	2.09748	0.651899	3.21749	0.00129316	0.0377312
TRINITY_DN28818_c0_g1_i5	SAP18_ARATH	9.7483	4.32769	1.869	2.31551	0.0205852	0.0753075	TRINITY_DN30108_c0_g1_i5	APK1B_ARATH	7.01752	5.24074	1.50515	3.48187	0.000497925	0.00539736		TRINITY_DN34789_c0_g4_i1	RK24_TOBAC	35.8392	-5.08802	1.90837	-2.66616	0.0076724	0.0965858
TRINITY_DN28818_c0_g1_i8	SAP18_ARATH	5.40814	4.10111	1.84624	2.22134	0.026328	0.0883696	TRINITY_DN30113_c0_g1_i3	PP19_ARATH	9.73885	5.58963	1.58378	3.52931	0.000416645	0.00466537		TRINITY_DN34795_c0_g1_i3	G2OX1_PEA	34.273	-3.0197	1.10077	-2.74325	0.00608336	0.0859364
TRINITY_DN28821_c0_g1_i2	GH31_ARATH	54.633	2.79514	1.16911	2.39082	0.0168106	0.065941	TRINITY_DN30117_c0_g1_i4	NUD25_ARATH	12.1915	-4.57454	1.40389	-3.25848	0.0011201	0.0105032		TRINITY_DN34804_c0_g2_i2	C90A1_ARATH	28.7062	1.85698	0.661961	2.80527	0.00502747	0.0778184
TRINITY_DN28822_c0_g1_i3	EM506_ARATH	63.1233	-7.90294	1.97998	-3.99142	6.56795e-05	0.00111277	TRINITY_DN30126_c0_g2_i1	ARR14_ARATH	1057.13	-9.11941	1.61311	-5.6533	1.57396e-08	2.82729e-06		TRINITY_DN34813_c0_g2_i1	RNHX1_ARATH	7.75213	-4.11283	1.44932	-2.83777	0.00454304	0.0745875
TRINITY_DN28836_c0_g1_i1	ZOG_PHALU	71.965	2.75354	0.874315	3.14937	0.00163625	0.0122167	TRINITY_DN30126_c1_g1_i1	DLDH1_ARATH	101.259	-8.71576	1.60235	-5.43936	5.34721e-08	6.41622e-06		TRINITY_DN34813_c0_g2_i2	RNHX1_ARATH	15.5089	5.33486	1.5059	3.54264	0.000396142	0.0176139
TRINITY_DN28854_c0_g1_i1	B561C_ARATH	6.44384	4.15913	1.43628	2.89577	0.00378229	0.0232172	TRINITY_DN30126_c1_g2_i1	DLDH_PEA	781.54	-9.18819	1.56985	-5.85291	4.83047e-09	1.08178e-06		TRINITY_DN34814_c0_g1_i1	CID4_ARATH	14.0528	-4.52316	1.3956	-3.24101	0.00119106	0.0355341
TRINITY_DN28856_c0_g2_i2	BL1S2_ARATH	49.0965	-2.74229	1.02832	-2.66676	0.00765856	0.0385016	TRINITY_DN30126_c3_g1_i1	PUR1_VIGAC	3890.72	-7.54638	1.83559	-4.11113	3.9372e-05	0.000748995		TRINITY_DN34822_c0_g1_i1	FAD3E_TOBAC	43.2256	-1.52787	0.575175	-2.65636	0.00789892	0.0980983
TRINITY_DN28868_c0_g1_i1	CRWN4_ARATH	41.0028	2.55603	0.836301	3.05635	0.00224046	0.0156248	TRINITY_DN30132_c0_g1_i2	EF1B1_ARATH	129.351	1.11758	0.472862	2.36343	0.0181067	0.0877343		TRINITY_DN34830_c0_g1_i10	SR30_ARATH	70.8497	1.17954	0.442224	2.6673	0.00764636	0.0963151
TRINITY_DN28873_c0_g1_i1	CNGC2_ARATH	115.876	2.36349	0.767327	3.08016	0.00206893	0.0146789	TRINITY_DN30143_c0_g3_i2	NPRT2_ARATH	5.48895	-1.93557	0.742558	-2.60662	0.00914397	0.0535639		TRINITY_DN34835_c2_g1_i1	DEF1A_SOLLC	15.6868	3.22441	0.881626	3.65734	0.000254842	0.0131709
TRINITY_DN28882_c0_g2_i3	RIDA_ARATH	15.8317	-2.63338	1.06029	-2.48364	0.0130047	0.0555604	TRINITY_DN30157_c0_g1_i1	AGO4_ARATH	5.91827	4.92127	1.61472	3.04776	0.00230553	0.0188348		TRINITY_DN34836_c5_g1_i2	Y1491_ARATH	10.7182	6.10086	1.35424	4.50502	6.63664e-06	0.00101881
TRINITY_DN28882_c1_g1_i1	RIDA_ARATH	29.7292	-1.92937	0.696216	-2.77122	0.00558468	0.031047	TRINITY_DN30159_c0_g1_i2	KTNB1_ARATH	35.9175	1.89423	0.661494	2.86356	0.00418908	0.030056		TRINITY_DN34836_c5_g1_i3	Y1491_ARATH	17.5159	-5.06553	1.41548	-3.57866	0.000345363	0.0160654
TRINITY_DN28889_c0_g1_i1	RS241_ARATH	193.462	-2.31749	1.03181	-2.24603	0.0247018	0.084744	TRINITY_DN30165_c1_g1_i1	UBA2C_ARATH	238.154	1.30386	0.433045	3.01092	0.00260457	0.0207467		TRINITY_DN34837_c1_g2_i1	CCR1_ARATH	16.9354	-4.84566	1.44006	-3.36491	0.000765699	0.0267709
TRINITY_DN28892_c0_g2_i1	DPNPM_ARATH	6.13596	-7.28195	2.02223	-3.60096	0.000317049	0.00339745	TRINITY_DN30169_c1_g1_i4	ATG8C_ORYSI	449.473	-1.78751	0.693305	-2.57825	0.00993027	0.0571543		TRINITY_DN34858_c2_g1_i3	BBX22_ARATH	42.0797	-3.1686	0.967436	-3.27525	0.00105568	0.0331257
TRINITY_DN28919_c0_g1_i1	LOL3_ORYSJ	8.7508	4.94073	1.60374	3.08076	0.00206474	0.0146613	TRINITY_DN30181_c0_g1_i1	BZP17_ARATH	3.09963	4.02858	1.68448	2.39158	0.016776	0.0831812		TRINITY_DN34863_c1_g1_i3	MYB4_ORYSJ	36.702	2.15839	0.722593	2.98701	0.00281719	0.0591001
TRINITY_DN28927_c0_g1_i1	AB32G_ARATH	7.80924	3.05627	1.25935	2.42686	0.0152302	0.061859	TRINITY_DN30189_c0_g1_i2	ARL3_CHLRE	4.33573	3.23041	1.34451	2.40267	0.0162758	0.0813058		TRINITY_DN34877_c0_g1_i2	DMR6_ARATH	89.2442	-5.49227	1.9306	-2.84485	0.00444327	0.0737444
TRINITY_DN28935_c0_g1_i1	AUXI2_ARATH	18.5754	5.74471	1.73303	3.31484	0.00091695	0.00768894	TRINITY_DN30193_c0_g1_i2	HSD5_ARATH	42.339	4.43478	1.58934	2.79034	0.00526535	0.0357514		TRINITY_DN34879_c2_g1_i6	LPP1_ARATH	9.74746	-4.05848	1.51601	-2.67708	0.00742665	0.0951504
TRINITY_DN28935_c0_g1_i2	AUXI2_ARATH	19.337	2.94655	1.20782	2.43956	0.0147054	0.0605068	TRINITY_DN30196_c1_g1_i1	POLX_TOBAC	1061.19	-1.39047	0.331585	-4.19341	2.74793e-05	0.000580919		TRINITY_DN34886_c0_g2_i6	SAPK1_ORYSJ	14.988	-4.5726	1.66513	-2.74609	0.00603095	0.0857429
TRINITY_DN28937_c0_g1_i1	SODF_NICPL	11088.4	-7.33328	2.04093	-3.5931	0.000326768	0.00347568	TRINITY_DN30196_c1_g1_i2	POLX_TOBAC	353.516	-2.06356	0.657278	-3.13956	0.00169201	0.0147164		TRINITY_DN34888_c0_g3_i17	GUN5_ARATH	12.1473	6.02182	1.65257	3.64391	0.000268529	0.0135278
TRINITY_DN28937_c1_g1_i1	DLDH2_ARATH	7390.56	-7.57634	2.00642	-3.77605	0.000159337	0.00208284	TRINITY_DN30198_c0_g2_i2	SRD2_ARATH	3.41949	4.16899	1.66687	2.50109	0.0123813	0.0671271		TRINITY_DN34896_c0_g1_i5	FK172_ARATH	12.4507	4.3168	1.58638	2.72116	0.00650535	0.0890268
TRINITY_DN28940_c0_g1_i2	GAT16_ARATH	16.0863	-1.86034	0.732812	-2.53864	0.0111285	0.0499421	TRINITY_DN30201_c0_g1_i1	ABA2_NICPL	3.42428	-6.50978	1.8649	-3.49068	0.000481787	0.00526508		TRINITY_DN34897_c0_g1_i9	Y5586_ARATH	46.9024	-5.70304	1.30485	-4.37064	1.23886e-05	0.00160235
TRINITY_DN28943_c0_g2_i3	KAKU4_ARATH	5.55907	-3.42748	1.3142	-2.60803	0.00910656	0.0434269	TRINITY_DN30201_c0_g1_i2	ABA2_NICPL	11.8916	6.02593	1.40806	4.27959	1.87242e-05	0.000445371		TRINITY_DN34936_c0_g1_i6	B3GTA_ARATH	12.7483	-4.39773	1.55681	-2.82484	0.0047304	0.0755074
TRINITY_DN28946_c0_g1_i1	PER43_ARATH	920.497	-1.21262	0.50344	-2.40867	0.0160109	0.063848	TRINITY_DN30208_c0_g1_i1	COPZ1_ARATH	4.98512	-2.49087	1.04321	-2.3877	0.016954	0.0837728		TRINITY_DN34940_c2_g2_i2	NRP2_ARATH	26.9583	-3.85308	1.35272	-2.8484	0.00439401	0.0732192
TRINITY_DN28953_c1_g3_i2	ASCL_SOLLC	5.78293	4.15526	1.60984	2.58116	0.00984695	0.0458939	TRINITY_DN30213_c0_g1_i4	STIP2_ARATH	8.61212	4.97812	1.93644	2.57075	0.0101478	0.0581496		TRINITY_DN34941_c1_g1_i5	11SB_CUCMA	170.69	-8.13372	1.51299	-5.37592	7.61919e-08	3.84805e-05
TRINITY_DN28959_c1_g3_i1	TET8_ARATH	13.7612	4.10738	1.40605	2.92121	0.0034867	0.0218048	TRINITY_DN30213_c0_g1_i5	STIP2_ARATH	27.6157	-6.6817	2.12702	-3.14135	0.00168172	0.0146481		TRINITY_DN34949_c0_g2_i4	FKB53_ARATH	40.0289	6.86458	1.99905	3.43392	0.000594913	0.0224943
TRINITY_DN28972_c0_g1_i1	FBK2_ARATH	24.3587	1.67635	0.731543	2.29153	0.0219328	0.0783697	TRINITY_DN30218_c0_g1_i1	PP264_ARATH	8.92833	2.09538	0.759703	2.75816	0.00581273	0.0384414		TRINITY_DN34954_c0_g2_i1	MYB44_ARATH	209.297	-1.10019	0.415667	-2.64681	0.00812546	0.0995383
TRINITY_DN28973_c0_g1_i2	SCRK7_ARATH	30.0409	5.71375	1.47256	3.88016	0.000104388	0.00154731	TRINITY_DN30221_c0_g3_i1	UMP2_ARATH	25.617	-1.64059	0.60562	-2.70894	0.00674985	0.0429989		TRINITY_DN34963_c0_g1_i4	OMT15_ORYSJ	33.9843	6.40102	2.09862	3.0501	0.00228763	0.0536839
TRINITY_DN28974_c0_g1_i1	ELP2_ARATH	39.9481	4.8392	2.19443	2.20521	0.027439	0.0907694	TRINITY_DN30222_c0_g1_i2	KINB1_ARATH	134.541	1.79084	0.773313	2.3158	0.0205691	0.0959612		TRINITY_DN34970_c0_g1_i3	RL10_EUPES	22.8164	2.2471	0.812325	2.76626	0.00567041	0.0832841
TRINITY_DN28980_c0_g1_i1	PP397_ARATH	29.1896	3.3682	1.24701	2.70102	0.00691277	0.0360094	TRINITY_DN30226_c0_g2_i3	RH50_ARATH	15.9816	-6.43284	2.16693	-2.96864	0.00299117	0.0231619		TRINITY_DN34982_c1_g1_i3	UBP24_ARATH	23.1679	-5.5292	1.6921	-3.26766	0.00108441	0.033558
TRINITY_DN29004_c0_g1_i2	SC15B_ARATH	7.52693	4.61505	1.74553	2.64392	0.00819509	0.0404297	TRINITY_DN30244_c0_g1_i1	PP417_ARATH	6.1704	-2.86286	1.24838	-2.29326	0.0218332	0.0997113		TRINITY_DN34988_c0_g1_i6	NB5R1_ARATH	10.6104	-4.30164	1.59552	-2.69608	0.0070161	0.0926107
TRINITY_DN29006_c1_g1_i1	TBL19_ARATH	90.1956	-0.949813	0.42495	-2.23511	0.0254099	0.0861583	TRINITY_DN30250_c0_g1_i1	RS263_ARATH	11.7863	-4.35641	1.59294	-2.73483	0.00624132	0.0405604		TRINITY_DN34992_c0_g1_i5	PRH_ARATH	19.5074	-2.6919	0.959559	-2.80535	0.00502623	0.0778184
TRINITY_DN29007_c0_g1_i1	SBT12_ARATH	5.92761	3.66198	1.45667	2.51393	0.0119394	0.0524513	TRINITY_DN30252_c0_g1_i1	LRK10_WHEAT	14.6941	-1.41817	0.562911	-2.51935	0.0117572	0.0646666		TRINITY_DN34993_c2_g1_i2	SFH4_ARATH	21.6322	-2.93089	1.05619	-2.77496	0.00552086	0.0821331
TRINITY_DN29013_c0_g2_i1	PMT2_ARATH	24.1175	-4.33938	1.72998	-2.50834	0.01213	0.0530616	TRINITY_DN30255_c0_g1_i2	UBC4_SOLLC	28.0322	-5.40276	2.22622	-2.42688	0.0152294	0.0775245		TRINITY_DN34996_c1_g2_i3	FACE1_ARATH	13.5138	5.2682	1.37269	3.83788	0.0001241	0.00816627
TRINITY_DN29013_c0_g2_i2	PMT2_ARATH	66.7273	6.63506	1.39243	4.76508	1.88775e-06	0.000100079	TRINITY_DN30266_c0_g1_i1	P2A10_ARATH	16.5424	4.72904	2.00064	2.36377	0.0180902	0.0876688		TRINITY_DN35002_c0_g1_i10	CCT14_ARATH	10.9718	6.6222	2.25407	2.93788	0.00330464	0.0642511
TRINITY_DN29031_c0_g1_i1	DJ1C_ARATH	36.3133	6.72806	1.62859	4.13122	3.60841e-05	0.000739983	TRINITY_DN30282_c0_g1_i8	API5_ORYSJ	80.0954	1.43658	0.538567	2.66741	0.00764374	0.0471804		TRINITY_DN35002_c0_g1_i9	CCT14_ARATH	54.503	-6.54263	1.31237	-4.98535	6.18486e-07	0.000179717
TRINITY_DN29048_c0_g1_i1	HAT4_ARATH	6.43231	3.57232	1.40854	2.53619	0.0112065	0.0502215	TRINITY_DN30283_c0_g1_i1	BAM8_ARATH	29.0049	7.32566	1.30013	5.63454	1.7553e-08	3.11571e-06		TRINITY_DN35021_c0_g2_i2	VAP11_ARATH	29.8052	-4.88955	1.62499	-3.00897	0.00262131	0.057003
TRINITY_DN29049_c0_g1_i1	PRR1_TOBAC	13.6381	-3.5377	1.32639	-2.66717	0.00764929	0.03847	TRINITY_DN30283_c0_g1_i2	BAM8_ARATH	65.4034	-2.07592	0.745693	-2.78388	0.00537135	0.0362823		TRINITY_DN35030_c1_g1_i5	TIP32_MAIZE	4897.72	-2.06971	0.521631	-3.96776	7.25513e-05	0.00565574
TRINITY_DN29068_c0_g1_i3	BIR2_ARATH	12.4416	5.16753	1.66692	3.10006	0.00193484	0.013928	TRINITY_DN30286_c0_g1_i1	HIS2_ARATH	61.091	-2.92789	0.958292	-3.05532	0.00224818	0.0184901		TRINITY_DN35052_c3_g3_i1	AIL6_ARATH	6.13112	4.52264	1.51304	2.98912	0.00279786	0.0591001
TRINITY_DN29081_c0_g1_i3	PYRD_ARATH	65.2541	1.83627	0.677837	2.70901	0.00674838	0.0354121	TRINITY_DN30287_c1_g1_i1	U82A1_ARATH	4.15219	-4.2455	1.7069	-2.48726	0.012873	0.0690938		TRINITY_DN35058_c3_g4_i1	PIP12_ARATH	1186.38	-1.69023	0.278532	-6.06834	1.29242e-09	1.71343e-06
TRINITY_DN29085_c0_g1_i2	Y2090_ARATH	4.21144	-4.15245	1.79475	-2.31366	0.0206863	0.0755591	TRINITY_DN30288_c0_g1_i3	COX11_ARATH	5.7983	4.78901	1.71705	2.7891	0.00528555	0.0358318		TRINITY_DN35060_c0_g1_i1	FUT13_ARATH	16.0668	-3.42218	1.27184	-2.69074	0.00712936	0.0935252
TRINITY_DN29091_c0_g1_i1	EDA3_ARATH	19.8809	4.25997	1.80994	2.35365	0.0185902	0.0706615	TRINITY_DN30288_c0_g1_i4	COX11_ARATH	10.0366	-7.3681	1.75049	-4.20916	2.56327e-05	0.000554782		TRINITY_DN35074_c0_g1_i9	FUT1_PEA	17.889	5.71568	2.07	2.7612	0.00575895	0.0836705
TRINITY_DN29094_c0_g1_i1	NET1A_ARATH	3.95322	3.47372	1.55636	2.23195	0.0256183	0.0866929	TRINITY_DN30289_c0_g1_i1	C98A2_SOYBN	9.55503	4.57776	1.17859	3.8841	0.000102708	0.00152651		TRINITY_DN35075_c0_g1_i1	GLK1_ARATH	32.6058	3.47252	1.30515	2.66064	0.00779927	0.0973423
TRINITY_DN29100_c0_g1_i1	TCPB_ARATH	98.6525	-3.84765	1.48905	-2.58397	0.00976712	0.0456501	TRINITY_DN30296_c0_g1_i3	NPRT2_ARATH	9.78342	3.3874	1.32211	2.56212	0.0104034	0.0591847		TRINITY_DN35094_c0_g2_i2	MOS11_ARATH	47.4504	-5.114	1.86417	-2.74332	0.00608218	0.0859364
TRINITY_DN29100_c0_g1_i3	TCPB_ARATH	235.468	1.45151	0.60567	2.39653	0.016551	0.0652596	TRINITY_DN30309_c0_g1_i1	HEN4_ARATH	8.02281	5.24954	1.66822	3.14679	0.00165074	0.0144412		TRINITY_DN35108_c0_g2_i1	DAPA_TOBAC	104.651	-2.97081	0.862349	-3.44502	0.000571019	0.0219465
TRINITY_DN29103_c0_g1_i1	Y1390_ARATH	48.1998	-0.950756	0.408288	-2.32864	0.019878	0.0736454	TRINITY_DN30310_c0_g3_i2	EF2_ARATH	40.2223	-2.03869	0.883686	-2.30703	0.0210533	0.0974025		TRINITY_DN35108_c0_g2_i2	DAPA_TOBAC	42.244	-2.36522	0.826751	-2.86086	0.00422497	0.0719262
TRINITY_DN29106_c0_g1_i2	ASIL2_ARATH	14.0658	3.44574	1.18189	2.91544	0.00355189	0.0221477	TRINITY_DN30311_c1_g1_i1	PDX2_ARATH	10.8891	5.48975	1.78057	3.08315	0.00204821	0.0172011		TRINITY_DN35110_c1_g1_i2	DR100_ARATH	284.15	-3.45506	0.848109	-4.07384	4.62435e-05	0.0041215
TRINITY_DN29117_c0_g1_i1	PLST4_ARATH	82.5215	2.76871	0.95483	2.89969	0.00373533	0.0230027	TRINITY_DN30313_c1_g1_i1	CIPKM_ORYSJ	7.89024	5.25105	1.64877	3.18483	0.00144837	0.0129851		TRINITY_DN35112_c2_g2_i1	BRG3_ARATH	45.6233	1.97324	0.629881	3.13271	0.00173198	0.0460964
TRINITY_DN29128_c0_g1_i1	DNJ49_ARATH	44.8639	3.38462	1.19548	2.83117	0.00463775	0.0271301	TRINITY_DN30314_c0_g1_i1	EMF1_ARATH	8.04128	5.12567	1.77383	2.88961	0.00385718	0.0281596		TRINITY_DN35113_c0_g1_i4	HMG14_ARATH	20.6367	-5.25827	1.36059	-3.86469	0.000111233	0.00756239
TRINITY_DN29132_c0_g1_i5	TMK4_ARATH	7.03682	4.47445	1.79811	2.48842	0.0128312	0.0550671	TRINITY_DN30327_c1_g1_i2	BRG3_ARATH	19.2997	-4.77482	2.00744	-2.37856	0.0173803	0.0851921		TRINITY_DN35116_c2_g1_i1	Y1015_ARATH	167.569	1.20233	0.351934	3.41636	0.000634638	0.0233714
TRINITY_DN29136_c0_g1_i3	POLIB_ARATH	34.7831	2.34559	0.84088	2.78945	0.00527982	0.0297634	TRINITY_DN30327_c2_g2_i1	NIP51_ARATH	3.45816	3.49045	1.42422	2.45078	0.0142546	0.0740963		TRINITY_DN35116_c2_g2_i3	Y1015_ARATH	14.2887	-4.63832	1.65162	-2.80835	0.00497967	0.077635
TRINITY_DN29139_c0_g2_i2	PUS4_ARATH	7.64898	4.34951	1.7187	2.5307	0.0113836	0.0507357	TRINITY_DN30332_c0_g1_i3	HMG14_ARATH	39.3238	-1.50186	0.590976	-2.54132	0.0110434	0.0616908		TRINITY_DN35118_c0_g1_i4	HPSE2_ARATH	23.0097	3.42457	1.13738	3.01092	0.00260454	0.0568606
TRINITY_DN29150_c0_g1_i1	YSL7_ARATH	7.9278	-4.06646	1.12166	-3.6254	0.000288513	0.00315249	TRINITY_DN30341_c0_g1_i1	FB316_ARATH	3.3015	4.15917	1.62351	2.56184	0.0104118	0.0592022		TRINITY_DN35125_c0_g1_i7	CLPR1_ARATH	54.5342	2.46356	0.81563	3.02044	0.00252404	0.055829
TRINITY_DN29157_c0_g1_i3	PABP8_ARATH	8.3888	3.83141	1.4527	2.63744	0.00835343	0.0409273	TRINITY_DN30350_c0_g1_i2	DDM1_ARATH	4.22331	4.4213	1.6867	2.62128	0.00876013	0.0519649		TRINITY_DN35131_c0_g1_i8	HSFA3_ARATH	23.1071	2.89951	0.77642	3.73446	0.000188118	0.0107848
TRINITY_DN29159_c0_g1_i1	AB3A_ARATH	2715.57	-7.88923	1.92537	-4.09751	4.17624e-05	0.000826032	TRINITY_DN30352_c0_g2_i1	PARP1_ARATH	4.21927	4.49984	1.59418	2.82268	0.00476246	0.0331548		TRINITY_DN35143_c1_g1_i10	MD15A_ARATH	49.6135	1.99064	0.693885	2.86884	0.00411981	0.0709674
TRINITY_DN29159_c1_g1_i1	MSRB1_ARATH	1058.93	-9.12894	1.74756	-5.22383	1.75264e-07	1.98793e-05	TRINITY_DN30358_c0_g1_i2	MUB6_ARATH	12.8579	-3.05605	1.0601	-2.8828	0.00394162	0.028602		TRINITY_DN35143_c1_g1_i11	MD15A_ARATH	22.6469	-4.85131	1.57296	-3.08419	0.0020411	0.0504875
TRINITY_DN29171_c0_g1_i7	YZR3_ARATH	19.887	-6.05303	2.01038	-3.01089	0.00260481	0.0174703	TRINITY_DN30363_c1_g1_i1	APL_ARATH	13.0579	-2.6564	0.662172	-4.01165	6.02958e-05	0.00104071		TRINITY_DN35150_c0_g1_i2	BRG1_ARATH	26.0086	-4.11002	1.35417	-3.03509	0.00240461	0.054964
TRINITY_DN29173_c0_g1_i1	MT3_CARPA	177.405	-3.59156	0.787924	-4.55825	5.15809e-06	0.000191627	TRINITY_DN30376_c0_g4_i1	TR120_ARATH	6.12307	4.89348	1.68248	2.9085	0.00363171	0.0268931		TRINITY_DN35151_c1_g2_i2	DI193_ARATH	187.892	-5.14698	0.934997	-5.50481	3.69569e-08	2.35627e-05
TRINITY_DN29173_c0_g2_i1	MT3A_ORYSI	13.3029	-3.74105	1.24187	-3.01245	0.00259151	0.0173964	TRINITY_DN30378_c0_g1_i2	SWET1_ARATH	11.154	5.81068	1.54098	3.77078	0.000162738	0.00216493		TRINITY_DN35151_c1_g2_i9	DI193_ARATH	69.8223	-5.53489	1.68563	-3.28358	0.00102497	0.0324501
TRINITY_DN29183_c0_g1_i2	Y5713_ARATH	7.67249	3.4354	1.48788	2.30892	0.0209482	0.0759529	TRINITY_DN30378_c0_g2_i1	SWT1A_SORBI	23.2771	-4.92162	1.28567	-3.82804	0.000129167	0.00181828		TRINITY_DN35166_c0_g1_i2	P4H3_ARATH	9.71337	-4.09621	1.54	-2.65989	0.0078167	0.0974592
TRINITY_DN29185_c0_g1_i1	B3GT2_ARATH	7.73421	4.53899	1.64934	2.752	0.00592329	0.0323334	TRINITY_DN30382_c1_g1_i4	GRDP2_ARATH	9.00522	5.50501	1.5687	3.50928	0.000449318	0.00496451		TRINITY_DN35173_c0_g1_i2	HTH_ARATH	15.0981	-4.58318	1.39403	-3.28772	0.00101004	0.0321695
TRINITY_DN29186_c1_g1_i1	FB76_ARATH	211.205	-1.33891	0.438785	-3.05141	0.00227771	0.0158273	TRINITY_DN30392_c0_g2_i2	EXP15_ARATH	4.08442	3.22405	1.23241	2.61605	0.00889529	0.052507		TRINITY_DN35180_c0_g1_i4	MYTM1_ARATH	38.8049	-4.54536	1.67418	-2.71498	0.00662794	0.0897204
TRINITY_DN29193_c0_g2_i9	RBCMT_TOBAC	4.76642	3.85377	1.65358	2.33056	0.0197767	0.073408	TRINITY_DN30400_c0_g1_i2	TRE_ORYSJ	12.7803	5.02259	1.62461	3.09156	0.00199105	0.0168057		TRINITY_DN35184_c0_g1_i4	MCU2_ARATH	19.9475	-5.4884	1.39891	-3.92333	8.73318e-05	0.00634411
TRINITY_DN29221_c0_g1_i2	RU1C_VITVI	17.7912	4.68897	1.39625	3.35826	0.000784338	0.00676504	TRINITY_DN30413_c0_g2_i1	MDAR5_ARATH	4.37943	4.42874	1.72533	2.5669	0.0102613	0.0585987		TRINITY_DN35184_c0_g1_i8	MCU2_ARATH	25.4803	-4.37244	1.39349	-3.13777	0.00170237	0.0455943
TRINITY_DN29236_c0_g1_i1	U1165_ARATH	34.6728	1.75182	0.741451	2.36269	0.0181426	0.0694262	TRINITY_DN30420_c0_g1_i4	TRNH5_ARATH	3.8511	4.28896	1.70315	2.51824	0.0117941	0.0647748		TRINITY_DN35189_c1_g1_i3	CUT1A_ARATH	10.273	4.42009	1.61665	2.7341	0.00625509	0.0872915
TRINITY_DN29265_c0_g1_i2	RT01_MARPO	13.0301	-2.30342	0.897363	-2.56687	0.0102621	0.0472107	TRINITY_DN30424_c0_g1_i1	EDA2_ARATH	3.90339	4.30999	1.69888	2.53696	0.0111821	0.0623019		TRINITY_DN35193_c0_g1_i1	MTEF6_ARATH	97.8845	-1.51282	0.542093	-2.7907	0.00525944	0.0795177
TRINITY_DN29267_c0_g1_i3	PT314_ARATH	5.77644	4.15846	1.86597	2.22858	0.0258419	0.0872391	TRINITY_DN30426_c0_g1_i2	FB135_ARATH	4.92095	3.54012	1.44858	2.44386	0.0145309	0.0750644		TRINITY_DN35196_c1_g1_i2	MDAR_SOLLC	12.4886	-3.74667	1.23743	-3.02778	0.00246357	0.0554531
TRINITY_DN29267_c0_g2_i1	PT314_ARATH	16.301	-4.44427	1.55997	-2.84894	0.00438654	0.0260022	TRINITY_DN30431_c0_g1_i3	DNAT1_ARATH	3.27187	4.1338	1.64209	2.5174	0.0118223	0.0648821		TRINITY_DN35198_c0_g2_i5	MSI4_ARATH	16.5855	5.17235	1.93206	2.67713	0.00742569	0.0951504
TRINITY_DN29278_c0_g1_i2	AFP3_ARATH	12.6877	-2.32698	1.03378	-2.25095	0.0243887	0.0840408	TRINITY_DN30443_c0_g1_i1	ISAM1_ARATH	101.848	-1.61309	0.466345	-3.45901	0.000542173	0.00578176		TRINITY_DN35205_c0_g3_i1	ABI4_ARATH	447.718	-1.28258	0.434989	-2.94855	0.00319273	0.0629405
TRINITY_DN29285_c0_g1_i4	TIM21_ARATH	34.4776	-3.18827	1.39431	-2.28663	0.0222175	0.0790786	TRINITY_DN30453_c0_g2_i1	XB35_ARATH	26.6516	-3.54655	1.45654	-2.43492	0.014895	0.0763141		TRINITY_DN35206_c1_g1_i4	WRK23_ARATH	11.2009	-4.70074	1.42839	-3.29093	0.000998576	0.032168
TRINITY_DN29317_c0_g3_i1	SAU36_ARATH	18.3895	-2.13009	0.605464	-3.51812	0.000434619	0.00429327	TRINITY_DN30464_c0_g1_i3	ACFR4_ARATH	2.7304	3.86713	1.68489	2.29519	0.0217224	0.0994246		TRINITY_DN35208_c0_g1_i1	UBP1A_ARATH	44.8252	-2.08406	0.723555	-2.88031	0.0039729	0.0697642
TRINITY_DN29321_c0_g1_i1	CX6BL_ARATH	188.652	-1.36267	0.584411	-2.3317	0.0197166	0.0732593	TRINITY_DN30467_c1_g2_i2	Y1736_ARATH	26.2471	3.14383	0.829254	3.79116	0.000149948	0.00203076		TRINITY_DN35208_c0_g2_i2	PABP2_ARATH	56.0535	-3.28483	1.05073	-3.12622	0.00177068	0.0465767
TRINITY_DN29322_c0_g1_i3	OGG1_ARATH	21.8146	4.80093	1.57469	3.0488	0.00229756	0.015922	TRINITY_DN30473_c0_g1_i1	COX1_PROWI	2571.35	-7.21492	1.79912	-4.01024	6.06567e-05	0.00104514		TRINITY_DN35214_c1_g2_i6	ATI1_ARATH	21.4058	-5.02458	1.49576	-3.35921	0.000781664	0.0271369
TRINITY_DN29331_c0_g1_i1	DEAHC_ARATH	19.6235	-5.27479	2.168	-2.43302	0.0149735	0.0612091	TRINITY_DN30473_c0_g1_i2	COX1_MARPO	11453.9	-7.45044	1.90619	-3.90856	9.28482e-05	0.00141888		TRINITY_DN35218_c1_g1_i4	AGLUP_ARATH	21.3615	-2.99026	0.929985	-3.21539	0.00130268	0.0377704
TRINITY_DN29331_c0_g1_i2	DEAHC_ARATH	27.2862	4.72839	2.05656	2.29918	0.0214947	0.0772566	TRINITY_DN30483_c0_g1_i1	BEV1G_BETPN	2578.14	-1.42062	0.47739	-2.97582	0.0029221	0.0227339		TRINITY_DN35219_c1_g1_i2	VATE_SPIOL	34.008	-4.78273	1.33257	-3.58909	0.000331829	0.0156417
TRINITY_DN29340_c0_g1_i1	P24D4_ARATH	25.959	-3.92852	1.63689	-2.39999	0.0163954	0.0648482	TRINITY_DN30486_c0_g1_i4	FH5_ARATH	9.63331	5.61661	1.54509	3.63514	0.000277826	0.00333102		TRINITY_DN35233_c1_g1_i4	CLPR3_ARATH	21.5053	-5.46455	1.79643	-3.0419	0.0023509	0.0543638
TRINITY_DN29345_c2_g1_i3	MD26C_ARATH	9.20197	4.19944	1.74502	2.40654	0.0161046	0.0640637	TRINITY_DN30488_c0_g1_i2	ASOL_TOBAC	112.523	0.988149	0.413939	2.38718	0.016978	0.083859		TRINITY_DN35251_c0_g1_i2	UCH2_ARATH	32.1495	-5.714	1.32048	-4.32721	1.51011e-05	0.00183043
TRINITY_DN29346_c0_g1_i1	RGAP1_ARATH	18.0586	2.79113	1.16481	2.39621	0.0165657	0.0652596	TRINITY_DN30488_c0_g1_i4	ASOL_TOBAC	8.28073	3.64689	1.50711	2.41979	0.0155295	0.0786385		TRINITY_DN35263_c4_g1_i5	CID11_ARATH	11.3206	5.51708	1.34556	4.10022	4.12753e-05	0.00373577
TRINITY_DN29347_c0_g1_i2	EBM_LILLO	9.43561	4.70096	1.89556	2.47999	0.0131386	0.0559553	TRINITY_DN30488_c0_g1_i6	ASOL_TOBAC	3.34719	4.15585	1.64923	2.51987	0.0117399	0.0646151		TRINITY_DN35270_c0_g1_i2	RFC3_ARATH	38.0929	7.25648	1.37811	5.26553	1.39786e-07	6.05132e-05
TRINITY_DN29353_c0_g2_i3	IF5A5_SOLTU	240.55	-5.4703	1.83596	-2.97954	0.00288685	0.0189553	TRINITY_DN30493_c1_g2_i1	RS24_ARATH	294.879	0.930665	0.356003	2.6142	0.00894356	0.0527194		TRINITY_DN35272_c0_g1_i5	UP1_HELAN	16.0316	6.83816	2.28338	2.99475	0.00274667	0.0582862
TRINITY_DN29367_c0_g1_i2	SUVH1_TOBAC	5.58783	3.33458	1.47714	2.25747	0.023979	0.0831094	TRINITY_DN30495_c0_g1_i5	GLB3_ARATH	4.40311	-5.06308	2.17965	-2.32288	0.0201854	0.0946127		TRINITY_DN35274_c0_g1_i1	MTEF4_ARATH	12.2223	-4.708	1.3555	-3.47325	0.00051419	0.0207752
TRINITY_DN29376_c0_g1_i1	BAC2_ARATH	193.501	-2.83222	1.07736	-2.62884	0.00856757	0.0415713	TRINITY_DN30500_c0_g1_i1	KELP_ARATH	5.90732	4.79679	1.72959	2.77337	0.00554792	0.0371571		TRINITY_DN35274_c0_g1_i2	MTEF4_ARATH	19.9493	1.92031	0.680709	2.82105	0.00478673	0.0758852
TRINITY_DN29378_c0_g1_i1	ENL2_ARATH	186.552	-4.36713	1.45212	-3.00742	0.00263474	0.0176235	TRINITY_DN30506_c0_g1_i4	RBL3_ARATH	83.1288	-5.79268	1.88547	-3.07228	0.00212431	0.0176916		TRINITY_DN35283_c0_g1_i5	PF20_CHLRE	37.1595	-4.56153	1.22964	-3.70965	0.000207542	0.0116465
TRINITY_DN29380_c0_g1_i1	Y4865_ARATH	16.4605	4.19463	1.82772	2.295	0.0217329	0.0778073	TRINITY_DN30508_c0_g1_i1	XA21_ORYSI	4.23947	2.77031	1.1992	2.31014	0.0208805	0.0968719		TRINITY_DN35285_c1_g2_i1	RK1_ARATH	18.1222	-4.92373	1.6081	-3.06184	0.00219981	0.0529202
TRINITY_DN29383_c0_g1_i1	ETHE1_ARATH	3903.82	-7.77011	1.95153	-3.98154	6.8469e-05	0.00114415	TRINITY_DN30515_c0_g1_i4	VSR2_ARATH	258.551	-2.75627	0.826987	-3.33291	0.000859421	0.00846108		TRINITY_DN35285_c1_g3_i4	RK1_ARATH	21.9568	-4.99301	1.41416	-3.53071	0.000414442	0.0180103
TRINITY_DN29386_c0_g1_i2	GH31_ARATH	167.072	1.51383	0.567412	2.66796	0.00763126	0.038402	TRINITY_DN30516_c0_g2_i3	VAP42_ARATH	3.14752	4.00527	1.73503	2.30847	0.0209732	0.0971875		TRINITY_DN35287_c1_g1_i4	IF4B3_ARATH	21.506	5.58981	2.02157	2.76508	0.00569087	0.0834241
TRINITY_DN29390_c0_g1_i3	TRXB2_ARATH	7.10706	4.67147	1.52223	3.06883	0.00214901	0.0151445	TRINITY_DN30525_c0_g1_i1	TOM92_ARATH	13.864	-2.87437	1.2296	-2.33765	0.0194054	0.0920832		TRINITY_DN35289_c1_g2_i1	BPM2_ARATH	77.871	-4.59773	1.11964	-4.10643	4.01818e-05	0.00367386
TRINITY_DN29394_c0_g1_i2	HMGYA_MAIZE	96.5991	1.67279	0.470972	3.55178	0.000382631	0.00392021	TRINITY_DN30532_c0_g1_i5	TBL34_ARATH	8.2318	-4.6368	1.52209	-3.04634	0.00231644	0.0189084		TRINITY_DN35294_c0_g1_i3	DGP3_ARATH	35.252	-4.76543	1.63422	-2.91604	0.00354507	0.0661954
TRINITY_DN29410_c1_g1_i1	RSH3L_ARATH	9.79121	4.72303	1.43872	3.28279	0.00102786	0.00845847	TRINITY_DN30535_c1_g1_i1	PSAF_FLATR	11.8337	-4.13252	1.32765	-3.11265	0.00185414	0.0158598		TRINITY_DN35294_c0_g1_i4	DGP3_ARATH	7.05498	5.21072	1.83999	2.83193	0.00462678	0.0749164
TRINITY_DN29420_c0_g1_i2	PRRP2_ARATH	36.283	2.15376	0.811681	2.65346	0.00796708	0.0396636	TRINITY_DN30535_c1_g1_i2	PSAF_FLATR	8.43109	-5.46222	1.67543	-3.26018	0.00111341	0.0104542		TRINITY_DN35309_c0_g1_i4	NRAM5_ORYSJ	35.6042	-4.69622	1.612	-2.91329	0.00357647	0.066485
TRINITY_DN29423_c0_g1_i1	NDHH_ATRBE	8.88607	-4.70405	1.15272	-4.08083	4.48749e-05	0.000872586	TRINITY_DN30543_c0_g1_i5	PPDEX_ARATH	4.41589	4.43758	1.43313	3.09641	0.00195877	0.0166033		TRINITY_DN35318_c1_g1_i4	ARF2B_ARATH	22.5657	-5.20717	1.35201	-3.85143	0.00011743	0.00783307
TRINITY_DN29428_c0_g1_i1	ENAS1_ARATH	15.6117	-4.14678	1.66464	-2.4911	0.0127348	0.0548185	TRINITY_DN30546_c0_g1_i2	PUB9_ARATH	86.3437	-5.12975	1.12423	-4.56291	5.04486e-06	0.000169469		TRINITY_DN35331_c0_g1_i2	CTF64_ARATH	11.2194	-4.62078	1.372	-3.36792	0.000757363	0.0266931
TRINITY_DN29431_c0_g1_i6	FKB62_ARATH	28.8412	5.0668	2.02049	2.50771	0.0121517	0.053111	TRINITY_DN30553_c0_g1_i4	MBD2_ARATH	41.0436	5.65211	1.26249	4.47695	7.57178e-06	0.000227366		TRINITY_DN35337_c2_g1_i1	DNJ49_ARATH	58.2869	-6.30259	1.29889	-4.8523	1.22039e-06	0.000304552
TRINITY_DN29438_c0_g1_i1	GOLS1_AJURE	11.6556	4.46422	1.87182	2.38496	0.017081	0.0666345	TRINITY_DN30556_c0_g1_i1	RL222_ARATH	303.225	-2.9807	0.842236	-3.53903	0.000401595	0.00452035		TRINITY_DN35338_c0_g1_i19	MDAR4_ARATH	60.0954	-5.82078	1.85721	-3.13415	0.00172355	0.0460454
TRINITY_DN29438_c0_g1_i5	GOLS2_SOLLC	15.0252	2.3409	1.01524	2.30575	0.0211249	0.0763666	TRINITY_DN30558_c0_g2_i1	PUB28_ARATH	26.8405	-3.22329	0.503535	-6.40133	1.54033e-10	6.4176e-08		TRINITY_DN35351_c1_g1_i4	TLC1_SOLTU	26.4566	-4.39761	1.56595	-2.80827	0.00498088	0.077635
TRINITY_DN29444_c0_g1_i3	UPS2_ARATH	24.428	5.1086	1.37621	3.71208	0.000205561	0.00248051	TRINITY_DN30561_c0_g1_i3	Y5600_ARATH	4.39363	4.49732	1.659	2.71086	0.00671081	0.0428321		TRINITY_DN35352_c1_g2_i7	VPS2C_ARATH	6.73146	5.38565	1.42174	3.78807	0.000151821	0.00938898
TRINITY_DN29452_c0_g2_i2	TSPO_ARATH	668.466	1.50608	0.648741	2.32155	0.0202573	0.0745445	TRINITY_DN30564_c0_g3_i1	YMF11_MARPO	5.6005	3.18012	1.29983	2.44656	0.0144225	0.0746972		TRINITY_DN35353_c1_g1_i4	RL11_ORYSJ	265.91	1.08112	0.35442	3.05038	0.00228552	0.0536839
TRINITY_DN29452_c0_g2_i3	TSPO_ARATH	1364.26	1.59268	0.350051	4.54985	5.36837e-06	0.00019772	TRINITY_DN30565_c1_g1_i1	TIR1_ARATH	30.5627	1.29679	0.529486	2.44915	0.0143196	0.0743308		TRINITY_DN35354_c4_g3_i5	IPYR4_ARATH	53.5898	-2.13597	0.804187	-2.65606	0.00790586	0.098127
TRINITY_DN29453_c0_g1_i1	RD23D_ARATH	140.493	-4.85865	2.11701	-2.29506	0.0217297	0.0778073	TRINITY_DN30565_c1_g1_i2	TIR1_ARATH	6.09291	4.79889	1.76123	2.72474	0.00643519	0.0415235		TRINITY_DN35387_c0_g2_i12	ODP25_ARATH	27.0735	-5.62557	1.30671	-4.30515	1.66876e-05	0.00196654
TRINITY_DN29453_c0_g1_i3	RD23D_ARATH	198.782	8.13566	1.44413	5.6336	1.76483e-08	3.24982e-06	TRINITY_DN30566_c0_g2_i1	R10A2_ARATH	62.6744	2.23601	0.538497	4.15231	3.29136e-05	0.000658244		TRINITY_DN35393_c1_g1_i8	ALMT4_ARATH	7.50232	5.80772	1.53572	3.78175	0.000155732	0.00947508
TRINITY_DN29453_c0_g1_i4	RD23C_ARATH	4.85497	4.03193	1.7751	2.27138	0.023124	0.0811778	TRINITY_DN30571_c0_g1_i3	PPA27_ARATH	4.26554	4.45992	1.65761	2.69058	0.00713288	0.0448391		TRINITY_DN35396_c0_g1_i1	COQ5_ARATH	22.3386	-4.88122	1.35976	-3.58977	0.000330976	0.0156362
TRINITY_DN29455_c0_g1_i1	GMPP2_ORYSJ	4285.67	-7.95031	1.95068	-4.07566	4.58841e-05	0.000885021	TRINITY_DN30573_c1_g1_i2	NDT1_ARATH	3.08365	4.05618	1.64303	2.46872	0.0135597	0.0715386		TRINITY_DN35407_c0_g1_i3	BPA1_ARATH	7.36435	4.3869	1.63895	2.67666	0.00743611	0.0951504
TRINITY_DN29455_c0_g2_i1	SRS2L_ARATH	3869.09	-7.99992	1.94155	-4.12037	3.78264e-05	0.000768947	TRINITY_DN30576_c0_g2_i1	HIP3_ARATH	20.9255	5.13451	1.23822	4.1467	3.37303e-05	0.000670094		TRINITY_DN35437_c1_g1_i1	PH1_ARATH	52.4438	-5.99914	1.9266	-3.11385	0.00184663	0.0476569
TRINITY_DN29455_c1_g1_i1	SAHH_TOBAC	685.184	-8.58462	1.75236	-4.89888	9.63846e-07	6.28683e-05	TRINITY_DN30608_c0_g1_i1	BCAT5_ARATH	8384.7	-7.48152	1.88999	-3.95851	7.54202e-05	0.00121768		TRINITY_DN35440_c1_g1_i10	CPL1_ARATH	22.2649	-4.34853	1.46926	-2.95967	0.00307971	0.0616291
TRINITY_DN29455_c2_g1_i1	ASPG3_ARATH	1211.28	-8.40383	1.81818	-4.62212	3.7984e-06	0.000155045	TRINITY_DN30608_c0_g2_i2	SSDH_ARATH	1035.69	-8.405	1.66131	-5.05927	4.20863e-07	2.90231e-05		TRINITY_DN35444_c0_g2_i2	AROD2_ARATH	12.5713	-3.15403	1.18794	-2.65505	0.00792978	0.0982515
TRINITY_DN29461_c0_g1_i2	FKGP_ARATH	8.7605	4.41947	1.45577	3.03583	0.00239873	0.0164234	TRINITY_DN30608_c0_g3_i1	EBM_ARATH	626.803	-7.63815	1.63015	-4.68554	2.7922e-06	0.000112733		TRINITY_DN35445_c0_g2_i1	Y1491_ARATH	36.2678	-2.44781	0.82822	-2.9555	0.00312162	0.0621933
TRINITY_DN29470_c0_g1_i1	RBG3_ARATH	112.766	-1.44119	0.417859	-3.44898	0.000562718	0.00522445	TRINITY_DN30608_c0_g4_i1	EBM_ARATH	3958.68	-8.31114	1.78196	-4.66405	3.1004e-06	0.00012069		TRINITY_DN35448_c0_g2_i4	CAPZA_ARATH	9.04903	-4.1905	1.42906	-2.93234	0.00336423	0.0649187
TRINITY_DN29477_c0_g1_i1	PDI21_ARATH	10.1923	4.82181	1.87455	2.57224	0.0101042	0.0466937	TRINITY_DN30631_c0_g1_i1	P2C60_ARATH	8.75746	5.40077	1.63281	3.30766	0.000940805	0.00911781		TRINITY_DN35458_c1_g1_i1	RS15_PICMA	56.7784	-2.13971	0.763765	-2.80154	0.00508601	0.0781575
TRINITY_DN29477_c0_g1_i2	PDI21_ARATH	14.2403	-5.95873	2.31006	-2.57947	0.00989527	0.0460552	TRINITY_DN30631_c0_g1_i4	P2C60_ARATH	3.5334	4.1716	1.71211	2.43653	0.014829	0.0761322		TRINITY_DN35461_c0_g2_i7	SYHM_ARATH	11.9122	5.38288	1.86043	2.89335	0.00381158	0.068436
TRINITY_DN29477_c0_g1_i5	PDI21_ARATH	11.1256	-5.71986	2.2765	-2.51257	0.0119856	0.0525823	TRINITY_DN30631_c0_g1_i7	P2C60_ARATH	3.71058	4.20218	1.74584	2.40697	0.0160855	0.0806643		TRINITY_DN35466_c0_g2_i2	AEE7_ARATH	75.9509	-5.37323	1.88336	-2.853	0.00433086	0.0728646
TRINITY_DN29485_c0_g1_i2	T112A_ARATH	178.182	0.773238	0.358703	2.15565	0.031111	0.0986515	TRINITY_DN30636_c0_g1_i4	RBP1C_ARATH	106.957	1.38094	0.545422	2.53188	0.0113453	0.0629785		TRINITY_DN35469_c0_g2_i2	JMJ25_ARATH	12.1678	-4.12487	1.38073	-2.98746	0.00281308	0.0591001
TRINITY_DN29485_c1_g1_i3	T112A_ARATH	8.26464	3.73964	1.73671	2.15329	0.0312959	0.099054	TRINITY_DN30650_c0_g1_i3	GUFP_VITVI	5.40179	4.66201	1.7509	2.66264	0.00775303	0.0477274		TRINITY_DN35476_c2_g1_i1	VIP1_ARATH	244.66	-1.81187	0.643425	-2.81598	0.00486289	0.0764911
TRINITY_DN29486_c0_g2_i1	AATPK_ARATH	18.7306	-2.24626	0.917123	-2.44925	0.0143154	0.0594013	TRINITY_DN30660_c0_g3_i1	AGT21_ARATH	2702.46	-8.10911	1.75125	-4.63046	3.64855e-06	0.000134624		TRINITY_DN35480_c0_g3_i4	CKL6_ARATH	18.0151	-4.62093	1.40491	-3.28914	0.00100494	0.032168
TRINITY_DN29491_c0_g1_i1	DODA_BETVU	37.623	-2.11543	0.654368	-3.23278	0.0012259	0.00975619	TRINITY_DN30660_c0_g4_i1	SSDH_ARATH	6337.12	-7.46322	1.86599	-3.9996	6.34484e-05	0.00107997		TRINITY_DN35481_c0_g1_i8	CTF64_ARATH	8.93117	-3.99684	1.40941	-2.83583	0.00457072	0.0747556
TRINITY_DN29505_c2_g2_i2	GCAL2_ARATH	11.0913	4.2131	1.53646	2.74207	0.00610525	0.0329825	TRINITY_DN30668_c0_g1_i1	GDU1_ARATH	8.74803	-4.13291	0.795796	-5.19342	2.06461e-07	1.75949e-05		TRINITY_DN35485_c0_g1_i5	COPE1_ARATH	92.26	-1.10782	0.373291	-2.9677	0.00300033	0.0607619
TRINITY_DN29530_c0_g1_i2	NAC8_ARATH	43.3051	2.42489	0.68611	3.53426	0.000408916	0.00412196	TRINITY_DN30674_c0_g1_i1	HSP83_IPONI	907.812	-9.21901	1.5657	-5.8881	3.90665e-09	9.15559e-07		TRINITY_DN35486_c0_g1_i1	BH104_ARATH	10.2353	-4.28616	1.46483	-2.92605	0.00343297	0.0651318
TRINITY_DN29533_c0_g1_i2	PP380_ARATH	16.3353	4.13232	1.88829	2.1884	0.0286407	0.0934183	TRINITY_DN30674_c1_g1_i1	DLDH_PEA	5191.79	-7.91761	1.82525	-4.33783	1.43896e-05	0.00036737		TRINITY_DN35489_c2_g1_i12	THO4D_ARATH	23.5303	6.19442	1.94799	3.17991	0.0014732	0.041172
TRINITY_DN29534_c0_g1_i2	DLD_ARATH	5820.01	-8.18173	1.9571	-4.18054	2.90812e-05	0.000638242	TRINITY_DN30700_c0_g4_i2	P2C60_ORYSJ	106.792	-1.27484	0.500591	-2.54667	0.0108757	0.0610038		TRINITY_DN35498_c1_g1_i2	ARPC4_ARATH	7.49005	4.79743	1.61973	2.96187	0.00305776	0.0614215
TRINITY_DN29535_c0_g1_i1	ORR22_ORYSI	6.28508	3.59433	1.52652	2.35459	0.0185433	0.070546	TRINITY_DN30720_c0_g1_i1	OCT7_ARATH	9.8664	5.73151	1.45914	3.92801	8.56503e-05	0.00134239		TRINITY_DN35503_c2_g1_i1	GBB2_TOBAC	32.5668	-5.79982	1.3021	-4.4542	8.42084e-06	0.00119082
TRINITY_DN29540_c0_g1_i2	PIRL7_ORYSJ	27.4699	5.37768	1.75867	3.0578	0.00222967	0.0155859	TRINITY_DN30727_c0_g1_i1	AFP3_ARATH	9.17019	-3.23139	1.23935	-2.60732	0.0091253	0.0534754		TRINITY_DN35503_c2_g1_i4	GBB2_TOBAC	9.82267	6.14008	1.41493	4.33949	1.42816e-05	0.00176129
TRINITY_DN29540_c0_g1_i3	PIRL7_ORYSJ	19.0012	-2.61998	0.837939	-3.12669	0.00176784	0.0130071	TRINITY_DN30738_c0_g2_i3	PSMD3_TOBAC	87.4187	-3.36498	1.19343	-2.81958	0.00480859	0.0334217		TRINITY_DN35524_c0_g1_i4	SCD1_ARATH	41.2113	-5.21217	1.38651	-3.7592	0.000170454	0.010128
TRINITY_DN29546_c0_g1_i3	PAP_CITUN	9.42331	5.00398	1.64008	3.05106	0.00228037	0.0158329	TRINITY_DN30738_c0_g3_i2	PSMD3_TOBAC	18.4856	6.21706	1.7289	3.59597	0.000323184	0.00378115		TRINITY_DN35525_c1_g3_i3	CCR1_ARATH	65.353	6.6632	2.07429	3.21228	0.00131684	0.0381076
TRINITY_DN29548_c0_g1_i1	U85A3_ARATH	154.162	1.76486	0.508179	3.47291	0.000514855	0.00488919	TRINITY_DN30742_c0_g2_i1	FNTB_PEA	43.0302	-3.04416	1.31478	-2.31534	0.0205941	0.0960331		TRINITY_DN35525_c1_g3_i4	CCR2_ARATH	432.479	-2.00556	0.755819	-2.65349	0.00796637	0.0983271
TRINITY_DN29565_c0_g1_i1	TSJT1_TOBAC	516.121	-1.04416	0.336212	-3.10567	0.00189849	0.0137272	TRINITY_DN30747_c0_g1_i1	FKB43_ARATH	49.2218	1.75277	0.468462	3.74154	0.000182897	0.00236999		TRINITY_DN35525_c1_g3_i6	CCR2_ARATH	12.7751	-4.93492	1.71982	-2.86945	0.00411191	0.0709674
TRINITY_DN29572_c1_g1_i1	B2_DAUCA	58.5646	1.15112	0.530305	2.17067	0.0299559	0.0962506	TRINITY_DN30747_c0_g1_i2	FKB53_ARATH	6.4131	3.79732	1.55315	2.44491	0.0144887	0.0749496		TRINITY_DN35534_c0_g2_i3	RK24_ARATH	20.8357	6.99611	1.38182	5.06297	4.12773e-07	0.000132663
TRINITY_DN29572_c2_g2_i1	PP188_ARATH	390.899	-1.60096	0.683121	-2.34359	0.0190991	0.0719661	TRINITY_DN30756_c0_g1_i2	LHT1_ARATH	8.446	5.54653	1.43547	3.8639	0.000111589	0.00162498		TRINITY_DN35536_c4_g2_i1	CIGR2_ORYSJ	27.5472	2.71815	0.921372	2.95011	0.00317659	0.0626977
TRINITY_DN29590_c0_g1_i1	TBCE_ARATH	20.2885	5.793	1.63733	3.53808	0.000403048	0.00407403	TRINITY_DN30756_c0_g1_i3	LHT1_ARATH	41.5152	1.6988	0.641753	2.64712	0.00811803	0.0492666		TRINITY_DN35548_c0_g1_i19	SR34_ARATH	26.796	-5.19302	1.74088	-2.98299	0.00285449	0.0592722
TRINITY_DN29591_c0_g1_i2	THD1_ARATH	11409.4	-7.30994	2.04346	-3.57723	0.000347253	0.00363224	TRINITY_DN30762_c0_g1_i1	SYVM1_ARATH	197.124	1.42566	0.526985	2.70532	0.00682377	0.0433382		TRINITY_DN35551_c2_g2_i4	SCD2_ARATH	38.8842	2.72628	0.639281	4.26461	2.00252e-05	0.00221237
TRINITY_DN29600_c0_g2_i4	LAX5_MEDTR	12.913	4.81888	1.80485	2.66996	0.00758597	0.0382116	TRINITY_DN30764_c0_g1_i1	NFXL1_ARATH	168.025	1.47333	0.542954	2.71354	0.00665692	0.0425969		TRINITY_DN35558_c4_g2_i7	GRF4_ORYSJ	14.5872	-4.91272	1.67467	-2.93355	0.00335107	0.0647386
TRINITY_DN29600_c0_g2_i6	LAX5_MEDTR	399.425	1.57502	0.413025	3.81338	0.000137078	0.00187907	TRINITY_DN30776_c1_g3_i1	TKTC1_ARATH	12152.8	-7.31946	1.91281	-3.82655	0.000129952	0.00182761		TRINITY_DN35558_c4_g3_i2	BAG5_ARATH	10.5384	-4.11355	1.47201	-2.79452	0.00519765	0.0789209
TRINITY_DN29604_c0_g1_i1	P2C19_ORYSJ	5.52921	3.20602	1.46218	2.19263	0.0283343	0.0927376	TRINITY_DN30776_c1_g4_i1	METK1_PINCO	5013.49	-7.52549	1.84969	-4.06851	4.73147e-05	0.000862824		TRINITY_DN35558_c4_g3_i6	BAG5_ARATH	53.5925	4.46304	1.08865	4.0996	4.13872e-05	0.00373577
TRINITY_DN29607_c0_g1_i2	RR10_MESCR	5.65467	3.51239	1.45007	2.42222	0.0154262	0.0623843	TRINITY_DN30776_c2_g1_i1	PGKY_TOBAC	4132.18	-7.51335	1.83071	-4.10406	4.05954e-05	0.000766382		TRINITY_DN35560_c1_g1_i5	VAP42_ARATH	26.1137	-5.2468	1.32866	-3.94893	7.85026e-05	0.00592597
TRINITY_DN29607_c0_g1_i3	RR10_MESCR	4.49242	-4.46887	1.59435	-2.80293	0.00506405	0.0288733	TRINITY_DN30777_c0_g2_i1	ZHD6_ARATH	32.7188	-1.39558	0.545278	-2.55938	0.0104859	0.0595591		TRINITY_DN35562_c0_g1_i5	MBR2_ARATH	21.0209	-4.96236	1.70733	-2.9065	0.00365498	0.0669512
TRINITY_DN29608_c0_g1_i3	CAEH1_ORYSJ	18.2437	4.49842	1.80141	2.49716	0.0125193	0.0542001	TRINITY_DN30779_c0_g1_i1	Y5614_ARATH	32.23	-2.00708	0.861998	-2.3284	0.0198907	0.0936854		TRINITY_DN35577_c0_g1_i1	GAUTA_ARATH	10.4185	-4.2546	1.40299	-3.03253	0.00242513	0.0552543
TRINITY_DN29614_c0_g1_i2	RK3B_ARATH	37.8192	-2.9388	1.13156	-2.59712	0.00940083	0.0443998	TRINITY_DN30779_c0_g2_i2	Y5614_ARATH	17.879	2.88823	0.812881	3.55308	0.000380754	0.0043281		TRINITY_DN35594_c4_g1_i4	DCE_SOLLC	620.889	-1.44128	0.444078	-3.24555	0.00117225	0.0351445
TRINITY_DN29621_c0_g1_i1	BOLA1_ARATH	2947.71	-8.1517	1.90708	-4.27443	1.91625e-05	0.000478415	TRINITY_DN30789_c0_g1_i2	SGRW_PEA	23.9253	-4.11531	1.50948	-2.7263	0.00640481	0.0413809		TRINITY_DN35598_c0_g4_i3	CSN3_ARATH	16.4437	-4.13274	1.54409	-2.67649	0.00743988	0.0951504
TRINITY_DN29624_c0_g1_i1	MTPC2_ARATH	7.45395	4.12724	1.81511	2.27383	0.0229764	0.0808474	TRINITY_DN30790_c0_g1_i2	AARE1_ORYSJ	20.4136	1.69968	0.701576	2.42266	0.0154072	0.0781511		TRINITY_DN35604_c2_g1_i3	4CLLA_ARATH	12.8091	-4.04192	1.45959	-2.76922	0.00561906	0.0830024
TRINITY_DN29632_c0_g1_i1	ACBP_RICCO	81.4937	-2.69572	0.865449	-3.11482	0.00184055	0.0134189	TRINITY_DN30791_c0_g1_i1	UBIQ_HELAN	270.22	-2.28884	0.750378	-3.05025	0.00228647	0.0187301		TRINITY_DN35606_c2_g2_i2	RL23_TOBAC	16.7436	3.34745	0.954084	3.50855	0.000450561	0.0190384
TRINITY_DN29633_c0_g1_i2	CDC25_ARATH	129.795	-1.24698	0.490678	-2.54134	0.0110428	0.0497052	TRINITY_DN30791_c0_g1_i3	UBIQ_HELAN	23.5341	-3.3675	1.3686	-2.46054	0.0138729	0.0727295		TRINITY_DN35610_c2_g1_i3	PLST4_ARATH	39.6378	-2.79031	0.875683	-3.18644	0.00144037	0.0404678
TRINITY_DN29634_c0_g1_i8	PP298_ARATH	10.8563	4.55039	1.82684	2.49085	0.0127437	0.0548383	TRINITY_DN30794_c0_g1_i6	NUDT3_ARATH	13.7603	5.93575	1.38561	4.28387	1.83674e-05	0.000439734		TRINITY_DN35615_c1_g1_i1	LA1_ARATH	121.228	-6.85094	1.35154	-5.06897	3.99979e-07	0.000131993
TRINITY_DN29635_c1_g2_i1	PYRB1_PEA	13.5849	3.68664	1.14917	3.20809	0.00133618	0.0104649	TRINITY_DN30795_c0_g1_i2	KTNA1_ARATH	2.88234	3.93894	1.68085	2.34342	0.0191077	0.0911856		TRINITY_DN35615_c1_g1_i3	LA1_ARATH	160.346	2.11318	0.612115	3.45226	0.000555917	0.0216767
TRINITY_DN29636_c0_g2_i1	GRXS2_ARATH	9.00961	-3.37505	0.962683	-3.50588	0.000455096	0.00445604	TRINITY_DN30798_c0_g1_i1	P2C03_ARATH	53.88	-8.54577	1.75647	-4.86531	1.14275e-06	5.89008e-05		TRINITY_DN35624_c0_g1_i3	TSS_ARATH	24.2362	-5.14031	1.37043	-3.75088	0.000176216	0.0103168
TRINITY_DN29662_c0_g1_i1	IDM3_ARATH	37.7349	5.88586	1.30212	4.5202	6.1781e-06	0.000218441	TRINITY_DN30798_c0_g2_i2	P2C37_ARATH	52.1372	6.49838	1.86993	3.4752	0.000510467	0.00550431		TRINITY_DN35645_c0_g1_i6	GONS4_ARATH	17.6867	-5.29812	1.47561	-3.59046	0.000330098	0.0156306
TRINITY_DN29664_c0_g1_i1	PP122_ARATH	6.69253	4.15786	1.41623	2.93586	0.00332622	0.0210633	TRINITY_DN30799_c0_g2_i1	U89B1_ARATH	31.2122	-1.34371	0.523034	-2.56908	0.010197	0.0583648		TRINITY_DN35659_c0_g1_i2	ERO1_ARATH	21.7842	-4.77024	1.71276	-2.78513	0.00535069	0.080268
TRINITY_DN29667_c0_g1_i1	ERF16_ARATH	541.579	1.86017	0.45437	4.09395	4.24089e-05	0.000833035	TRINITY_DN30802_c0_g2_i1	EBP_ARATH	11.2572	-3.56304	1.45431	-2.44999	0.0142862	0.074196		TRINITY_DN35661_c0_g1_i1	ASIL2_ARATH	31.0385	-5.68512	1.32363	-4.2951	1.74616e-05	0.00203514
TRINITY_DN29683_c0_g1_i1	NUCL2_ORYSJ	32.5348	-7.0599	1.4103	-5.00597	5.55821e-07	4.18068e-05	TRINITY_DN30802_c0_g2_i2	EBP_ARATH	5.65972	4.94381	1.52304	3.24602	0.0011703	0.0108959		TRINITY_DN35677_c0_g1_i6	AG104_ARATH	1110.79	-0.993938	0.283906	-3.50094	0.000463618	0.019397
TRINITY_DN29690_c0_g2_i3	RL321_ARATH	42.9239	6.00031	1.64847	3.63994	0.000272706	0.00301837	TRINITY_DN30803_c1_g1_i1	STR15_ARATH	366.746	-1.22424	0.374477	-3.26919	0.00107857	0.0102066		TRINITY_DN35680_c0_g1_i1	VA722_ARATH	109.956	1.28877	0.441225	2.92088	0.0034904	0.0655959
TRINITY_DN29697_c0_g1_i4	RNP1_ARATH	14.7334	5.42709	1.75719	3.08851	0.00201163	0.0143879	TRINITY_DN30819_c0_g1_i3	RH3_ORYSJ	8.02402	5.42057	1.50196	3.60899	0.000307391	0.00362465		TRINITY_DN35682_c1_g4_i1	ERF3_TOBAC	221.657	-1.87152	0.421762	-4.43738	9.10585e-06	0.00124615
TRINITY_DN29700_c0_g1_i2	HSP7R_ARATH	17.6868	4.0494	1.20435	3.36232	0.000772901	0.00669342	TRINITY_DN30819_c0_g1_i5	RH3_ARATH	18.015	6.50397	1.47731	4.40257	1.06978e-05	0.000296867		TRINITY_DN35683_c0_g1_i11	TLOV1_ARATH	22.6996	2.5466	0.962476	2.64588	0.00814786	0.0997302
TRINITY_DN29704_c1_g1_i1	M860_ARATH	1257.07	-6.57819	1.96906	-3.34078	0.000835433	0.00711951	TRINITY_DN30820_c0_g1_i1	CADH_POPDE	3.96576	4.43303	1.57774	2.80974	0.00495816	0.0342243		TRINITY_DN35683_c0_g2_i4	TLOV1_ARATH	11.6636	-3.32839	1.20554	-2.76092	0.00576392	0.0836853
TRINITY_DN29705_c0_g1_i3	DPYD_ARATH	41.8959	-2.96391	1.18492	-2.50135	0.0123719	0.0537711	TRINITY_DN30834_c0_g2_i3	RLGP1_ORYSJ	4.67423	-2.29917	0.964092	-2.3848	0.0170885	0.0841879		TRINITY_DN35691_c0_g1_i1	RTL2_ARATH	14.6591	-4.88613	1.36221	-3.5869	0.000334632	0.0157388
TRINITY_DN29717_c0_g3_i1	FB270_ARATH	8.27878	-3.05337	1.39467	-2.18931	0.0285744	0.0932735	TRINITY_DN30843_c0_g1_i1	CIPK3_ARATH	19.8363	3.62972	1.52572	2.37901	0.017359	0.0851154		TRINITY_DN35695_c2_g2_i7	SPL12_ORYSI	28.3206	3.1	0.977411	3.17164	0.00151578	0.0419055
TRINITY_DN29724_c0_g1_i4	MYO17_ARATH	4.72978	3.64576	1.51279	2.40996	0.0159542	0.0637322	TRINITY_DN30843_c0_g1_i2	CIPK3_ARATH	10.6143	5.39266	1.82813	2.94982	0.00317959	0.0242715		TRINITY_DN35696_c1_g3_i1	DIR4_ARATH	397.878	-1.17565	0.320794	-3.6648	0.000247536	0.0129772
TRINITY_DN29727_c1_g1_i3	RMA1_CAPAN	39.6925	-2.43369	1.01866	-2.38912	0.0168889	0.0660964	TRINITY_DN30843_c0_g1_i3	CIPK3_ARATH	10.3149	5.68457	1.56454	3.63338	0.00027973	0.00334583		TRINITY_DN35696_c1_g3_i6	DIR4_ARATH	8.43975	5.23708	1.8138	2.88735	0.00388498	0.0691344
TRINITY_DN29732_c0_g1_i3	SPCS1_ARATH	23.2801	-2.93395	1.25471	-2.33836	0.0193687	0.0725548	TRINITY_DN30843_c0_g1_i5	CIPKQ_ARATH	36.1025	-3.34875	0.730625	-4.58341	4.57458e-06	0.000157915		TRINITY_DN35699_c1_g1_i7	PEPK2_ARATH	21.9387	4.37367	1.29778	3.3701	0.000751399	0.0266088
TRINITY_DN29732_c0_g1_i4	SPCS1_ARATH	11.7352	3.92098	1.77751	2.20589	0.027392	0.0906842	TRINITY_DN30843_c0_g1_i6	CIPK3_ARATH	11.4282	3.52713	1.51801	2.32353	0.0201509	0.0945082		TRINITY_DN35709_c0_g1_i2	Y2446_ARATH	15.8859	-4.9472	1.49462	-3.31	0.000932962	0.0308736
TRINITY_DN29735_c0_g1_i1	UBC10_ARATH	4.53561	-5.95891	2.27171	-2.62309	0.00871355	0.0420725	TRINITY_DN30846_c0_g1_i1	SIGC_ARATH	3.06155	4.00526	1.6934	2.36521	0.0180197	0.0874576		TRINITY_DN35723_c0_g1_i2	PRS6B_ARATH	135.951	-2.62966	0.772142	-3.40568	0.000660003	0.024055
TRINITY_DN29742_c1_g1_i2	PP263_ARATH	10.3489	4.24806	1.51476	2.80444	0.00504034	0.0287696	TRINITY_DN30849_c0_g1_i4	RTM2_ARATH	7.55567	2.74074	1.18228	2.31818	0.0204396	0.0955208		TRINITY_DN35727_c1_g1_i7	ITPK3_ARATH	48.3198	-2.33787	0.747327	-3.12831	0.00175817	0.0464438
TRINITY_DN29747_c0_g1_i1	MSRB1_ARATH	38.6387	5.14043	1.35648	3.78953	0.00015093	0.0020088	TRINITY_DN30853_c1_g1_i3	HDA15_ARATH	4.13075	4.30031	1.77884	2.41748	0.0156283	0.078992		TRINITY_DN35731_c0_g3_i1	NUP35_ARATH	17.063	-5.02705	1.45078	-3.46508	0.000530075	0.0212338
TRINITY_DN29747_c0_g1_i2	MSRB1_ARATH	10.2205	-8.53584	1.57316	-5.42591	5.76611e-08	8.3982e-06	TRINITY_DN30858_c0_g2_i1	SYSM_ARATH	4.06604	-6.40083	1.69722	-3.77135	0.000162364	0.00216182		TRINITY_DN35732_c0_g1_i1	IDD12_ARATH	8.13094	-4.09065	1.43468	-2.85126	0.00435458	0.0729608
TRINITY_DN29752_c0_g2_i1	AMO_ARATH	4.16049	3.71695	1.69161	2.19729	0.028	0.0920902	TRINITY_DN30859_c0_g3_i2	BTR1_ARATH	3.91158	4.21546	1.79537	2.34796	0.0188764	0.0903431		TRINITY_DN35738_c1_g1_i8	SKI14_ARATH	55.6349	6.75389	2.35021	2.87374	0.00405643	0.0707137
TRINITY_DN29753_c0_g1_i1	SPT_ARATH	5.73411	4.03832	1.56284	2.58396	0.00976741	0.0456501	TRINITY_DN30862_c0_g1_i2	MED23_ARATH	13.8173	5.72394	1.81994	3.14513	0.00166014	0.0144986		TRINITY_DN35743_c2_g3_i1	RING1_ARATH	15.5438	-4.372	1.42455	-3.06904	0.0021475	0.0523668
TRINITY_DN29755_c0_g1_i2	ROC5_NICSY	24.2704	-5.9789	1.9714	-3.03282	0.00242276	0.0165217	TRINITY_DN30863_c0_g1_i4	PAP14_ARATH	27.7465	5.08297	1.9312	2.63202	0.00848777	0.0508013		TRINITY_DN35753_c0_g1_i5	ING1_ARATH	12.5941	-4.63375	1.67674	-2.76355	0.00571762	0.0836496
TRINITY_DN29756_c0_g1_i4	ETFA_ARATH	19.2906	-3.06033	0.908877	-3.36715	0.000759487	0.00660289	TRINITY_DN30865_c0_g2_i3	PERK4_ARATH	8.85021	-6.9053	1.69795	-4.06684	4.76547e-05	0.000867969		TRINITY_DN35754_c0_g1_i4	MMK1_MEDSA	7.22921	5.21631	1.85776	2.80785	0.00498733	0.0776734
TRINITY_DN29760_c0_g1_i2	SKI23_ARATH	11.717	4.80807	1.45971	3.29385	0.000988237	0.00817704	TRINITY_DN30872_c0_g1_i2	SRP_VITRI	11.3567	5.84126	1.53525	3.80477	0.000141938	0.00195404		TRINITY_DN35755_c0_g1_i12	SRO1_ARATH	57.2274	-5.23571	1.8909	-2.7689	0.00562462	0.0830267
TRINITY_DN29762_c0_g1_i1	DNJ72_ARATH	28.7178	-1.48	0.647763	-2.28479	0.0223252	0.0793624	TRINITY_DN30877_c0_g1_i1	DAR1_ARATH	16.408	-1.81449	0.657962	-2.75774	0.00582021	0.0384824		TRINITY_DN35755_c0_g1_i14	SRO1_ARATH	38.6155	6.17453	1.87757	3.28859	0.00100692	0.032168
TRINITY_DN29764_c0_g1_i1	E134_MAIZE	651.489	-1.63117	0.516706	-3.15686	0.0015948	0.0119991	TRINITY_DN30877_c0_g2_i1	DAR1_ARATH	9.88186	5.65576	1.53926	3.67433	0.000238473	0.00294634		TRINITY_DN35757_c0_g3_i2	DIOX1_ARATH	14.0924	6.05064	1.34422	4.50123	6.75622e-06	0.00101881
TRINITY_DN29779_c0_g2_i4	FBW2_ARATH	10.9549	4.98625	1.43865	3.46592	0.000528416	0.0049781	TRINITY_DN30882_c0_g1_i3	AIP12_ARATH	6.79277	4.95928	1.52904	3.24341	0.00118109	0.0109726		TRINITY_DN35761_c2_g4_i2	ERF10_ARATH	27.1415	-3.75526	1.06017	-3.54212	0.00039692	0.0176139
TRINITY_DN29783_c1_g1_i1	ZOG_PHALU	58.9904	-3.37119	1.06692	-3.15974	0.00157911	0.0118986	TRINITY_DN30887_c0_g2_i1	ASPG1_ARATH	64.7824	1.40663	0.501939	2.80238	0.00507266	0.0348245		TRINITY_DN35761_c3_g1_i1	TCP8_ARATH	15.2356	-4.82166	1.36181	-3.54062	0.000399193	0.0176778
TRINITY_DN29805_c0_g1_i1	THIK1_ARATH	2410.17	-8.43873	1.86899	-4.51513	6.32779e-06	0.000222811	TRINITY_DN30896_c0_g1_i5	E2FB_ARATH	3.31977	4.07883	1.72763	2.36094	0.0182286	0.0881546		TRINITY_DN35765_c1_g2_i1	MBD9_ARATH	12.47	-4.32196	1.48809	-2.90436	0.0036801	0.0672371
TRINITY_DN29805_c1_g1_i1	MBCD_SOLTU	15359.7	-7.27824	2.06156	-3.53046	0.000414844	0.00416534	TRINITY_DN30897_c0_g2_i6	FB302_ARATH	4.83371	-2.36345	0.791178	-2.98725	0.00281503	0.0220829		TRINITY_DN35768_c1_g1_i15	SR34A_ARATH	27.3697	-4.79086	1.39014	-3.44631	0.000568291	0.0219465
TRINITY_DN29805_c1_g2_i1	4CLL9_ORYSJ	3669.34	-8.18201	1.9208	-4.25969	2.04715e-05	0.000499301	TRINITY_DN30898_c0_g1_i6	Y1686_ARATH	9.8736	2.6363	0.819196	3.21816	0.00129015	0.0117707		TRINITY_DN35769_c0_g3_i3	MDHM_CITLA	14.6754	-4.43503	1.51023	-2.93665	0.00331777	0.0644473
TRINITY_DN29805_c1_g2_i3	4CLL9_ORYSJ	6047.78	-7.69735	1.98145	-3.8847	0.000102457	0.00152507	TRINITY_DN30898_c0_g1_i7	Y1686_ARATH	18.5614	-6.10399	2.20189	-2.77216	0.00556864	0.0372709		TRINITY_DN35772_c0_g1_i2	ALA1_ARATH	12.0513	-4.06805	1.45812	-2.78992	0.00527208	0.0795569
TRINITY_DN29805_c1_g3_i1	FABG5_BRANA	218.421	-9.03893	1.62972	-5.54632	2.91746e-08	4.79398e-06	TRINITY_DN30912_c0_g1_i2	P2C10_ARATH	3.43752	4.19177	1.64769	2.54402	0.0109584	0.061348		TRINITY_DN35785_c1_g2_i2	ZDHC6_ARATH	17.3737	-4.21082	1.44928	-2.90545	0.00366722	0.0670595
TRINITY_DN29808_c0_g1_i3	PPH_ARATH	8.27401	4.15157	1.8324	2.26565	0.0234731	0.0819404	TRINITY_DN30913_c0_g1_i4	APK1B_ARATH	17.1616	6.3934	1.36899	4.67015	3.00976e-06	0.000118798		TRINITY_DN35787_c0_g3_i5	SSY1_SOLTU	102.745	-2.05267	0.665113	-3.08619	0.00202737	0.0503567
TRINITY_DN29811_c0_g1_i6	CCR4E_ARATH	35.8106	5.71149	1.91563	2.98153	0.00286815	0.0188663	TRINITY_DN30922_c1_g1_i6	HDA14_ARATH	9.46733	5.7179	1.41187	4.04988	5.12449e-05	0.00091721		TRINITY_DN35790_c1_g1_i1	LUL3_ARATH	42.0346	-6.09163	1.36963	-4.44765	8.68151e-06	0.00121209
TRINITY_DN29818_c0_g1_i2	NDK2_TOBAC	38.7213	-4.15026	1.09355	-3.7952	0.000147522	0.00197878	TRINITY_DN30930_c0_g1_i1	TON1A_ARATH	3.23578	4.04305	1.73312	2.33282	0.0196577	0.0929085		TRINITY_DN35793_c2_g2_i1	SYAP_ARATH	9.33167	-4.48149	1.67957	-2.66824	0.00762504	0.0961962
TRINITY_DN29823_c0_g1_i6	RS40_ARATH	9.0211	4.68565	1.86822	2.50808	0.0121389	0.0530822	TRINITY_DN30932_c0_g2_i2	CNGC4_ARATH	6.87454	3.6662	1.36929	2.67744	0.00741875	0.0462197		TRINITY_DN35793_c2_g2_i19	SYAP_ARATH	21.0132	-4.65351	1.67289	-2.78172	0.00540709	0.0809897
TRINITY_DN29825_c0_g1_i1	LGUL_BRAOG	239.641	-5.28177	1.53215	-3.4473	0.000566214	0.00523911	TRINITY_DN30942_c0_g2_i2	PYL9_ARATH	23.5376	-3.53438	0.730162	-4.84054	1.29487e-06	6.48471e-05		TRINITY_DN35795_c0_g1_i6	CBP1_ORYSJ	15.6599	-3.59519	1.33641	-2.69019	0.00714122	0.0935252
TRINITY_DN29825_c0_g1_i3	LGUL_BRAOG	234.695	2.15718	0.784124	2.75107	0.0059401	0.0323838	TRINITY_DN30950_c0_g1_i2	PPA15_ARATH	39.9623	7.39554	1.52042	4.86414	1.14956e-06	5.91499e-05		TRINITY_DN35796_c2_g5_i3	UBC2_WHEAT	26.9507	-4.84766	1.64702	-2.94329	0.00324748	0.0635604
TRINITY_DN29828_c0_g1_i1	LAZH1_ARATH	19.3249	3.01754	1.21028	2.49327	0.0126574	0.0546322	TRINITY_DN30950_c0_g1_i3	PPA15_ARATH	9.69893	-4.56893	1.32719	-3.44257	0.00057622	0.00608857		TRINITY_DN35797_c2_g2_i2	VDAC1_SOLTU	43.7817	-6.24783	1.8497	-3.37776	0.000730796	0.0260532
TRINITY_DN29830_c0_g2_i1	VA722_ARATH	28.7812	-5.91394	1.02435	-5.77333	7.77181e-09	1.60663e-06	TRINITY_DN30960_c0_g2_i2	LBD41_ARATH	9.16605	-7.94238	1.34136	-5.92115	3.19705e-09	7.9921e-07		TRINITY_DN357_c0_g1_i1	BH137_ARATH	22.7993	-3.16193	0.909247	-3.47752	0.000506068	0.0205793
TRINITY_DN29834_c0_g1_i1	LPAT4_ARATH	25.879	4.90563	1.91513	2.56151	0.0104218	0.0476717	TRINITY_DN30962_c0_g1_i2	LSF2_ARATH	11.3374	-3.35719	1.07114	-3.13423	0.00172304	0.0149387		TRINITY_DN35802_c3_g2_i3	RNZC_ARATH	16.8798	-5.34962	1.44073	-3.71314	0.000204702	0.0115176
TRINITY_DN29835_c0_g1_i1	AB25B_ORYSJ	9136.38	-7.38854	2.02478	-3.64907	0.000263192	0.00295388	TRINITY_DN30965_c1_g1_i8	HIBC6_ARATH	4.62672	4.46424	1.75662	2.54138	0.0110415	0.0616908		TRINITY_DN35809_c0_g1_i3	RGLG2_ARATH	16.3347	5.94982	1.89397	3.14145	0.00168112	0.0452528
TRINITY_DN29844_c1_g2_i1	CX32_ARATH	7.67435	3.74223	1.42606	2.62418	0.00868586	0.041989	TRINITY_DN30975_c0_g1_i3	GAT16_ARATH	97.7941	1.74374	0.553003	3.15323	0.00161476	0.0141927		TRINITY_DN35825_c0_g1_i6	SODC_NICPL	10.1616	5.56224	1.90218	2.92414	0.00345405	0.0652812
TRINITY_DN29863_c0_g4_i1	AMYA_VIGMU	15.4981	3.25601	1.33939	2.43095	0.0150591	0.0614397	TRINITY_DN30978_c0_g1_i1	2SS_CUCMA	239464	-2.15968	0.486891	-4.43566	9.17894e-06	0.000264505		TRINITY_DN35825_c0_g1_i9	SODC2_SOLLC	86.6741	1.65983	0.576851	2.8774	0.00400965	0.0701754
TRINITY_DN29864_c0_g1_i1	ACBP4_ARATH	20.059	5.88109	1.7029	3.45357	0.000553209	0.00515671	TRINITY_DN30980_c1_g1_i4	IDM1_ARATH	3.16233	3.36399	1.42946	2.35332	0.0186064	0.089448		TRINITY_DN35828_c0_g1_i4	C3H2_ARATH	396.716	-2.77125	0.794116	-3.48972	0.000483522	0.0198807
TRINITY_DN29867_c1_g1_i2	Y4523_ARATH	69.4487	6.55588	1.54029	4.25627	2.07864e-05	0.000504582	TRINITY_DN30988_c0_g2_i5	ANTL2_ARATH	5.11356	4.63661	1.71159	2.70895	0.00674968	0.0429989		TRINITY_DN35832_c2_g2_i1	PYRB2_PEA	924.448	6.42252	2.39531	2.6813	0.00733375	0.0945675
TRINITY_DN29874_c0_g1_i2	PNC1_ARATH	34.8883	-4.50909	1.59361	-2.82948	0.00466236	0.027243	TRINITY_DN30990_c0_g2_i4	UBC23_ARATH	10.1051	5.75202	1.47158	3.90874	9.27783e-05	0.00141853		TRINITY_DN35836_c1_g2_i7	ARF2_ORYSJ	221.564	-3.04189	1.02749	-2.9605	0.00307139	0.0615692
TRINITY_DN29874_c0_g1_i3	PNC1_ARATH	31.906	5.29226	1.83249	2.88802	0.00387678	0.02365	TRINITY_DN30990_c0_g2_i5	UBC23_ARATH	11.2617	4.5926	1.26908	3.61884	0.000295932	0.00350841		TRINITY_DN35848_c0_g2_i1	PSMD6_ARATH	90.288	-6.13883	1.42554	-4.30632	1.65993e-05	0.00196654
TRINITY_DN29885_c1_g1_i3	SC61B_ARATH	55.359	-2.18366	0.813252	-2.6851	0.00725082	0.0370748	TRINITY_DN30993_c0_g1_i1	ABA2_ARATH	4.16363	4.40854	1.68123	2.62221	0.00873622	0.051864		TRINITY_DN35855_c0_g2_i3	ICE1_ARATH	79.0693	-2.12582	0.696507	-3.05211	0.00227237	0.0535358
TRINITY_DN29885_c1_g2_i3	SC61B_ARATH	361.444	-2.96606	0.594275	-4.99105	6.00509e-07	4.41073e-05	TRINITY_DN30993_c0_g1_i2	ABA2_ARATH	54.0571	-3.76258	1.48585	-2.53228	0.0113323	0.06293		TRINITY_DN35858_c1_g1_i1	YAOL_ARATH	6.87846	3.69072	1.29997	2.83909	0.00452429	0.0744133
TRINITY_DN29889_c0_g1_i3	ICME_ARATH	4.05305	3.83215	1.74196	2.19991	0.0278136	0.0916066	TRINITY_DN31001_c0_g1_i2	DEAH2_ARATH	71.2212	2.51684	1.05945	2.3756	0.0175202	0.0857097		TRINITY_DN35873_c4_g3_i3	U86A1_ARATH	17.2443	-3.3661	1.25816	-2.67541	0.00746388	0.0951558
TRINITY_DN29889_c0_g1_i6	ICME_ARATH	20.5662	4.26	1.22214	3.48569	0.00049087	0.00472511	TRINITY_DN31018_c0_g2_i1	HEI10_ARATH	16.6125	-3.09652	0.869833	-3.5599	0.000370992	0.00423156		TRINITY_DN35887_c2_g1_i1	MTP1_ARATH	17.9911	-5.0768	1.35367	-3.7504	0.000176552	0.0103168
TRINITY_DN29894_c0_g1_i3	RTNLP_ARATH	12.4136	-2.76236	0.682114	-4.04971	5.12808e-05	0.000957416	TRINITY_DN31032_c0_g1_i1	METE1_ORYSJ	15.885	-4.32088	1.56578	-2.75957	0.00578769	0.0383022		TRINITY_DN35888_c0_g1_i12	LISC_RICCO	236.535	2.46518	0.628271	3.92376	8.71781e-05	0.00634411
TRINITY_DN29895_c0_g2_i1	ARP_ARATH	33.7169	5.81846	1.44523	4.02598	5.67391e-05	0.00102138	TRINITY_DN31034_c0_g1_i2	Y1689_ARATH	3.78854	-3.21963	0.932211	-3.45376	0.000552839	0.00587046		TRINITY_DN35895_c0_g2_i15	CSPLL_ARATH	9.71032	6.07391	1.6102	3.77215	0.00016185	0.00975331
TRINITY_DN29897_c0_g1_i1	AB7A_ARATH	7.33163	3.67429	1.41075	2.6045	0.00920084	0.0437659	TRINITY_DN31034_c1_g2_i1	UVR8_ARATH	2.95253	3.95287	1.70327	2.32075	0.0203005	0.0950184		TRINITY_DN35895_c0_g2_i3	UGE1_ARATH	44.0163	-5.41303	1.45225	-3.72733	0.000193518	0.0110347
TRINITY_DN29898_c0_g1_i3	FKB15_VICFA	7.92478	-2.24831	0.963087	-2.33448	0.0195707	0.0729259	TRINITY_DN31040_c1_g1_i2	SNL3_ARATH	35.7801	7.54995	1.35338	5.57857	2.425e-08	3.86015e-06		TRINITY_DN35904_c1_g1_i13	PP2A2_ORYSI	232.332	2.14353	0.49355	4.34308	1.40499e-05	0.0017531
TRINITY_DN29901_c0_g1_i3	Y4372_ARATH	9.48752	4.86891	1.61089	3.0225	0.00250697	0.0169517	TRINITY_DN31040_c1_g1_i6	SNL4_ARATH	45.7267	-2.47242	0.966277	-2.5587	0.0105063	0.0596231		TRINITY_DN35905_c1_g2_i1	STP13_ARATH	29.7487	-5.19051	1.48103	-3.50467	0.000457174	0.0192795
TRINITY_DN29903_c0_g1_i3	CATA2_GOSHI	1623.73	0.885101	0.278917	3.17335	0.00150689	0.0114848	TRINITY_DN31041_c1_g1_i5	MBD4L_ARATH	4.48303	4.61647	1.54901	2.98026	0.00288001	0.0224927		TRINITY_DN35906_c0_g1_i11	Y1089_ARATH	250.879	2.75749	0.44378	6.21364	5.17711e-10	9.98334e-07
TRINITY_DN29911_c0_g1_i9	UVR8_ARATH	27.9562	4.23651	1.67163	2.53436	0.0112652	0.0503967	TRINITY_DN31050_c0_g1_i5	BIN3D_ARATH	2.88416	3.94856	1.67117	2.36275	0.0181397	0.0878113		TRINITY_DN35910_c0_g2_i2	SM3L2_ARATH	65.061	-1.88827	0.632332	-2.9862	0.00282469	0.0591001
TRINITY_DN29913_c0_g1_i2	SIP21_ARATH	8.81883	3.98841	1.3781	2.89413	0.00380209	0.0232979	TRINITY_DN31051_c0_g1_i1	MBD9_ARATH	7.65356	3.86652	1.32541	2.91723	0.00353152	0.0263005		TRINITY_DN35916_c0_g2_i7	ODO2B_ARATH	15.7881	-4.97592	1.63903	-3.0359	0.00239822	0.054964
TRINITY_DN29918_c0_g1_i1	ARAD1_ARATH	12.2029	-4.77261	1.72571	-2.76559	0.00568199	0.0314714	TRINITY_DN31062_c0_g1_i1	C81E7_MEDTR	18.8792	1.59134	0.608442	2.61543	0.00891148	0.0525819		TRINITY_DN35929_c0_g1_i2	PPF1_PEA	23.1618	-4.12947	1.44831	-2.85123	0.00435506	0.0729608
TRINITY_DN29920_c1_g2_i4	GONS1_ARATH	16.1527	-2.29885	0.799203	-2.87643	0.00402196	0.0242586	TRINITY_DN31063_c0_g1_i3	POT6_ARATH	5.38975	4.453	1.91725	2.32259	0.020201	0.0946709		TRINITY_DN35939_c1_g1_i8	BI1L_ARATH	59.0434	-2.26703	0.617555	-3.67097	0.000241628	0.0128135
TRINITY_DN29923_c0_g1_i1	DEF1B_ARATH	3.76911	-4.97304	2.04863	-2.42749	0.0152036	0.0618079	TRINITY_DN31063_c0_g2_i2	POT6_ARATH	7.11388	5.16546	1.60452	3.21932	0.00128494	0.011734		TRINITY_DN35944_c1_g2_i6	STY46_ARATH	9.27605	-4.41213	1.63584	-2.69716	0.00699336	0.0924832
TRINITY_DN29928_c0_g1_i1	UGGG_ARATH	29.3236	2.97397	1.19722	2.48406	0.0129895	0.0555138	TRINITY_DN31064_c0_g2_i1	DCL1_ARATH	3.73894	-6.22452	1.75353	-3.54971	0.000385658	0.00437721		TRINITY_DN35947_c1_g2_i5	PRPX_HORVU	96.2083	-1.62494	0.429374	-3.78444	0.000154053	0.00947183
TRINITY_DN29930_c1_g1_i3	DAW1_CHLRE	25.2792	3.5963	1.41645	2.53896	0.0111182	0.0499133	TRINITY_DN31064_c0_g2_i2	DCL1_ARATH	9.19851	5.43678	1.65544	3.28419	0.00102277	0.00978662		TRINITY_DN35960_c0_g1_i4	LGUC_ARATH	20.7475	-3.9494	1.10351	-3.57895	0.000344976	0.0160654
TRINITY_DN29938_c0_g1_i2	SRK2A_ARATH	4.63959	3.99881	1.7472	2.28869	0.0220973	0.0788025	TRINITY_DN31068_c0_g1_i1	GPDA2_ARATH	6.72345	5.23412	1.44528	3.62152	0.000292876	0.00347949		TRINITY_DN35969_c0_g4_i7	DNJ50_ARATH	23.9469	6.22164	1.34987	4.60905	4.04519e-06	0.000712298
TRINITY_DN29938_c0_g1_i5	SRK2A_ARATH	5.3775	-5.64725	2.44426	-2.31041	0.0208653	0.0757915	TRINITY_DN31070_c0_g2_i1	YMF01_MARPO	21.4685	-4.39807	1.50736	-2.91774	0.0035258	0.0262711		TRINITY_DN35969_c0_g5_i1	DNJ50_ARATH	8.11756	5.31982	1.83861	2.89339	0.00381111	0.068436
TRINITY_DN29938_c0_g1_i7	SRK2E_ARATH	4.86705	4.08487	1.71773	2.37806	0.0174038	0.0675031	TRINITY_DN31071_c0_g1_i1	ATL2_ARATH	26.9729	-1.5572	0.653477	-2.38295	0.0171747	0.0845019		TRINITY_DN35987_c0_g2_i1	TO401_ARATH	94.2382	1.34411	0.420913	3.19332	0.00140648	0.0399475
TRINITY_DN29948_c0_g1_i1	TBL2_ARATH	8.4033	4.79039	1.43208	3.34506	0.00082265	0.00703396	TRINITY_DN31076_c3_g2_i1	AB15B_ARATH	33.5943	3.70089	0.947685	3.90519	9.41508e-05	0.00143367		TRINITY_DN35988_c2_g1_i3	CPR30_ARATH	28.1156	-5.06068	1.45188	-3.4856	0.000491031	0.0200689
TRINITY_DN29949_c0_g2_i2	CNMT_THLFG	144.502	-1.00053	0.394312	-2.5374	0.0111678	0.0500744	TRINITY_DN31088_c0_g2_i2	TASP1_ARATH	9.72737	5.5223	1.64303	3.36105	0.000776468	0.00779273		TRINITY_DN35988_c2_g6_i3	FBLK1_ARATH	6.70974	-3.90687	1.41973	-2.75184	0.00592621	0.0851096
TRINITY_DN29957_c0_g1_i1	PPR54_ARATH	8.12534	3.34057	1.49292	2.23761	0.0252465	0.0858654	TRINITY_DN31090_c0_g3_i4	LUL4_ARATH	23.6758	-1.91952	0.621425	-3.0889	0.00200898	0.0169254		TRINITY_DN35993_c0_g1_i1	SDR1_ARATH	16.7234	4.06058	1.49666	2.71309	0.00666596	0.089948
TRINITY_DN29961_c0_g2_i2	HHL1_ARATH	136.219	1.98625	0.611931	3.24588	0.00117089	0.009406	TRINITY_DN31107_c1_g2_i4	DRB3_ARATH	4.88684	2.89479	1.11622	2.59339	0.00950358	0.0551962		TRINITY_DN35993_c0_g1_i2	SDR1_ARATH	12.2805	-4.37967	1.52433	-2.87317	0.00406374	0.0707137
TRINITY_DN29974_c0_g2_i1	TAF12_ARATH	37.4452	3.08959	1.31114	2.35642	0.0184522	0.0703141	TRINITY_DN31111_c0_g1_i1	ZDHC2_ARATH	29.7657	-2.051	0.835107	-2.45597	0.0140506	0.0733921		TRINITY_DN35995_c1_g1_i1	R10A1_ARATH	93.0651	-6.64193	1.59998	-4.15127	3.30633e-05	0.00315918
TRINITY_DN29975_c0_g2_i2	ATG8C_ORYSI	73.3553	3.36784	1.0706	3.14574	0.00165665	0.0123306	TRINITY_DN31111_c0_g2_i5	ZDHC2_ARATH	8.64313	5.36968	1.64544	3.26338	0.00110092	0.0103625		TRINITY_DN35996_c1_g2_i1	ORTH1_ARATH	86.0907	-6.21705	1.91573	-3.24527	0.00117341	0.0351445
TRINITY_DN29977_c0_g1_i1	RIN4_ARATH	58.3311	-1.79544	0.774515	-2.31815	0.0204414	0.0749849	TRINITY_DN31112_c0_g1_i1	LFS_ALLCE	16.9595	2.41963	1.04513	2.31514	0.0206051	0.0960549		TRINITY_DN35998_c0_g3_i1	ALIS1_ARATH	10.7894	-4.61659	1.46239	-3.15689	0.00159461	0.043421
TRINITY_DN29977_c0_g1_i2	RIN4_ARATH	165.919	-1.9663	0.63138	-3.1143	0.00184383	0.0134352	TRINITY_DN31116_c0_g1_i1	PB27A_ARATH	22.087	-3.95024	0.881939	-4.47904	7.49782e-06	0.000226505		TRINITY_DN36004_c1_g1_i5	CRS1_ARATH	6.83001	4.94991	1.82182	2.71702	0.00658727	0.089557
TRINITY_DN29980_c0_g1_i1	GNOM_ARATH	17.2624	3.75893	1.31866	2.85058	0.004364	0.0259011	TRINITY_DN31122_c0_g3_i1	APK3_ARATH	3.51746	4.21548	1.65405	2.54859	0.010816	0.0607771		TRINITY_DN36009_c0_g2_i2	D6KL2_ARATH	42.4784	-3.3295	0.950234	-3.50387	0.000458552	0.0192992
TRINITY_DN29981_c0_g1_i1	Y4919_ARATH	48.2396	3.32809	1.26408	2.63281	0.00846828	0.04123	TRINITY_DN31128_c0_g2_i2	AHL1_ARATH	16.947	-7.4934	1.48394	-5.04968	4.42555e-07	3.02672e-05		TRINITY_DN36014_c1_g3_i2	ATHB7_ARATH	11.9649	-4.31794	1.58003	-2.73282	0.00627956	0.0874029
TRINITY_DN29984_c0_g1_i1	PPA18_ARATH	11.1814	-4.2438	1.90271	-2.2304	0.0257208	0.0869825	TRINITY_DN31129_c1_g1_i1	CDC48_CAPAN	16.2258	5.13498	1.81391	2.83089	0.00464187	0.0325405		TRINITY_DN36018_c0_g1_i10	TPS11_ARATH	40.3971	5.77491	2.09444	2.75726	0.00582879	0.0843386
TRINITY_DN29985_c0_g1_i1	URH1_ARATH	5.89238	-5.12504	1.81177	-2.82874	0.00467309	0.0272808	TRINITY_DN31129_c1_g1_i4	CDC48_CAPAN	393.415	1.07195	0.34301	3.12513	0.00177724	0.0153257		TRINITY_DN36018_c0_g1_i5	TPS11_ARATH	27.6652	-4.60845	1.66476	-2.76824	0.00563603	0.0830795
TRINITY_DN29993_c0_g1_i1	NUG2_ORYSJ	102.381	-2.97284	1.31981	-2.25247	0.0242924	0.0837653	TRINITY_DN31132_c0_g1_i3	DGS1_ARATH	4.27019	4.49203	1.62221	2.76908	0.00562141	0.0375236		TRINITY_DN36018_c0_g1_i6	TPS11_ARATH	42.2616	6.22925	1.89529	3.2867	0.00101369	0.0322376
TRINITY_DN29993_c0_g3_i2	NUG2_ORYSI	665.819	1.12603	0.513919	2.19107	0.0284471	0.093	TRINITY_DN31145_c0_g1_i1	7SB1_SOYBN	64.538	-1.27857	0.373772	-3.42073	0.000624538	0.00650517		TRINITY_DN36018_c0_g1_i8	TPS11_ARATH	47.9798	-5.74676	1.448	-3.96875	7.22514e-05	0.00565534
TRINITY_DN29994_c0_g1_i2	GSTUJ_ARATH	13.6174	5.53471	1.58516	3.49158	0.00048018	0.00464138	TRINITY_DN31152_c0_g2_i1	RBS_CAPAN	619.919	-7.77446	1.24508	-6.24416	4.26095e-10	1.44572e-07		TRINITY_DN36024_c1_g1_i4	IRKI_ARATH	18.5884	-4.79405	1.35445	-3.53947	0.000400927	0.0177176
TRINITY_DN29995_c0_g1_i5	CH10C_ARATH	15.4458	4.68547	1.77419	2.64091	0.00826847	0.0406276	TRINITY_DN31155_c0_g2_i1	LMBD1_ARATH	68.1488	1.40677	0.548863	2.56305	0.0103756	0.0590714		TRINITY_DN36034_c0_g2_i10	KTNA1_ARATH	23.496	-4.62482	1.71506	-2.6966	0.00700513	0.0925689
TRINITY_DN29995_c0_g1_i6	CH10C_ARATH	9.7613	4.88678	1.78623	2.73581	0.00622274	0.0334112	TRINITY_DN31175_c0_g1_i4	FDL1_ARATH	12.7004	3.74959	1.34809	2.78142	0.00541219	0.0364433		TRINITY_DN36038_c0_g1_i1	CRR6_ARATH	8.46864	3.20439	0.957929	3.34512	0.000822474	0.0283582
TRINITY_DN29997_c0_g1_i3	MTNA_VITVI	6.27452	4.0452	1.4618	2.76728	0.00565258	0.0313226	TRINITY_DN31188_c0_g2_i1	PTR18_ARATH	54.4012	5.30362	1.93463	2.74141	0.00611759	0.039924		TRINITY_DN36039_c3_g3_i2	BCAT3_ARATH	6.56768	5.05578	1.84273	2.74364	0.00607627	0.0859364
TRINITY_DN29997_c0_g1_i5	MTNA_VITVI	46.9009	2.3167	0.803051	2.88488	0.00391569	0.0238306	TRINITY_DN31213_c0_g2_i2	IF62_ARATH	93.6336	1.55538	0.594346	2.61696	0.00887162	0.0524445		TRINITY_DN36039_c3_g3_i7	IF4G_ARATH	76.9512	-2.38313	0.72453	-3.28921	0.00100469	0.032168
TRINITY_DN29999_c0_g1_i1	DSLE_ARATH	36.2593	6.73836	1.62004	4.15938	3.19117e-05	0.000683271	TRINITY_DN31218_c0_g1_i3	Y2433_ARATH	3.71763	3.53909	1.33789	2.64528	0.00816236	0.0494556		TRINITY_DN36050_c2_g13_i3	PXG_SESIN	2122.13	-2.54997	0.695088	-3.66856	0.000243923	0.012839
TRINITY_DN299_c0_g1_i1	SAU36_ARATH	12.9317	-2.56284	0.958859	-2.6728	0.00752207	0.0380017	TRINITY_DN31219_c1_g2_i1	FREE1_ARATH	66.7726	2.76915	0.81917	3.38044	0.0007237	0.00736666		TRINITY_DN36053_c1_g1_i2	PTALR_ARATH	20.6536	-5.15342	1.40704	-3.66258	0.000249687	0.0130397
TRINITY_DN30000_c1_g1_i1	GBF4_ARATH	12.049	-3.25488	1.23616	-2.63306	0.00846189	0.0412146	TRINITY_DN31222_c1_g1_i1	TRPA2_ARATH	98.5419	-2.45282	0.804567	-3.04862	0.00229892	0.0188013		TRINITY_DN36064_c1_g1_i1	BCA5_ARATH	15.1145	4.14375	1.13428	3.6532	0.000258988	0.0132697
TRINITY_DN30005_c0_g1_i1	TSJT1_TOBAC	14.592	-2.67012	1.07174	-2.49139	0.0127244	0.054792	TRINITY_DN31224_c0_g1_i3	ENO3_ARATH	4.92564	4.47406	1.81716	2.46212	0.013812	0.0724989		TRINITY_DN36070_c1_g1_i1	GMPP1_ARATH	71.7556	2.55986	0.931048	2.74944	0.00596978	0.0853018
TRINITY_DN30005_c0_g1_i3	TSJT1_TOBAC	452.974	-0.795943	0.321824	-2.47323	0.01339	0.0566961	TRINITY_DN31224_c0_g1_i5	ENO3_ARATH	9.64091	-6.60954	2.0688	-3.19487	0.00139895	0.0125985		TRINITY_DN36070_c1_g1_i2	GMPP2_ARATH	40.1582	-5.57362	1.96677	-2.83389	0.00459852	0.0747872
TRINITY_DN30016_c0_g1_i2	SIR1_ARATH	4.77894	4.01421	1.77293	2.26417	0.0235636	0.0820582	TRINITY_DN31224_c0_g1_i9	ENO3_ARATH	7.373	5.22951	1.58684	3.29556	0.000982271	0.00946248		TRINITY_DN36072_c0_g2_i1	AB2B_ARATH	46.0872	-1.69873	0.637693	-2.66387	0.00772473	0.0968995
TRINITY_DN30023_c0_g1_i1	ABIL2_ARATH	8.87312	-2.05583	0.938234	-2.19117	0.0284398	0.092988	TRINITY_DN31231_c0_g1_i2	PRK1_PETIN	71.5611	-1.42739	0.505493	-2.82376	0.0047464	0.0330738		TRINITY_DN36073_c0_g1_i1	GTE1_ARATH	15.8048	-2.76128	0.975134	-2.8317	0.00463018	0.0749164
TRINITY_DN30027_c0_g1_i1	SYT1_ARATH	9.43938	4.92001	1.72354	2.8546	0.00430912	0.0256526	TRINITY_DN31231_c0_g1_i4	PRK1_PETIN	1448.85	-1.48889	0.591351	-2.51777	0.0118101	0.0648268		TRINITY_DN36078_c0_g3_i9	AAE13_ARATH	132.914	2.09513	0.73227	2.86114	0.00422117	0.0719262
TRINITY_DN30027_c0_g1_i4	SYT1_ARATH	30.6248	5.64246	1.60048	3.52549	0.0004227	0.00422272	TRINITY_DN31246_c0_g1_i1	Y1015_ARATH	78.5351	0.742069	0.313368	2.36804	0.0178825	0.0870013		TRINITY_DN36085_c1_g1_i1	Y1960_ARATH	10.0406	5.02556	1.78602	2.81383	0.00489549	0.0768071
TRINITY_DN30034_c0_g3_i2	GRXS7_ORYSJ	33.1882	-5.44063	1.94309	-2.79999	0.00511048	0.0290728	TRINITY_DN31249_c0_g2_i1	GATL2_ARATH	9.22359	4.97566	1.73603	2.86611	0.00415543	0.0298646		TRINITY_DN36087_c0_g1_i3	NDUV1_ARATH	67.565	-1.37847	0.458196	-3.00847	0.00262568	0.057007
TRINITY_DN30041_c0_g1_i1	CYT6_ARATH	70.7435	2.03093	0.884789	2.29539	0.021711	0.0777943	TRINITY_DN31252_c0_g1_i2	ACD11_ARATH	121.926	-1.15962	0.386354	-3.00144	0.00268703	0.0212791		TRINITY_DN36093_c0_g1_i1	SODC2_MESCR	18.043	-4.7222	1.55621	-3.03441	0.00241003	0.0549732
TRINITY_DN30045_c1_g2_i1	DCAM_NICSY	8.022	4.65161	1.4159	3.28528	0.00101883	0.00839223	TRINITY_DN31254_c0_g1_i10	STY46_ARATH	6.14925	4.75088	1.44873	3.27934	0.0010405	0.00992749		TRINITY_DN36093_c0_g1_i13	IF4E3_WHEAT	104.981	1.60427	0.401846	3.99227	6.5445e-05	0.00529855
TRINITY_DN30052_c0_g1_i2	LTI65_ARATH	187.783	7.99729	1.26943	6.29992	2.978e-10	1.19278e-07	TRINITY_DN31254_c0_g1_i5	STY46_ARATH	13.4486	6.19704	1.40072	4.42418	9.68083e-06	0.000275789		TRINITY_DN36115_c2_g2_i2	TRB4_ARATH	14.8126	-5.05654	1.71312	-2.95165	0.00316082	0.0626247
TRINITY_DN30065_c0_g1_i1	FBK70_ARATH	104.391	-2.07463	0.66084	-3.13938	0.00169306	0.0125615	TRINITY_DN31264_c1_g1_i1	11SB_CUCMA	7272.92	-1.89019	0.254013	-7.44129	9.97058e-14	1.03137e-10		TRINITY_DN36131_c0_g1_i1	KTI12_ARATH	15.8154	-4.26593	1.3747	-3.10317	0.00191461	0.0487315
TRINITY_DN30067_c0_g1_i1	NHP2_ARATH	707.426	-1.73103	0.446151	-3.87993	0.000104486	0.00154731	TRINITY_DN31264_c1_g2_i1	11SB_CUCMA	22849.1	-1.26747	0.391575	-3.23684	0.00120862	0.0111868		TRINITY_DN36135_c0_g3_i3	AAPC_CENCI	10.7567	-3.99166	1.38367	-2.88484	0.00391612	0.0691944
TRINITY_DN30067_c1_g1_i1	NHP2_ARATH	96.9393	-2.99406	1.04029	-2.87809	0.00400093	0.0241596	TRINITY_DN31264_c2_g1_i2	11S2_SESIN	27.7649	-4.85013	1.91706	-2.52998	0.0114068	0.0632379		TRINITY_DN36135_c0_g3_i6	AAPC_CENCI	27.6338	-5.35564	1.34609	-3.97866	6.93049e-05	0.00548543
TRINITY_DN30074_c0_g1_i1	CAMK1_ARATH	73.7347	2.80393	0.882434	3.1775	0.00148552	0.0113773	TRINITY_DN31267_c0_g1_i2	IP22_CAPAN	12.1273	-4.72866	1.54974	-3.05127	0.00227878	0.0186926		TRINITY_DN36143_c0_g1_i33	CKX5_ARATH	26.0441	6.68763	1.34109	4.98672	6.1412e-07	0.000179717
TRINITY_DN30075_c0_g1_i2	CCB12_ORYSJ	278.074	-1.69694	0.578743	-2.93212	0.00336658	0.0212559	TRINITY_DN31267_c0_g3_i3	IP22_CAPAN	6.90613	-3.66879	1.50371	-2.43983	0.014694	0.0755815		TRINITY_DN36145_c2_g1_i1	RETOL_ARATH	27.1206	-5.53654	1.55076	-3.5702	0.00035671	0.0163778
TRINITY_DN30078_c0_g1_i3	KO1_ARATH	18.8541	5.55845	1.48919	3.73254	0.000189559	0.00234327	TRINITY_DN31268_c0_g2_i1	CRF2_ARATH	8.78377	3.12385	1.12453	2.77791	0.00547095	0.0367565		TRINITY_DN36148_c0_g1_i3	RUBA_PEA	33.6665	-4.53916	1.69125	-2.6839	0.00727691	0.0942355
TRINITY_DN30080_c0_g1_i1	Y1736_ARATH	30.2438	-2.34243	0.742436	-3.15506	0.00160464	0.012059	TRINITY_DN31268_c0_g3_i2	CRF4_ARATH	3.9918	4.38202	1.64912	2.65719	0.00787942	0.0482283		TRINITY_DN36174_c1_g2_i3	U183_ARATH	50.0954	-5.14412	1.12075	-4.58991	4.43437e-06	0.00076473
TRINITY_DN30080_c1_g1_i3	Y1736_ARATH	13.5299	4.72321	1.46713	3.21935	0.00128481	0.0101463	TRINITY_DN31271_c0_g2_i2	Y1099_ARATH	16.4662	-3.78802	1.59054	-2.3816	0.0172376	0.0847001		TRINITY_DN36178_c1_g1_i1	TPIS_PETHY	100.103	-5.67088	1.52706	-3.7136	0.000204332	0.0115176
TRINITY_DN30087_c0_g2_i3	CRR7_ARATH	10.9314	-2.14889	0.988052	-2.17488	0.0296391	0.0956526	TRINITY_DN31285_c0_g1_i2	Y5020_ARATH	4.95498	4.77081	1.52059	3.13747	0.00170415	0.0148005		TRINITY_DN36178_c1_g1_i2	TPIS_PETHY	14.957	5.20691	1.42995	3.64132	0.000271242	0.0135291
TRINITY_DN30090_c0_g3_i2	WRK53_ARATH	4.83549	-3.3085	1.50179	-2.20303	0.0275928	0.0910901	TRINITY_DN31285_c0_g1_i4	Y5020_ARATH	3.55359	4.18257	1.70852	2.44807	0.0143624	0.0745148		TRINITY_DN36180_c0_g1_i2	STOP1_ARATH	10.4922	-3.98112	1.404	-2.83557	0.00457444	0.0747556
TRINITY_DN30108_c0_g1_i5	APK1B_ARATH	7.01752	4.58538	1.68179	2.72649	0.00640118	0.0340677	TRINITY_DN31285_c0_g1_i5	Y5020_ARATH	5.58917	4.61777	1.8243	2.53125	0.0113656	0.0630529		TRINITY_DN36181_c3_g1_i3	ARFS_ORYSJ	28.8918	-3.95617	1.46779	-2.69533	0.00703195	0.0927623
TRINITY_DN30113_c0_g1_i3	PP19_ARATH	9.73885	4.92315	1.75391	2.80695	0.00500132	0.0286041	TRINITY_DN31286_c2_g1_i1	KCS6_ARATH	21.2897	1.58258	0.579963	2.72876	0.00635729	0.0411359		TRINITY_DN36185_c0_g3_i1	LCYE_ARATH	70.3819	-6.61958	1.45238	-4.55775	5.17043e-06	0.000863584
TRINITY_DN30117_c0_g1_i1	NUD25_ARATH	14.7977	4.58018	1.37652	3.32737	0.000876711	0.00741703	TRINITY_DN31288_c0_g1_i4	NRPBB_ARATH	5.06348	4.63782	1.34942	3.4369	0.000588409	0.00619313		TRINITY_DN36193_c1_g1_i1	C3H23_ARATH	74.1568	-1.8292	0.550977	-3.31993	0.00090041	0.0300307
TRINITY_DN30117_c0_g1_i2	NUD25_ARATH	24.0002	-4.4619	1.51194	-2.95111	0.0031663	0.0202963	TRINITY_DN31289_c1_g2_i1	NDUS3_ARATH	17.7075	-4.24335	1.38379	-3.06647	0.00216605	0.0179495		TRINITY_DN36196_c0_g1_i2	SUD1_ARATH	12.3575	3.09661	0.912208	3.39463	0.000687207	0.0248331
TRINITY_DN30117_c0_g1_i4	NUD25_ARATH	12.1915	-6.47549	1.48425	-4.3628	1.28408e-05	0.000365733	TRINITY_DN31308_c0_g2_i2	DNJ15_ARATH	7.24859	2.89712	1.24034	2.33575	0.0195041	0.0924743		TRINITY_DN36205_c1_g1_i4	GALE2_CYATE	34.7106	-1.69024	0.622352	-2.7159	0.00660968	0.0896843
TRINITY_DN30122_c1_g1_i1	FEN1_SOYBN	25.2402	2.37021	0.788376	3.00644	0.00264325	0.0176543	TRINITY_DN31313_c0_g1_i3	HISX_ORYSJ	9.18506	5.01281	1.9617	2.55534	0.0106083	0.0599733		TRINITY_DN36205_c1_g1_i6	GALE2_CYATE	18.5	-4.66418	1.4785	-3.15468	0.00160674	0.0436951
TRINITY_DN30126_c0_g2_i1	ARR14_ARATH	1057.13	-9.33956	1.74525	-5.35142	8.72688e-08	1.15312e-05	TRINITY_DN31313_c0_g1_i4	HIS8_ARATH	5.91003	4.85373	1.67942	2.89012	0.00385099	0.0281213		TRINITY_DN36208_c0_g1_i1	SCL23_ARATH	121.796	-1.96653	0.683356	-2.87775	0.0040052	0.0701555
TRINITY_DN30126_c1_g1_i1	DLDH1_ARATH	101.259	-9.60549	1.7133	-5.60643	2.06546e-08	3.6768e-06	TRINITY_DN31319_c0_g1_i3	AGC15_ARATH	5.47108	4.68765	1.74253	2.69014	0.00714217	0.0448693		TRINITY_DN36211_c2_g1_i4	EIF3I_ARATH	83.0404	-4.86056	1.24039	-3.91858	8.90721e-05	0.00640474
TRINITY_DN30126_c1_g2_i1	DLDH_PEA	781.54	-9.36372	1.70053	-5.50636	3.66326e-08	5.83254e-06	TRINITY_DN31325_c1_g1_i2	TI10A_ARATH	242.721	-0.648036	0.282439	-2.29443	0.0217659	0.099534		TRINITY_DN36214_c1_g1_i8	LAZ1_ARATH	13.9891	-4.34328	1.50296	-2.88982	0.00385462	0.0688251
TRINITY_DN30126_c3_g1_i1	PUR1_VIGAC	3890.72	-7.62423	1.96638	-3.8773	0.000105622	0.00155425	TRINITY_DN31327_c1_g1_i2	PI5K9_ARATH	3.54978	4.2424	1.63719	2.59127	0.00956225	0.0554832		TRINITY_DN36216_c0_g2_i5	PPCS2_ARATH	37.6623	-5.1808	1.71085	-3.02821	0.00246006	0.0554531
TRINITY_DN30132_c0_g1_i1	EF1B1_ARATH	523.334	-1.50284	0.515514	-2.91523	0.00355424	0.0221549	TRINITY_DN31327_c1_g1_i4	PI5K9_ARATH	37.22	2.26673	0.844177	2.68514	0.00725001	0.0454054		TRINITY_DN36224_c0_g2_i7	CAAT2_ARATH	7.56008	4.96657	1.79306	2.76988	0.00560765	0.0829494
TRINITY_DN30144_c0_g1_i1	PILS7_ARATH	54.2947	4.82741	2.21314	2.18125	0.0291652	0.0944921	TRINITY_DN31339_c0_g1_i2	LOR12_ARATH	4.82756	3.46064	1.23677	2.79814	0.00513978	0.0351695		TRINITY_DN36228_c3_g2_i2	TIF6B_ARATH	25.0351	-5.31831	1.35331	-3.92985	8.49989e-05	0.0062604
TRINITY_DN30157_c0_g1_i1	AGO4_ARATH	5.91827	4.27456	1.78437	2.39556	0.0165952	0.0653356	TRINITY_DN31341_c1_g1_i3	ISAM2_ARATH	14.5506	3.75667	0.893028	4.20666	2.59174e-05	0.000558928		TRINITY_DN36228_c3_g2_i5	TIF6B_ARATH	199.273	-1.21331	0.401383	-3.02284	0.00250418	0.0555887
TRINITY_DN30159_c0_g1_i2	KTNB1_ARATH	35.9175	3.45641	0.917717	3.76632	0.000165675	0.00213091	TRINITY_DN31344_c0_g1_i1	CMTA2_ARATH	80.6108	1.1849	0.476779	2.48523	0.0129469	0.0693662		TRINITY_DN36234_c1_g1_i2	PP154_ARATH	37.1707	-5.00099	1.61741	-3.09198	0.00198827	0.0498525
TRINITY_DN30161_c0_g1_i1	MSRA5_ARATH	24.5055	-1.74213	0.694949	-2.50685	0.0121812	0.053231	TRINITY_DN31348_c0_g1_i4	P2C38_ARATH	32.444	-3.115	0.682169	-4.56632	4.96358e-06	0.000167866		TRINITY_DN36235_c0_g3_i4	SD17_ARATH	7.21624	4.2577	1.24228	3.42732	0.000609575	0.0226847
TRINITY_DN30169_c1_g1_i1	ATG8C_ARATH	15.4281	4.67136	1.45056	3.22038	0.00128019	0.0101192	TRINITY_DN31356_c0_g1_i3	ALE2_ARATH	6.4852	5.02338	1.62799	3.08564	0.00203111	0.0170718		TRINITY_DN36240_c0_g1_i7	PERK8_ARATH	7.61055	-3.80133	1.40047	-2.71432	0.00664119	0.0897851
TRINITY_DN30169_c1_g1_i4	ATG8C_ORYSI	449.473	-1.76457	0.772375	-2.28461	0.0223358	0.0793673	TRINITY_DN31357_c0_g1_i1	GAT1_ARATH	12.7629	-3.59591	1.56843	-2.29268	0.0218665	0.0997948		TRINITY_DN36243_c0_g1_i3	MED31_ARATH	18.5224	-3.20751	1.10647	-2.89887	0.00374506	0.0679706
TRINITY_DN30189_c0_g1_i1	ARL3_CHLRE	25.0883	3.06149	1.30556	2.34496	0.019029	0.0717684	TRINITY_DN31357_c0_g1_i4	GAT1_ARATH	4.23665	4.51851	1.57867	2.86222	0.00420689	0.0301477		TRINITY_DN36263_c1_g1_i2	DOT2_ARATH	232.677	-3.29212	1.23557	-2.66445	0.00771148	0.0968995
TRINITY_DN30189_c0_g1_i2	ARL3_CHLRE	4.33573	3.8468	1.64746	2.33499	0.0195438	0.072901	TRINITY_DN31365_c0_g2_i1	4CLLA_ARATH	2053.83	-7.4858	1.74994	-4.27776	1.88787e-05	0.000447921		TRINITY_DN36273_c0_g2_i4	GLYT3_ARATH	10.1562	5.50339	1.92692	2.85605	0.0042895	0.0725828
TRINITY_DN30193_c0_g1_i7	HSD5_ARATH	52.2473	4.10379	1.76964	2.31899	0.0203955	0.0748808	TRINITY_DN31365_c0_g2_i2	AROC_CAPSE	9210.76	-7.52801	1.88712	-3.98916	6.63072e-05	0.00111684		TRINITY_DN36284_c0_g2_i1	PIRL_SOLLC	30.2855	3.54887	1.1886	2.98575	0.00282885	0.0591188
TRINITY_DN30196_c1_g1_i1	POLX_TOBAC	1061.19	-0.982415	0.372624	-2.63648	0.00837721	0.0409654	TRINITY_DN31365_c0_g3_i1	ORR5_ORYSI	12595.5	-7.44895	1.90347	-3.91336	9.10205e-05	0.00140042		TRINITY_DN36285_c0_g1_i2	UGT9_GARJA	8.71945	-4.41607	1.45928	-3.0262	0.00247648	0.0554531
TRINITY_DN30196_c1_g1_i2	POLX_TOBAC	353.516	-2.52338	0.731784	-3.44826	0.000564217	0.0052289	TRINITY_DN31375_c0_g1_i2	R27AB_ARATH	12.8741	-3.74531	1.43606	-2.60805	0.00910607	0.0534149		TRINITY_DN36292_c0_g1_i3	RING2_ARATH	21.3168	5.23337	0.987947	5.29721	1.17584e-07	5.42217e-05
TRINITY_DN30198_c0_g2_i1	SRD2_ARATH	60.6162	1.68051	0.6857	2.45079	0.0142542	0.0592016	TRINITY_DN31384_c0_g1_i2	SPSA1_CITUN	8.40311	5.10852	1.82752	2.79533	0.00518467	0.0353799		TRINITY_DN36296_c1_g1_i3	SRO5_ARATH	16.4967	-4.92925	1.72878	-2.8513	0.00435411	0.0729608
TRINITY_DN30199_c0_g1_i1	FDL1_ARATH	24.1201	4.89711	1.33204	3.67638	0.000236563	0.00275162	TRINITY_DN31390_c0_g2_i1	PIF3_ARATH	4.81356	4.73222	1.52044	3.1124	0.00185573	0.0158689		TRINITY_DN36300_c0_g1_i3	TAF6_ARATH	38.0074	-4.04392	1.18142	-3.42293	0.000619509	0.0229337
TRINITY_DN30201_c0_g1_i2	ABA2_NICPL	11.8916	5.35356	1.59053	3.3659	0.000762957	0.00662522	TRINITY_DN31394_c0_g1_i7	ATG7_ARATH	4.85607	4.53127	1.75221	2.58603	0.00970893	0.0561714		TRINITY_DN36301_c0_g1_i1	TOC90_ARATH	38.6357	-2.8726	0.772408	-3.71902	0.000199996	0.0113431
TRINITY_DN30203_c0_g1_i2	SDG41_ARATH	6.64319	-5.80807	2.44215	-2.37826	0.0173945	0.0674941	TRINITY_DN31395_c0_g1_i4	TL15A_ARATH	91.4766	-3.19759	1.03721	-3.08288	0.00205007	0.017207		TRINITY_DN36303_c0_g1_i24	PAE7_ARATH	33.2125	4.34795	1.25938	3.45246	0.000555509	0.0216767
TRINITY_DN30203_c0_g1_i4	SDG41_ARATH	32.3442	3.33453	1.13987	2.92537	0.0034405	0.0215844	TRINITY_DN31395_c0_g1_i6	TL15A_ARATH	36.8298	-1.38268	0.559504	-2.47126	0.0134637	0.0711942		TRINITY_DN36309_c0_g1_i3	LIAS_POPTR	15.5767	-3.08319	1.06423	-2.8971	0.00376627	0.0681657
TRINITY_DN30213_c0_g1_i5	STIP2_ARATH	27.6157	-5.81722	2.23709	-2.60036	0.00931273	0.0441099	TRINITY_DN31399_c0_g1_i2	FDL1_ARATH	3.89287	4.39039	1.60092	2.74242	0.00609887	0.0398332		TRINITY_DN36321_c0_g1_i7	CRR3_ARATH	17.2006	4.92335	1.85521	2.6538	0.0079592	0.0983271
TRINITY_DN30226_c0_g2_i3	RH50_ARATH	15.9816	-5.01553	2.27844	-2.2013	0.0277151	0.0913761	TRINITY_DN31399_c0_g1_i3	FDL1_ARATH	6.47622	5.08915	1.55817	3.26611	0.00109037	0.0102891		TRINITY_DN36322_c0_g1_i1	CIPK8_ARATH	17.9055	-4.27187	1.47254	-2.90102	0.00371954	0.0677342
TRINITY_DN30231_c0_g1_i1	SPXM3_ARATH	12.6021	4.59205	1.67885	2.73523	0.00623362	0.0334504	TRINITY_DN31401_c0_g1_i1	NDA1_ARATH	4.99231	4.71984	1.59242	2.96394	0.00303723	0.0234459		TRINITY_DN36332_c3_g1_i1	FCA_ARATH	54.7144	-4.43491	1.57529	-2.8153	0.00487324	0.0765145
TRINITY_DN30239_c0_g1_i2	CNIF3_ARATH	9.61345	4.42888	1.45647	3.04084	0.00235918	0.0162176	TRINITY_DN31405_c0_g1_i3	P4KG7_ARATH	4.58849	4.61943	1.5824	2.91925	0.00350877	0.0261896		TRINITY_DN36340_c2_g2_i1	C3H14_ORYSJ	25.8362	5.47571	1.78295	3.07115	0.00213235	0.0522084
TRINITY_DN30247_c0_g1_i2	ISPH_ORYSJ	7.51729	-5.87697	2.44109	-2.40752	0.0160613	0.0639509	TRINITY_DN31406_c0_g1_i1	RZ22A_ARATH	27.8415	6.2264	1.64006	3.79645	0.000146785	0.00199875		TRINITY_DN36368_c5_g1_i1	SSDH_ORYSJ	240.688	-6.62593	2.26016	-2.93161	0.00337205	0.0649187
TRINITY_DN30247_c2_g1_i1	ISPH_ORYSJ	40.3365	-2.89716	0.920562	-3.14716	0.00164864	0.0122878	TRINITY_DN31409_c1_g2_i3	D27_ARATH	4.14501	4.46641	1.60671	2.77985	0.00543839	0.0365705		TRINITY_DN36371_c1_g1_i4	VIP5_ARATH	23.7128	-5.19081	1.93036	-2.68904	0.00716569	0.0935252
TRINITY_DN30248_c1_g1_i1	MCES1_ARATH	26.5169	4.53317	1.95032	2.32432	0.0201083	0.0741372	TRINITY_DN31415_c0_g1_i1	RS263_ARATH	156.873	1.01947	0.361924	2.8168	0.0048504	0.0336422		TRINITY_DN36373_c2_g1_i2	VP322_ARATH	114.467	1.0832	0.394594	2.74511	0.00604915	0.0858866
TRINITY_DN30255_c0_g1_i2	UBC4_SOLLC	28.0322	-5.24288	2.31858	-2.26124	0.0237442	0.0825523	TRINITY_DN31415_c0_g2_i1	RS263_ARATH	3.34153	3.45575	1.40334	2.46252	0.0137965	0.0724431		TRINITY_DN36383_c2_g1_i12	ABI3_ARATH	20.0366	2.27668	0.737878	3.08544	0.0020325	0.050425
TRINITY_DN30258_c0_g1_i2	CRL_ARATH	89.2897	-1.377	0.593567	-2.31987	0.0203478	0.0747594	TRINITY_DN31422_c0_g1_i2	TBL44_ARATH	22.2324	-2.1177	0.748091	-2.83081	0.00464306	0.0325405		TRINITY_DN36386_c1_g3_i2	PSDE_ARATH	34.9715	-4.41601	1.02017	-4.32869	1.5e-05	0.00182862
TRINITY_DN30267_c0_g1_i1	C71A6_NEPRA	6.05129	3.56325	1.52899	2.33045	0.0197821	0.0734176	TRINITY_DN31423_c0_g1_i1	PSBB_COFAR	3.98748	-4.03611	1.46178	-2.76109	0.00576084	0.0381824		TRINITY_DN36397_c0_g1_i12	BLUS1_ARATH	19.5388	-4.76602	1.55771	-3.05964	0.00221605	0.0529638
TRINITY_DN30270_c0_g1_i3	E131_ARATH	9.37878	3.77105	1.36247	2.76781	0.00564339	0.031292	TRINITY_DN31423_c0_g1_i2	PSBB_COFAR	6.95262	-3.79102	1.65331	-2.29298	0.0218491	0.0997304		TRINITY_DN36401_c0_g1_i2	FK119_ARATH	12.4844	-4.27623	1.49858	-2.85353	0.00432364	0.0728646
TRINITY_DN30283_c0_g1_i1	BAM8_ARATH	29.0049	6.6264	1.48352	4.46668	7.9443e-06	0.000260415	TRINITY_DN31436_c0_g1_i1	CYPH1_SALMI	29.8791	1.4793	0.553672	2.67179	0.00754468	0.0467711		TRINITY_DN36402_c0_g1_i7	SKP1A_ARATH	22.2666	4.35012	1.08526	4.00839	6.11347e-05	0.0050421
TRINITY_DN30283_c0_g1_i2	BAM8_ARATH	65.4034	-2.20592	0.83464	-2.64295	0.00821862	0.0404893	TRINITY_DN31441_c0_g2_i2	RBG2_ARATH	4.56779	4.61465	1.58165	2.91761	0.0035272	0.0262749		TRINITY_DN36403_c1_g2_i12	RBOHD_SOLTU	15.3977	2.96018	0.738874	4.00634	6.16678e-05	0.00505057
TRINITY_DN30286_c0_g1_i1	HIS2_ARATH	61.091	-3.14582	1.06346	-2.95809	0.00309554	0.0199776	TRINITY_DN31441_c0_g2_i3	MORF5_ARATH	28.2158	2.77889	1.01644	2.73396	0.0062578	0.0406323		TRINITY_DN36406_c0_g1_i2	PP19_ARATH	10.0747	-3.92484	1.45052	-2.70582	0.0068136	0.0911922
TRINITY_DN30288_c0_g1_i3	COX11_ARATH	5.7983	4.14835	1.87936	2.20732	0.0272917	0.0904806	TRINITY_DN31443_c0_g1_i1	Y4844_ARATH	171.988	-0.965849	0.315215	-3.0641	0.00218327	0.0180523		TRINITY_DN36408_c1_g1_i14	GBF1_ARATH	12.6659	-4.41218	1.49747	-2.94642	0.00321478	0.0631664
TRINITY_DN30288_c0_g1_i4	COX11_ARATH	10.0366	-6.89451	1.87527	-3.67654	0.000236423	0.00275162	TRINITY_DN31453_c0_g1_i4	MTEF2_ARATH	7.7068	4.95924	1.85989	2.66641	0.00766654	0.047292		TRINITY_DN36408_c1_g1_i16	GBF1_ARATH	8.69581	5.87781	1.35028	4.35302	1.34273e-05	0.00169536
TRINITY_DN30291_c0_g1_i1	SWET4_ORYSJ	75.8124	-1.1425	0.517411	-2.2081	0.0272373	0.0903702	TRINITY_DN31458_c0_g1_i1	2SS2_BEREX	12816.1	-4.98556	0.703637	-7.08541	1.3863e-12	1.03965e-09		TRINITY_DN36410_c2_g1_i1	RS16_FRIAG	67.3429	-5.13168	1.63349	-3.14155	0.00168059	0.0452528
TRINITY_DN30296_c0_g1_i3	NPRT2_ARATH	9.78342	4.77469	1.66639	2.8653	0.00416615	0.0249711	TRINITY_DN31460_c1_g1_i3	GRF8_ARATH	5.58622	4.77851	1.6843	2.83709	0.00455264	0.0320888		TRINITY_DN36410_c3_g5_i24	PABP8_ARATH	445.131	-7.84218	1.34571	-5.82753	5.62527e-09	5.68206e-06
TRINITY_DN30298_c0_g1_i1	PP132_ARATH	5.35841	3.68271	1.45284	2.53483	0.0112501	0.0503452	TRINITY_DN31462_c0_g1_i3	PP351_ARATH	34.5843	-3.28938	1.07992	-3.04593	0.00231959	0.0189246		TRINITY_DN36412_c0_g1_i1	HEM21_ARATH	15.5662	-5.42024	1.39212	-3.89351	9.88056e-05	0.00687169
TRINITY_DN30309_c0_g1_i1	HEN4_ARATH	8.02281	4.59174	1.83263	2.50555	0.0122263	0.0533641	TRINITY_DN31463_c0_g1_i1	PHYC_ORYSJ	4.44202	3.24696	1.38888	2.33783	0.019396	0.0920754		TRINITY_DN36414_c0_g2_i5	PMA4_NICPL	20.6718	7.06692	1.23315	5.73079	9.99655e-09	8.15564e-06
TRINITY_DN30310_c0_g3_i2	EF2_ARATH	40.2223	-2.48272	0.98261	-2.52666	0.0115153	0.0510964	TRINITY_DN31464_c0_g1_i4	PP426_ARATH	13.222	3.06519	1.24319	2.46559	0.0136788	0.0719763		TRINITY_DN36414_c1_g1_i1	PMA4_NICPL	44.4023	-4.87816	1.60709	-3.03539	0.00240225	0.054964
TRINITY_DN30311_c1_g1_i1	PDX2_ARATH	10.8891	4.81374	1.93249	2.49095	0.0127401	0.054832	TRINITY_DN31471_c0_g1_i1	RR6_ARATH	182.479	-1.81485	0.46185	-3.92952	8.51147e-05	0.00133679		TRINITY_DN36425_c0_g4_i13	BBR_ARATH	51.9465	-5.8244	1.32795	-4.386	1.15453e-05	0.00151173
TRINITY_DN30313_c1_g1_i1	CIPKM_ORYSJ	7.89024	4.59409	1.815	2.53118	0.0113681	0.0507064	TRINITY_DN31474_c0_g1_i2	ABAP1_ARATH	15.9782	4.18875	0.982576	4.26303	2.01671e-05	0.000469749		TRINITY_DN36425_c0_g4_i9	BBR_ARATH	597.697	-0.886015	0.321144	-2.75893	0.00579904	0.0840306
TRINITY_DN30314_c0_g1_i1	EMF1_ARATH	8.04128	4.46733	1.92843	2.31656	0.0205277	0.0752047	TRINITY_DN31478_c0_g1_i2	PIP14_ARATH	278.18	-1.37459	0.422911	-3.2503	0.00115285	0.0107568		TRINITY_DN36426_c0_g2_i5	SDIR1_ARATH	38.1167	-5.2851	1.72284	-3.06768	0.00215729	0.0525379
TRINITY_DN30324_c0_g1_i3	SPL1_ARATH	66.3915	2.63536	1.20623	2.18479	0.0289045	0.0939628	TRINITY_DN31479_c0_g1_i7	Y5390_ARATH	6.11947	4.9751	1.6032	3.10323	0.0019142	0.0162777		TRINITY_DN36430_c2_g1_i10	SMD3B_ARATH	15.7427	-4.72214	1.74608	-2.70442	0.00684239	0.0913985
TRINITY_DN30328_c0_g1_i1	CAX3_ARATH	37.0195	-1.65998	0.740088	-2.24294	0.0249005	0.0851406	TRINITY_DN31485_c0_g3_i1	RBP2_MEDTR	13.9602	4.83573	1.82774	2.64573	0.00815139	0.0494122		TRINITY_DN36433_c0_g1_i9	HT1_ARATH	9.86091	-4.55342	1.70913	-2.66417	0.00771775	0.0968995
TRINITY_DN30332_c0_g1_i3	HMG14_ARATH	39.3238	-1.52932	0.67561	-2.26361	0.023598	0.0821444	TRINITY_DN31485_c0_g3_i9	MEG5_MAIZE	20.1324	2.13045	0.87612	2.43169	0.0150285	0.0768276		TRINITY_DN36438_c0_g1_i11	PP365_ARATH	32.1951	-5.60426	1.42943	-3.92063	8.83195e-05	0.00637222
TRINITY_DN30347_c0_g2_i3	PGLR_VITVI	4.49824	3.41753	1.4376	2.37725	0.0174423	0.0676218	TRINITY_DN31489_c0_g1_i1	CDPK_SOYBN	5.1115	4.71096	1.63703	2.87776	0.00400514	0.0289788		TRINITY_DN36439_c1_g1_i14	NHX4_ARATH	32.9221	-5.17911	1.32435	-3.91068	9.20352e-05	0.00652926
TRINITY_DN30352_c0_g2_i1	PARP1_ARATH	4.21927	3.86343	1.76497	2.18894	0.0286009	0.093336	TRINITY_DN31493_c0_g2_i3	Y4597_ARATH	14.8862	4.94084	1.6717	2.95558	0.00312077	0.0239246		TRINITY_DN36439_c1_g1_i3	NHX4_ARATH	32.8252	-4.56234	1.61163	-2.83088	0.00464206	0.0749387
TRINITY_DN30354_c1_g1_i1	PNAA_PRUDU	20.6238	4.7073	1.40148	3.3588	0.00078281	0.00675641	TRINITY_DN31495_c0_g1_i4	NDUA1_ARATH	4.70943	-5.67383	2.08475	-2.72159	0.00649678	0.0417965		TRINITY_DN36442_c0_g1_i1	Y5162_ARATH	22.4009	-3.54149	1.19163	-2.97199	0.0029588	0.060117
TRINITY_DN30355_c1_g1_i4	SP1L1_ARATH	85.5547	-1.10705	0.487651	-2.27017	0.023197	0.0813626	TRINITY_DN31497_c0_g2_i1	PP331_ARATH	10.0259	-2.64325	0.990683	-2.66811	0.00762798	0.0471047		TRINITY_DN36447_c2_g1_i3	CYSA_NEPOL	996.102	10.8877	1.34349	8.10403	5.31683e-16	5.63903e-12
TRINITY_DN30357_c0_g1_i3	BOP1_CHLRE	183.154	1.23068	0.572059	2.15131	0.0314517	0.0993755	TRINITY_DN31503_c0_g1_i7	PSKR1_DAUCA	5.79209	4.8821	1.62561	3.00324	0.00267118	0.0211648		TRINITY_DN36449_c0_g1_i2	LOX15_SOLTU	33.6415	-2.29109	0.810178	-2.82788	0.00468567	0.0753545
TRINITY_DN30358_c0_g1_i2	MUB6_ARATH	12.8579	-2.6556	1.20449	-2.20475	0.0274717	0.0908071	TRINITY_DN31507_c0_g1_i2	MD26B_ARATH	45.2331	0.975664	0.403441	2.41836	0.0155908	0.0788558		TRINITY_DN36456_c4_g1_i1	RFS2_ARATH	71.6977	-2.26566	0.838945	-2.70061	0.00692133	0.0920471
TRINITY_DN30359_c0_g2_i1	ALFP3_ARATH	35.853	-2.27824	0.845452	-2.6947	0.00704523	0.0364843	TRINITY_DN31512_c1_g3_i7	B3GTB_ARATH	3.56946	4.19609	1.70104	2.46678	0.0136335	0.0717757		TRINITY_DN36459_c0_g1_i1	MYOB7_ARATH	18.4767	-3.3668	1.22485	-2.74874	0.00598249	0.0853018
TRINITY_DN30363_c1_g1_i1	APL_ARATH	13.0579	-2.67568	0.771726	-3.46714	0.000526036	0.00495933	TRINITY_DN31517_c0_g1_i1	CRLK1_ARATH	3.21422	4.04596	1.72103	2.3509	0.0187283	0.0899042		TRINITY_DN36483_c0_g1_i1	AGAL3_ARATH	255.046	-4.49011	0.794135	-5.65409	1.56673e-08	1.14598e-05
TRINITY_DN30365_c0_g1_i2	PAP13_ARATH	23.2349	4.46635	1.34536	3.31981	0.0009008	0.00758329	TRINITY_DN31517_c0_g1_i2	CRLK1_ARATH	3.93115	4.3359	1.67997	2.58094	0.0098532	0.0567979		TRINITY_DN36486_c0_g2_i10	AIL5_ARATH	847.378	2.01252	0.748138	2.69005	0.00714424	0.0935252
TRINITY_DN30366_c0_g1_i1	NU1M_OENBE	139.695	-4.77941	1.63547	-2.92234	0.00347412	0.0217474	TRINITY_DN31517_c0_g2_i1	CRLK1_ARATH	16.41	-4.27776	0.7594	-5.63308	1.77023e-08	3.12372e-06		TRINITY_DN36486_c0_g2_i4	AIL5_ARATH	46.3905	5.50882	2.00779	2.74372	0.0060747	0.0859364
TRINITY_DN30369_c0_g1_i4	RPE1_ORYSJ	6.08041	3.64664	1.46122	2.49561	0.012574	0.0543483	TRINITY_DN31518_c1_g2_i1	NLTP1_SOLLC	6.98604	-4.77847	1.82454	-2.619	0.00881878	0.0522301		TRINITY_DN36505_c5_g1_i10	TCPE_ARATH	75.5018	-5.61406	1.54086	-3.64345	0.000269003	0.0135278
TRINITY_DN30376_c0_g4_i1	TR120_ARATH	6.12307	4.24949	1.84759	2.30001	0.0214475	0.0771304	TRINITY_DN31534_c0_g1_i4	ADLO1_ARATH	14.0271	3.67437	1.39877	2.62686	0.00861774	0.051314		TRINITY_DN36508_c0_g1_i3	APM1_ARATH	54.0194	-6.17601	1.60034	-3.85919	0.000113766	0.00766095
TRINITY_DN30378_c0_g1_i2	SWET1_ARATH	11.154	5.13878	1.71353	2.99894	0.00270917	0.0180147	TRINITY_DN31535_c0_g1_i1	ASA1_ORYSI	8950.25	-7.56276	1.87948	-4.02386	5.7251e-05	0.000999078		TRINITY_DN36509_c0_g1_i15	RAE1C_ARATH	17.1425	-5.22056	1.78784	-2.92003	0.00349997	0.0657003
TRINITY_DN30378_c0_g2_i1	SWT1A_SORBI	23.2771	-5.17337	1.40847	-3.67303	0.000239693	0.00277567	TRINITY_DN31537_c0_g1_i2	CRTSO_SOLLC	7.03481	5.27433	1.47003	3.5879	0.000333356	0.00388049		TRINITY_DN36509_c0_g1_i23	RAE1C_ARATH	7.38208	5.19923	1.83662	2.83087	0.00464216	0.0749387
TRINITY_DN30382_c1_g1_i4	GRDP2_ARATH	9.00522	4.84216	1.74068	2.78177	0.00540639	0.0302867	TRINITY_DN31539_c0_g1_i2	C3H3_ARATH	3.32463	4.15499	1.63967	2.53404	0.0112754	0.0626953		TRINITY_DN36509_c0_g1_i30	RAE1C_ARATH	32.8183	6.5953	1.67523	3.93696	8.25192e-05	0.00612027
TRINITY_DN30388_c0_g1_i2	GATL7_ARATH	5.96995	3.43238	1.54759	2.21789	0.0265621	0.0887388	TRINITY_DN31545_c0_g2_i2	BAME1_ARATH	6.64227	4.9741	1.70198	2.92254	0.00347194	0.0260053		TRINITY_DN36514_c3_g1_i10	IF2C_PHAVU	12.0999	6.07039	1.66816	3.63897	0.000273726	0.0135291
TRINITY_DN30414_c0_g1_i1	VDE_TOBAC	18.1053	2.51173	1.16326	2.15922	0.030833	0.0981059	TRINITY_DN31550_c0_g2_i2	ATPO_IPOBA	4.68138	4.6571	1.56846	2.96922	0.00298556	0.0231363		TRINITY_DN36514_c3_g1_i12	IF2C_PHAVU	127.523	6.72622	2.43587	2.76133	0.00575672	0.0836705
TRINITY_DN30416_c0_g1_i1	NADK1_ARATH	9.7653	-3.79244	1.3733	-2.76154	0.0057529	0.031682	TRINITY_DN31558_c0_g1_i3	MAP1D_ARATH	9.10205	5.61241	1.47318	3.80973	0.00013912	0.00192763		TRINITY_DN36515_c0_g2_i1	GAT2_ARATH	9.28309	-4.00311	1.50565	-2.65872	0.00784388	0.0977008
TRINITY_DN30424_c0_g1_i2	EDA2_ARATH	45.0889	1.82001	0.650037	2.79986	0.00511241	0.0290766	TRINITY_DN31559_c1_g1_i5	GPPL2_ARATH	50.0929	-3.26778	1.11288	-2.93632	0.0033213	0.0251026		TRINITY_DN36535_c0_g1_i10	DCP1_ARATH	142.017	-7.75748	1.25706	-6.17113	6.78021e-10	1.09514e-06
TRINITY_DN30426_c0_g1_i2	FB135_ARATH	4.92095	3.83311	1.70516	2.24795	0.0245795	0.0845021	TRINITY_DN31560_c0_g1_i1	Y7797_ORYSJ	3.40999	3.8909	1.52626	2.54931	0.0107937	0.0607145		TRINITY_DN36535_c0_g1_i12	DCP1_ARATH	22.3689	-4.55143	1.57036	-2.89833	0.00375158	0.0679706
TRINITY_DN30427_c0_g1_i1	PLP3A_ARATH	56.4146	6.2108	1.33674	4.64622	3.38078e-06	0.000145063	TRINITY_DN31569_c0_g1_i4	PPR11_ARATH	6.92375	5.04954	1.68103	3.00383	0.00266606	0.0211522		TRINITY_DN36543_c0_g1_i5	HSFA1_ORYSJ	24.8761	-3.50161	1.10624	-3.16532	0.00154914	0.0426131
TRINITY_DN30427_c0_g1_i2	PLP3A_ARATH	45.025	-4.39654	1.17482	-3.74232	0.000182329	0.0022788	TRINITY_DN31571_c0_g2_i1	ATG8C_ORYSI	80.0606	-2.41838	1.01145	-2.391	0.0168024	0.0832903		TRINITY_DN36552_c2_g3_i4	PUX7_ARATH	19.3434	-4.6928	1.71487	-2.73653	0.00620905	0.0869044
TRINITY_DN30433_c0_g1_i3	RRFC_SPIOL	18.5731	5.20539	1.82141	2.85788	0.00426475	0.0254357	TRINITY_DN31571_c0_g2_i2	ATG8C_ORYSI	8.67706	-5.92146	2.21513	-2.67319	0.0075134	0.0466061		TRINITY_DN36553_c1_g1_i3	TOM1_TOBAC	48.6562	-5.42711	1.43439	-3.78357	0.000154593	0.00947508
TRINITY_DN30443_c0_g1_i1	ISAM1_ARATH	101.848	-2.0549	0.523541	-3.92501	8.6727e-05	0.00135064	TRINITY_DN31575_c1_g2_i3	SPX4_ARATH	28.4197	-3.6169	1.5691	-2.30508	0.0211619	0.0977692		TRINITY_DN36557_c0_g3_i7	ADK2_ARATH	37.3856	6.7975	1.42901	4.75678	1.96705e-06	0.000421465
TRINITY_DN30453_c0_g2_i1	XB35_ARATH	26.6516	-4.37657	1.58416	-2.7627	0.00573249	0.0316203	TRINITY_DN31578_c0_g1_i1	CRIM2_ARATH	53.4339	-1.66479	0.725136	-2.29584	0.0216853	0.099324		TRINITY_DN36559_c4_g1_i1	AP3D_ARATH	12.52	-3.39336	1.25578	-2.7022	0.00688831	0.0918383
TRINITY_DN30453_c0_g2_i3	XB35_ARATH	10.1147	3.32126	1.39241	2.38527	0.0170667	0.0665989	TRINITY_DN31585_c0_g2_i2	HRD1_ORYSJ	4.79918	-5.81407	1.71798	-3.38424	0.000713754	0.00728143		TRINITY_DN36561_c1_g2_i1	RAB7_SOYBN	72.28	-6.95992	1.26866	-5.48606	4.11002e-08	2.35627e-05
TRINITY_DN30467_c1_g1_i1	Y1736_ARATH	7.56249	4.41017	1.68483	2.61757	0.00885592	0.0425675	TRINITY_DN31586_c0_g2_i2	PR5_ARATH	3.6135	-3.92955	1.53809	-2.55483	0.0106239	0.0600293		TRINITY_DN36563_c0_g1_i2	LPAAT_ORYSJ	15.4231	3.23997	1.085	2.98615	0.00282517	0.0591001
TRINITY_DN30467_c1_g2_i1	Y1736_ARATH	1511.87	-1.52425	0.564691	-2.69926	0.00694947	0.0361344	TRINITY_DN31587_c0_g1_i1	ACOX1_ARATH	44.1742	7.7259	1.43979	5.36598	8.05113e-08	8.71905e-06		TRINITY_DN36563_c1_g2_i12	LPAAT_ORYSJ	6.48208	4.96182	1.82396	2.72035	0.00652125	0.0890613
TRINITY_DN30467_c1_g2_i2	Y1736_ARATH	26.2471	3.21354	1.01792	3.15697	0.00159417	0.0119979	TRINITY_DN31596_c1_g1_i1	CATR_ATRNU	34.6263	1.70291	0.465953	3.65469	0.000257491	0.00313483		TRINITY_DN36563_c1_g2_i14	LPAAT_ORYSJ	22.0821	3.42069	0.688789	4.96624	6.82641e-07	0.000188054
TRINITY_DN30473_c0_g1_i1	COX1_PROWI	2571.35	-7.76331	1.93108	-4.02019	5.81509e-05	0.00103805	TRINITY_DN31604_c0_g1_i1	RPO1B_TOBAC	98.7914	1.64759	0.651991	2.52701	0.0115037	0.0636695		TRINITY_DN36570_c2_g1_i1	PUX4_ARATH	16.1719	-5.00504	1.55539	-3.21786	0.00129152	0.0377312
TRINITY_DN30473_c0_g1_i2	COX1_MARPO	11453.9	-7.39666	2.03369	-3.63706	0.000275764	0.00304827	TRINITY_DN31606_c0_g1_i6	BAH1L_ARATH	8.86934	-6.50946	2.08311	-3.12487	0.00177881	0.0153292		TRINITY_DN36571_c0_g1_i1	Y5957_ARATH	38.4422	-5.52048	1.96061	-2.8157	0.00486711	0.0764911
TRINITY_DN30474_c0_g1_i5	HOL3_ARATH	3.87803	-6.2725	2.37995	-2.63556	0.00839981	0.0410135	TRINITY_DN31616_c0_g2_i2	RL30_EUPES	2.37133	-3.98804	1.68622	-2.36508	0.0180261	0.0874576		TRINITY_DN36572_c0_g1_i2	RER4_ARATH	33.5543	-4.33823	1.56384	-2.7741	0.00553553	0.0822266
TRINITY_DN30477_c1_g2_i2	GAT11_ARATH	13.9043	4.73584	1.36851	3.46059	0.000538995	0.00505178	TRINITY_DN31620_c1_g1_i1	GGAP1_ARATH	193.485	0.650546	0.27938	2.32854	0.0198836	0.093681		TRINITY_DN36578_c2_g3_i3	AVP_VIGRR	15.3746	-4.29189	1.52146	-2.8209	0.00478889	0.0758852
TRINITY_DN30478_c0_g1_i2	STY8_ARATH	115.282	-1.16138	0.493685	-2.35247	0.0186493	0.0708345	TRINITY_DN31623_c0_g1_i1	PMTS_ARATH	6.5837	3.40891	1.3049	2.6124	0.00899085	0.0528527		TRINITY_DN36581_c3_g1_i1	IF2C_ARATH	33.4955	2.69688	0.984719	2.73873	0.0061677	0.0866419
TRINITY_DN30479_c0_g1_i1	LAZH1_ARATH	24.4377	-3.48248	1.40918	-2.47128	0.0134629	0.0569201	TRINITY_DN31625_c0_g2_i1	RS28_MAIZE	117.208	-2.02838	0.719151	-2.82052	0.00479464	0.0333325		TRINITY_DN36585_c1_g3_i1	ADHX_ARATH	122.109	-4.64552	1.73223	-2.68181	0.00732248	0.0944796
TRINITY_DN30479_c0_g2_i1	LAZH1_ARATH	26.2209	5.32538	1.76162	3.02301	0.00250275	0.016941	TRINITY_DN31627_c0_g2_i1	PRA1H_ARATH	8.56836	5.48438	1.52576	3.59452	0.000324994	0.0037964		TRINITY_DN36588_c0_g2_i5	BBX22_ARATH	19.4861	-5.58	1.4592	-3.824	0.000131305	0.00847833
TRINITY_DN30486_c0_g1_i4	FH5_ARATH	9.63331	4.95097	1.71846	2.88105	0.00396347	0.0240131	TRINITY_DN31629_c0_g1_i7	Y3913_ARATH	10.2606	5.74788	1.49682	3.84007	0.000122999	0.00175618		TRINITY_DN36593_c1_g3_i6	TOM2A_ARATH	26.7245	6.51264	1.93856	3.35952	0.000780792	0.0271369
TRINITY_DN30488_c0_g1_i4	ASOL_TOBAC	8.28073	4.49139	1.78176	2.52076	0.0117102	0.0517192	TRINITY_DN31631_c0_g1_i4	CLF_ARATH	3.75971	3.89896	1.48036	2.6338	0.00844357	0.0506074		TRINITY_DN36597_c0_g1_i4	TMN12_ARATH	25.1333	-4.59952	1.51793	-3.03013	0.00244449	0.0553946
TRINITY_DN30493_c1_g2_i1	RS24_ARATH	294.879	1.63186	0.415789	3.92473	8.68263e-05	0.00135137	TRINITY_DN31636_c0_g2_i1	MBR1_ARATH	5.9665	4.9816	1.55816	3.19711	0.00138811	0.0125235		TRINITY_DN36599_c0_g1_i3	CPRF1_PETCR	33.0901	-5.07576	1.5027	-3.37776	0.00073079	0.0260532
TRINITY_DN30495_c0_g1_i5	GLB3_ARATH	4.40311	-5.41248	2.27847	-2.37549	0.0175258	0.0678531	TRINITY_DN31646_c0_g1_i6	DHQSD_ARATH	8.36318	5.36611	1.61036	3.33225	0.000861459	0.0084708		TRINITY_DN36607_c2_g1_i4	FBX6_ARATH	19.8037	-2.57959	0.87536	-2.94689	0.00320984	0.0631606
TRINITY_DN30498_c0_g1_i2	ILL5_ORYSJ	54.6946	-1.33601	0.609463	-2.19211	0.0283712	0.0928229	TRINITY_DN31648_c1_g1_i1	Y1491_ARATH	5.36145	4.84906	1.54962	3.1292	0.00175285	0.0151577		TRINITY_DN36612_c2_g2_i4	MSI1_SOLLC	24.3967	5.73155	1.83914	3.11642	0.00183061	0.0475868
TRINITY_DN30499_c0_g1_i2	ERG24_ARATH	5.99498	3.86798	1.77901	2.17424	0.0296872	0.0957113	TRINITY_DN31650_c0_g1_i2	RPD1_ARATH	8.62083	5.01347	1.91449	2.6187	0.0088266	0.0522661		TRINITY_DN36617_c0_g1_i1	GT14A_ARATH	28.9247	-4.82568	1.33058	-3.62674	0.000287027	0.0140574
TRINITY_DN30500_c0_g1_i1	KELP_ARATH	5.90732	4.15541	1.89059	2.19794	0.0279536	0.0919732	TRINITY_DN31652_c1_g1_i1	RS3A2_ARATH	3.02119	3.30517	1.43202	2.30805	0.0209963	0.0972438		TRINITY_DN36621_c0_g3_i2	ZDS_TARER	19.363	-4.909	1.40595	-3.49159	0.000480162	0.0198542
TRINITY_DN30506_c0_g1_i3	RBL2_ARATH	126.1	1.9764	0.843983	2.34176	0.0191933	0.0721476	TRINITY_DN31652_c1_g1_i2	RS3A2_ARATH	5.96538	-3.14303	1.01977	-3.08211	0.00205539	0.0172237		TRINITY_DN36625_c0_g4_i1	FAB1B_ARATH	46.5832	-2.43774	0.865511	-2.81653	0.00485448	0.0764764
TRINITY_DN30515_c0_g1_i4	VSR2_ARATH	258.551	-2.15976	0.921035	-2.34493	0.0190309	0.0717684	TRINITY_DN31653_c0_g1_i3	H33_LOLMU	63.0753	2.03795	0.727763	2.80029	0.00510575	0.0350165		TRINITY_DN36632_c0_g2_i1	AB8G_ARATH	10.7899	-4.37505	1.40465	-3.11469	0.00184138	0.0476569
TRINITY_DN30516_c2_g1_i1	VAP43_ARATH	14.9756	3.78687	1.3424	2.82097	0.00478793	0.0277266	TRINITY_DN31654_c0_g1_i4	Y1461_ARATH	12.5103	3.52183	1.32741	2.65316	0.00797409	0.0486292		TRINITY_DN36632_c0_g3_i4	PKP4_ARATH	25.22	-4.91438	1.6857	-2.91533	0.0035531	0.0662871
TRINITY_DN30517_c1_g2_i1	GRS15_ARATH	30.8351	-1.79457	0.777672	-2.30762	0.0210201	0.0761371	TRINITY_DN31664_c0_g1_i1	MYB5_ARATH	60.3103	-2.24916	0.715068	-3.14538	0.00165869	0.0144938		TRINITY_DN36634_c0_g4_i6	CSN7_ARATH	21.9015	2.06259	0.75502	2.73184	0.00629821	0.0874354
TRINITY_DN30525_c0_g2_i2	TOM92_ARATH	11.103	-2.15311	0.973459	-2.21182	0.0269794	0.0897704	TRINITY_DN31664_c1_g2_i2	BH147_ARATH	4.15932	-5.5905	1.49212	-3.74667	0.000179196	0.00233515		TRINITY_DN36635_c0_g1_i3	WLI2B_ARATH	14.6912	-4.70943	1.45509	-3.23652	0.00120996	0.0360078
TRINITY_DN30532_c0_g1_i5	TBL34_ARATH	8.2318	-5.30264	1.64301	-3.2274	0.0012492	0.00991691	TRINITY_DN31665_c0_g3_i5	STT3B_ARATH	6.46515	4.64276	1.93499	2.39938	0.0164231	0.0818383		TRINITY_DN36649_c1_g1_i2	VAL1_ARATH	31.5271	2.00864	0.694384	2.89269	0.00381953	0.068436
TRINITY_DN30534_c0_g1_i1	RS52_ARATH	100.762	-3.57314	1.49007	-2.39796	0.0164865	0.0650677	TRINITY_DN31665_c0_g3_i6	STT3B_ARATH	5.53695	3.15108	1.3416	2.34875	0.0188366	0.0902074		TRINITY_DN36654_c3_g1_i2	KPK2_ARATH	10.2566	5.87608	1.51586	3.8764	0.000106014	0.00728082
TRINITY_DN30535_c1_g1_i1	PSAF_FLATR	11.8337	-4.77793	1.44648	-3.30314	0.000956092	0.00798322	TRINITY_DN31669_c0_g2_i8	AUXI1_ARATH	13.3868	4.12526	1.72872	2.38631	0.0170184	0.0839622		TRINITY_DN36672_c1_g3_i8	CTR1_ARATH	9.13277	4.54654	1.70284	2.66998	0.0075856	0.0960058
TRINITY_DN30535_c1_g1_i2	PSAF_FLATR	8.43109	-4.10495	1.8586	-2.20863	0.0272005	0.0902949	TRINITY_DN31670_c0_g1_i2	HS26M_ARATH	478.133	-3.65934	1.47204	-2.48589	0.0129227	0.0692862		TRINITY_DN36686_c5_g1_i2	TMN8_ARATH	18.4933	-4.10619	1.45795	-2.81641	0.00485639	0.0764764
TRINITY_DN30546_c0_g1_i1	PUB9_ARATH	29.8784	5.5827	1.90176	2.93554	0.00332965	0.02107	TRINITY_DN31678_c0_g2_i2	RU1A_ORYSI	14.7	6.34033	1.37431	4.61347	3.96001e-06	0.000143643		TRINITY_DN36694_c0_g1_i1	CRK_DAUCA	23.0621	2.8106	0.932109	3.01531	0.00256715	0.0564879
TRINITY_DN30546_c0_g1_i2	PUB9_ARATH	86.3437	-5.27656	1.2384	-4.2608	2.03701e-05	0.000497301	TRINITY_DN31680_c0_g2_i1	HSOP3_ARATH	142.154	-3.59104	1.50039	-2.3934	0.0166931	0.0828384		TRINITY_DN36696_c2_g1_i4	PAO_ARATH	13.0821	-4.90443	1.63536	-2.99899	0.0027088	0.0581466
TRINITY_DN30553_c0_g1_i4	MBD2_ARATH	41.0436	6.74833	1.6024	4.2114	2.5379e-05	0.000578795	TRINITY_DN31684_c0_g1_i1	11S3_HELAN	8.54478	-2.5019	0.980785	-2.55092	0.0107439	0.0605362		TRINITY_DN36696_c2_g5_i3	H2B1_MEDTR	10.9572	-4.4553	1.60261	-2.78003	0.00543545	0.0813094
TRINITY_DN30556_c0_g1_i1	RL222_ARATH	303.225	-4.00865	0.933084	-4.29613	1.73808e-05	0.000449587	TRINITY_DN31684_c0_g2_i1	11S3_HELAN	640.133	-2.54981	0.511703	-4.98298	6.26108e-07	3.87258e-05		TRINITY_DN36709_c1_g1_i12	NAGLU_ARATH	21.5513	5.34291	1.78236	2.99766	0.00272062	0.0581712
TRINITY_DN30556_c0_g2_i1	RL222_ARATH	5.83982	-3.90279	1.49489	-2.61076	0.00903423	0.0431737	TRINITY_DN31684_c2_g1_i1	13SB_FAGES	1115.36	-4.02309	0.432916	-9.29302	1.49977e-20	5.62375e-17		TRINITY_DN36732_c0_g3_i2	CAF1K_ARATH	12.6822	3.95317	1.16132	3.40404	0.000663981	0.0241584
TRINITY_DN30558_c0_g2_i1	PUB28_ARATH	26.8405	-2.78629	0.599016	-4.65144	3.29628e-06	0.000142251	TRINITY_DN31684_c2_g1_i3	11SB_CUCMA	1953.76	-5.07291	1.27969	-3.96418	7.36499e-05	0.00120008		TRINITY_DN36735_c3_g1_i2	PMEU1_SOLLC	18.0685	-4.97318	1.67133	-2.97559	0.00292426	0.0599775
TRINITY_DN30564_c0_g3_i1	YMF11_MARPO	5.6005	4.14238	1.63537	2.53299	0.0113094	0.0505415	TRINITY_DN31684_c2_g1_i4	11SB_CUCMA	29697.7	-6.31138	1.3046	-4.83778	1.31294e-06	6.52246e-05		TRINITY_DN36744_c0_g1_i3	SGT1B_ARATH	53.5764	2.60393	0.893824	2.91325	0.00357692	0.066485
TRINITY_DN30565_c1_g1_i1	TIR1_ARATH	30.5627	1.826	0.676885	2.69764	0.00698319	0.0362656	TRINITY_DN31684_c2_g1_i5	11SB_CUCMA	36072.1	-1.91386	0.363739	-5.26162	1.42789e-07	1.31797e-05		TRINITY_DN36751_c0_g1_i2	LCAT3_ARATH	22.2865	-4.24996	1.49929	-2.83465	0.00458766	0.0747556
TRINITY_DN30565_c1_g1_i2	TIR1_ARATH	6.09291	4.15628	1.91896	2.1659	0.030319	0.0971023	TRINITY_DN31686_c0_g1_i1	TPS1_ORYSJ	2.99748	4.00764	1.65774	2.41753	0.0156264	0.078992		TRINITY_DN36756_c0_g1_i1	TRO_ARATH	77.4535	-2.69822	0.844975	-3.19325	0.00140679	0.0399475
TRINITY_DN30566_c0_g1_i1	R10A2_ARATH	61.2435	1.93578	0.827456	2.33944	0.0193129	0.072431	TRINITY_DN31688_c0_g2_i7	CDKC2_ORYSJ	13.0345	4.2211	1.27387	3.31361	0.000921004	0.00895278		TRINITY_DN36758_c0_g1_i1	GSHRC_BRARP	13.1185	-4.45577	1.38334	-3.22101	0.00127739	0.0374628
TRINITY_DN30566_c0_g2_i1	R10A2_ARATH	62.6744	1.88904	0.624269	3.026	0.0024781	0.0167996	TRINITY_DN31697_c0_g1_i1	XPT_ARATH	4.65512	3.52214	1.38869	2.5363	0.0112031	0.0623588		TRINITY_DN36761_c5_g1_i3	GCA1_ARATH	28.6934	-5.60362	1.29776	-4.31793	1.57496e-05	0.00187686
TRINITY_DN30576_c0_g2_i2	HIP3_ARATH	18.9892	3.64829	1.48134	2.46284	0.0137843	0.057831	TRINITY_DN31711_c0_g1_i5	USPAL_ARATH	5917.83	-1.54471	0.422841	-3.65316	0.000259028	0.0031497		TRINITY_DN36769_c0_g1_i1	B3GT2_ARATH	22.1545	3.25142	0.938655	3.46392	0.000532372	0.0212338
TRINITY_DN30608_c0_g1_i1	BCAT5_ARATH	8384.7	-7.49215	2.01836	-3.712	0.000205629	0.00248051	TRINITY_DN31716_c0_g1_i1	RGAP2_ARATH	40.147	1.58472	0.648382	2.44411	0.0145209	0.0750309		TRINITY_DN36771_c1_g1_i4	ODBA2_ARATH	28.3953	-5.63376	1.55024	-3.63412	0.000278926	0.0136958
TRINITY_DN30608_c0_g2_i2	SSDH_ARATH	1035.69	-8.52154	1.79456	-4.74854	2.04891e-06	0.000103675	TRINITY_DN31718_c0_g1_i3	STR11_ARATH	28.9066	-2.96993	0.906492	-3.27629	0.0010518	0.0100073		TRINITY_DN36774_c0_g3_i4	ANT1_ARATH	24.6388	-5.06434	1.91103	-2.65005	0.00804788	0.0990043
TRINITY_DN30608_c0_g3_i1	EBM_ARATH	626.803	-8.39531	1.76291	-4.76218	1.91512e-06	0.000100393	TRINITY_DN31722_c0_g1_i1	AB2F_ARATH	8318.03	-7.97803	1.85421	-4.30267	1.68755e-05	0.000415284		TRINITY_DN36774_c0_g3_i5	ANT1_ARATH	20.2093	4.99227	1.76498	2.82852	0.00467638	0.0753545
TRINITY_DN30608_c0_g4_i1	EBM_ARATH	3958.68	-8.42772	1.91437	-4.40235	1.07085e-05	0.000323704	TRINITY_DN31727_c0_g1_i5	PP392_ARATH	3.48773	4.17971	1.68364	2.48255	0.0130447	0.0696788		TRINITY_DN36789_c0_g2_i4	TLP3_ORYSJ	6.49846	4.6192	1.71695	2.69034	0.00713786	0.0935252
TRINITY_DN30615_c0_g1_i1	MAPR4_ARATH	11.6499	4.64853	1.64455	2.82663	0.0047041	0.0274109	TRINITY_DN31733_c2_g1_i3	FK111_ARATH	24.3543	-2.80896	0.967194	-2.90424	0.00368146	0.027175		TRINITY_DN36795_c0_g1_i8	OTUBL_ARATH	32.6474	-5.08302	1.6828	-3.02057	0.00252295	0.055829
TRINITY_DN30617_c0_g2_i1	BASS1_ARATH	21.1863	3.44229	1.14996	2.99341	0.00275879	0.0182878	TRINITY_DN31746_c0_g1_i1	FMO1_ARATH	114.561	-1.38649	0.490356	-2.82753	0.00469093	0.0327863		TRINITY_DN36803_c2_g1_i3	ERF3_TOBAC	16.1666	2.56815	0.926869	2.77078	0.0055922	0.082803
TRINITY_DN30631_c0_g1_i1	P2C60_ARATH	8.75746	4.7388	1.79964	2.63319	0.00845872	0.0412069	TRINITY_DN31747_c0_g1_i1	VPS36_ARATH	17.4725	3.79234	1.40404	2.70103	0.00691249	0.0437563		TRINITY_DN36808_c3_g1_i2	UCRI3_TOBAC	16.96	-3.01403	1.03667	-2.9074	0.00364446	0.0669512
TRINITY_DN30636_c0_g1_i4	RBP1C_ARATH	106.957	1.35017	0.624011	2.1637	0.0304875	0.0974169	TRINITY_DN31747_c0_g1_i6	VPS36_ARATH	4.62549	4.50145	1.72131	2.61512	0.00891956	0.0525882		TRINITY_DN36812_c2_g1_i2	ALA2_PANMI	8.44525	3.52604	1.27806	2.7589	0.00579959	0.0840306
TRINITY_DN30642_c0_g1_i1	RDR2_ARATH	13.6511	3.7296	1.28087	2.91178	0.00359377	0.0223348	TRINITY_DN31756_c0_g1_i3	MSH2_ARATH	8.96494	5.45476	1.61036	3.38729	0.000705859	0.00721198		TRINITY_DN36813_c0_g3_i3	RH26_ARATH	12.1464	4.55422	1.43063	3.18337	0.00145569	0.0408441
TRINITY_DN30649_c0_g2_i1	FB135_ARATH	231.991	1.04983	0.450691	2.32938	0.0198389	0.0735538	TRINITY_DN31774_c0_g1_i1	ZFP4_ARATH	192.333	-1.20927	0.384182	-3.14764	0.00164593	0.0144149		TRINITY_DN36816_c1_g2_i1	PPA26_ARATH	31.1557	-2.57557	0.823916	-3.126	0.00177199	0.0465767
TRINITY_DN30653_c0_g2_i2	P2C16_ARATH	5.55726	3.59914	1.58157	2.27567	0.0228655	0.0805748	TRINITY_DN31777_c0_g1_i5	CNBL4_ARATH	6.25288	5.11139	1.47863	3.45685	0.000546529	0.00581581		TRINITY_DN36820_c0_g1_i17	SR30_ARATH	15.5417	-4.59677	1.60121	-2.87082	0.00409414	0.0708621
TRINITY_DN30660_c0_g3_i1	AGT21_ARATH	2702.46	-8.29696	1.8843	-4.4032	1.06664e-05	0.000322812	TRINITY_DN31782_c0_g2_i1	RS202_ARATH	38.2841	1.46629	0.464461	3.15696	0.00159421	0.0140408		TRINITY_DN36822_c0_g1_i3	ILVB1_TOBAC	327.214	-1.08966	0.388387	-2.80559	0.00502239	0.0778184
TRINITY_DN30660_c0_g4_i1	SSDH_ARATH	6337.12	-7.5894	1.99552	-3.80321	0.000142832	0.00193415	TRINITY_DN31783_c0_g1_i1	ASPG1_ARATH	440.382	-1.53589	0.375935	-4.08552	4.39774e-05	0.000813839		TRINITY_DN36832_c0_g2_i5	PRP8A_ARATH	880.808	-1.61738	0.537192	-3.01081	0.00260553	0.0568606
TRINITY_DN30661_c0_g1_i1	CYPR4_CYNCA	60.1113	-3.48089	1.37292	-2.53539	0.0112323	0.050302	TRINITY_DN31783_c0_g2_i2	ASPG1_ARATH	21.8595	-1.56451	0.542781	-2.8824	0.00394664	0.0286315		TRINITY_DN36833_c0_g1_i6	SAC3A_ARATH	12.8519	4.50928	1.66338	2.71092	0.00670976	0.0903666
TRINITY_DN30662_c0_g1_i1	PME53_ARATH	7.01206	-4.42649	1.85201	-2.3901	0.0168438	0.0659901	TRINITY_DN31790_c0_g2_i2	PUS7_ORYSJ	18.4698	5.23583	1.82837	2.86367	0.00418768	0.0300531		TRINITY_DN36836_c2_g1_i1	BH110_ARATH	10.8915	-4.40462	1.53608	-2.86744	0.00413801	0.0711309
TRINITY_DN30662_c0_g2_i1	PME53_ARATH	12.3807	-1.55984	0.659095	-2.36664	0.0179504	0.0689762	TRINITY_DN31791_c1_g1_i4	ADH1_PETHY	2876.53	-1.33366	0.307221	-4.34104	1.41811e-05	0.000362974		TRINITY_DN36838_c3_g1_i11	METK3_SOLLC	10.5889	5.39985	1.86654	2.89298	0.00381612	0.068436
TRINITY_DN30667_c0_g1_i1	C82A4_SOYBN	16.1237	-3.69416	1.02591	-3.60086	0.000317161	0.00339745	TRINITY_DN31791_c1_g1_i6	ADH1_PETHY	12.9364	6.148	1.39754	4.39914	1.08679e-05	0.000298549		TRINITY_DN36840_c0_g1_i1	Y1677_ARATH	217.021	-1.92598	0.453675	-4.24529	2.18315e-05	0.00233245
TRINITY_DN30667_c0_g1_i3	C82C4_ARATH	162.381	1.95982	0.621546	3.15315	0.00161521	0.0121009	TRINITY_DN31794_c0_g1_i3	TAF4B_ARATH	11.6894	5.61303	1.75414	3.19987	0.0013749	0.0124267		TRINITY_DN36850_c0_g2_i3	UVR8_ARATH	18.3116	-4.88212	1.81499	-2.68988	0.00714773	0.0935252
TRINITY_DN30668_c0_g1_i1	GDU1_ARATH	8.74803	-2.37339	1.03996	-2.2822	0.0224774	0.0796311	TRINITY_DN31798_c0_g1_i2	RENT1_ARATH	11.9538	5.91268	1.52947	3.86582	0.000110715	0.00161766		TRINITY_DN36853_c1_g2_i1	PIAL2_ARATH	6.1401	2.66349	1.00512	2.64991	0.00805122	0.0990043
TRINITY_DN30674_c0_g1_i1	HSP83_IPONI	907.812	-9.32903	1.69676	-5.49814	3.83829e-08	6.0735e-06	TRINITY_DN31798_c0_g1_i3	RENT1_ARATH	34.6551	4.29979	1.60197	2.68407	0.00727329	0.0455273		TRINITY_DN36872_c2_g1_i1	OLEO1_PRUDU	8041.12	-2.39625	0.591041	-4.05429	5.02863e-05	0.00436127
TRINITY_DN30674_c1_g1_i1	DLDH_PEA	5191.79	-8.08428	1.9564	-4.13222	3.59274e-05	0.000737951	TRINITY_DN31803_c0_g1_i6	LPCT1_ARATH	21.891	6.02157	1.7285	3.4837	0.000494527	0.0053691		TRINITY_DN36872_c2_g1_i2	OLEO1_PRUDU	24.2098	-5.57518	1.52488	-3.65615	0.000256032	0.0131709
TRINITY_DN30677_c0_g1_i1	ACP1_CASGL	199.695	-1.73564	0.616482	-2.81539	0.00487177	0.0280699	TRINITY_DN31808_c0_g1_i5	NOA1_ARATH	11.8763	4.39442	1.72611	2.54586	0.010901	0.0611153		TRINITY_DN36873_c2_g2_i2	PEX4_ARATH	32.6143	-5.22151	1.70977	-3.05393	0.00225867	0.0534159
TRINITY_DN30680_c0_g1_i3	CFTSY_ARATH	5.64313	3.84311	1.76051	2.18295	0.0290395	0.0942339	TRINITY_DN31810_c0_g1_i3	TGA6_ARATH	260.708	-1.88921	0.554131	-3.40932	0.000651245	0.00673657		TRINITY_DN36879_c1_g1_i1	5MAT1_SALSN	13.4485	-4.09717	1.45377	-2.81831	0.00482765	0.0763071
TRINITY_DN30680_c0_g1_i4	CFTSY_ARATH	13.7444	3.96208	1.36978	2.89249	0.00382207	0.0234054	TRINITY_DN31813_c0_g1_i4	SRP14_ARATH	172.057	-2.21466	0.551163	-4.01816	5.86536e-05	0.00101729		TRINITY_DN36881_c0_g1_i1	ATX3_ARATH	35.7408	-4.79894	1.56827	-3.06002	0.00221322	0.0529638
TRINITY_DN30698_c1_g1_i2	PDV1_ARATH	30.957	1.46775	0.622383	2.35828	0.0183599	0.070046	TRINITY_DN31813_c0_g1_i5	SRP14_ARATH	3.69024	4.2314	1.70871	2.47637	0.0132728	0.0705201		TRINITY_DN36885_c1_g1_i2	TGA21_TOBAC	10.7179	3.04232	1.03904	2.92801	0.00341142	0.0649383
TRINITY_DN30700_c0_g4_i1	P2C60_ORYSJ	47.3594	6.13576	1.56519	3.92013	8.85003e-05	0.00136864	TRINITY_DN31814_c0_g2_i1	ASIL2_ARATH	97.658	-1.80387	0.507513	-3.55434	0.000378932	0.00431193		TRINITY_DN36885_c1_g2_i1	TGA21_TOBAC	22.1965	7.16369	1.33171	5.37932	7.4769e-08	3.84805e-05
TRINITY_DN30702_c0_g1_i4	CAF1P_ARATH	49.074	5.69319	1.82835	3.11384	0.00184671	0.0134485	TRINITY_DN31821_c1_g1_i1	CNR8_MAIZE	450.232	-1.89413	0.574841	-3.29504	0.00098406	0.0094734		TRINITY_DN36885_c1_g2_i2	TGA21_TOBAC	28.2814	-4.06576	1.40913	-2.88529	0.00391049	0.0691944
TRINITY_DN30707_c0_g1_i2	PPR58_ARATH	35.0922	5.82406	1.67176	3.48379	0.000494366	0.00475341	TRINITY_DN31821_c1_g2_i2	CNR8_MAIZE	122.287	-0.968673	0.310127	-3.12347	0.0017873	0.015389		TRINITY_DN36886_c3_g1_i4	RU1A_ARATH	8.40894	-4.03752	1.41114	-2.86117	0.00422074	0.0719262
TRINITY_DN30713_c1_g1_i1	MTEF8_ARATH	5.36469	3.30099	1.53472	2.15088	0.0314859	0.0994345	TRINITY_DN31823_c0_g1_i5	GOGC2_ARATH	21.7659	-1.69857	0.672597	-2.5254	0.0115568	0.063869		TRINITY_DN36893_c0_g2_i2	CTL1_ARATH	39.0563	-6.03968	1.44921	-4.16756	3.07875e-05	0.00302345
TRINITY_DN30715_c0_g3_i1	SAE1A_ARATH	13.9962	4.46238	1.52169	2.93252	0.00336226	0.0212338	TRINITY_DN31837_c1_g1_i2	PSB4_ARATH	135.622	-1.07402	0.449198	-2.39098	0.0168035	0.0832903		TRINITY_DN36905_c3_g4_i2	ARF2_ORYSJ	19.3693	6.12945	2.02576	3.02575	0.00248021	0.0554531
TRINITY_DN30715_c0_g3_i4	SA1B2_ARATH	23.6893	-2.37475	0.778748	-3.04944	0.00229266	0.0159018	TRINITY_DN31837_c1_g1_i3	PSB4_ARATH	7.0151	-5.72319	2.07234	-2.7617	0.00575005	0.0381446		TRINITY_DN36910_c1_g1_i1	SRC2_SOYBN	29.2273	5.51905	1.78956	3.08403	0.00204216	0.0504875
TRINITY_DN30717_c0_g1_i1	SHH2_ARATH	55.3712	1.05511	0.488753	2.15879	0.0308668	0.0981809	TRINITY_DN31850_c0_g1_i5	ARI2_ARATH	6.6986	3.3862	1.43755	2.35554	0.0184956	0.0891129		TRINITY_DN36916_c0_g1_i5	ACTN_ACTCH	16.4166	2.38745	0.688906	3.46557	0.00052911	0.0212338
TRINITY_DN30720_c0_g1_i1	OCT7_ARATH	9.8664	5.06502	1.63861	3.09105	0.00199451	0.0142893	TRINITY_DN31853_c0_g1_i10	RS40_ARATH	22.9076	-2.59636	0.673182	-3.85685	0.000114857	0.00165972		TRINITY_DN36933_c2_g1_i6	ACR6_ARATH	45.2364	-4.7337	1.3107	-3.61158	0.000304335	0.0147555
TRINITY_DN30729_c1_g1_i1	CSLC6_ARATH	8.90918	4.51246	1.45937	3.09206	0.00198774	0.0142494	TRINITY_DN31853_c0_g1_i8	RS40_ARATH	5.17302	4.72531	1.45666	3.24393	0.00117891	0.0109557		TRINITY_DN36933_c2_g1_i7	ACR6_ARATH	68.4041	-5.69775	1.4055	-4.05389	5.0373e-05	0.00436127
TRINITY_DN30738_c0_g2_i2	PSMD3_TOBAC	42.2846	4.49744	1.63847	2.7449	0.00605297	0.0328038	TRINITY_DN31854_c0_g2_i3	NB5R2_ARATH	17.5271	4.43357	0.901355	4.91878	8.70848e-07	4.84832e-05		TRINITY_DN36948_c1_g1_i3	COQ3_ARATH	10.3554	-4.29418	1.52793	-2.81046	0.00494709	0.0772737
TRINITY_DN30738_c0_g2_i3	PSMD3_TOBAC	87.4187	-3.69787	1.31332	-2.81567	0.00486751	0.028054	TRINITY_DN31858_c1_g1_i2	PSKR2_ARATH	4.4557	4.60887	1.54897	2.97545	0.00292564	0.0227484		TRINITY_DN36951_c0_g3_i1	MKP1_ARATH	17.3907	-4.31885	1.40609	-3.07154	0.00212959	0.0522084
TRINITY_DN30738_c0_g3_i2	PSMD3_TOBAC	18.4856	5.51326	1.88202	2.92943	0.00339581	0.0213776	TRINITY_DN31859_c0_g1_i1	BH069_ARATH	47.0337	-1.35841	0.459337	-2.95732	0.00310325	0.0238268		TRINITY_DN36952_c0_g2_i11	CNIF1_ARATH	28.4861	-4.58947	1.59828	-2.8715	0.00408528	0.0708569
TRINITY_DN30739_c0_g1_i2	PUB62_ARATH	15.8007	4.57057	1.37999	3.31202	0.000926236	0.00775666	TRINITY_DN31860_c1_g2_i4	LE25_SOLLC	70364.9	-1.93655	0.584153	-3.31515	0.000915955	0.00890947		TRINITY_DN36952_c0_g2_i17	CNIF1_ARATH	7.44563	4.39938	1.28059	3.43543	0.000591608	0.0224494
TRINITY_DN30742_c0_g1_i1	FNTB_PEA	207.925	1.40121	0.480011	2.91911	0.00351029	0.0219363	TRINITY_DN31860_c1_g2_i5	LE25_SOLLC	127.738	-2.89822	1.06394	-2.72403	0.00644899	0.0415643		TRINITY_DN36952_c0_g2_i9	CNIF1_ARATH	42.4885	-6.16551	1.39467	-4.42075	9.83569e-06	0.00132888
TRINITY_DN30742_c0_g2_i1	FNTB_PEA	43.0302	-4.07728	1.43664	-2.83806	0.00453882	0.0267098	TRINITY_DN31867_c0_g1_i3	NUP1_ARATH	79.696	-1.63965	0.566864	-2.89249	0.00382207	0.0279746		TRINITY_DN36970_c2_g1_i3	DNJ15_ARATH	20.3488	-2.96835	1.03664	-2.86342	0.0041909	0.0716319
TRINITY_DN30747_c0_g1_i2	FKB53_ARATH	6.4131	4.11671	1.79272	2.29634	0.0216564	0.0776201	TRINITY_DN31867_c0_g1_i4	NUP1_ARATH	15.9967	6.46606	1.36171	4.74847	2.0496e-06	8.84661e-05		TRINITY_DN36972_c1_g1_i5	EDSBC_ARATH	19.6589	-5.18747	1.35193	-3.83709	0.0001245	0.00816627
TRINITY_DN30749_c0_g1_i4	GLO2C_ARATH	4.64326	3.59852	1.56656	2.29708	0.021614	0.0775333	TRINITY_DN31870_c0_g1_i2	SSL10_ARATH	22.845	-4.90958	1.5031	-3.26631	0.00108959	0.0102849		TRINITY_DN36984_c0_g3_i15	GCL2_ARATH	15.2796	5.76248	1.74914	3.29447	0.000986064	0.0319119
TRINITY_DN30756_c0_g1_i2	LHT1_ARATH	8.446	4.88438	1.61629	3.02197	0.00251135	0.0169633	TRINITY_DN31873_c0_g1_i3	RIR1_ARATH	9.93176	5.66527	1.53655	3.687	0.000226909	0.00283263		TRINITY_DN36990_c0_g4_i1	TC10A_ARATH	11.571	2.89609	1.00903	2.87018	0.00410233	0.0708621
TRINITY_DN30756_c0_g1_i3	LHT1_ARATH	41.5152	2.36054	0.793096	2.97637	0.00291687	0.0190986	TRINITY_DN31879_c0_g1_i1	CDS3_ARATH	20.3382	-2.34095	0.627893	-3.72827	0.000192799	0.00248009		TRINITY_DN37001_c0_g1_i2	PROT1_ARATH	15.7229	-5.04016	1.73096	-2.91177	0.00359393	0.0665221
TRINITY_DN30764_c0_g1_i1	NFXL1_ARATH	168.025	1.64558	0.619514	2.65624	0.00790178	0.0394228	TRINITY_DN31895_c0_g2_i4	PP118_ARATH	4.02631	4.36982	1.67602	2.60726	0.00912712	0.0534757		TRINITY_DN37011_c0_g2_i1	CSCLD_ARATH	12.3561	3.09646	1.02324	3.02613	0.00247706	0.0554531
TRINITY_DN30768_c1_g1_i3	LSM8_ARATH	81.1308	-1.46112	0.675113	-2.16426	0.0304446	0.0973574	TRINITY_DN31897_c0_g1_i1	P2C11_ARATH	27.541	5.92365	1.80642	3.27921	0.00104098	0.00992749		TRINITY_DN37017_c0_g1_i1	PS13A_ARATH	55.309	2.92249	0.685259	4.2648	2.0008e-05	0.00221237
TRINITY_DN30776_c1_g3_i1	TKTC1_ARATH	12152.8	-7.38626	2.03993	-3.62083	0.000293659	0.00319104	TRINITY_DN31897_c0_g1_i7	P2C11_ARATH	43.7456	-8.62244	1.73759	-4.96229	6.96651e-07	4.188e-05		TRINITY_DN37018_c2_g3_i1	MYB44_ARATH	27.0718	-4.59267	1.44781	-3.17215	0.00151315	0.041902
TRINITY_DN30776_c1_g4_i1	METK1_PINCO	5013.49	-7.56031	1.97993	-3.81847	0.000134283	0.00185164	TRINITY_DN31903_c0_g1_i1	NFD4_ARATH	17.1059	6.50425	1.41338	4.6019	4.1865e-06	0.000148623		TRINITY_DN37022_c0_g1_i2	RTNLH_ARATH	44.4529	2.10393	0.604387	3.48109	0.000499373	0.0203706
TRINITY_DN30776_c2_g1_i1	PGKY_TOBAC	4132.18	-7.72411	1.96167	-3.93751	8.23306e-05	0.00130195	TRINITY_DN31903_c0_g1_i17	NFD4_ARATH	6.90541	5.17961	1.55083	3.33989	0.000838106	0.00828659		TRINITY_DN37025_c2_g1_i2	ERG_ANTMA	39.731	-5.8127	1.40335	-4.14202	3.44267e-05	0.00323549
TRINITY_DN30777_c0_g2_i1	ZHD6_ARATH	32.7188	-1.7897	0.619544	-2.88874	0.00386788	0.0236126	TRINITY_DN31914_c0_g1_i2	CB5_ARATH	7.55011	-4.41123	1.39361	-3.16532	0.00154911	0.0137162		TRINITY_DN37025_c2_g2_i1	ERG_ANTMA	56.2366	5.92947	2.02288	2.9312	0.00337657	0.0649187
TRINITY_DN30778_c0_g1_i3	P2C76_ARATH	53.5861	6.2201	1.34823	4.61352	3.95901e-06	0.000160071	TRINITY_DN31922_c0_g1_i1	CCR4B_ARATH	117.253	-2.44858	0.717432	-3.41298	0.000642576	0.00666298		TRINITY_DN37026_c1_g1_i2	SYP51_ARATH	45.1618	8.21591	1.33341	6.16159	7.20162e-10	1.09514e-06
TRINITY_DN30779_c0_g2_i2	Y5614_ARATH	17.879	5.69068	1.41315	4.02694	5.65078e-05	0.00101877	TRINITY_DN31922_c0_g1_i3	CCR4A_ARATH	58.7881	8.06049	1.47045	5.48166	4.21346e-08	5.54365e-06		TRINITY_DN37026_c1_g1_i5	SYP51_ARATH	96.2459	-3.10599	0.689713	-4.50331	6.69027e-06	0.00101881
TRINITY_DN30789_c0_g1_i3	SGRW_PEA	53.2666	6.70409	1.31767	5.08782	3.62196e-07	3.16878e-05	TRINITY_DN31926_c0_g1_i1	RL36A_ARATH	6.11681	-5.82255	1.40174	-4.15381	3.26986e-05	0.000655676		TRINITY_DN37031_c0_g1_i3	AFC3_ARATH	14.2082	6.55556	1.31712	4.97718	6.45172e-07	0.000184938
TRINITY_DN30791_c0_g1_i1	UBIQ_HELAN	270.22	-2.33383	0.835379	-2.79374	0.00521026	0.0294639	TRINITY_DN31929_c0_g1_i3	RABD1_ARATH	3.1526	4.05598	1.67879	2.41602	0.0156913	0.0792029		TRINITY_DN37031_c0_g1_i9	AFC3_ARATH	43.1389	-5.58981	1.4223	-3.93011	8.49069e-05	0.0062604
TRINITY_DN30792_c0_g1_i2	VDAC1_SOLTU	8.17779	4.3598	1.83972	2.36981	0.017797	0.0685615	TRINITY_DN31929_c0_g1_i5	RABD1_ARATH	574.774	-1.22482	0.380979	-3.21493	0.00130474	0.0118821		TRINITY_DN37033_c2_g3_i1	UBC27_ARATH	79.6807	-1.82745	0.683852	-2.67229	0.00753358	0.0955689
TRINITY_DN30795_c0_g1_i1	KTNA1_ARATH	31.3405	-2.42962	0.843411	-2.88071	0.00396785	0.0240223	TRINITY_DN31930_c0_g1_i5	SPL1_ARATH	29.6795	1.85709	0.61639	3.01284	0.00258812	0.0206211		TRINITY_DN37033_c2_g3_i3	UBC27_ARATH	23.3599	2.29016	0.863153	2.65325	0.00797216	0.0983271
TRINITY_DN30798_c0_g1_i1	P2C03_ARATH	53.88	-9.54572	1.86045	-5.13088	2.88397e-07	2.74824e-05	TRINITY_DN31942_c0_g1_i1	CXE18_ARATH	5.69733	-1.76954	0.695484	-2.54432	0.010949	0.0613117		TRINITY_DN37035_c0_g1_i3	TIM50_ARATH	28.5844	-4.29373	1.14183	-3.7604	0.000169639	0.0101078
TRINITY_DN30800_c0_g1_i1	SKI24_ARATH	82.5146	-1.34169	0.471909	-2.84312	0.00446744	0.0263928	TRINITY_DN31952_c0_g1_i1	PUB42_ARATH	4.23284	4.50655	1.59141	2.8318	0.00462874	0.032503		TRINITY_DN37047_c0_g2_i4	ATX1_ARATH	26.8444	-5.24522	1.76315	-2.97492	0.00293068	0.0599775
TRINITY_DN30802_c0_g2_i2	EBP_ARATH	5.65972	4.29556	1.69851	2.52902	0.0114381	0.050877	TRINITY_DN31959_c0_g1_i2	TUN_ARATH	19.7556	6.79031	1.31819	5.15122	2.58794e-07	2.09254e-05		TRINITY_DN37049_c0_g1_i4	SPA3_ARATH	43.4211	-2.49019	0.634145	-3.92684	8.60706e-05	0.00631741
TRINITY_DN30803_c1_g1_i1	STR15_ARATH	366.746	-1.46465	0.420288	-3.48488	0.000492353	0.0047376	TRINITY_DN31959_c0_g1_i3	TUN_ARATH	7.13962	4.90628	1.83078	2.67988	0.0073648	0.0459589		TRINITY_DN37058_c1_g1_i13	CXE17_ARATH	14.2388	-4.5435	1.57104	-2.89203	0.00382762	0.0685161
TRINITY_DN30808_c0_g1_i1	FTHS_SPIOL	23.5075	5.58909	1.55259	3.59984	0.000318407	0.00340795	TRINITY_DN31963_c0_g1_i1	PRP4L_ARATH	35.8383	2.95087	0.876621	3.36619	0.000762154	0.00767476		TRINITY_DN37059_c1_g1_i20	ANM15_ARATH	89.5807	-4.93441	1.54069	-3.20273	0.00136134	0.0390382
TRINITY_DN30808_c0_g1_i3	FTHS_SPIOL	9.03338	-5.59443	2.0357	-2.74816	0.00599303	0.0325888	TRINITY_DN31965_c0_g1_i2	DNJH1_ALLPO	4.24783	4.53784	1.55854	2.91159	0.00359598	0.0266878		TRINITY_DN37060_c0_g1_i2	PP393_ARATH	9.18015	-4.52083	1.42123	-3.18093	0.00146802	0.0410813
TRINITY_DN30819_c0_g1_i3	RH3_ORYSJ	8.02402	4.76097	1.67883	2.83589	0.00456983	0.0268308	TRINITY_DN31965_c0_g1_i3	DNJH1_ALLPO	6.31674	-7.34238	1.759	-4.17418	2.99063e-05	0.000616159		TRINITY_DN37061_c0_g2_i3	ADT1_SOLTU	41.0569	-4.71671	1.52018	-3.10273	0.00191742	0.0487315
TRINITY_DN30819_c0_g1_i5	RH3_ARATH	18.015	5.8141	1.65107	3.52142	0.000429244	0.00426077	TRINITY_DN31966_c0_g1_i1	11S2_SESIN	3634.68	-3.54954	0.699898	-5.07151	3.9468e-07	2.77274e-05		TRINITY_DN37061_c1_g1_i4	ADT1_GOSHI	31.2645	-3.60488	1.01948	-3.536	0.000406228	0.0178404
TRINITY_DN30820_c0_g1_i1	CADH_POPDE	3.96576	3.79801	1.7496	2.17079	0.0299469	0.0962506	TRINITY_DN31966_c0_g2_i1	11S2_SESIN	5137.69	-2.41911	0.441496	-5.47935	4.26892e-08	5.59154e-06		TRINITY_DN37063_c0_g1_i1	NIK3_ARATH	11.9614	-4.08947	1.4896	-2.74534	0.00604478	0.085882
TRINITY_DN30822_c0_g1_i2	GUF1_RICCO	10.4906	4.2206	1.80878	2.3334	0.0196273	0.0730509	TRINITY_DN31966_c1_g1_i1	11S2_SESIN	8088.37	-3.86444	0.644954	-5.99181	2.0752e-09	5.5582e-07		TRINITY_DN37089_c0_g1_i5	PP129_ARATH	12.4907	-4.85205	1.3887	-3.49395	0.000475927	0.0197175
TRINITY_DN30837_c1_g1_i3	RBG3_ARATH	38.1109	-6.6542	2.43098	-2.73725	0.00619552	0.0333017	TRINITY_DN31968_c0_g1_i3	HSF30_SOLPE	21.202	6.83607	1.36813	4.99666	5.8332e-07	3.72307e-05		TRINITY_DN37089_c0_g1_i7	PP129_ARATH	25.8172	5.11269	1.132	4.51651	6.28667e-06	0.000987799
TRINITY_DN30843_c0_g1_i1	CIPK3_ARATH	19.8363	5.37422	1.81453	2.96177	0.0030588	0.0197803	TRINITY_DN31968_c0_g1_i4	HSF30_SOLPE	5.31491	4.83218	1.55759	3.10234	0.00191999	0.0163207		TRINITY_DN37090_c0_g1_i8	MPK15_ORYSJ	43.0526	-4.69978	1.59241	-2.95136	0.0031638	0.0626247
TRINITY_DN30843_c0_g1_i2	CIPK3_ARATH	10.6143	4.71687	1.9755	2.38768	0.0169549	0.0662938	TRINITY_DN31969_c0_g1_i6	RS11_EUPES	12.1534	-3.93797	1.50268	-2.62063	0.00877687	0.0520539		TRINITY_DN37104_c0_g1_i20	AARE_ARATH	8.76588	4.98355	1.76752	2.81951	0.00480969	0.076122
TRINITY_DN30843_c0_g1_i3	CIPK3_ARATH	10.3149	5.01573	1.7358	2.88957	0.00385769	0.0235672	TRINITY_DN31971_c0_g1_i6	CTR1_ARATH	4.29191	4.53152	1.58393	2.86093	0.00422402	0.0302199		TRINITY_DN37107_c0_g1_i1	PS1_ARATH	19.8019	-5.2732	1.44244	-3.65574	0.000256438	0.0131709
TRINITY_DN30843_c0_g1_i5	CIPKQ_ARATH	36.1025	-2.50338	0.84317	-2.96901	0.00298761	0.0194081	TRINITY_DN31977_c0_g1_i5	PMT9_ARATH	26.4601	2.72907	1.10918	2.46044	0.0138766	0.0727362		TRINITY_DN37111_c0_g1_i7	PTN2A_ARATH	16.184	5.44655	1.47168	3.70092	0.000214822	0.0118667
TRINITY_DN30843_c0_g1_i6	CIPK3_ARATH	11.4282	4.79105	1.80174	2.65913	0.00783429	0.0391318	TRINITY_DN31984_c0_g1_i1	PNG1_ARATH	3.61248	4.1293	1.78461	2.31384	0.0206763	0.0962817		TRINITY_DN37113_c3_g5_i1	PDX12_ARATH	14.1209	-4.26808	1.37185	-3.11118	0.00186339	0.0478526
TRINITY_DN30844_c0_g1_i1	RIBF1_ARATH	50.1962	1.51223	0.701445	2.15588	0.0310933	0.0986076	TRINITY_DN31984_c0_g1_i3	PNG1_ARATH	3.57787	3.98635	1.49048	2.67454	0.00748327	0.0464672		TRINITY_DN37113_c3_g6_i2	CDKC1_ARATH	10.9216	3.961	1.1288	3.50903	0.00044974	0.0190384
TRINITY_DN30851_c0_g1_i1	RVE1_ARATH	31.6004	5.08132	1.88864	2.69046	0.00713537	0.0367728	TRINITY_DN31992_c0_g1_i2	BAG8_ARATH	15.6774	5.6728	1.70678	3.32369	0.000888352	0.00868039		TRINITY_DN37113_c3_g6_i22	CDKC1_ARATH	20.1495	-4.16791	1.53366	-2.71763	0.00657518	0.0895203
TRINITY_DN30853_c1_g1_i4	HDA15_ARATH	24.2684	5.19354	1.93446	2.68475	0.00725834	0.0371007	TRINITY_DN31998_c0_g2_i1	AAE2_ARATH	262.268	-2.43784	0.623686	-3.90876	9.27717e-05	0.00141853		TRINITY_DN37116_c0_g1_i2	SUA_ARATH	38.6774	4.51422	0.982904	4.59273	4.3748e-06	0.000760641
TRINITY_DN30854_c0_g1_i1	HSOP2_ARATH	27.4791	2.61554	0.931483	2.80793	0.00498613	0.0285471	TRINITY_DN31998_c0_g2_i2	AAE2_ARATH	7.73976	5.40289	1.46669	3.68373	0.000229844	0.0028645		TRINITY_DN37121_c1_g2_i2	DER22_ARATH	11.8508	-4.58108	1.37176	-3.33957	0.000839094	0.0287078
TRINITY_DN30856_c0_g1_i3	HMT2_ARATH	609.556	-1.30288	0.583436	-2.23311	0.0255415	0.086456	TRINITY_DN31998_c0_g2_i4	AAE2_ARATH	3.46691	4.14491	1.71506	2.41677	0.0156591	0.0790944		TRINITY_DN37135_c0_g1_i7	DOHH_ARATH	60.0528	-5.63132	1.98013	-2.84391	0.00445637	0.0737928
TRINITY_DN30856_c0_g1_i4	HMT3_ARATH	241.307	3.11861	1.08842	2.86525	0.00416674	0.0249711	TRINITY_DN32001_c0_g1_i1	PTR32_ARATH	4.44994	4.47732	1.69747	2.63765	0.00834826	0.050222		TRINITY_DN37137_c0_g1_i5	AXS2_ARATH	57.0157	1.82506	0.6777	2.69302	0.00708078	0.0932321
TRINITY_DN30856_c0_g1_i6	HMT3_ARATH	55.3997	6.51253	1.43686	4.53247	5.82988e-06	0.000209598	TRINITY_DN32001_c0_g1_i4	PTR6_ARATH	118.518	7.01907	1.91074	3.67348	0.00023927	0.00295373		TRINITY_DN37138_c1_g1_i1	PDI16_ARATH	32.7245	3.89646	0.770737	5.05551	4.29252e-07	0.000133901
TRINITY_DN30858_c0_g1_i2	SYSM_ARATH	28.486	5.52693	1.48994	3.7095	0.000207669	0.00250042	TRINITY_DN32001_c0_g1_i5	PTR6_ARATH	3.72411	4.31993	1.6165	2.67239	0.00753124	0.0466974		TRINITY_DN37138_c1_g1_i6	PDI16_ARATH	19.7227	-5.34807	1.34815	-3.96698	7.27898e-05	0.00565574
TRINITY_DN30858_c0_g2_i1	SYSM_ARATH	4.06604	-5.91855	1.84865	-3.20155	0.00136689	0.0106372	TRINITY_DN32005_c0_g1_i6	PPR89_ARATH	10.4287	-5.98635	2.10256	-2.84717	0.00441099	0.0312963		TRINITY_DN37150_c0_g3_i3	CHM1B_ARATH	65.1368	-5.49856	1.13444	-4.84692	1.25394e-06	0.00030573
TRINITY_DN30862_c0_g1_i2	MED23_ARATH	13.8173	5.03222	1.96648	2.559	0.0104975	0.0478977	TRINITY_DN32011_c0_g2_i1	TRXH1_TOBAC	4.47439	4.55295	1.62146	2.80793	0.00498618	0.0344009		TRINITY_DN37150_c0_g3_i4	CHM1B_ARATH	38.8111	7.25436	1.33014	5.45385	4.92921e-08	2.68098e-05
TRINITY_DN30865_c0_g2_i3	PERK4_ARATH	8.85021	-7.32841	1.8033	-4.06388	4.82629e-05	0.000919829	TRINITY_DN32011_c0_g2_i2	TRXH1_TOBAC	1575.03	-0.687768	0.294749	-2.3334	0.0196271	0.0928513		TRINITY_DN37155_c0_g1_i1	TCX2_ARATH	30.8827	2.27265	0.820564	2.76962	0.00561215	0.0829582
TRINITY_DN30868_c0_g1_i9	Y5520_ARATH	43.7844	5.47407	1.82732	2.99568	0.00273831	0.0181708	TRINITY_DN32011_c0_g2_i3	TRXH1_TOBAC	6.08241	4.11942	1.6043	2.56773	0.0102366	0.0585022		TRINITY_DN37158_c1_g2_i5	R1A6_SOLDE	35.419	2.84142	0.671998	4.22831	2.3545e-05	0.00242445
TRINITY_DN30872_c0_g1_i2	SRP_VITRI	11.3567	5.16865	1.70811	3.02594	0.00247859	0.0167996	TRINITY_DN32021_c0_g1_i2	C3H19_ARATH	3.16019	4.09211	1.63698	2.49979	0.0124266	0.0672998		TRINITY_DN37161_c0_g2_i2	GDT13_ORYSI	30.8722	-5.40362	1.70747	-3.16469	0.00155247	0.0426131
TRINITY_DN30876_c0_g1_i3	SPT16_ARATH	25.4352	5.40181	1.95457	2.76369	0.00571526	0.0315829	TRINITY_DN32022_c0_g1_i3	SQD2_ARATH	5.699	4.90266	1.58064	3.10169	0.00192416	0.0163516		TRINITY_DN37171_c0_g1_i1	CRY1_ARATH	22.0458	-4.64737	1.44511	-3.21593	0.00130022	0.0377704
TRINITY_DN30877_c0_g1_i1	DAR1_ARATH	16.408	-2.22234	0.748448	-2.96926	0.00298516	0.0193971	TRINITY_DN32024_c0_g1_i1	UBE4_ARATH	63.414	-2.65425	0.722355	-3.67443	0.000238377	0.00294634		TRINITY_DN37172_c1_g1_i1	EF1A4_ARATH	24.5079	-3.6127	1.27244	-2.83919	0.00452289	0.0744133
TRINITY_DN30877_c0_g2_i1	DAR1_ARATH	9.88186	4.98907	1.7129	2.91264	0.00358384	0.0222819	TRINITY_DN32024_c0_g2_i1	UBE4_ARATH	17.2582	4.48737	1.08025	4.15402	3.26687e-05	0.000655516		TRINITY_DN37172_c1_g1_i2	EF1A4_ARATH	14.5102	-5.03344	1.61291	-3.12073	0.00180406	0.0471879
TRINITY_DN30881_c0_g1_i5	Y1491_ARATH	12.4559	4.76747	1.81002	2.63393	0.0084402	0.0411558	TRINITY_DN32038_c0_g1_i2	C81E8_MEDTR	3.18277	4.08143	1.66145	2.45655	0.0140279	0.0733499		TRINITY_DN37183_c4_g1_i3	C3H24_ARATH	47.714	-4.96434	1.3128	-3.78149	0.000155893	0.00947508
TRINITY_DN30897_c0_g2_i1	FB302_ARATH	9.07731	4.43574	1.78282	2.48805	0.0128446	0.055101	TRINITY_DN32041_c0_g1_i1	PRU1_PRUAR	698.412	-2.05465	0.661776	-3.10476	0.00190436	0.0162062		TRINITY_DN37191_c3_g2_i1	KDSB_ARATH	18.5008	-4.66414	1.3486	-3.45849	0.000543206	0.0214392
TRINITY_DN30897_c0_g2_i2	FB302_ARATH	15.5171	-4.70046	1.65741	-2.83603	0.00456785	0.0268253	TRINITY_DN32041_c0_g1_i2	PRU1_PRUAR	457.169	-3.14236	0.8274	-3.79788	0.000145941	0.00198907		TRINITY_DN37192_c1_g1_i4	PSA_ARATH	37.9563	4.58767	1.60669	2.85536	0.00429878	0.0726579
TRINITY_DN30898_c0_g1_i6	Y1686_ARATH	9.8736	4.92639	1.4057	3.50458	0.000457324	0.00447234	TRINITY_DN32041_c0_g1_i3	PRU1_PRUAR	457.669	-2.68917	0.555691	-4.83932	1.30284e-06	6.50083e-05		TRINITY_DN37206_c1_g1_i2	ASPL1_ARATH	93.8857	-6.92079	1.31251	-5.27295	1.34245e-07	5.93251e-05
TRINITY_DN30904_c0_g2_i3	DRM2_ARATH	18.5188	-2.36622	0.924502	-2.55946	0.0104836	0.0478633	TRINITY_DN32051_c0_g1_i1	SCO12_ARATH	31.6763	-1.40638	0.577488	-2.43534	0.0148779	0.076253		TRINITY_DN37220_c0_g1_i1	BTR1_ARATH	71.9698	-5.50411	1.38649	-3.9698	7.19318e-05	0.00565534
TRINITY_DN30913_c0_g1_i4	APK1B_ARATH	17.1616	3.37909	1.28273	2.63429	0.0084314	0.0411207	TRINITY_DN32051_c0_g1_i11	SCO12_ARATH	3.62193	3.61539	1.30671	2.7668	0.00566101	0.0377459		TRINITY_DN37220_c0_g1_i7	BTR1_ARATH	10.9033	4.13002	1.52431	2.70944	0.00673965	0.0905765
TRINITY_DN30920_c0_g2_i6	SPIN1_ORYSJ	37.0783	-3.88587	1.30712	-2.97284	0.00295059	0.0192146	TRINITY_DN32056_c0_g1_i1	GAE1_ARATH	6.06743	-2.76038	1.04128	-2.65096	0.00802632	0.0488682		TRINITY_DN37224_c0_g1_i6	RSZ33_ARATH	1177.19	1.17964	0.22815	5.17046	2.33524e-07	8.84556e-05
TRINITY_DN30922_c1_g1_i6	HDA14_ARATH	9.46733	5.05217	1.59407	3.16935	0.00152781	0.0116041	TRINITY_DN32061_c2_g1_i2	UVSSA_ARATH	98.9711	-1.66124	0.580035	-2.86403	0.00418282	0.0300322		TRINITY_DN37227_c1_g1_i4	VP35B_ARATH	28.9653	7.01503	1.50735	4.65389	3.25735e-06	0.000622476
TRINITY_DN30927_c0_g1_i1	SC24A_ARATH	11.6231	4.77237	1.52052	3.13864	0.00169733	0.0125859	TRINITY_DN32068_c0_g1_i6	GDL28_ARATH	16.9248	-1.51346	0.660361	-2.29187	0.0219133	0.0999478		TRINITY_DN37228_c2_g2_i10	FENR2_PEA	14.6376	-3.0029	1.0462	-2.8703	0.00410077	0.0708621
TRINITY_DN30942_c0_g2_i2	PYL9_ARATH	23.5376	-3.67706	0.82239	-4.47118	7.77893e-06	0.000258638	TRINITY_DN32072_c0_g1_i1	ATG11_ARATH	4.74902	4.48962	1.76311	2.54642	0.0108835	0.0610365		TRINITY_DN37255_c2_g1_i1	UBIQP_HORVU	12.1053	3.94697	1.39896	2.82135	0.0047822	0.0758852
TRINITY_DN30943_c0_g1_i1	COBRA_ARATH	92.3365	2.28737	0.816486	2.80149	0.00508679	0.0289637	TRINITY_DN32087_c0_g1_i14	MFP_ORYSJ	10.0604	4.80806	1.62032	2.96735	0.00300377	0.0232269		TRINITY_DN37278_c0_g1_i1	DTX27_ARATH	15.0381	-5.05329	1.75974	-2.87162	0.00408377	0.0708569
TRINITY_DN30943_c0_g1_i2	COBRA_ARATH	12.0775	-4.17036	1.87467	-2.22458	0.0261092	0.0878438	TRINITY_DN32092_c0_g3_i1	CI111_ARATH	4.04994	4.39869	1.65137	2.66367	0.00772937	0.047611		TRINITY_DN37280_c0_g1_i2	SCE1_ARATH	12.1493	-4.03177	1.48522	-2.7146	0.00663553	0.0897658
TRINITY_DN30945_c0_g2_i1	U73C1_ARATH	35.4144	5.51154	1.3791	3.99648	6.42907e-05	0.00110401	TRINITY_DN32094_c0_g1_i2	LIP2_ARATH	893.25	1.53706	0.574267	2.67656	0.00743828	0.0463221		TRINITY_DN37292_c0_g1_i3	AAT5_ARATH	16.8069	-4.50597	1.38309	-3.25791	0.00112237	0.0344041
TRINITY_DN30948_c0_g1_i5	NOG1_ARATH	10.8068	4.70314	1.41163	3.33171	0.000863137	0.00731426	TRINITY_DN32094_c0_g1_i4	LIP2_ARATH	3.04633	4.00742	1.6848	2.37857	0.0173798	0.0851921		TRINITY_DN37297_c1_g1_i11	CD48C_ARATH	12.7937	3.40922	1.21479	2.80641	0.00500961	0.077792
TRINITY_DN30949_c0_g1_i2	HT1_ARATH	14.1698	4.06444	1.68946	2.40577	0.0161385	0.0641586	TRINITY_DN32099_c0_g1_i2	FBL77_ARATH	64.8554	-2.0831	0.851381	-2.44673	0.0144159	0.0746761		TRINITY_DN37299_c3_g3_i4	E70B1_ARATH	20.3511	5.38223	2.02188	2.662	0.00776783	0.0972684
TRINITY_DN30950_c0_g1_i2	PPA15_ARATH	39.9623	5.3232	1.57074	3.38897	0.000701554	0.00621841	TRINITY_DN32100_c0_g2_i8	RAC1_BETVU	6.00446	5.05409	1.48214	3.41	0.000649619	0.00672439		TRINITY_DN37302_c1_g2_i5	THIK2_ARATH	78.5848	8.36092	1.33165	6.2786	3.4164e-10	7.24686e-07
TRINITY_DN30950_c0_g1_i3	PPA15_ARATH	9.69893	-4.61415	1.46147	-3.15721	0.00159289	0.0119918	TRINITY_DN32100_c0_g3_i1	RAC5_ARATH	3.58519	4.14114	1.76396	2.34764	0.0188925	0.0903889		TRINITY_DN37302_c1_g2_i8	THIK2_ARATH	45.0405	-5.14764	1.68602	-3.05313	0.00226468	0.0534353
TRINITY_DN30951_c0_g1_i3	Y1491_ARATH	7.40337	3.86492	1.63997	2.35671	0.0184377	0.0702694	TRINITY_DN32111_c0_g2_i3	NU155_ARATH	7.90393	5.11013	1.76929	2.88824	0.00387402	0.0282619		TRINITY_DN37311_c0_g1_i3	LIP2_ARATH	12.3029	-4.72582	1.43738	-3.2878	0.00100972	0.0321695
TRINITY_DN30957_c0_g1_i1	UBP24_ARATH	7.93201	4.41207	1.42231	3.10203	0.00192197	0.0138587	TRINITY_DN32111_c0_g2_i4	NU155_ARATH	51.4918	6.47363	1.86167	3.47733	0.00050643	0.00547228		TRINITY_DN37311_c0_g1_i7	LIP2_ARATH	14.8728	5.05468	1.74092	2.90346	0.00369063	0.0673715
TRINITY_DN30960_c0_g2_i2	LBD41_ARATH	9.16605	-6.50894	1.48522	-4.38246	1.17345e-05	0.000342393	TRINITY_DN32112_c1_g2_i2	SCP25_ARATH	324.045	1.71057	0.475979	3.59379	0.000325906	0.00380558		TRINITY_DN37314_c1_g1_i10	ORR21_ORYSJ	7.55005	4.49413	1.67845	2.67754	0.00741641	0.0951504
TRINITY_DN30962_c0_g1_i2	LSF2_ARATH	11.3374	-3.77099	1.18695	-3.17703	0.00148789	0.0113868	TRINITY_DN32124_c0_g1_i5	NRPA1_ARATH	98.6288	1.70382	0.414964	4.10595	4.02661e-05	0.000761603		TRINITY_DN37314_c1_g1_i2	ORR21_ORYSI	13.3452	-4.08496	1.51134	-2.70288	0.00687422	0.0917082
TRINITY_DN30970_c0_g1_i1	CSPL5_VITVI	90.5078	1.73503	0.540281	3.21135	0.00132115	0.0103789	TRINITY_DN32134_c0_g1_i7	CUT1D_ARATH	135.083	-4.90131	1.29818	-3.77552	0.000159672	0.00213451		TRINITY_DN37329_c4_g1_i1	AMP22_MACIN	56748.2	-4.12796	1.4133	-2.9208	0.00349131	0.0655959
TRINITY_DN30978_c0_g1_i1	2SS_CUCMA	239464	-2.12567	0.542939	-3.91512	9.03598e-05	0.00138949	TRINITY_DN32145_c1_g1_i1	APO4_ARATH	4.48509	4.53995	1.64081	2.7669	0.00565924	0.0377425		TRINITY_DN37329_c4_g1_i3	AMP22_MACIN	18172.7	4.82992	1.6809	2.87341	0.00406061	0.0707137
TRINITY_DN30982_c0_g1_i2	MD26C_ARATH	17.1354	-3.36198	1.17249	-2.86738	0.00413887	0.0248643	TRINITY_DN32147_c0_g1_i3	PXG_SESIN	24.4792	1.98001	0.851889	2.32426	0.0201114	0.0943839		TRINITY_DN37331_c4_g1_i1	STA1_ARATH	21.7765	6.5718	1.9087	3.44307	0.000575148	0.0220616
TRINITY_DN30990_c0_g2_i3	UBC23_ARATH	23.985	-3.79545	1.36758	-2.77529	0.00551519	0.0307473	TRINITY_DN32147_c0_g1_i4	PXG_SESIN	7.3558	4.90451	1.85901	2.63824	0.00833371	0.0501695		TRINITY_DN37331_c4_g1_i2	STA1_ARATH	62.1562	-6.12691	1.4027	-4.36795	1.25416e-05	0.00161231
TRINITY_DN30990_c0_g2_i4	UBC23_ARATH	10.1051	5.08493	1.65032	3.08118	0.00206182	0.0146528	TRINITY_DN32149_c0_g2_i1	NDBAB_ARATH	88.7028	0.914961	0.353372	2.58923	0.00961902	0.0557695		TRINITY_DN37335_c0_g2_i4	SYMC_ARATH	6.73363	4.55773	1.42365	3.20144	0.00136742	0.0391086
TRINITY_DN30990_c0_g2_i5	UBC23_ARATH	11.2617	5.16739	1.58294	3.26443	0.00109684	0.00890321	TRINITY_DN32159_c0_g1_i3	BCCIP_ARATH	11.192	5.41085	1.45214	3.72613	0.000194443	0.00249697		TRINITY_DN37339_c0_g2_i2	SF3BA_ARATH	29.9445	-5.54463	1.37694	-4.02677	5.65481e-05	0.00479799
TRINITY_DN30993_c0_g1_i2	ABA2_ARATH	54.0571	-5.08603	1.61306	-3.15303	0.00161587	0.0121009	TRINITY_DN32160_c1_g1_i1	FHA1_TOBAC	37.628	2.09421	0.843717	2.48212	0.0130602	0.0697477		TRINITY_DN37344_c0_g1_i2	SIP_ARATH	63.2912	-4.21005	0.992346	-4.24253	2.21018e-05	0.00233245
TRINITY_DN31001_c0_g1_i2	DEAH2_ARATH	71.2212	7.08426	1.54366	4.58925	4.44841e-06	0.000173292	TRINITY_DN32162_c0_g1_i1	DNLI1_ARATH	4.98812	4.47081	1.83145	2.44113	0.0146413	0.0754784		TRINITY_DN37356_c0_g1_i1	GPT2_ARATH	18.6475	-5.10063	1.5697	-3.24942	0.0011564	0.0350078
TRINITY_DN31001_c0_g1_i6	DEAH2_ARATH	24.5159	5.11135	1.99379	2.56363	0.0103583	0.0475152	TRINITY_DN32162_c0_g1_i8	DNLI1_ARATH	11.2743	5.66888	1.67618	3.38203	0.000719525	0.00733163		TRINITY_DN37356_c0_g1_i3	GPT2_ARATH	13.125	-4.38575	1.49092	-2.94164	0.00326483	0.0635938
TRINITY_DN31001_c0_g1_i7	DEAH2_ARATH	12.3474	4.33549	1.9321	2.24393	0.0248371	0.0850535	TRINITY_DN32163_c0_g1_i4	ICI1_PHAAN	24.2208	-7.83779	1.66322	-4.71241	2.44798e-06	0.000101563		TRINITY_DN37361_c2_g1_i1	NACA2_ARATH	91.1218	2.34558	0.686322	3.41761	0.000631739	0.0233457
TRINITY_DN31007_c0_g1_i1	SAP4_ORYSJ	4.27374	3.72244	1.69384	2.19763	0.0279758	0.0920343	TRINITY_DN32172_c0_g1_i24	AI5L2_ARATH	6.31413	4.71576	1.86283	2.53151	0.0113574	0.0630222		TRINITY_DN37363_c0_g2_i1	DNJH1_ALLPO	61.6771	1.95597	0.667806	2.92896	0.00340101	0.0649187
TRINITY_DN31010_c0_g1_i7	UBA2C_ARATH	7.70418	4.20731	1.55608	2.70379	0.00685544	0.035798	TRINITY_DN32177_c0_g3_i1	RL23_ARATH	11.0133	-5.64205	1.53895	-3.66616	0.00024622	0.00302337		TRINITY_DN37365_c1_g1_i1	ARP4_ARATH	18.4565	-4.98806	1.40087	-3.56069	0.000369879	0.0167647
TRINITY_DN31024_c0_g1_i1	FPP_SOLLC	7.04684	3.66293	1.38407	2.64648	0.00813337	0.0402564	TRINITY_DN32182_c1_g1_i1	CYTI_VIGUN	160.375	-1.37804	0.575932	-2.39271	0.0167244	0.0829802		TRINITY_DN37369_c2_g1_i6	HFA4B_ORYSJ	12.1574	-4.28821	1.5096	-2.84062	0.00450259	0.0743143
TRINITY_DN31030_c0_g1_i1	MCES2_ARATH	9.34432	4.08903	1.48224	2.75868	0.00580358	0.0319041	TRINITY_DN32191_c0_g2_i8	PARP3_ORYSJ	33.4633	-2.52571	0.66309	-3.809	0.00013953	0.00193152		TRINITY_DN37373_c1_g1_i3	SNF12_ARATH	48.3287	-3.22892	0.7131	-4.52801	5.95422e-06	0.000942545
TRINITY_DN31034_c1_g2_i8	UVR8_ARATH	6.65369	3.94953	1.83052	2.1576	0.0309589	0.0983883	TRINITY_DN32192_c0_g1_i1	ERD2A_ARATH	50.0958	-1.34671	0.439229	-3.06607	0.00216894	0.0179635		TRINITY_DN37375_c0_g1_i6	TMN3_ARATH	66.2686	-5.97913	2.13758	-2.79714	0.00515567	0.0785601
TRINITY_DN31040_c1_g1_i2	SNL3_ARATH	35.7801	6.84137	1.53097	4.46865	7.87166e-06	0.000259204	TRINITY_DN32202_c0_g1_i2	VTC4_ARATH	15.8215	-6.59267	2.09786	-3.14257	0.00167473	0.0146085		TRINITY_DN37375_c0_g1_i9	TMN4_ARATH	53.4386	-3.65764	1.00039	-3.6562	0.000255977	0.0131709
TRINITY_DN31041_c1_g1_i1	MBD4L_ARATH	4.40249	-6.49863	2.36337	-2.74973	0.00596443	0.03247	TRINITY_DN32207_c0_g1_i7	SRS31_ARATH	7.67449	4.06157	1.65584	2.45287	0.0141722	0.0737829		TRINITY_DN37376_c0_g1_i24	SYVM2_ARATH	23.752	-4.71288	1.55266	-3.03535	0.00240254	0.054964
TRINITY_DN31041_c1_g1_i5	MBD4L_ARATH	4.48303	3.97643	1.72277	2.30815	0.0209906	0.0760559	TRINITY_DN32213_c0_g1_i2	C7D55_HYOMU	4.21989	4.44107	1.6635	2.66972	0.00759145	0.046993		TRINITY_DN37379_c0_g1_i7	PFPA_RICCO	14.0277	-4.83786	1.59682	-3.02969	0.00244806	0.0553946
TRINITY_DN31042_c1_g1_i2	M750_ARATH	4.02635	-3.42854	1.45714	-2.35293	0.0186259	0.0707764	TRINITY_DN32215_c0_g1_i5	RH37_ARATH	10.5022	5.7712	1.50373	3.83792	0.000124082	0.00176492		TRINITY_DN37382_c3_g1_i1	PP272_ARATH	35.6725	-5.56635	1.31189	-4.24302	2.20536e-05	0.00233245
TRINITY_DN31047_c0_g2_i2	UGPI7_ARATH	7.05421	3.17245	1.41045	2.24924	0.0244972	0.0843129	TRINITY_DN32220_c0_g1_i3	METE_CATRO	10.9081	5.32192	1.66005	3.20588	0.0013465	0.0122253		TRINITY_DN37386_c1_g1_i2	AGD5_ARATH	38.1258	5.44751	1.78708	3.04827	0.00230164	0.0537564
TRINITY_DN31050_c0_g1_i1	BIN3D_ARATH	74.4933	-1.53818	0.502695	-3.05988	0.00221429	0.0155058	TRINITY_DN32220_c0_g1_i5	METE_CATRO	4.57429	4.5713	1.63312	2.79912	0.00512421	0.0350986		TRINITY_DN37388_c0_g1_i6	PLA11_ARATH	53.2915	-6.11769	1.34044	-4.56393	5.02036e-06	0.000845174
TRINITY_DN31050_c0_g1_i7	BIN3D_ARATH	12.5001	4.28865	1.48775	2.88263	0.00394368	0.0239443	TRINITY_DN32222_c0_g1_i3	ATG10_ARATH	4.84565	4.72332	1.54182	3.06348	0.00218782	0.0180799		TRINITY_DN37391_c0_g1_i8	PNC1_SOYBN	21.3156	-4.69448	1.36814	-3.43128	0.000600729	0.0225934
TRINITY_DN31051_c0_g1_i1	MBD9_ARATH	7.65356	4.58132	1.63733	2.79804	0.00514141	0.0292034	TRINITY_DN32231_c0_g2_i5	WDR5B_ARATH	6.51319	5.17078	1.47118	3.51472	0.000440211	0.00488006		TRINITY_DN37393_c1_g2_i1	AB14C_ARATH	18.0294	6.03558	1.16126	5.19746	2.02028e-07	8.0857e-05
TRINITY_DN31056_c0_g2_i1	POD1_ARATH	10.0424	-2.33434	0.829474	-2.81424	0.00488932	0.0281457	TRINITY_DN32232_c0_g1_i1	TKTC2_ARATH	4041.6	-7.76421	1.82819	-4.24694	2.16714e-05	0.000496258		TRINITY_DN37393_c1_g2_i2	AB14C_ARATH	48.2239	-2.24423	0.825095	-2.71997	0.00652887	0.0890613
TRINITY_DN31059_c0_g1_i2	RB11B_TOBAC	322.452	1.20261	0.397844	3.02282	0.00250433	0.0169416	TRINITY_DN32232_c1_g1_i1	UGDH5_ORYSJ	2936.15	-8.27445	1.76654	-4.68399	2.81347e-06	0.000113287		TRINITY_DN37395_c0_g1_i8	EIF3B_ARATH	168.305	1.52236	0.462923	3.28858	0.00100695	0.032168
TRINITY_DN31063_c0_g2_i1	POT6_ARATH	17.891	2.62092	0.958613	2.73408	0.00625551	0.0335188	TRINITY_DN32232_c2_g4_i1	ACO2M_ARATH	4300.4	-7.76182	1.81779	-4.26993	1.95537e-05	0.000458977		TRINITY_DN37407_c1_g2_i1	Y4121_ARATH	103.16	-1.91528	0.554479	-3.45419	0.000551947	0.0216066
TRINITY_DN31063_c0_g2_i2	POT6_ARATH	7.11388	4.51335	1.77533	2.54226	0.0110139	0.04961	TRINITY_DN32232_c3_g1_i1	NIR_ARATH	2003.51	-8.09033	1.73816	-4.65454	3.24706e-06	0.000124719		TRINITY_DN37427_c2_g1_i4	CYB5E_ARATH	12.1202	-4.37857	1.52774	-2.86605	0.00415634	0.0712952
TRINITY_DN31064_c0_g2_i1	DCL1_ARATH	3.73894	-5.22409	1.93767	-2.69607	0.00701632	0.0363861	TRINITY_DN32236_c1_g1_i1	MMGT_ARATH	188.064	-1.76231	0.656795	-2.68319	0.00729241	0.0456125		TRINITY_DN37427_c3_g2_i2	GAI1_VITVI	34.5183	-5.56216	1.30398	-4.26554	1.99416e-05	0.00221237
TRINITY_DN31064_c0_g2_i2	DCL1_ARATH	9.19851	4.77223	1.81997	2.62215	0.00873759	0.042141	TRINITY_DN32243_c0_g1_i1	Y2165_ARATH	6.87182	5.03367	1.49117	3.37566	0.000736379	0.00746785		TRINITY_DN37427_c3_g2_i3	GAI1_VITVI	10.5251	6.26007	1.45532	4.3015	1.69642e-05	0.0019881
TRINITY_DN31068_c0_g1_i1	GPDA2_ARATH	6.72345	4.5789	1.62546	2.81698	0.00484776	0.0279878	TRINITY_DN32247_c0_g1_i3	UNE12_ARATH	95.4691	-3.57664	1.04477	-3.42339	0.000618445	0.00645516		TRINITY_DN37433_c2_g1_i2	TBB1_SOLTU	51.6586	-2.95314	0.985343	-2.99707	0.00272592	0.0581712
TRINITY_DN31076_c4_g1_i1	AB1B_ARATH	10.7497	-3.59364	1.13118	-3.17691	0.00148853	0.0113868	TRINITY_DN32248_c3_g1_i1	RL92_ARATH	518.207	1.14164	0.433386	2.63424	0.00843266	0.0505522		TRINITY_DN37434_c1_g1_i3	CFIS1_ARATH	44.7516	-5.86861	1.31274	-4.47051	7.80331e-06	0.00113373
TRINITY_DN31078_c0_g1_i1	OBP1A_ARATH	27.201	4.75191	1.93623	2.45421	0.0141195	0.0588327	TRINITY_DN32250_c0_g1_i1	RBP1_MEDTR	15.6687	-3.69241	1.20418	-3.06632	0.00216708	0.017953		TRINITY_DN37440_c3_g1_i2	RHF2A_ARATH	33.0065	-4.84039	1.61526	-2.99665	0.0027296	0.0581913
TRINITY_DN31078_c0_g1_i4	OBP1A_ARATH	1060.4	3.97313	1.23888	3.20703	0.00134112	0.0104972	TRINITY_DN32250_c0_g2_i7	RBP2_MEDTR	4.31258	4.56572	1.54868	2.94814	0.00319697	0.0243779		TRINITY_DN37442_c1_g1_i8	Y1491_ARATH	50.7924	-6.16924	1.33528	-4.62018	3.83401e-06	0.000695103
TRINITY_DN31080_c0_g1_i1	RLA0_SOYBN	6.17413	3.34629	1.51828	2.20401	0.0275237	0.0909438	TRINITY_DN32251_c1_g2_i2	RL4B_ARATH	3.7509	-5.09542	2.17108	-2.34695	0.0189278	0.090529		TRINITY_DN37446_c1_g1_i2	RL3_ORYSJ	149.097	-5.01485	1.86619	-2.6872	0.00720528	0.0937083
TRINITY_DN31088_c0_g2_i2	TASP1_ARATH	9.72737	4.85513	1.8082	2.68505	0.00725181	0.0370748	TRINITY_DN32264_c0_g1_i10	LAZH1_ARATH	93.9929	-1.46737	0.600301	-2.44438	0.0145101	0.0749953		TRINITY_DN37453_c1_g1_i2	HIP1_ORYSJ	18.1558	5.45193	1.44802	3.76508	0.000166497	0.0100049
TRINITY_DN310_c0_g2_i1	PX114_ORYSI	8.9852	3.9154	1.61213	2.42872	0.0151523	0.0616678	TRINITY_DN32267_c0_g2_i5	ADK_PHYPA	290.699	-3.72341	1.37921	-2.69967	0.00694079	0.0438983		TRINITY_DN37453_c1_g2_i1	HIP1_ORYSJ	11.4915	2.26339	0.830099	2.72665	0.00639816	0.0882468
TRINITY_DN31107_c1_g2_i4	DRB3_ARATH	4.88684	4.02176	1.51919	2.64731	0.00811347	0.0401895	TRINITY_DN32268_c0_g2_i3	TIF8_ARATH	3.17313	4.00591	1.46797	2.72887	0.00635513	0.0411318		TRINITY_DN37457_c3_g3_i5	ATOX1_ARATH	14.4123	-5.44236	1.90343	-2.85924	0.0042466	0.0721811
TRINITY_DN31111_c0_g2_i2	ZDH22_ARATH	4.81268	3.89629	1.68041	2.31866	0.0204136	0.0749085	TRINITY_DN32270_c0_g1_i1	DTX21_ARATH	3.29947	4.16649	1.46273	2.84843	0.00439359	0.0312172		TRINITY_DN37458_c0_g1_i13	SSDH_ARATH	120.12	-5.76953	1.5038	-3.83663	0.000124735	0.00816627
TRINITY_DN31111_c0_g2_i5	ZDHC2_ARATH	8.64313	4.70828	1.81128	2.59941	0.00933833	0.0441903	TRINITY_DN32273_c0_g1_i3	DNAJ8_ARATH	253.686	-2.1607	0.531063	-4.06864	4.72879e-05	0.000862824		TRINITY_DN37467_c2_g3_i1	HF101_ARATH	10.5069	-4.40751	1.64881	-2.67315	0.00751429	0.095445
TRINITY_DN31124_c0_g1_i1	Y3905_ARATH	46.0952	6.08319	1.30243	4.67066	3.00239e-06	0.000132733	TRINITY_DN32277_c0_g1_i5	BB_ARATH	17.2	6.43596	1.48493	4.3342	1.46294e-05	0.000372381		TRINITY_DN37468_c1_g6_i4	SC35_ARATH	8.92275	4.92898	1.80446	2.73156	0.00630361	0.0874354
TRINITY_DN31128_c0_g1_i1	AHL1_ARATH	9.61028	3.47703	1.52681	2.27732	0.0227673	0.080397	TRINITY_DN32286_c0_g1_i10	Y1222_ARATH	42.4881	-3.70395	1.52632	-2.42672	0.015236	0.0775447		TRINITY_DN37474_c2_g1_i4	IMPA4_ARATH	30.9057	6.80492	1.53004	4.44755	8.6855e-06	0.00121209
TRINITY_DN31128_c0_g2_i2	AHL1_ARATH	16.947	-8.76349	1.55145	-5.64857	1.61787e-08	3.02718e-06	TRINITY_DN32292_c0_g2_i4	SUC4_ARATH	4097.05	-8.23631	1.79448	-4.58981	4.4364e-06	0.000154748		TRINITY_DN37477_c1_g2_i2	SBP65_SOYBN	34.9553	-3.95217	1.46889	-2.69059	0.00713265	0.0935252
TRINITY_DN31129_c1_g1_i2	CDC48_CAPAN	47.2801	5.79721	1.9815	2.92567	0.00343714	0.0215791	TRINITY_DN32294_c0_g1_i1	ORYA_ORYSJ	11.312	2.57436	1.0016	2.57024	0.0101629	0.0582142		TRINITY_DN37477_c2_g2_i2	PLST2_ARATH	26.3624	-5.11623	1.38162	-3.70307	0.000213003	0.0117969
TRINITY_DN31129_c1_g1_i4	CDC48_CAPAN	393.415	2.16861	0.404484	5.36142	8.25695e-08	1.11898e-05	TRINITY_DN32299_c0_g1_i1	Y4523_ARATH	10.1359	5.27077	1.45651	3.61876	0.000296012	0.00350841		TRINITY_DN37479_c0_g2_i8	Y7633_ORYSJ	34.7618	2.51214	0.824319	3.04753	0.0023073	0.0537564
TRINITY_DN31129_c1_g2_i1	CDC48_CAPAN	29.4089	4.93841	1.27377	3.87699	0.000105757	0.00155535	TRINITY_DN32301_c0_g2_i1	FB92_ARATH	4.45454	4.38973	1.78204	2.46331	0.0137659	0.072333		TRINITY_DN37483_c0_g1_i2	BI1_ARATH	11.0883	3.59397	1.1327	3.17291	0.00150918	0.0419014
TRINITY_DN31132_c0_g1_i3	DGS1_ARATH	4.27019	3.85631	1.7911	2.15304	0.0313154	0.0991037	TRINITY_DN32301_c0_g2_i4	FB92_ARATH	8.34992	5.47051	1.50397	3.63738	0.000275429	0.00330625		TRINITY_DN37489_c1_g1_i8	NUP1_ARATH	11.5585	5.23088	1.78603	2.92877	0.00340311	0.0649187
TRINITY_DN31135_c0_g1_i2	SDF2_ARATH	80.3463	2.11341	0.631405	3.34715	0.000816473	0.00699748	TRINITY_DN32302_c0_g1_i3	CDL1_ARATH	11.0145	4.87979	1.38291	3.52865	0.000417686	0.00467179		TRINITY_DN37491_c0_g3_i1	COI1_ARATH	11.1077	-3.89419	1.46847	-2.65186	0.00800498	0.0986645
TRINITY_DN31151_c0_g1_i1	VCL22_ARATH	11.6162	4.16675	1.57939	2.63821	0.00833451	0.0408659	TRINITY_DN32308_c0_g1_i1	C3H29_ARATH	12.3627	2.80791	0.810916	3.46264	0.000534898	0.00571434		TRINITY_DN37492_c2_g1_i2	EF113_ARATH	66.198	-6.61712	1.79555	-3.6853	0.000228433	0.0122671
TRINITY_DN31151_c0_g1_i2	VCL22_ARATH	27.6092	5.71439	1.53668	3.71865	0.000200288	0.00243005	TRINITY_DN32308_c2_g1_i4	C3H66_ARATH	34.6937	6.24902	1.24133	5.03415	4.79984e-07	3.17849e-05		TRINITY_DN37492_c4_g3_i1	EF114_ARATH	163.168	-2.02477	0.540275	-3.74766	0.000178492	0.0103731
TRINITY_DN31151_c0_g1_i3	VCL22_ARATH	4671	0.994961	0.359464	2.7679	0.00564183	0.0312901	TRINITY_DN32310_c0_g1_i6	H4_SOYBN	15.0651	-3.38867	1.22639	-2.76313	0.00572492	0.0380368		TRINITY_DN37493_c0_g1_i4	EDM2_ARATH	23.6789	4.37228	1.18564	3.68769	0.000226296	0.0122142
TRINITY_DN31152_c0_g1_i1	RBS1_SOLTU	7.07998	-4.86841	2.16703	-2.24658	0.0246671	0.0846927	TRINITY_DN32313_c0_g1_i4	SECA1_ARATH	7.30784	5.3256	1.46859	3.62635	0.00028746	0.00342736		TRINITY_DN37499_c3_g1_i15	CRK10_ARATH	81.7361	-2.51746	0.936726	-2.68751	0.00719878	0.0936813
TRINITY_DN31152_c0_g2_i1	RBS_CAPAN	619.919	-7.8116	1.36527	-5.72167	1.05484e-08	2.09611e-06	TRINITY_DN32318_c0_g1_i1	CHLD_TOBAC	10.973	5.53534	1.75376	3.15627	0.00159799	0.01407		TRINITY_DN37504_c0_g2_i5	PR40C_ARATH	15.8534	5.49605	2.05097	2.67973	0.00736812	0.0947802
TRINITY_DN31158_c0_g1_i2	AGD11_ARATH	7.19855	3.26959	1.49632	2.18509	0.0288824	0.0939439	TRINITY_DN32330_c1_g3_i1	IBR5_ARATH	26.8584	1.81361	0.52216	3.47328	0.000514143	0.00553599		TRINITY_DN37506_c1_g1_i1	DSP8_ARATH	23.3297	-4.79884	1.41483	-3.3918	0.000694349	0.0249636
TRINITY_DN31164_c0_g1_i1	UVR8_ARATH	137.013	1.96321	0.53925	3.64063	0.00027197	0.00301681	TRINITY_DN32332_c0_g1_i8	Y5713_ARATH	12.8888	4.28204	1.65928	2.58065	0.00986137	0.0568332		TRINITY_DN37509_c0_g1_i24	RH15_ARATH	12.0676	4.675	1.72553	2.70931	0.00674242	0.0905765
TRINITY_DN31165_c0_g1_i1	ASSY_ARATH	33.0907	5.38309	1.85217	2.90637	0.00365643	0.0226344	TRINITY_DN32335_c0_g1_i2	ATPA_NEPOL	6267.68	-7.77041	1.85181	-4.19612	2.71527e-05	0.00057686		TRINITY_DN37509_c0_g1_i8	RH15_ARATH	28.8653	5.29588	1.99515	2.65438	0.00794543	0.0982858
TRINITY_DN31175_c0_g1_i1	FDL1_ARATH	37.8743	-3.13113	1.13276	-2.76417	0.00570674	0.0315487	TRINITY_DN32335_c1_g1_i1	SIGB_ARATH	2788.48	-8.16885	1.76932	-4.61694	3.89431e-06	0.000141946		TRINITY_DN37513_c1_g4_i4	KTNA1_ARATH	51.059	2.96118	0.9766	3.03214	0.0024283	0.0552672
TRINITY_DN31175_c0_g1_i4	FDL1_ARATH	12.7004	5.09959	1.68108	3.03352	0.00241715	0.0165054	TRINITY_DN32346_c0_g3_i5	MED8_ARATH	25.6218	3.59744	1.3538	2.65729	0.00787725	0.0482249		TRINITY_DN37522_c1_g1_i3	TPP2_ARATH	11.6236	-4.42018	1.60052	-2.76171	0.00575001	0.0836705
TRINITY_DN31188_c0_g2_i2	PTR18_ARATH	35.8728	5.42385	1.66129	3.26484	0.00109526	0.00889324	TRINITY_DN32351_c0_g3_i1	UEV1D_ARATH	8.20201	2.59367	0.831959	3.11754	0.00182367	0.0156438		TRINITY_DN37522_c1_g1_i4	TPP2_ARATH	18.1201	-4.30211	1.54988	-2.77577	0.00550713	0.0820923
TRINITY_DN31188_c0_g2_i3	PTR18_ARATH	274.422	2.52473	1.09508	2.30552	0.0211376	0.0764018	TRINITY_DN32352_c0_g1_i2	SMG7L_ARATH	7.54806	5.14717	1.69066	3.04447	0.00233091	0.0189955		TRINITY_DN37523_c1_g1_i3	BH049_ARATH	32.4279	-5.48814	1.82696	-3.00397	0.0026648	0.0575679
TRINITY_DN31209_c0_g1_i1	PIRL4_ORYSJ	54.9411	1.60005	0.564086	2.83653	0.00456062	0.026789	TRINITY_DN32353_c0_g1_i2	C3H30_ARATH	12.4135	5.95077	1.53937	3.86572	0.000110763	0.00161766		TRINITY_DN37528_c1_g1_i10	IRX9H_ARATH	49.3129	-2.32617	0.639165	-3.6394	0.000273279	0.0135291
TRINITY_DN31211_c0_g1_i1	VATC_ARATH	10.454	-3.88987	1.49126	-2.60844	0.00909547	0.0433935	TRINITY_DN32355_c0_g1_i1	CSN6A_ARATH	2.94118	3.97814	1.6655	2.38855	0.0169151	0.0836082		TRINITY_DN37528_c1_g1_i6	IRX9H_ARATH	13.2127	4.02724	1.20119	3.35271	0.000800234	0.0276459
TRINITY_DN31211_c0_g2_i1	VATC_ARATH	6.94297	4.14384	1.59913	2.59131	0.00956104	0.0449207	TRINITY_DN32357_c0_g4_i1	ZAT10_ARATH	8.18399	-2.64871	0.68096	-3.88967	0.00010038	0.00150377		TRINITY_DN37535_c2_g1_i2	Y2349_ARATH	17.7248	-5.03923	1.68822	-2.98494	0.00283638	0.0591596
TRINITY_DN31211_c0_g3_i1	LCB2A_ARATH	94.4006	5.54225	2.0481	2.70604	0.00680906	0.0356429	TRINITY_DN32359_c0_g1_i5	VA727_ARATH	43.2587	-4.4202	1.57859	-2.80009	0.00510882	0.0350207		TRINITY_DN37547_c1_g2_i1	PCO4_ARATH	12.1529	-4.59618	1.4338	-3.20559	0.00134784	0.0387404
TRINITY_DN31213_c0_g2_i2	IF62_ARATH	93.6336	1.66146	0.683724	2.43001	0.0150982	0.0615462	TRINITY_DN32360_c1_g1_i2	RPAP2_ARATH	19.7527	1.89574	0.796553	2.37992	0.0173162	0.084947		TRINITY_DN37557_c4_g1_i8	KIN10_ARATH	10.9565	-4.52815	1.62197	-2.79176	0.00524222	0.0794839
TRINITY_DN31216_c1_g1_i2	BGAL_ASPOF	7.98738	-4.88079	2.02406	-2.41139	0.015892	0.0635559	TRINITY_DN32361_c0_g1_i1	RBK1_ARATH	2.93761	3.97973	1.66102	2.39595	0.0165773	0.0823456		TRINITY_DN37559_c0_g1_i13	SAC8_ARATH	32.5934	6.82772	1.96909	3.46745	0.000525417	0.0211483
TRINITY_DN31218_c0_g1_i3	Y2433_ARATH	3.71763	3.72521	1.59702	2.3326	0.0196689	0.0731457	TRINITY_DN32361_c0_g1_i2	RBK1_ARATH	8.36332	-2.15273	0.861454	-2.49895	0.0124564	0.0674365		TRINITY_DN37567_c0_g3_i1	FAX2_ARATH	24.4919	-3.88198	1.44425	-2.68788	0.00719077	0.0936463
TRINITY_DN31218_c0_g1_i4	Y2433_ARATH	7.48802	4.03342	1.86196	2.16622	0.030294	0.0970453	TRINITY_DN32365_c0_g1_i2	DSP4_CASSA	17.9732	6.55949	1.42318	4.60905	4.04519e-06	0.000144989		TRINITY_DN37578_c0_g3_i2	QORH_ARATH	373.329	-1.53155	0.502962	-3.04506	0.00232635	0.0539443
TRINITY_DN31219_c1_g2_i2	FREE1_ARATH	88.2307	1.87721	0.557167	3.3692	0.000753856	0.00657067	TRINITY_DN32369_c1_g3_i4	USPAL_ARATH	736.252	-1.45984	0.55417	-2.63429	0.00843145	0.0505522		TRINITY_DN37582_c0_g3_i12	F16P2_ORYSJ	183.858	-3.35096	0.877159	-3.82024	0.000133321	0.00851807
TRINITY_DN31222_c0_g1_i1	TRPA2_ARATH	23.9152	5.30619	1.57113	3.37731	0.000731983	0.00642473	TRINITY_DN32372_c0_g1_i4	RPB5A_ARATH	7.03193	4.93228	1.79658	2.74537	0.0060442	0.0395882		TRINITY_DN37582_c0_g3_i15	F16P2_SOLTU	59.5567	-4.60959	1.44416	-3.19189	0.00141347	0.040033
TRINITY_DN31222_c0_g1_i2	TRPA1_ARATH	77.4425	-1.54977	0.664151	-2.33346	0.0196239	0.0730509	TRINITY_DN32376_c3_g1_i2	AMO_PEA	4.17191	4.15983	1.48073	2.80932	0.0049646	0.03426		TRINITY_DN37584_c1_g3_i2	PUX13_ARATH	26.3782	-4.9923	1.57182	-3.17614	0.00149251	0.041602
TRINITY_DN31224_c0_g1_i5	ENO3_ARATH	9.64091	-5.89889	2.18901	-2.69477	0.00704377	0.0364841	TRINITY_DN32383_c0_g1_i5	Y5162_ARATH	5.5375	4.56376	1.39087	3.28122	0.0010336	0.00987449		TRINITY_DN37584_c1_g3_i3	PUX8_ARATH	59.0343	-4.08466	1.49429	-2.73351	0.00626625	0.0873897
TRINITY_DN31224_c0_g1_i9	ENO3_ARATH	7.373	4.57564	1.75886	2.60148	0.00928222	0.0440304	TRINITY_DN32384_c0_g1_i1	ASPG3_ARATH	6.20565	4.93918	1.49968	3.2935	0.000989497	0.00951512		TRINITY_DN37589_c1_g1_i2	CP20A_ARATH	40.7516	-3.88612	1.20674	-3.22033	0.00128043	0.0374628
TRINITY_DN31228_c0_g2_i1	SOT15_ARATH	25.3567	2.66512	0.853458	3.12273	0.00179181	0.0131382	TRINITY_DN32384_c0_g1_i6	ASPG3_ARATH	19.0775	-3.00054	0.895788	-3.34961	0.000809255	0.00805262		TRINITY_DN37590_c1_g1_i1	TRXF2_ARATH	25.8781	-2.04721	0.771043	-2.65511	0.00792819	0.0982515
TRINITY_DN31229_c0_g1_i2	DIV_ANTMA	10.8684	2.67899	1.08541	2.4682	0.0135795	0.057253	TRINITY_DN32386_c1_g2_i2	ALF4_ARATH	40.8464	-2.56264	0.652042	-3.93018	8.48831e-05	0.00133385		TRINITY_DN37593_c5_g3_i4	PPR60_ARATH	37.0437	-5.71307	1.43559	-3.97958	6.90357e-05	0.00548459
TRINITY_DN31231_c0_g1_i2	PRK1_PETIN	71.5611	-2.33709	0.561116	-4.16507	3.11251e-05	0.000670471	TRINITY_DN32389_c0_g1_i10	PME31_ARATH	3.42079	4.21007	1.6175	2.60282	0.00924594	0.054003		TRINITY_DN37593_c5_g3_i6	PPR60_ARATH	28.5752	5.95664	2.04062	2.91903	0.00351122	0.0658533
TRINITY_DN31231_c0_g1_i3	PRK1_PETIN	83.7954	6.52864	1.85457	3.5203	0.000431067	0.00427134	TRINITY_DN32389_c0_g1_i2	PME31_ARATH	119.379	-2.25331	0.97845	-2.30294	0.0212824	0.0981443		TRINITY_DN37596_c0_g1_i3	PPP7L_ARATH	32.4455	-5.22409	1.67501	-3.11885	0.00181558	0.04734
TRINITY_DN31231_c0_g1_i4	PRK1_PETIN	1448.85	-2.38927	0.658407	-3.62887	0.000284663	0.00312241	TRINITY_DN32389_c0_g1_i9	PME31_ARATH	18.0214	6.36349	1.59663	3.98559	6.73139e-05	0.00112683		TRINITY_DN37598_c0_g1_i7	RIN1_ARATH	34.4232	-4.23068	1.36624	-3.0966	0.00195756	0.0492572
TRINITY_DN31242_c0_g1_i2	HS186_ORYSJ	106.93	-3.4983	1.59374	-2.19503	0.0281614	0.0924142	TRINITY_DN32408_c0_g1_i5	RS202_ARATH	8.06256	-5.55328	1.6232	-3.4212	0.000623451	0.0064961		TRINITY_DN37613_c6_g2_i3	FB244_ARATH	11.4603	-4.67031	1.62199	-2.87937	0.0039847	0.0698541
TRINITY_DN31254_c0_g1_i3	STY46_ARATH	22.3451	-2.88951	1.03362	-2.79554	0.0051813	0.0293627	TRINITY_DN32412_c0_g2_i4	AIL7_ARATH	69.6617	-2.84598	0.879775	-3.2349	0.00121687	0.0112458		TRINITY_DN37623_c5_g4_i4	CYF_DAUCA	33.8239	3.57926	1.22541	2.92087	0.0034906	0.0655959
TRINITY_DN31254_c0_g1_i5	STY46_ARATH	13.4486	5.52072	1.58323	3.487	0.000488468	0.00471084	TRINITY_DN32415_c0_g2_i1	ERG1_PANGI	15.4912	-7.19639	1.17065	-6.14735	7.87871e-10	2.41877e-07		TRINITY_DN37632_c0_g2_i8	FKB62_ARATH	44.1829	2.82394	0.764446	3.6941	0.000220671	0.0120014
TRINITY_DN31259_c0_g3_i1	RR21_SPIOL	50.3645	-2.4606	0.484182	-5.08196	3.73561e-07	3.23509e-05	TRINITY_DN32415_c0_g2_i2	ERG1_PANGI	18.4117	6.63523	1.38085	4.80519	1.54602e-06	7.2239e-05		TRINITY_DN37637_c2_g1_i7	REP_ARATH	20.7843	2.20437	0.606536	3.63436	0.00027867	0.0136958
TRINITY_DN31267_c0_g1_i2	IP22_CAPAN	12.1273	-5.54422	1.66951	-3.32087	0.000897375	0.00756439	TRINITY_DN32420_c0_g1_i2	FH3_ORYSJ	11.4128	3.84786	1.35775	2.834	0.00459695	0.0323309		TRINITY_DN37656_c0_g1_i10	IMPL1_ARATH	16.3596	4.85545	1.69062	2.872	0.00407884	0.0708569
TRINITY_DN31271_c0_g2_i2	Y1099_ARATH	16.4662	-5.26857	1.70867	-3.08344	0.00204619	0.014566	TRINITY_DN32423_c0_g1_i1	AGO10_ARATH	24.0573	2.27601	0.96776	2.35183	0.0186811	0.0897353		TRINITY_DN37656_c0_g1_i9	IMPL1_ARATH	18.1578	-4.87864	1.42458	-3.42463	0.000615648	0.0228706
TRINITY_DN31272_c0_g1_i6	Y5620_ARATH	4.75714	3.88755	1.67239	2.32455	0.0200958	0.0741372	TRINITY_DN32426_c0_g1_i1	TTL4_ARATH	6.70004	3.28565	1.28425	2.55842	0.0105149	0.0596376		TRINITY_DN37665_c0_g2_i5	UP3_ARATH	29.666	-2.48491	0.92897	-2.67491	0.00747501	0.095174
TRINITY_DN31276_c0_g1_i2	PP130_ARATH	9.64309	4.1736	1.44699	2.88433	0.00392253	0.0238496	TRINITY_DN32432_c0_g1_i2	PTR21_ARATH	25.0879	-1.81172	0.501843	-3.61014	0.000306037	0.0036101		TRINITY_DN37669_c1_g2_i3	CY11_SOLTU	45.3279	2.0582	0.752143	2.73645	0.00621052	0.0869044
TRINITY_DN31279_c0_g1_i3	GPDH1_ORYSJ	57.1071	2.88831	1.09562	2.63622	0.00838345	0.0409654	TRINITY_DN32433_c0_g1_i6	RA51D_ARATH	2.91944	3.28125	1.37583	2.38492	0.017083	0.0841845		TRINITY_DN37671_c0_g3_i8	NFD6_ARATH	19.5263	-2.80104	0.912094	-3.071	0.00213346	0.0522084
TRINITY_DN31281_c0_g2_i1	ATM_ARATH	20.0686	3.63656	1.48443	2.4498	0.0142936	0.0593363	TRINITY_DN32439_c0_g1_i1	OBP2C_ARATH	17670	-1.11345	0.387795	-2.87123	0.00408881	0.0294918		TRINITY_DN37674_c1_g1_i1	RA211_ARATH	66.7712	-4.54019	1.58916	-2.85698	0.00427687	0.0725188
TRINITY_DN31285_c0_g1_i1	Y5020_ARATH	20.157	-3.147	1.30794	-2.40608	0.0161249	0.0641145	TRINITY_DN32444_c1_g1_i3	AOX4_ARATH	3.41259	4.18904	1.64095	2.55281	0.0106857	0.0602879		TRINITY_DN37678_c1_g1_i2	SDP6_ARATH	24.7027	-4.704	1.37152	-3.42978	0.000604071	0.0226431
TRINITY_DN31285_c0_g1_i2	Y5020_ARATH	4.95498	4.12669	1.69617	2.43294	0.0149766	0.0612091	TRINITY_DN32444_c1_g1_i4	AOX4_ARATH	58.037	-4.18984	1.31713	-3.18103	0.00146752	0.0131215		TRINITY_DN37686_c2_g1_i2	HSL1_ARATH	28.7036	-4.51915	1.59946	-2.82542	0.00472186	0.0755074
TRINITY_DN31286_c1_g2_i1	KCS6_ARATH	6.57322	-5.06397	2.05935	-2.45902	0.0139317	0.0583174	TRINITY_DN32444_c1_g1_i5	AOX4_ARATH	14.9353	4.91403	1.15685	4.24777	2.15911e-05	0.000495769		TRINITY_DN37690_c2_g1_i1	HSFA2_ARATH	118.675	9.47816	1.40091	6.76572	1.32645e-11	5.30514e-08
TRINITY_DN31286_c2_g1_i1	KCS6_ARATH	21.2897	3.32793	0.94364	3.52669	0.000420792	0.00421186	TRINITY_DN32448_c0_g1_i4	DRE2F_ARATH	6.4137	5.16415	1.45492	3.54944	0.000386055	0.0043784		TRINITY_DN37690_c2_g1_i2	HSFA2_ARATH	423.987	-4.74387	0.898272	-5.28111	1.28406e-07	5.79522e-05
TRINITY_DN31286_c2_g2_i1	KCS6_ARATH	8.66434	-4.21528	1.73756	-2.42597	0.0152675	0.0619741	TRINITY_DN32460_c0_g1_i1	RT12_HELAN	29.6637	-5.52883	1.12152	-4.92976	8.23288e-07	4.64229e-05		TRINITY_DN37690_c3_g1_i3	SDHB3_ARATH	1134.72	-1.94311	0.465602	-4.17332	3.00187e-05	0.0029755
TRINITY_DN31290_c0_g1_i3	PWD_ARATH	27.8983	5.06468	1.8015	2.81137	0.00493307	0.0283276	TRINITY_DN32462_c0_g1_i3	HS157_ARATH	20.4929	-2.79505	1.15781	-2.41409	0.0157745	0.0795192		TRINITY_DN37691_c0_g1_i4	P4KG4_ARATH	41.2738	-5.14568	1.75948	-2.92454	0.00344966	0.0652757
TRINITY_DN31290_c0_g1_i4	PWD_ARATH	69.0246	6.36847	1.94867	3.26811	0.00108268	0.00881165	TRINITY_DN32474_c0_g1_i2	VATO1_ARATH	105.438	-1.22654	0.432803	-2.83394	0.00459777	0.0323309		TRINITY_DN37692_c0_g1_i2	TMN7_ARATH	39.6091	-2.40266	0.854629	-2.81134	0.0049335	0.0771751
TRINITY_DN31296_c0_g1_i1	RL222_ARATH	259.832	-0.980764	0.397733	-2.46589	0.0136674	0.0575383	TRINITY_DN32476_c1_g1_i2	PSY_CAPAN	3.60128	4.17363	1.73705	2.40271	0.016274	0.0813058		TRINITY_DN37693_c1_g1_i14	STA1_ARATH	87.3169	-5.13482	1.64923	-3.11347	0.00184903	0.0476569
TRINITY_DN31302_c0_g1_i1	GAE6_ARATH	16.2703	-1.98258	0.841121	-2.35707	0.0184196	0.0702109	TRINITY_DN32480_c0_g1_i5	USPAL_ARATH	64.2217	-3.12124	1.06812	-2.92219	0.0034758	0.0260212		TRINITY_DN37701_c1_g1_i1	RHG1A_ARATH	23.8169	-3.40305	1.1796	-2.88491	0.00391523	0.0691944
TRINITY_DN31303_c0_g1_i3	EB1A_ARATH	11.2527	-1.96645	0.878539	-2.23832	0.0252003	0.0857996	TRINITY_DN32480_c0_g2_i1	USPAL_ARATH	28.379	1.98302	0.527488	3.75936	0.000170351	0.00224187		TRINITY_DN37712_c0_g1_i5	PHO1A_ARATH	44.2095	6.11863	2.04062	2.99842	0.0027138	0.0581466
TRINITY_DN31305_c0_g1_i1	PUM24_ARATH	132.061	1.24837	0.496642	2.51363	0.0119496	0.0524875	TRINITY_DN32480_c0_g2_i2	USPAL_ARATH	31.1359	-4.3454	1.81945	-2.38831	0.0169262	0.0836493		TRINITY_DN37712_c0_g2_i12	PHO18_ARATH	51.865	4.08466	1.44478	2.82717	0.00469607	0.0754645
TRINITY_DN31313_c0_g1_i4	HIS8_ARATH	5.91003	4.21144	1.84507	2.28254	0.0224576	0.0796124	TRINITY_DN32482_c0_g1_i1	COX1_MARPO	424.407	-7.94364	1.62528	-4.88757	1.0209e-06	5.42033e-05		TRINITY_DN37712_c0_g2_i32	PHO17_ARATH	15.7746	6.25568	1.51583	4.1269	3.67692e-05	0.00340589
TRINITY_DN31315_c0_g1_i4	MAOX_VITVI	14.6764	4.72379	1.55111	3.04543	0.00232345	0.0160482	TRINITY_DN32482_c0_g2_i1	PLSP1_ARATH	370.755	-8.65482	1.54633	-5.59701	2.18081e-08	3.5945e-06		TRINITY_DN37718_c1_g1_i2	PPR3_ARATH	11.2014	-4.27782	1.59498	-2.68205	0.00731727	0.0944699
TRINITY_DN31317_c0_g1_i3	GDPD5_ARATH	9.82964	4.22753	1.39484	3.03083	0.0024388	0.0165913	TRINITY_DN32482_c0_g4_i1	COX1_MARPO	1846.85	-8.53105	1.70917	-4.99134	5.99608e-07	3.77879e-05		TRINITY_DN37722_c0_g1_i11	UBL5_ARATH	24.909	-4.9919	1.65146	-3.02271	0.00250518	0.0555887
TRINITY_DN31317_c0_g1_i5	GDPD5_ARATH	4.60959	-3.21814	0.931286	-3.45559	0.00054909	0.00512391	TRINITY_DN32482_c1_g2_i1	RP44A_ARATH	4581.83	-7.73096	1.83466	-4.21384	2.51065e-05	0.000546458		TRINITY_DN37723_c3_g3_i4	TGD3_ARATH	13.4192	6.84839	2.24275	3.05357	0.00226134	0.0534159
TRINITY_DN31318_c0_g1_i2	KN1_SOLLC	9.98068	2.97395	1.21732	2.44302	0.0145649	0.0601217	TRINITY_DN32482_c1_g2_i2	SYRC_ARATH	614.99	-7.87223	1.59596	-4.93259	8.11476e-07	4.60442e-05		TRINITY_DN37723_c3_g3_i8	TGD3_ARATH	37.8417	-5.59202	1.34802	-4.14831	3.34944e-05	0.0031718
TRINITY_DN31322_c0_g1_i1	PUB34_ARATH	11.9037	3.72234	1.44017	2.58465	0.00974769	0.0455857	TRINITY_DN32482_c1_g3_i1	DIM1B_ARATH	3473.13	-7.68164	1.81971	-4.22135	2.42843e-05	0.000536042		TRINITY_DN37724_c8_g1_i1	TGL11_ORYSJ	28.8148	1.72472	0.556333	3.10017	0.00193412	0.0488994
TRINITY_DN31323_c0_g2_i1	F10AL_ARATH	28.455	-3.73959	0.815083	-4.58799	4.47533e-06	0.000173294	TRINITY_DN32482_c1_g4_i2	GSHRP_TOBAC	4986.24	-7.43639	1.85879	-4.00067	6.31639e-05	0.0010772		TRINITY_DN37726_c1_g1_i6	ELF3_ARATH	15.3697	-4.87467	1.40184	-3.47733	0.000506431	0.0205793
TRINITY_DN31327_c1_g1_i1	PI5K9_ARATH	13.1388	4.65712	1.5288	3.04626	0.00231709	0.0160184	TRINITY_DN32482_c1_g4_i3	GSHRP_TOBAC	2664.07	-8.10941	1.77522	-4.56813	4.92097e-06	0.00016699		TRINITY_DN37728_c1_g3_i5	KC1D_ARATH	11.8283	-4.52773	1.58537	-2.85594	0.00429091	0.0725828
TRINITY_DN31327_c1_g1_i3	PI5K9_ARATH	13.9134	-4.14307	1.8294	-2.26471	0.0235304	0.082004	TRINITY_DN32482_c2_g1_i1	COX3_WHEAT	2057.17	-7.93355	1.76885	-4.48515	7.28611e-06	0.000221		TRINITY_DN37737_c1_g1_i1	AB1F_ARATH	374.287	-1.48226	0.497505	-2.97939	0.00288818	0.0597686
TRINITY_DN31327_c1_g1_i4	PI5K9_ARATH	37.22	4.08807	1.13903	3.58909	0.00033184	0.00351503	TRINITY_DN32482_c3_g1_i1	MAM3_ARATH	1749.32	-8.20838	1.71873	-4.77584	1.78961e-06	8.08507e-05		TRINITY_DN37738_c1_g1_i2	AIL1_ARATH	7.62363	4.98683	1.77784	2.80499	0.00503186	0.0778184
TRINITY_DN31339_c0_g1_i3	LOR12_ARATH	15.506	4.70137	1.39889	3.36079	0.000777186	0.00671692	TRINITY_DN32482_c6_g1_i1	AMPL1_ARATH	924.376	-8.49257	1.6462	-5.1589	2.48403e-07	2.02489e-05		TRINITY_DN37740_c0_g1_i3	GLU2A_ORYSJ	35.0527	-5.76155	1.42048	-4.05607	4.99052e-05	0.00435633
TRINITY_DN31341_c1_g1_i3	ISAM2_ARATH	14.5506	2.45621	0.95752	2.56518	0.0103122	0.0473966	TRINITY_DN32482_c7_g1_i1	NDK3_ARATH	709.276	-8.03329	1.66497	-4.8249	1.40075e-06	6.79317e-05		TRINITY_DN37748_c0_g2_i1	SL30A_ARATH	110.23	-6.40738	1.28937	-4.96937	6.71715e-07	0.000187479
TRINITY_DN31344_c0_g1_i1	CMTA2_ARATH	80.6108	2.9157	0.635463	4.58831	4.46851e-06	0.000173292	TRINITY_DN32482_c8_g1_i1	Y3206_ARATH	1872.06	-8.12144	1.73981	-4.66802	3.04122e-06	0.000119439		TRINITY_DN37759_c1_g1_i2	UFL1_ORYSJ	24.7711	-4.04462	1.41371	-2.86101	0.004223	0.0719262
TRINITY_DN31347_c1_g1_i5	FB330_ARATH	11.704	4.50969	1.63447	2.75912	0.00579581	0.0318683	TRINITY_DN32484_c0_g1_i9	P2C28_ARATH	4.62909	4.65588	1.55197	2.99998	0.00269994	0.0213532		TRINITY_DN37764_c2_g1_i3	LEUC_ARATH	550.543	-1.31381	0.484102	-2.7139	0.00664954	0.0898407
TRINITY_DN31348_c0_g1_i4	P2C38_ARATH	32.444	-3.61068	0.760925	-4.74512	2.08383e-06	0.000104126	TRINITY_DN32492_c0_g1_i3	CLPT1_ARATH	16.5358	-8.0307	1.74779	-4.59477	4.33227e-06	0.000152356		TRINITY_DN37774_c1_g1_i1	VA711_ARATH	32.9724	-4.74132	1.34965	-3.51299	0.000443101	0.0189116
TRINITY_DN31351_c0_g1_i2	NRAM3_ARATH	13.8083	4.91037	1.41423	3.47211	0.000516377	0.00489889	TRINITY_DN32500_c0_g2_i3	RL3_ORYSJ	9.70693	5.68035	1.49201	3.80717	0.000140564	0.00194137		TRINITY_DN37788_c0_g1_i3	RM02_ARATH	15.9365	-4.27164	1.50684	-2.83484	0.00458491	0.0747556
TRINITY_DN31355_c0_g3_i1	CCR35_ARATH	9.97002	4.41503	1.41524	3.11964	0.00181074	0.0132354	TRINITY_DN32505_c1_g2_i2	CUT1B_ARATH	27.8806	-1.76154	0.599736	-2.9372	0.00331195	0.0250446		TRINITY_DN37790_c1_g1_i4	BTF3_ARATH	37.933	-6.05345	1.36288	-4.44166	8.92684e-06	0.00123178
TRINITY_DN31356_c0_g1_i3	ALE2_ARATH	6.4852	4.37581	1.79747	2.43442	0.0149157	0.061117	TRINITY_DN32505_c1_g2_i3	CUT1B_ARATH	294.835	-1.37798	0.4246	-3.24537	0.00117299	0.0109108		TRINITY_DN37790_c1_g9_i4	BTF3L_ARATH	52.5409	2.76162	0.804658	3.43204	0.000599057	0.0225705
TRINITY_DN31357_c0_g1_i4	GAT1_ARATH	4.23665	3.88135	1.7505	2.21728	0.0266037	0.0888478	TRINITY_DN32509_c1_g3_i2	RBL15_ARATH	82.971	-5.57173	1.22575	-4.54556	5.47895e-06	0.000178632		TRINITY_DN37791_c0_g1_i1	GPA1_LOTJA	40.0419	6.37381	1.90108	3.35274	0.000800165	0.0276459
TRINITY_DN31365_c0_g2_i1	4CLLA_ARATH	2053.83	-7.92156	1.88302	-4.20683	2.58976e-05	0.000587015	TRINITY_DN32513_c0_g1_i1	VPS54_ARATH	4.0997	4.32701	1.74685	2.47704	0.0132478	0.0704499		TRINITY_DN37793_c0_g1_i14	MOCOS_ORYSJ	111.799	-6.60974	1.81292	-3.64591	0.000266451	0.0135215
TRINITY_DN31365_c0_g2_i2	AROC_CAPSE	9210.76	-7.61894	2.01564	-3.77991	0.000156882	0.0020602	TRINITY_DN32513_c0_g1_i3	VPS54_ARATH	32.6492	-2.94377	1.21976	-2.4134	0.0158045	0.0796008		TRINITY_DN37803_c0_g1_i1	ACBP5_ARATH	24.9683	1.8954	0.622466	3.04498	0.00232694	0.0539443
TRINITY_DN31365_c0_g3_i1	ORR5_ORYSI	12595.5	-7.63609	2.03112	-3.75955	0.000170222	0.00216549	TRINITY_DN32515_c2_g1_i2	AB26B_ARATH	8.96007	5.11435	1.87791	2.72343	0.00646077	0.0416259		TRINITY_DN37809_c2_g1_i7	Y3707_ARATH	11.6676	5.21079	1.8909	2.75572	0.00585629	0.0844087
TRINITY_DN31374_c2_g1_i4	WDR5B_ARATH	21.06	4.94011	1.79289	2.75539	0.00586218	0.0321021	TRINITY_DN32521_c0_g1_i3	Y2899_ARATH	73.2881	2.0014	0.739503	2.70641	0.00680154	0.043253		TRINITY_DN37810_c0_g1_i3	THRC1_ARATH	135.483	-1.77193	0.611377	-2.89827	0.00375229	0.0679706
TRINITY_DN31377_c0_g1_i1	LCKB2_ARATH	11.9941	4.46121	1.88417	2.36773	0.0178974	0.0688034	TRINITY_DN32527_c0_g1_i3	LHTL8_ARATH	10.6601	5.8325	1.46099	3.99216	6.54733e-05	0.00110589		TRINITY_DN37815_c1_g2_i2	SUCA1_SOLLC	156.728	-7.84681	2.07261	-3.78596	0.000153119	0.00944174
TRINITY_DN31378_c0_g1_i2	RD23D_ARATH	124.637	-2.59438	0.746607	-3.4749	0.000511045	0.00486451	TRINITY_DN32527_c0_g1_i4	LHT2_ARATH	3.89706	4.36522	1.63493	2.66998	0.00758566	0.0469669		TRINITY_DN37822_c0_g2_i9	ALF1_PEA	64.4277	2.34038	0.625431	3.74203	0.00018254	0.0105505
TRINITY_DN31384_c0_g1_i2	SPSA1_CITUN	8.40311	4.4472	1.97644	2.25011	0.0244418	0.0841787	TRINITY_DN32527_c0_g1_i7	LHTL8_ARATH	7.1478	5.1604	1.61536	3.19459	0.0014003	0.0126011		TRINITY_DN37835_c1_g1_i13	RH43_ARATH	10.5792	4.49671	1.68283	2.67211	0.00753756	0.0955689
TRINITY_DN31390_c0_g2_i1	PIF3_ARATH	4.81356	4.08902	1.69602	2.41096	0.0159108	0.0636085	TRINITY_DN32529_c0_g1_i5	GATA_ARATH	40.6917	6.52503	1.32148	4.93767	7.90608e-07	4.55214e-05		TRINITY_DN37835_c1_g1_i28	RH35_ARATH	9.59906	5.41961	1.85048	2.92875	0.00340324	0.0649187
TRINITY_DN31390_c0_g2_i2	PIF3_ARATH	98.179	1.54668	0.606871	2.54862	0.010815	0.048981	TRINITY_DN32531_c1_g1_i1	RD23C_ARATH	92.4704	-1.23003	0.482535	-2.5491	0.0108001	0.0607377		TRINITY_DN37840_c0_g1_i6	NNRD_VITVI	42.2303	-5.09727	1.90011	-2.68262	0.00730475	0.0944231
TRINITY_DN31391_c0_g1_i5	NUD23_ARATH	7.60991	3.75482	1.48485	2.52875	0.0114468	0.0508892	TRINITY_DN32531_c1_g1_i2	RD23C_ARATH	2.90485	3.95586	1.67235	2.36545	0.0180081	0.0874547		TRINITY_DN37844_c1_g2_i3	Y3330_ARATH	46.7625	-5.19603	1.21556	-4.27461	1.91474e-05	0.00217561
TRINITY_DN31395_c0_g1_i1	TL15A_ARATH	5.17629	-5.59421	1.7977	-3.11187	0.00185903	0.0135113	TRINITY_DN32534_c0_g1_i1	HSF8_SOLPE	4.32005	4.49304	1.63828	2.74253	0.00609681	0.0398332		TRINITY_DN37844_c1_g4_i4	MIRO1_ARATH	10.0976	-4.31716	1.41123	-3.05914	0.00221972	0.0529638
TRINITY_DN31396_c0_g2_i1	AGAL_COFAR	7.4218	4.40281	1.47255	2.98992	0.00279047	0.0184358	TRINITY_DN32540_c0_g1_i1	PHYE_IPONI	4.94358	4.51872	1.78112	2.53701	0.0111805	0.0623019		TRINITY_DN37849_c0_g1_i1	PSYR1_ARATH	13.3462	2.66587	0.967018	2.7568	0.00583706	0.0843431
TRINITY_DN31399_c0_g1_i3	FDL1_ARATH	6.47622	4.43754	1.73147	2.56288	0.0103808	0.0475418	TRINITY_DN32549_c0_g1_i2	COPZ2_ORYSJ	106.127	-2.63862	0.768332	-3.43421	0.000594274	0.00624415		TRINITY_DN37849_c1_g1_i1	ANM10_ARATH	129.259	1.44926	0.489117	2.96301	0.00304644	0.0612522
TRINITY_DN31401_c0_g1_i1	NDA1_ARATH	4.99231	4.07778	1.76339	2.31246	0.0207521	0.075721	TRINITY_DN32557_c0_g1_i1	ASPL2_ARATH	4.88353	4.72001	1.55808	3.02937	0.00245064	0.0197885		TRINITY_DN37850_c0_g1_i10	PEX1_ARATH	31.7802	4.88322	1.81001	2.69789	0.00697804	0.0923959
TRINITY_DN31405_c0_g1_i3	P4KG7_ARATH	4.58849	3.97979	1.75401	2.26896	0.0232707	0.0814483	TRINITY_DN32559_c0_g1_i4	KN7C_ORYSJ	46.5322	1.85903	0.740004	2.51219	0.0119986	0.0656095		TRINITY_DN37850_c0_g1_i11	PEX1_ARATH	11.0356	5.05268	1.85984	2.71672	0.00659318	0.089557
TRINITY_DN31409_c1_g2_i3	D27_ARATH	4.14501	3.83108	1.77665	2.15634	0.0310568	0.0985292	TRINITY_DN32561_c1_g1_i4	FBW4_ARATH	3.79757	3.67471	1.31627	2.79176	0.0052423	0.0356272		TRINITY_DN37853_c1_g2_i2	RS6_ASPOF	9.18006	-4.60101	1.62087	-2.83861	0.00453108	0.0744487
TRINITY_DN31410_c1_g2_i1	PP185_ARATH	11.2659	2.91685	1.16795	2.49741	0.0125105	0.0541803	TRINITY_DN32568_c0_g1_i1	GRF7_ARATH	53.4852	-3.82788	0.776316	-4.93083	8.18823e-07	4.62581e-05		TRINITY_DN37858_c3_g2_i6	FBK50_ARATH	15.3259	5.80332	1.92878	3.0088	0.0026228	0.057003
TRINITY_DN31412_c0_g1_i3	HDT1_SOLCH	74.6787	-5.7332	1.928	-2.97365	0.00294277	0.01919	TRINITY_DN32568_c0_g1_i4	GRF12_ORYSJ	27.7662	6.57009	1.38887	4.73052	2.2394e-06	9.52874e-05		TRINITY_DN37870_c3_g2_i1	TMK3_ARATH	12.5851	-4.00633	1.40827	-2.84485	0.00444319	0.0737444
TRINITY_DN31417_c0_g1_i1	FKB42_ARATH	49.061	4.82973	1.34421	3.59299	0.000326909	0.00347573	TRINITY_DN32571_c0_g1_i2	UKL1_ARATH	7.40873	4.23979	1.36885	3.09734	0.00195265	0.0165609		TRINITY_DN37871_c0_g2_i3	TMN9_ARATH	25.8667	4.70138	1.77493	2.64878	0.0080784	0.0992236
TRINITY_DN31422_c0_g1_i2	TBL44_ARATH	22.2324	-3.08836	0.824206	-3.74708	0.000178908	0.002247	TRINITY_DN32575_c0_g1_i2	PP376_ARATH	9.53086	5.60519	1.54283	3.63306	0.000280081	0.00334736		TRINITY_DN37873_c0_g1_i7	MTNA_RICCO	59.8583	-3.69163	0.746173	-4.94742	7.52018e-07	0.00020451
TRINITY_DN31422_c0_g1_i4	TBL44_ARATH	3.92183	3.66027	1.63141	2.24362	0.0248571	0.0850535	TRINITY_DN32580_c0_g1_i3	DEAH9_ARATH	31.6788	6.16877	1.68332	3.66464	0.000247689	0.00303892		TRINITY_DN37884_c0_g2_i2	CB60C_ARATH	15.0078	-4.15572	1.41764	-2.93144	0.00337398	0.0649187
TRINITY_DN31425_c0_g1_i3	7OMT_PAPSO	12.2787	-3.5374	1.61879	-2.18521	0.0288733	0.0939302	TRINITY_DN32584_c0_g1_i4	GAT15_ARATH	104.04	1.07924	0.452487	2.38514	0.0170728	0.0841522		TRINITY_DN37887_c0_g1_i4	FTSHC_ARATH	23.3355	3.02421	1.10325	2.74117	0.00612202	0.0864007
TRINITY_DN31426_c0_g3_i2	RPB7_SOYBN	11.0094	-3.382	1.23504	-2.73838	0.00617435	0.0332298	TRINITY_DN32589_c1_g1_i1	ELC_ARATH	14.9062	1.5692	0.569807	2.75391	0.00588877	0.0387904		TRINITY_DN37899_c0_g3_i14	PIGP_ARATH	35.4674	3.1715	0.950474	3.33675	0.000847634	0.0289068
TRINITY_DN31429_c0_g3_i1	CRN_ARATH	8.3311	-2.43964	1.10648	-2.20487	0.027463	0.09079	TRINITY_DN32590_c0_g1_i2	IDH1_ARATH	28.0097	1.51614	0.495656	3.05885	0.00222191	0.0183205		TRINITY_DN37899_c0_g3_i2	PIGP_ARATH	10.4028	-4.36168	1.5406	-2.83115	0.00463804	0.0749387
TRINITY_DN31441_c0_g2_i2	RBG2_ARATH	4.56779	3.97512	1.75331	2.26721	0.0233775	0.0817207	TRINITY_DN32593_c0_g1_i1	MCM6_ARATH	34.0502	1.76877	0.649934	2.72146	0.00649944	0.0418032		TRINITY_DN37904_c4_g1_i11	GTE9_ARATH	269.193	1.59281	0.589542	2.70177	0.00689709	0.0918977
TRINITY_DN31443_c0_g1_i1	Y4844_ARATH	171.988	-1.24009	0.35784	-3.46548	0.000529285	0.00497897	TRINITY_DN32595_c0_g2_i12	RAA2D_ARATH	8.3051	-2.07438	0.707664	-2.9313	0.00337545	0.0254223		TRINITY_DN37906_c0_g2_i1	COP1_ARATH	15.275	3.68836	1.12604	3.27552	0.00105466	0.0331257
TRINITY_DN31443_c0_g2_i1	Y4844_ARATH	73.7169	-1.19125	0.45376	-2.62529	0.00865741	0.0418804	TRINITY_DN32600_c0_g1_i2	CBF5_ARATH	3.39352	4.20578	1.60986	2.61252	0.00898787	0.0528527		TRINITY_DN37914_c2_g9_i2	UBP1B_ARATH	111.697	-2.3028	0.628826	-3.66206	0.000250197	0.0130397
TRINITY_DN31459_c0_g2_i1	PDCB3_ARATH	82.0324	2.25452	0.757282	2.97712	0.00290974	0.0190714	TRINITY_DN32601_c0_g1_i4	NP93A_ARATH	92.3241	1.42651	0.501492	2.84453	0.00444769	0.0315045		TRINITY_DN37914_c2_g9_i4	UBP1C_ARATH	31.9906	-6.11271	1.55057	-3.94223	8.07282e-05	0.00600844
TRINITY_DN31460_c1_g1_i3	GRF8_ARATH	5.58622	4.13915	1.84991	2.23749	0.0252543	0.0858807	TRINITY_DN32606_c0_g2_i1	CLPX1_ARATH	70.3196	-3.40899	1.02252	-3.3339	0.000856386	0.00843397		TRINITY_DN37917_c6_g4_i3	RTNLC_ARATH	28.0145	-4.94518	1.36698	-3.6176	0.000297344	0.0144662
TRINITY_DN31462_c0_g1_i3	PP351_ARATH	34.5843	-5.89043	1.15462	-5.10164	3.36729e-07	3.04573e-05	TRINITY_DN32608_c0_g1_i11	VAP31_ARATH	2.94405	3.98181	1.66146	2.39657	0.0165493	0.0822477		TRINITY_DN37918_c2_g1_i3	CLPR2_ARATH	46.8052	-5.13892	1.40899	-3.64724	0.00026507	0.0134836
TRINITY_DN31463_c0_g1_i1	PHYC_ORYSJ	4.44202	3.85006	1.68074	2.29069	0.0219814	0.0785106	TRINITY_DN32625_c0_g1_i1	PUM1_ARATH	27.4446	6.23546	1.65009	3.77885	0.000157552	0.00211181		TRINITY_DN37921_c1_g1_i1	GRP2_NICSY	21.5134	4.95968	1.2753	3.88901	0.000100652	0.00697725
TRINITY_DN31464_c0_g1_i1	PP426_ARATH	14.6974	4.71314	1.76718	2.66704	0.00765219	0.0384771	TRINITY_DN32633_c0_g1_i1	CHX15_ARATH	8.89243	-6.05473	2.31893	-2.611	0.00902785	0.0530494		TRINITY_DN37936_c1_g1_i15	SUD1_ARATH	12.7154	-3.32937	1.21856	-2.73221	0.00629105	0.0874354
TRINITY_DN31464_c0_g1_i2	PP426_ARATH	16.1352	4.3514	1.5542	2.79976	0.00511405	0.0290766	TRINITY_DN32633_c0_g1_i7	CHX15_ARATH	18.3821	5.60632	1.72197	3.25576	0.0011309	0.0105817		TRINITY_DN37941_c0_g1_i2	SPL2P_ARATH	8.17969	5.29736	1.87509	2.82512	0.0047263	0.0755074
TRINITY_DN31464_c0_g1_i4	PP426_ARATH	13.222	-3.54877	0.782394	-4.53578	5.73903e-06	0.000207713	TRINITY_DN32637_c0_g1_i6	BASS3_ARATH	29.7374	-2.89328	0.697703	-4.14687	3.37056e-05	0.000670047		TRINITY_DN37941_c0_g1_i4	SPL2P_ARATH	16.0321	-4.05296	1.30458	-3.10672	0.00189174	0.0485219
TRINITY_DN31465_c0_g1_i2	RIN4_ARATH	8.65841	3.33435	1.4273	2.33612	0.019485	0.0727679	TRINITY_DN32642_c0_g1_i2	FBL14_ARATH	9.77353	5.37744	1.76494	3.04682	0.00231279	0.0188838		TRINITY_DN37947_c4_g1_i5	HS905_ARATH	352.663	1.95652	0.639937	3.05737	0.00223291	0.0531587
TRINITY_DN31466_c0_g1_i1	Y4445_ARATH	35.6477	-2.81379	0.652057	-4.31526	1.59415e-05	0.00042259	TRINITY_DN32642_c0_g1_i4	FBL14_ARATH	4.7221	4.53352	1.71504	2.64339	0.00820795	0.0496315		TRINITY_DN37948_c1_g2_i3	IAA27_ARATH	31.2988	-5.57918	1.48626	-3.75383	0.000174156	0.0102616
TRINITY_DN31467_c0_g1_i1	RBOHC_ARATH	11.5053	-4.41201	1.81189	-2.43503	0.0148906	0.0610631	TRINITY_DN32647_c0_g3_i1	BRK1_ARATH	41.2924	-3.75208	1.5307	-2.45122	0.0142373	0.0740434		TRINITY_DN37953_c0_g1_i4	Y1133_ARATH	19.5561	5.57849	1.83403	3.04167	0.00235272	0.0543638
TRINITY_DN31473_c1_g1_i1	RS27A_SOLTU	537.294	-1.62559	0.734482	-2.21325	0.0268804	0.0894872	TRINITY_DN32650_c0_g2_i1	PEX32_ARATH	5.49503	3.58785	1.28471	2.79272	0.00522668	0.0355775		TRINITY_DN37955_c1_g2_i2	SYA_ARATH	19.4297	-4.33088	1.44072	-3.00604	0.00264672	0.0573466
TRINITY_DN31474_c0_g1_i1	ARIA_ARATH	56.8716	-1.81588	0.742578	-2.44537	0.0144702	0.0598853	TRINITY_DN32651_c0_g2_i1	IDH5_ARATH	15.8055	-2.53621	0.621911	-4.07809	4.54076e-05	0.000835666		TRINITY_DN37955_c1_g2_i3	MA657_ARATH	13.6789	5.45338	2.02468	2.69346	0.00707145	0.0931674
TRINITY_DN31474_c0_g1_i2	ABAP1_ARATH	15.9782	5.63574	1.44744	3.89359	9.87712e-05	0.00148673	TRINITY_DN32662_c0_g1_i3	DSLE_ARATH	67.0144	1.4697	0.435484	3.37486	0.000738522	0.00748705		TRINITY_DN37958_c0_g1_i1	YSL6_ARATH	12.0145	-4.51366	1.53214	-2.94598	0.00321931	0.0631711
TRINITY_DN31477_c0_g1_i1	Y1357_ARATH	22.2421	2.23701	0.758226	2.95033	0.00317438	0.0203278	TRINITY_DN32662_c0_g1_i4	RSLE2_ORYSJ	15.3947	6.31512	1.46149	4.32101	1.55318e-05	0.000389569		TRINITY_DN37958_c0_g1_i8	YSL6_ARATH	49.3275	-5.42961	1.40928	-3.85275	0.000116801	0.0078157
TRINITY_DN31479_c0_g1_i7	Y5390_ARATH	6.11947	4.32675	1.77358	2.43956	0.0147052	0.0605068	TRINITY_DN32664_c0_g1_i4	HSD1B_ARATH	2369.46	-0.868281	0.354866	-2.44679	0.0144136	0.0746761		TRINITY_DN37962_c3_g5_i1	XCT_ORYSI	34.7196	2.72962	0.825232	3.3077	0.000940654	0.0310797
TRINITY_DN31489_c0_g1_i1	CDPK_SOYBN	5.1115	4.0697	1.80494	2.25476	0.0241485	0.0833814	TRINITY_DN32664_c1_g1_i1	HSD1B_ARATH	26.5732	1.97135	0.801076	2.46087	0.01386	0.0726746		TRINITY_DN37963_c2_g1_i2	RNHX1_ARATH	65.2421	1.87061	0.668031	2.80018	0.00510742	0.0781792
TRINITY_DN31495_c0_g1_i3	NDUA1_ARATH	21.6771	5.42469	1.35994	3.9889	6.6379e-05	0.00111945	TRINITY_DN32664_c1_g2_i2	HSD1B_ARATH	21.306	6.8106	1.39904	4.86805	1.12702e-06	5.82904e-05		TRINITY_DN37974_c3_g4_i1	BET11_ARATH	6.32669	4.18318	1.30671	3.20131	0.00136802	0.0391086
TRINITY_DN31495_c0_g1_i4	NDUA1_ARATH	4.70943	-5.59155	2.20155	-2.53982	0.011091	0.0498395	TRINITY_DN32664_c1_g2_i3	HSD1B_ARATH	5387.6	-5.00199	1.14012	-4.38725	1.14793e-05	0.000311486		TRINITY_DN37974_c3_g5_i4	CYT6_ARATH	35.6016	-6.07615	1.33776	-4.54202	5.57186e-06	0.000888649
TRINITY_DN31501_c0_g1_i1	CDC73_ARATH	16.6643	4.48729	1.32799	3.37901	0.000727474	0.00639948	TRINITY_DN32669_c0_g1_i4	DBR1_ARATH	17.5231	2.14705	0.793821	2.7047	0.00683653	0.0433913		TRINITY_DN37977_c2_g1_i4	PCKA_ARATH	31.8304	6.23135	1.89077	3.29566	0.000981905	0.0319119
TRINITY_DN31503_c0_g1_i7	PSKR1_DAUCA	5.79209	4.23677	1.79461	2.36083	0.0182341	0.0696904	TRINITY_DN32686_c0_g1_i3	CML1_ARATH	4.59567	4.59956	1.60736	2.86155	0.00421572	0.0301894		TRINITY_DN37979_c2_g3_i14	PTR49_ARATH	11.2451	5.60434	1.81456	3.08855	0.00201139	0.0501358
TRINITY_DN31506_c0_g1_i1	GH31_ARATH	24.1498	1.96421	0.835233	2.35169	0.0186883	0.0709104	TRINITY_DN32686_c0_g1_i6	CML1_ARATH	3.29093	-5.55558	1.71066	-3.24763	0.00116371	0.010848		TRINITY_DN37984_c1_g1_i2	SRK2E_ARATH	14.2061	-3.75272	1.37212	-2.73498	0.00623837	0.0871154
TRINITY_DN31517_c0_g2_i1	CRLK1_ARATH	16.41	-4.25376	0.85851	-4.95481	7.23998e-07	5.0432e-05	TRINITY_DN32713_c0_g1_i1	DJ1B_ARATH	125.91	-4.85876	1.4881	-3.26507	0.00109438	0.0103183		TRINITY_DN37984_c1_g1_i5	SRK2E_ARATH	27.0985	1.57915	0.544597	2.89966	0.00373563	0.0679007
TRINITY_DN31523_c0_g1_i1	21KD_DAUCA	49.909	-1.8969	0.69487	-2.72986	0.00633613	0.0338253	TRINITY_DN32713_c0_g1_i2	DJ1B_ARATH	4.751	4.53319	1.7235	2.63022	0.00853303	0.0510009		TRINITY_DN37985_c0_g8_i22	G3PB_PEA	23.7824	-5.51071	1.45406	-3.78989	0.000150716	0.00937532
TRINITY_DN31527_c0_g2_i1	FRDA_ARATH	21.3135	1.63907	0.741946	2.20915	0.0271643	0.09021	TRINITY_DN32713_c0_g1_i5	DJ1B_ARATH	34.0872	-4.77104	1.82323	-2.61681	0.00887567	0.0524445		TRINITY_DN37987_c2_g3_i2	AMPL2_ORYSJ	607.334	-2.17142	0.424355	-5.11699	3.10448e-07	0.000107954
TRINITY_DN31532_c0_g1_i1	ARL3_CHLRE	26.6218	5.18679	1.41687	3.66073	0.000251494	0.00286525	TRINITY_DN32713_c0_g1_i6	DJ1B_ARATH	6.23498	4.60903	1.92869	2.38972	0.0168613	0.083423		TRINITY_DN37987_c2_g4_i10	AMPL2_SOLLC	129.688	-3.96472	1.11007	-3.57161	0.000354791	0.016325
TRINITY_DN31532_c0_g1_i11	ARL3_CHLRE	448.267	-1.23383	0.304415	-4.0531	5.05432e-05	0.000947093	TRINITY_DN32713_c0_g1_i7	DJ1B_ARATH	4.03471	4.46667	1.56383	2.85624	0.0042869	0.0305605		TRINITY_DN37987_c2_g4_i6	AMPL2_SOLLC	31.5926	-5.55541	1.52484	-3.64327	0.000269192	0.0135278
TRINITY_DN31535_c0_g1_i1	ASA1_ORYSI	8950.25	-7.65833	2.00838	-3.81318	0.000137187	0.00187956	TRINITY_DN32713_c0_g1_i9	DJ1B_ARATH	4.58806	4.62366	1.57646	2.93293	0.00335777	0.0253172		TRINITY_DN37989_c1_g1_i21	MIRO1_ARATH	14.2377	4.9469	1.71506	2.8844	0.00392166	0.0692065
TRINITY_DN31537_c0_g1_i2	CRTSO_SOLLC	7.03481	4.61819	1.64878	2.80098	0.00509479	0.0290028	TRINITY_DN32717_c0_g1_i2	GPX4_ARATH	20.4942	2.14346	0.600186	3.57132	0.000355187	0.0040886		TRINITY_DN37991_c1_g1_i4	SKI35_ARATH	19.8527	-5.06103	1.41665	-3.57252	0.000353559	0.0163228
TRINITY_DN31545_c0_g2_i2	BAME1_ARATH	6.64227	4.32613	1.86473	2.31998	0.0203421	0.0747492	TRINITY_DN32720_c0_g1_i7	CID9_ARATH	255.541	-1.57056	0.6727	-2.33471	0.0195586	0.0926359		TRINITY_DN37995_c0_g2_i2	TYW23_ARATH	9.71473	-4.23492	1.49318	-2.83617	0.0045658	0.0747556
TRINITY_DN31550_c0_g2_i2	ATPO_IPOBA	4.68138	4.01632	1.74099	2.30692	0.0210592	0.0762305	TRINITY_DN32721_c0_g1_i4	SR45A_ARATH	42.7763	-9.6396	1.50011	-6.42591	1.31083e-10	5.69887e-08		TRINITY_DN37_c0_g1_i1	PTR15_ARATH	8.61156	5.19635	1.3109	3.96396	7.37179e-05	0.0056862
TRINITY_DN31552_c0_g2_i1	UPTG1_SOLTU	8.67689	-2.42163	0.897089	-2.69944	0.00694568	0.036133	TRINITY_DN32721_c0_g1_i5	SR45A_ARATH	212.265	2.02132	0.557864	3.62333	0.000290836	0.00345798		TRINITY_DN38001_c0_g3_i9	HS17C_ARATH	291.936	3.34322	0.757027	4.41625	1.00429e-05	0.00133981
TRINITY_DN31552_c0_g2_i2	RGP2_ARATH	10.5763	-4.61489	0.833791	-5.53482	3.11539e-08	5.05443e-06	TRINITY_DN32724_c0_g2_i2	Y2287_ARATH	7.76572	4.57527	1.43153	3.19608	0.00139311	0.0125648		TRINITY_DN38006_c1_g1_i15	Y1491_ARATH	25.0876	6.63674	1.90297	3.48757	0.000487439	0.0199605
TRINITY_DN31556_c0_g1_i2	PTR19_ARATH	8.05671	4.09047	1.5229	2.68597	0.00723192	0.0370115	TRINITY_DN32726_c2_g3_i5	CYSZ_CUCMA	3.04013	3.98477	1.70745	2.33376	0.0196083	0.0927923		TRINITY_DN38006_c1_g1_i20	Y1491_ARATH	50.1136	2.75106	0.882674	3.11673	0.00182869	0.0475868
TRINITY_DN31557_c1_g2_i1	EBP2_ARATH	12.9992	-3.63149	1.18859	-3.05529	0.00224843	0.0156535	TRINITY_DN32742_c0_g1_i1	FAH1_ARATH	3.17259	4.02616	1.72221	2.33778	0.0193985	0.0920754		TRINITY_DN38009_c1_g2_i17	RGS1_ARATH	36.3527	-6.50438	1.34196	-4.84693	1.25384e-06	0.00030573
TRINITY_DN31557_c1_g2_i2	EBP2_ARATH	25.2105	5.08127	1.35835	3.74076	0.000183463	0.00229038	TRINITY_DN32748_c0_g1_i1	ALN_ARATH	77.2745	-2.10218	0.765393	-2.74653	0.00602287	0.0394744		TRINITY_DN38009_c1_g2_i7	RGS1_ARATH	47.5041	-5.37091	1.66562	-3.22457	0.00126161	0.0371685
TRINITY_DN31558_c0_g1_i3	MAP1D_ARATH	9.10205	4.94851	1.6518	2.99583	0.00273703	0.0181708	TRINITY_DN32748_c0_g1_i3	ALN_ARATH	20.2315	5.86559	1.63126	3.59573	0.000323477	0.0037831		TRINITY_DN38013_c1_g1_i4	DLDH1_ARATH	85.7259	-6.20913	1.54859	-4.00954	6.08382e-05	0.0050421
TRINITY_DN31559_c1_g1_i5	GPPL2_ARATH	50.0929	-3.83623	1.22628	-3.12836	0.00175784	0.0129521	TRINITY_DN32748_c0_g1_i5	ALN_ARATH	11.2489	5.8488	1.51519	3.86011	0.000113334	0.0016464		TRINITY_DN38013_c2_g3_i10	COX1_BETVU	25.5974	7.57033	1.294	5.85034	4.90578e-09	5.20307e-06
TRINITY_DN31569_c0_g1_i1	PPR11_ARATH	53.3657	-2.64858	0.852547	-3.10666	0.00189212	0.0137129	TRINITY_DN32750_c0_g1_i1	Y2104_ARATH	3.44572	4.16085	1.68766	2.46546	0.0136838	0.0719899		TRINITY_DN38017_c4_g1_i10	RH8_ARATH	10.3482	-5.03963	1.83332	-2.74891	0.00597943	0.0853018
TRINITY_DN31569_c0_g1_i4	PPR11_ARATH	6.92375	4.39925	1.84538	2.38392	0.0171292	0.0667715	TRINITY_DN32750_c0_g2_i1	Y2104_ARATH	20.185	-3.44995	0.8787	-3.92619	8.63007e-05	0.00135117		TRINITY_DN38020_c0_g3_i14	PUP1_ARATH	7.28276	5.49523	1.43093	3.84033	0.000122869	0.0081193
TRINITY_DN31571_c0_g1_i3	ATG8C_ARATH	25.5902	-4.21848	1.33715	-3.15483	0.00160592	0.012063	TRINITY_DN32752_c0_g1_i1	TADA2_ORYSJ	3.76273	4.35107	1.59471	2.72845	0.00636336	0.0411574		TRINITY_DN38024_c4_g2_i1	RPK2_ARATH	16.7388	6.03884	1.25522	4.81099	1.50185e-06	0.000342552
TRINITY_DN31571_c0_g1_i4	ATG8C_ORYSI	105.411	-3.01581	0.892399	-3.37944	0.000726325	0.00639156	TRINITY_DN32752_c0_g1_i3	TADA2_ORYSJ	4.21407	4.52653	1.56031	2.90105	0.00371913	0.0273716		TRINITY_DN38032_c1_g2_i9	NDB4_ARATH	12.3621	4.0635	1.2225	3.32391	0.000887633	0.029769
TRINITY_DN31571_c0_g1_i5	ATG8C_ORYSI	11.3579	-3.13128	1.27497	-2.45596	0.0140508	0.0586229	TRINITY_DN32758_c0_g1_i9	LPP3_ARATH	8.66806	5.45072	1.57368	3.46367	0.000532864	0.00569881		TRINITY_DN38033_c1_g4_i4	RS3A_CATRO	416.568	-1.1538	0.400647	-2.87984	0.00397879	0.0698081
TRINITY_DN31575_c1_g2_i5	SPX4_ARATH	10.5639	-3.70629	1.24638	-2.97365	0.00294281	0.01919	TRINITY_DN32761_c0_g1_i1	SBT13_ARATH	78.1951	1.37223	0.589444	2.32801	0.0199118	0.0936965		TRINITY_DN38048_c1_g2_i1	SYGM1_ARATH	19.7756	2.71867	0.852615	3.18863	0.00142949	0.0402815
TRINITY_DN31585_c0_g2_i2	HRD1_ORYSJ	4.79918	-6.85957	1.80928	-3.79132	0.000149846	0.00200001	TRINITY_DN32762_c0_g1_i1	RBOHE_ARATH	4.13976	4.42247	1.65665	2.66953	0.00759574	0.0470002		TRINITY_DN38049_c1_g1_i7	TPS7_ARATH	62.9333	-6.5161	1.44672	-4.50405	6.66701e-06	0.00101881
TRINITY_DN31587_c0_g1_i1	ACOX1_ARATH	44.1742	7.00391	1.60923	4.35234	1.34694e-05	0.000375298	TRINITY_DN32763_c0_g1_i1	WDR5A_ARATH	33.7299	1.22179	0.50315	2.42827	0.015171	0.0773189		TRINITY_DN38052_c0_g2_i13	AT18F_ARATH	14.3916	-3.12004	1.11772	-2.79144	0.00524744	0.0794898
TRINITY_DN31587_c0_g1_i3	ACOX1_ARATH	23.0732	3.99633	1.43463	2.78562	0.00534251	0.0300401	TRINITY_DN32769_c0_g2_i1	FBL8_ARATH	65.3593	-1.3379	0.473593	-2.825	0.00472813	0.0329694		TRINITY_DN38057_c0_g2_i3	SYT3_ARATH	20.7731	-4.31907	1.16209	-3.71664	0.000201894	0.0114202
TRINITY_DN31598_c0_g2_i1	C71A9_SOYBN	26.778	1.57374	0.683593	2.30216	0.0213262	0.0768558	TRINITY_DN32769_c0_g2_i2	FB37_ARATH	9.98438	5.63693	1.56965	3.5912	0.000329164	0.00383764		TRINITY_DN38063_c1_g1_i1	RUBA_PEA	40.8843	-3.77128	1.36222	-2.76847	0.00563202	0.0830782
TRINITY_DN31605_c0_g2_i1	SSY4_ARATH	12.0461	-1.92627	0.741885	-2.59646	0.00941903	0.0444409	TRINITY_DN32776_c1_g1_i2	RISB_ARATH	17.4525	1.44452	0.569501	2.53647	0.0111977	0.0623441		TRINITY_DN38063_c1_g1_i11	RUBA_PEA	44.521	6.94213	1.52612	4.54887	5.39357e-06	0.000880065
TRINITY_DN31606_c0_g1_i6	BAH1L_ARATH	8.86934	-5.72332	2.20397	-2.59682	0.00940902	0.0444182	TRINITY_DN32776_c2_g1_i1	AEL1_ARATH	21.9292	1.99087	0.617217	3.22556	0.00125726	0.0115386		TRINITY_DN38063_c1_g1_i9	RUBA_PEA	135.266	0.903981	0.334955	2.69881	0.00695872	0.0922683
TRINITY_DN31609_c0_g1_i1	ROGF5_ARATH	11.5509	3.10705	1.10745	2.80558	0.00502261	0.0286939	TRINITY_DN32783_c0_g1_i3	SL30A_ARATH	222.257	1.14053	0.410875	2.77585	0.00550572	0.0369322		TRINITY_DN38071_c1_g1_i1	NHX7_ARATH	20.5484	5.03809	1.21252	4.15507	3.25194e-05	0.00312173
TRINITY_DN31618_c0_g1_i2	RBX1A_ARATH	240.842	-1.30127	0.538486	-2.41654	0.015669	0.0630052	TRINITY_DN32785_c1_g1_i1	GIF3_ARATH	187.718	-1.59561	0.672517	-2.37259	0.0176639	0.0861703		TRINITY_DN38073_c3_g1_i11	DFRA_ANTMA	21.9942	-4.41011	1.59171	-2.77069	0.00559385	0.082803
TRINITY_DN31618_c0_g3_i1	RBX1A_ARATH	12.0083	4.18108	1.62087	2.57952	0.00989374	0.0460552	TRINITY_DN32785_c1_g1_i2	GIF3_ARATH	163.85	-1.05473	0.357781	-2.94797	0.00319865	0.0243783		TRINITY_DN38073_c3_g1_i12	DFRA_ANTMA	62.132	2.95525	0.701417	4.21325	2.51722e-05	0.00255479
TRINITY_DN31618_c0_g3_i6	RBX1A_ARATH	11.2052	2.28512	1.02902	2.22068	0.0263727	0.0883696	TRINITY_DN32796_c1_g1_i2	ADT5_ARATH	23.8792	-1.58103	0.598373	-2.64221	0.00823663	0.0497649		TRINITY_DN38073_c3_g1_i7	DFRA_ANTMA	47.4927	-6.94123	1.43758	-4.82842	1.37621e-06	0.000328002
TRINITY_DN31620_c1_g1_i1	GGAP1_ARATH	193.485	0.892829	0.330753	2.69939	0.00694676	0.036133	TRINITY_DN32798_c0_g2_i1	MLH1_ARATH	4.00509	3.64838	1.49071	2.44742	0.0143884	0.0746083		TRINITY_DN38077_c0_g1_i7	DBR_TOBAC	50.638	6.03507	2.08914	2.88879	0.00386732	0.0689938
TRINITY_DN31620_c1_g1_i2	GGAP1_ARATH	67.2304	1.87011	0.759286	2.46298	0.0137788	0.0578288	TRINITY_DN32801_c0_g1_i1	PUB12_ARATH	48.9096	1.55601	0.491692	3.16461	0.00155293	0.0137383		TRINITY_DN38080_c0_g1_i9	TOP1_DAUCA	6.22124	4.96791	1.81767	2.73313	0.00627364	0.0874029
TRINITY_DN31623_c0_g1_i1	PMTS_ARATH	6.5837	4.35703	1.63725	2.66119	0.00778647	0.0389598	TRINITY_DN32805_c0_g1_i6	HAL3B_ARATH	3.09148	3.98145	1.73724	2.29183	0.0219156	0.0999478		TRINITY_DN38083_c2_g2_i7	PPOX1_ARATH	66.367	-6.55577	1.27343	-5.14811	2.6312e-07	9.62294e-05
TRINITY_DN31625_c1_g1_i1	RS282_ARATH	130.712	-2.75078	1.02343	-2.68779	0.0071926	0.03693	TRINITY_DN32805_c0_g1_i8	HAL3B_ARATH	4.1107	4.48383	1.57255	2.8513	0.00435402	0.0309727		TRINITY_DN38083_c2_g3_i1	PPOX1_ARATH	18.7034	2.65729	0.892745	2.97654	0.00291521	0.0599201
TRINITY_DN31625_c1_g1_i2	RS282_ARATH	126.273	-2.32518	0.718044	-3.23821	0.00120281	0.00960713	TRINITY_DN32809_c0_g1_i1	SCD1_ARATH	33.2022	2.02898	0.766179	2.64818	0.00809262	0.0491322		TRINITY_DN38086_c2_g1_i7	NACA_PINTA	487.048	7.20234	2.43198	2.96151	0.00306138	0.0614362
TRINITY_DN31627_c0_g2_i1	PRA1H_ARATH	8.56836	4.82335	1.7013	2.8351	0.00458107	0.0268906	TRINITY_DN32809_c0_g1_i3	SCD1_ARATH	18.2379	5.7617	1.373	4.19642	2.71166e-05	0.000576502		TRINITY_DN38087_c0_g1_i2	PLCD2_ARATH	89.8919	-1.81671	0.592613	-3.06559	0.0021724	0.0527142
TRINITY_DN31629_c0_g1_i7	Y3913_ARATH	10.2606	5.08001	1.67353	3.0355	0.00240136	0.0164282	TRINITY_DN32813_c0_g1_i1	G3PC2_ORYSJ	79.9316	0.972468	0.417235	2.33075	0.0197667	0.0933064		TRINITY_DN38102_c0_g2_i1	UBIQP_HORVU	252.438	2.89251	0.552787	5.23259	1.67147e-07	6.93989e-05
TRINITY_DN31636_c0_g2_i1	MBR1_ARATH	5.9665	4.33265	1.73143	2.50236	0.012337	0.0536831	TRINITY_DN32817_c0_g1_i3	TSJT1_TOBAC	1864.45	-0.675644	0.210792	-3.20526	0.00134941	0.012248		TRINITY_DN38107_c2_g1_i2	RSH3C_ARATH	25.6501	5.55467	2.07791	2.67321	0.00751301	0.095445
TRINITY_DN31639_c0_g1_i2	PAO4_ARATH	27.6837	4.63008	2.14208	2.16149	0.0306579	0.0977711	TRINITY_DN32820_c1_g1_i3	GDL15_ARATH	2.84428	-5.40119	2.18558	-2.47129	0.0134628	0.0711942		TRINITY_DN38108_c0_g1_i6	AB7G_ARATH	27.4426	-5.68799	1.59092	-3.57528	0.000349847	0.016203
[truncated: 6,686 more rows]
