# Supplementary material for: Comparative transcriptome analysis of cultivated and wild seeds of Salvia hispanica (chia)
Source: Sci Rep. 2019 Jul 5;9:9761. doi: 10.1038/s41598-019-45895-5 (PMC6611817; doi:10.1038/s41598-019-45895-5)
Supplement: Supplementary file 8 — Supplementary Table S8 [file 41598_2019_45895_MOESM8_ESM.xlsx]

## Sheet: Hoja1
Supplementary Table S8. Details of transcripts from the ARALIP database differentially expressed in the three environmental comparisons.
SpC vs SpJ											SpC vs SpV											SpJ vs SpV
Transcript	Pathway(s)	Protein Family Name	Isoform/Gene Specific Name	baseMean	log2FoldChange	lfcSE	stat	pvalue	padj		Transcript	Pathway(s)	Protein Family Name	Isoform/Gene Specific Name	baseMean	log2FoldChange	lfcSE	stat	pvalue	padj		Transcript	Pathway(s)	Protein Family Name	Isoform/Gene Specific Name	baseMean	log2FoldChange	lfcSE	stat	pvalue	padj
TRINITY_DN36447_c2_g1_i3-AT1G65410	Eukaryotic Galactolipid & Sulfolipid Synthesis*Lipid Trafficking	ATPase	ATPase	989.108	-15.2356	1.591	-9.57611	1.01e-21	5.28e-18		TRINITY_DN36124_c7_g4_i12-AT1G65410	Eukaryotic Galactolipid & Sulfolipid Synthesis*Lipid Trafficking	ATPase	ATPase	4037	-15.4899	1.62668	-9.52238	1.69264e-21	1.03065e-17		TRINITY_DN27307_c0_g1_i1-AT1G24360	Fatty Acid Synthesis	Ketoacyl-ACP Reductase	Ketoacyl-ACP Reductase	24328.2	-2.176	0.273928	-7.94368	1.96266e-15	7.73484e-12
TRINITY_DN36368_c5_g1_i2-AT1G54100	Oxylipin Metabolism 2	NAD+ Oxidoreductase (involved in fatty acid &alpha;-oxidation)	NAD+ Oxidoreductase (involved in fatty acid &alpha;;-oxidation)	6396.62	-15.6585	1.79378	-8.72933	2.56e-18	6.71e-15		TRINITY_DN36368_c5_g1_i2-AT1G54100	Oxylipin Metabolism 2	NAD+ Oxidoreductase (involved in fatty acid &alpha;-oxidation)	NAD+ Oxidoreductase (involved in fatty acid &alpha;;-oxidation)	6396.62	-15.3901	1.67675	-9.17854	4.36963e-20	1.33033e-16		TRINITY_DN36447_c2_g1_i3-AT1G65410	Eukaryotic Galactolipid & Sulfolipid Synthesis*Lipid Trafficking	ATPase	ATPase	989.108	10.9649	1.43341	7.64953	2.01717e-14	3.97484e-11
TRINITY_DN36124_c7_g4_i12-AT1G65410	Eukaryotic Galactolipid & Sulfolipid Synthesis*Lipid Trafficking	ATPase	ATPase	4037	-14.9481	1.72936	-8.64376	5.44e-18	9.5e-15		TRINITY_DN33694_c0_g1_i2-AT2G43790	Fatty Acid Elongation & Wax Biosynthesis	Mitogen-Activated Protein Kinase	MPK6	131.071	-4.8016	0.553944	-8.66802	4.3969e-18	8.92425e-15		TRINITY_DN33259_c0_g1_i8-AT3G05510	Mitochondrial Lipopolysaccharide Synthesis		Cardiolipin Transacylase	43.0385	4.77308	0.751928	6.34779	2.18425e-10	2.86937e-07
TRINITY_DN38828_c8_g13_i1-AT1G65060	Suberin Synthesis & Transport 1	4-Coumarate-CoA Ligase	4-Coumarate-CoA Ligase	1645.9	-14.1617	1.75593	-8.06506	7.32e-16	9.59e-13		TRINITY_DN38828_c8_g13_i1-AT1G65060	Suberin Synthesis & Transport 1	4-Coumarate-CoA Ligase	4-Coumarate-CoA Ligase	1645.9	-14.1086	1.65322	-8.534	1.41378e-17	2.15213e-14		TRINITY_DN37302_c1_g2_i5-AT2G33150	Triacylglycerol & Fatty Acid Degradation	Ketoacyl-CoA Thiolase	Ketoacyl-CoA Thiolase	76.268	8.50964	1.38054	6.16401	7.09259e-10	6.98798e-07
TRINITY_DN38837_c3_g13_i1-AT1G65410	Eukaryotic Galactolipid & Sulfolipid Synthesis*Lipid Trafficking	ATPase	ATPase	294.506	-12.3225	1.63936	-7.5167	5.62e-14	5.89e-11		TRINITY_DN38837_c3_g13_i1-AT1G65410	Eukaryotic Galactolipid & Sulfolipid Synthesis*Lipid Trafficking	ATPase	ATPase	294.506	-12.0327	1.55347	-7.7457	9.506e-15	1.15764e-11		TRINITY_DN34119_c0_g1_i1-AT3G18860	Oxylipin Metabolism 1*Oxylipin Metabolism 2*Phospholipid Signaling	Phospholipase A2	Phospholipase A2	135.406	9.62153	1.70666	5.63764	1.72396e-08	9.30858e-06
TRINITY_DN33694_c0_g1_i2-AT2G43790	Fatty Acid Elongation & Wax Biosynthesis	Mitogen-Activated Protein Kinase	MPK6	131.071	-4.51504	0.621684	-7.2626	3.8e-13	3.32e-10		TRINITY_DN38072_c4_g3_i9-AT1G54100	Oxylipin Metabolism 2	NAD+ Oxidoreductase (involved in fatty acid &alpha;-oxidation)	NAD+ Oxidoreductase (involved in fatty acid &alpha;;-oxidation)	1400.48	-13.1367	1.79937	-7.30073	2.86209e-13	2.90455e-10		TRINITY_DN36410_c3_g5_i24-AT5G53390	Fatty Acid Elongation & Wax Biosynthesis	Bifunctional Wax Ester Synthase / Diacylglycerol Acyltransferase	Bifunctional Wax Ester Synthase / Diacylglycerol Acyltransferase	430.038	-8.0611	1.4339	-5.62182	1.88959e-08	9.30858e-06
TRINITY_DN38072_c4_g3_i9-AT1G54100	Oxylipin Metabolism 2	NAD+ Oxidoreductase (involved in fatty acid &alpha;-oxidation)	NAD+ Oxidoreductase (involved in fatty acid &alpha;;-oxidation)	1400.48	-13.5814	1.92413	-7.05848	1.68e-12	1.26e-09		TRINITY_DN35172_c10_g16_i2-AT1G80460	Eukaryotic Phospholipid Synthesis & Editing	Glycerol Kinase	Glycerol Kinase	452.272	-12.572	1.74228	-7.21582	5.36101e-13	4.66332e-10		TRINITY_DN36414_c0_g2_i5-AT3G25610	Unknown	Translocase	Translocase	20.463	7.20144	1.27515	5.64751	1.62789e-08	9.30858e-06
TRINITY_DN36410_c3_g5_i24-AT5G53390	Fatty Acid Elongation & Wax Biosynthesis	Bifunctional Wax Ester Synthase / Diacylglycerol Acyltransferase	Bifunctional Wax Ester Synthase / Diacylglycerol Acyltransferase	430.038	9.62389	1.43212	6.72002	1.82e-11	1.19e-08		TRINITY_DN357_c0_g1_i1-AT4G09820	Triacylglycerol Biosynthesis	transparent testa??	TRANSPARENT TESTA	22.9308	-4.87195	0.692173	-7.03863	1.94137e-12	1.47763e-09		TRINITY_DN38102_c0_g2_i1-AT2G46500	Phospholipid Signaling	Phosphatidylinositol-4-Kinase &gamma;	Phosphatidylinositol-4-Kinase &gamma;	247.415	2.88901	0.510663	5.65737	1.53708e-08	9.30858e-06
TRINITY_DN38445_c1_g2_i11-AT2G43790	Fatty Acid Elongation & Wax Biosynthesis	Mitogen-Activated Protein Kinase	MPK6	59.6496	-4.16381	0.642232	-6.48334	8.97e-11	5.22e-08		TRINITY_DN36567_c1_g5_i5-AT3G06860	Triacylglycerol & Fatty Acid Degradation	Multifunctional Protein	Multifunctional Protein	11283.5	-11.671	1.72134	-6.78015	1.20053e-11	8.12224e-09		TRINITY_DN22981_c0_g1_i1-AT3G18280	Fatty Acid Elongation & Wax Biosynthesis	Lipid Transfer Protein	Lipid Transfer Protein type 2	131.859	-8.48323	1.56651	-5.41536	6.11668e-08	2.67842e-05
TRINITY_DN35172_c10_g16_i2-AT1G80460	Eukaryotic Phospholipid Synthesis & Editing	Glycerol Kinase	Glycerol Kinase	452.272	-11.9301	1.85353	-6.43643	1.22e-10	6.38e-08		TRINITY_DN10725_c0_g1_i1-AT1G65410	Eukaryotic Galactolipid & Sulfolipid Synthesis*Lipid Trafficking	ATPase	ATPase	461.095	-9.7361	1.54632	-6.29629	3.04859e-10	1.74466e-07		TRINITY_DN29727_c1_g1_i2-AT2G44950	Triacylglycerol Biosynthesis*Fatty Acid Elongation & Wax Biosynthesis	Ubiquitin ligase	Encodes one of two orthologous E3 ubiquitin ligases	51.6967	7.39151	1.38081	5.35302	8.6497e-08	3.40885e-05
TRINITY_DN36567_c1_g5_i5-AT3G06860	Triacylglycerol & Fatty Acid Degradation	Multifunctional Protein	Multifunctional Protein	11283.5	-12.0214	1.87173	-6.42261	1.34e-10	6.38e-08		TRINITY_DN24135_c2_g2_i1-AT5G43280	Triacylglycerol & Fatty Acid Degradation	Dienoyl CoA Isomerase	Dienoyl CoA Isomerase	256.282	-9.38272	1.49142	-6.29112	3.15179e-10	1.74466e-07		TRINITY_DN33312_c0_g1_i4-AT5G23190	Suberin Synthesis & Transport 1	Fatty Acyl omega-Hydroxylase	Fatty Acyl Omega-Hydroxylase (CYP86B) (ER)	320.287	1.77117	0.348198	5.08668	3.64395e-07	0.000130553
TRINITY_DN38422_c1_g1_i2-AT5G61590	Fatty Acid Elongation & Wax Biosynthesis	AP2 / EREBP Transcription Factors	A member of the ethylene response factor subfamily B-3 of ERF/AP2 transcription factor family.	16.1014	-6.79378	1.09976	-6.17751	6.51e-10	2.84e-07		TRINITY_DN36876_c5_g1_i3-AT3G16170	Mitochondrial Fatty Acid & Lipoic Acid Synthesis	Malonyl-CoA Synthase	Malonyl-CoA Synthase	564.724	-11.8499	1.89052	-6.26803	3.65651e-10	1.85537e-07		TRINITY_DN37393_c1_g2_i1-AT4G39850	Triacylglycerol & Fatty Acid Degradation	ABC Acyl Transporter	ABC Acyl Transporter	18.521	6.15567	1.23817	4.97158	6.64089e-07	0.000218098
TRINITY_DN36563_c1_g2_i14-AT4G24160	Triacylglycerol & Fatty Acid Degradation*Mitochondrial Lipopolysaccharide Synthesis	Lysophosphatidic acid acyltransferase	Lysophosphatidic acid acyltransferase, CGI-58	22.6914	-4.0702	0.661298	-6.15488	7.51e-10	3.03e-07		TRINITY_DN24135_c1_g1_i1-AT2G30650	Triacylglycerol & Fatty Acid Degradation	Hydroxyisobutyryl-CoA Hydrolase	Hydroxyisobutyryl-CoA Hydrolase	339.127	-9.79083	1.59008	-6.15744	7.39304e-10	3.00108e-07		TRINITY_DN35888_c0_g1_i11-AT5G08415	Fatty Acid Synthesis	Lipoate Synthase	Lipoate Synthase	50.7913	5.85138	1.22757	4.76664	1.87327e-06	0.000492169
TRINITY_DN24135_c2_g2_i1-AT5G43280	Triacylglycerol & Fatty Acid Degradation	Dienoyl CoA Isomerase	Dienoyl CoA Isomerase	256.282	-9.89673	1.61853	-6.11463	9.68e-10	3.62e-07		TRINITY_DN34660_c4_g2_i1-AT1G65060	Suberin Synthesis & Transport 1	4-Coumarate-CoA Ligase	4-Coumarate-CoA Ligase	6011.1	-10.718	1.73781	-6.16756	6.93538e-10	3.00108e-07		TRINITY_DN37031_c0_g1_i3-AT2G43790	Fatty Acid Elongation & Wax Biosynthesis	Mitogen-Activated Protein Kinase	MPK6	14.5728	6.70082	1.40566	4.76704	1.86953e-06	0.000492169
TRINITY_DN35388_c2_g1_i1-AT3G25620	Fatty Acid Elongation & Wax Biosynthesis	ABC Transporter	ABC Transporter	161.282	-9.70679	1.59922	-6.06968	1.28e-09	4.41e-07		TRINITY_DN38544_c6_g21_i1-AT1G01090	Fatty Acid Synthesis	Pyruvate Dehydrogenase alpha subunit, E1a component of Pyruvate Dehydrogenase Complex	Pyruvate Dehydrogenase alpha subunit, E1a component of Pyruvate Dehydrogenase Complex	306.434	-9.47589	1.53739	-6.16363	7.10944e-10	3.00108e-07		TRINITY_DN38024_c4_g2_i1-AT1G63430	Mitochondrial Lipopolysaccharide Synthesis	CDP-DAG Synthase	CDP-DAG Synthase	16.4197	6.18906	1.29433	4.78165	1.73863e-06	0.000492169
TRINITY_DN38544_c6_g21_i1-AT1G01090	Fatty Acid Synthesis	Pyruvate Dehydrogenase alpha subunit, E1a component of Pyruvate Dehydrogenase Complex	Pyruvate Dehydrogenase alpha subunit, E1a component of Pyruvate Dehydrogenase Complex	306.434	-10.1132	1.66837	-6.06174	1.35e-09	4.41e-07		TRINITY_DN35388_c2_g1_i1-AT3G25620	Fatty Acid Elongation & Wax Biosynthesis	ABC Transporter	ABC Transporter	161.282	-9.07098	1.47864	-6.13467	8.53346e-10	3.15202e-07		TRINITY_DN32375_c0_g1_i6-AT4G39850	Triacylglycerol & Fatty Acid Degradation	ABC Acyl Transporter	ABC Acyl Transporter	92.5827	-6.88521	1.46829	-4.68927	2.74176e-06	0.00067533
TRINITY_DN36876_c5_g1_i3-AT3G16170	Mitochondrial Fatty Acid & Lipoic Acid Synthesis	Malonyl-CoA Synthase	Malonyl-CoA Synthase	564.724	-12.1888	2.02031	-6.03316	1.61e-09	4.96e-07		TRINITY_DN38828_c10_g1_i1-AT3G16170	Mitochondrial Fatty Acid & Lipoic Acid Synthesis	Malonyl-CoA Synthase	Malonyl-CoA Synthase	89.3943	-8.99078	1.46674	-6.12978	8.8002e-10	3.15202e-07		TRINITY_DN27413_c0_g1_i1-AT2G45670	Eukaryotic Phospholipid Synthesis & Editing	1-Acylglycerol-3-Phosphocholine Acyltransferase,1-Acylglycerol-3-Phosphoethanolamine Acyltransferase	Lysophospholipid acyltransferase	269.7	-7.77761	1.68114	-4.62638	3.72104e-06	0.000814701
TRINITY_DN10725_c0_g1_i1-AT1G65410	Eukaryotic Galactolipid & Sulfolipid Synthesis*Lipid Trafficking	ATPase	ATPase	461.095	-9.91235	1.68273	-5.89065	3.85e-09	1.12e-06		TRINITY_DN33694_c0_g1_i8-AT2G43790	Fatty Acid Elongation & Wax Biosynthesis	Mitogen-Activated Protein Kinase	MPK6	61.666	8.41762	1.39701	6.02547	1.68618e-09	5.40376e-07		TRINITY_DN29453_c0_g1_i3-AT2G46500	Phospholipid Signaling	Phosphatidylinositol-4-Kinase &gamma;	Phosphatidylinositol-4-Kinase &gamma;	193.712	-7.14846	1.54438	-4.62871	3.67952e-06	0.000814701
TRINITY_DN38828_c10_g1_i1-AT3G16170	Mitochondrial Fatty Acid & Lipoic Acid Synthesis	Malonyl-CoA Synthase	Malonyl-CoA Synthase	89.3943	-9.19113	1.57764	-5.82586	5.68e-09	1.57e-06		TRINITY_DN52909_c0_g1_i1-AT5G01220	Prokaryotic Galactolipid, Sulfolipid, & Phospholipid Synthesis 2*Eukaryotic Galactolipid & Sulfolipid Synthesis	UDP-sulfoquinovose:DAG sulfoquinovosyltransferase	UDP-sulfoquinovose:DAG sulfoquinovosyltransferase	610.58	-9.66361	1.6022	-6.03146	1.6248e-09	5.40376e-07		TRINITY_DN36563_c1_g2_i14-AT4G24160	Triacylglycerol & Fatty Acid Degradation*Mitochondrial Lipopolysaccharide Synthesis	Lysophosphatidic acid acyltransferase	Lysophosphatidic acid acyltransferase, CGI-58	22.6914	3.45905	0.755972	4.57563	4.7478e-06	0.000984793
TRINITY_DN34660_c4_g2_i1-AT1G65060	Suberin Synthesis & Transport 1	4-Coumarate-CoA Ligase	4-Coumarate-CoA Ligase	6011.1	-10.913	1.88873	-5.77793	7.56e-09	1.98e-06		TRINITY_DN37406_c3_g11_i1-AT4G00520	Triacylglycerol & Fatty Acid Degradation*Unknown	Acyl-CoA Thioesterase	Acyl-CoA Thioesterase	837.371	-9.58671	1.60948	-5.9564	2.57855e-09	7.85038e-07		TRINITY_DN27521_c0_g1_i2-AT2G28670	Suberin Synthesis & Transport 2	Disease resistance-responsive family protein / dirigent protein	Disease resistance-responsive family protein / dirigent protein	41.7706	-6.47659	1.42548	-4.54345	5.53401e-06	0.00103855
TRINITY_DN38304_c4_g3_i4-AT1G32200	Prokaryotic Galactolipid, Sulfolipid, & Phospholipid Synthesis 1	Glycerol-3-Phosphate Acyltransferase	Glycerol-3-Phosphate Acyltransferase	37.813	-6.14676	1.06632	-5.76446	8.19e-09	2.04e-06		TRINITY_DN33061_c10_g4_i1-AT3G51840	Triacylglycerol & Fatty Acid Degradation	Acyl-CoA Oxidase	Acyl-CoA Oxidase	193.546	-9.29046	1.56661	-5.93028	3.02412e-09	8.7685e-07		TRINITY_DN38445_c1_g2_i12-AT2G43790	Fatty Acid Elongation & Wax Biosynthesis	Mitogen-Activated Protein Kinase	MPK6	100.641	-6.49538	1.42927	-4.54454	5.50542e-06	0.00103855
TRINITY_DN34133_c7_g12_i1-AT1G01090	Fatty Acid Synthesis	Pyruvate Dehydrogenase alpha subunit, E1a component of Pyruvate Dehydrogenase Complex	Pyruvate Dehydrogenase alpha subunit, E1a component of Pyruvate Dehydrogenase Complex	1453.12	-10.2869	1.79514	-5.73044	1e-08	2.39e-06		TRINITY_DN22990_c0_g2_i1-AT1G08510	Fatty Acid Synthesis*Fatty Acid Elongation, Desaturation & Export From Plastid*Prokaryotic Galactolipid, Sulfolipid, & Phospholipid Synthesis 1	Acyl-ACP Thioesterase B	Acyl-ACP Thioesterase B	1224.44	-9.83663	1.66648	-5.90264	3.57723e-09	9.9008e-07		TRINITY_DN31510_c0_g2_i1-AT5G48370	Unknown	Acyl-CoA Thioesterase	Acyl-CoA Thioesterase	36.6789	-4.10146	0.909736	-4.50841	6.53154e-06	0.00117004
TRINITY_DN20275_c0_g1_i1-AT3G44540	Fatty Acid Elongation & Wax Biosynthesis*Suberin Synthesis & Transport 1	Alcohol-forming Fatty Acyl-CoA Reductase	Alcohol-forming Fatty Acyl-CoA Reductase	55.7781	-7.45057	1.3118	-5.67965	1.35e-08	3.07e-06		TRINITY_DN38445_c1_g2_i11-AT2G43790	Fatty Acid Elongation & Wax Biosynthesis	Mitogen-Activated Protein Kinase	MPK6	59.6496	-3.40718	0.579461	-5.87992	4.10472e-09	1.08668e-06		TRINITY_DN38191_c0_g1_i5-AT1G63430	Mitochondrial Lipopolysaccharide Synthesis	CDP-DAG Synthase	CDP-DAG Synthase	15.4985	4.8295	1.07854	4.47781	7.5414e-06	0.0012922
TRINITY_DN38837_c1_g1_i1-AT1G54350	Fatty Acid Synthesis*Fatty Acid Elongation, Desaturation & Export From Plastid*Prokaryotic Galactolipid, Sulfolipid, & Phospholipid Synthesis 1	ABC Acyl Transporter	ABC Acyl Transporter	129.825	-9.26385	1.64101	-5.6452	1.65e-08	3.6e-06		TRINITY_DN38828_c9_g1_i1-AT2G04350	Fatty Acid Synthesis*Fatty Acid Elongation, Desaturation & Export From Plastid*Prokaryotic Galactolipid, Sulfolipid, & Phospholipid Synthesis 1	Long-Chain Acyl-CoA Synthetase	Long-Chain Acyl-CoA Synthetase	593.788	-9.42618	1.60718	-5.86504	4.49032e-09	1.11244e-06		TRINITY_DN37388_c0_g1_i6-AT5G18630	Triacylglycerol & Fatty Acid Degradation	Triacylglycerol Lipase (TAGL)	Triacylglycerol Lipase (TAGL)	52.2943	-6.26606	1.43249	-4.37425	1.2185e-05	0.00200087
TRINITY_DN52909_c0_g1_i1-AT5G01220	Prokaryotic Galactolipid, Sulfolipid, & Phospholipid Synthesis 2*Eukaryotic Galactolipid & Sulfolipid Synthesis	UDP-sulfoquinovose:DAG sulfoquinovosyltransferase	UDP-sulfoquinovose:DAG sulfoquinovosyltransferase	610.58	-9.81188	1.74407	-5.62585	1.85e-08	3.87e-06		TRINITY_DN8855_c0_g2_i1-AT1G54100	Oxylipin Metabolism 2	NAD+ Oxidoreductase (involved in fatty acid &alpha;-oxidation)	NAD+ Oxidoreductase (involved in fatty acid &alpha;;-oxidation)	1136.07	-9.71599	1.65739	-5.86221	4.56743e-09	1.11244e-06		TRINITY_DN33656_c1_g1_i6-AT2G43790	Fatty Acid Elongation & Wax Biosynthesis	Mitogen-Activated Protein Kinase	MPK6	25.4488	6.22446	1.42759	4.36012	1.29992e-05	0.00204919
TRINITY_DN36288_c0_g1_i3-AT3G18860	Oxylipin Metabolism 1*Oxylipin Metabolism 2*Phospholipid Signaling	Phospholipase A2	Phospholipase A2	15.4562	-9.27524	1.66194	-5.58098	2.39e-08	4.82e-06		TRINITY_DN38837_c1_g1_i1-AT1G54350	Fatty Acid Synthesis*Fatty Acid Elongation, Desaturation & Export From Plastid*Prokaryotic Galactolipid, Sulfolipid, & Phospholipid Synthesis 1	ABC Acyl Transporter	ABC Acyl Transporter	129.825	-8.85792	1.51666	-5.84042	5.20692e-09	1.21942e-06		TRINITY_DN35503_c2_g1_i4-AT3G18860	Oxylipin Metabolism 1*Oxylipin Metabolism 2*Phospholipid Signaling	Phospholipase A2	Phospholipase A2	9.66155	6.26857	1.4439	4.3414	1.41576e-05	0.00214596
TRINITY_DN27413_c0_g1_i2-AT2G45670	Eukaryotic Phospholipid Synthesis & Editing	1-Acylglycerol-3-Phosphocholine Acyltransferase,1-Acylglycerol-3-Phosphoethanolamine Acyltransferase	Lysophospholipid acyltransferase	918.083	-5.06289	0.910721	-5.55921	2.71e-08	4.9e-06		TRINITY_DN38544_c9_g1_i1-AT1G30120	Fatty Acid Synthesis	Pyruvate Dehydrogenase beta subunit, E1b component of Pyruvate Dehydrogenase Complex	Pyruvate Dehydrogenase beta subunit, E1b component of Pyruvate Dehydrogenase Complex	601.786	-9.35984	1.60661	-5.82583	5.68296e-09	1.28161e-06		TRINITY_DN38744_c3_g3_i4-AT5G41040	Suberin Synthesis & Transport 1*Suberin Synthesis & Transport 2	Aliphatic Suberin Feruloyl Transferase	Aliphatic Suberin Feruloyl Transferase	55.5352	-6.18062	1.45399	-4.25081	2.13001e-05	0.00310902
TRINITY_DN30126_c1_g1_i1-AT4G16155	Fatty Acid Synthesis	Dihydrolipoamide Dehydrogenase, E3 component of Pyruvate Dehydrogenase Complex	Dihydrolipoamide Dehydrogenase, E3 component of Pyruvate Dehydrogenase Complex	96.1343	-9.97927	1.79482	-5.56004	2.7e-08	4.9e-06		TRINITY_DN30126_c1_g2_i1-AT4G16155	Fatty Acid Synthesis	Dihydrolipoamide Dehydrogenase, E3 component of Pyruvate Dehydrogenase Complex	Dihydrolipoamide Dehydrogenase, E3 component of Pyruvate Dehydrogenase Complex	753.333	-9.47021	1.63482	-5.79281	6.9218e-09	1.50524e-06		TRINITY_DN36840_c0_g1_i1-AT1G21970	Triacylglycerol Biosynthesis	Transcriptional activator of genes required for both embryo maturation and cellular differentiation	Transcriptional activator of genes required for both embryo maturation and cellular differentiation	214.343	-1.89915	0.451941	-4.20222	2.64315e-05	0.00372023
TRINITY_DN34119_c0_g1_i1-AT3G18860	Oxylipin Metabolism 1*Oxylipin Metabolism 2*Phospholipid Signaling	Phospholipase A2	Phospholipase A2	135.406	-8.00272	1.43765	-5.56653	2.6e-08	4.9e-06		TRINITY_DN36586_c0_g1_i1-AT1G65410	Eukaryotic Galactolipid & Sulfolipid Synthesis*Lipid Trafficking	ATPase	ATPase	165.867	-8.57661	1.48598	-5.77167	7.84879e-09	1.64798e-06		TRINITY_DN22724_c0_g2_i1-AT1G15360	Fatty Acid Elongation & Wax Biosynthesis*Cutin Synthesis & Transport 1	SHN Transcription Factors	SHN Transcription Factors	9.50816	6.19082	1.47864	4.18684	2.8286e-05	0.00384397
TRINITY_DN38560_c4_g1_i1-AT1G31770	Fatty Acid Elongation & Wax Biosynthesis	ABC Transporter	ABC Transporter	299.124	-9.22755	1.66391	-5.54572	2.93e-08	5.11e-06		TRINITY_DN22323_c0_g1_i1-AT5G53470	Eukaryotic Phospholipid Synthesis & Editing	Acyl CoA Binding Protein	Acyl CoA Binding Protein	934.262	-9.49087	1.64963	-5.75334	8.74947e-09	1.71857e-06		TRINITY_DN26934_c0_g1_i2-AT5G20730	Prokaryotic Galactolipid, Sulfolipid, & Phospholipid Synthesis 1	auxin response factor	AUXIN RESPONSE FACTOR,BIPOSTO,INDOLE-3-ACETIC ACID INDUCIBLE,MASSUGU,NON-PHOTOTROPHIC HYPOCOTYL,TRANSPORT INHIBITOR RESPONSE	139.293	-1.95174	0.471847	-4.13638	3.52834e-05	0.00463506
TRINITY_DN38828_c9_g1_i1-AT2G04350	Fatty Acid Synthesis*Fatty Acid Elongation, Desaturation & Export From Plastid*Prokaryotic Galactolipid, Sulfolipid, & Phospholipid Synthesis 1	Long-Chain Acyl-CoA Synthetase	Long-Chain Acyl-CoA Synthetase	593.788	-9.68738	1.74986	-5.53607	3.09e-08	5.23e-06		TRINITY_DN34133_c7_g12_i1-AT1G01090	Fatty Acid Synthesis	Pyruvate Dehydrogenase alpha subunit, E1a component of Pyruvate Dehydrogenase Complex	Pyruvate Dehydrogenase alpha subunit, E1a component of Pyruvate Dehydrogenase Complex	1453.12	-9.48513	1.64833	-5.7544	8.69516e-09	1.71857e-06		TRINITY_DN28323_c0_g1_i1-AT1G63430	Mitochondrial Lipopolysaccharide Synthesis	CDP-DAG Synthase	CDP-DAG Synthase	33.1676	-6.1671	1.50655	-4.09353	4.2486e-05	0.00513857
TRINITY_DN37406_c3_g11_i1-AT4G00520	Triacylglycerol & Fatty Acid Degradation*Unknown	Acyl-CoA Thioesterase	Acyl-CoA Thioesterase	837.371	-9.67458	1.75371	-5.51665	3.46e-08	5.66e-06		TRINITY_DN29805_c1_g5_i1-AT3G06060	Sphingolipid Biosynthesis 1	Ketosphinganine Reductase	Ketosphinganine Reductase	678.222	-9.31789	1.62453	-5.73575	9.70823e-09	1.84729e-06		TRINITY_DN35387_c0_g2_i12-AT1G34430	Fatty Acid Synthesis	Dihydrolipoamide Acetyltransferase, E2 component of Pyruvate Dehydrogenase Complex	Dihydrolipoamide Acetyltransferase, E2 component of Pyruvate Dehydrogenase Complex	26.7887	-5.74581	1.40494	-4.08971	4.3191e-05	0.00513857
TRINITY_DN29805_c1_g3_i1-AT1G24360	Fatty Acid Synthesis	Ketoacyl-ACP Reductase	Ketoacyl-ACP Reductase	209.865	-9.26616	1.69809	-5.45681	4.85e-08	7.7e-06		TRINITY_DN38560_c4_g1_i1-AT1G31770	Fatty Acid Elongation & Wax Biosynthesis	ABC Transporter	ABC Transporter	299.124	-8.68528	1.5271	-5.68745	1.28948e-08	2.37929e-06		TRINITY_DN35661_c0_g1_i1-AT1G54060	Triacylglycerol Biosynthesis	Trihelix DNA Binding Family	Trihelix DNA Binding Family	30.6823	-5.81008	1.42179	-4.08646	4.37999e-05	0.00513857
TRINITY_DN29453_c0_g1_i3-AT2G46500	Phospholipid Signaling	Phosphatidylinositol-4-Kinase &gamma;	Phosphatidylinositol-4-Kinase &gamma;	193.712	8.3497	1.54146	5.41675	6.07e-08	9.09e-06		TRINITY_DN35172_c15_g1_i1-AT1G65060	Suberin Synthesis & Transport 1	4-Coumarate-CoA Ligase	4-Coumarate-CoA Ligase	431.857	-8.91034	1.5782	-5.64588	1.64343e-08	2.94319e-06		TRINITY_DN35888_c0_g1_i12-AT5G08415	Fatty Acid Synthesis	Lipoate Synthase	Lipoate Synthase	229.83	2.42826	0.594629	4.08366	4.43318e-05	0.00513857
TRINITY_DN30126_c1_g2_i1-AT4G16155	Fatty Acid Synthesis	Dihydrolipoamide Dehydrogenase, E3 component of Pyruvate Dehydrogenase Complex	Dihydrolipoamide Dehydrogenase, E3 component of Pyruvate Dehydrogenase Complex	753.333	-9.64967	1.77983	-5.42167	5.9e-08	9.09e-06		TRINITY_DN29805_c1_g3_i1-AT1G24360	Fatty Acid Synthesis	Ketoacyl-ACP Reductase	Ketoacyl-ACP Reductase	209.865	-8.76268	1.56308	-5.60604	2.07006e-08	3.60131e-06		TRINITY_DN35110_c1_g1_i2-AT1G63430	Mitochondrial Lipopolysaccharide Synthesis	CDP-DAG Synthase	CDP-DAG Synthase	276.914	-3.41978	0.851077	-4.01818	5.86505e-05	0.00660405
TRINITY_DN22323_c0_g1_i1-AT5G53470	Eukaryotic Phospholipid Synthesis & Editing	Acyl CoA Binding Protein	Acyl CoA Binding Protein	934.262	-9.708	1.79591	-5.40563	6.46e-08	9.29e-06		TRINITY_DN36521_c9_g1_i1-AT1G13560	Eukaryotic Phospholipid Synthesis & Editing	Diacylglycerol Cholinephosphotransferase	Diacylglycerol Cholinephosphotransferase	544.295	-9.01365	1.61396	-5.58482	2.33942e-08	3.95687e-06		TRINITY_DN28609_c0_g1_i2-AT2G43790	Fatty Acid Elongation & Wax Biosynthesis	Mitogen-Activated Protein Kinase	MPK6	12.0508	4.53683	1.13785	3.9872	6.68578e-05	0.00694792
TRINITY_DN34826_c1_g1_i8-AT3G07400	Oxylipin Metabolism 1*Oxylipin Metabolism 2	Lipid Acylhydrolase-like	Lipid Acylhydrolase-like	16.9783	-9.18614	1.70106	-5.40023	6.66e-08	9.29e-06		TRINITY_DN37074_c1_g5_i2-AT2G43790	Fatty Acid Elongation & Wax Biosynthesis	Mitogen-Activated Protein Kinase	MPK6	64.2696	8.37625	1.50447	5.56757	2.58319e-08	4.25109e-06		TRINITY_DN37492_c4_g3_i1-AT5G61590	Fatty Acid Elongation & Wax Biosynthesis	AP2 / EREBP Transcription Factors	A member of the ethylene response factor subfamily B-3 of ERF/AP2 transcription factor family.	161.378	-2.04731	0.513223	-3.98912	6.63196e-05	0.00694792
TRINITY_DN8855_c0_g2_i1-AT1G54100	Oxylipin Metabolism 2	NAD+ Oxidoreductase (involved in fatty acid &alpha;-oxidation)	NAD+ Oxidoreductase (involved in fatty acid &alpha;;-oxidation)	1136.07	-9.73966	1.80431	-5.39801	6.74e-08	9.29e-06		TRINITY_DN25106_c2_g1_i1-AT1G54100	Oxylipin Metabolism 2	NAD+ Oxidoreductase (involved in fatty acid &alpha;-oxidation)	NAD+ Oxidoreductase (involved in fatty acid &alpha;;-oxidation)	696.691	-9.16016	1.64933	-5.55386	2.79431e-08	4.47751e-06		TRINITY_DN37723_c3_g3_i8-AT1G65410	Eukaryotic Galactolipid & Sulfolipid Synthesis*Lipid Trafficking	ATPase	ATPase	37.0868	-5.73364	1.43819	-3.98672	6.69934e-05	0.00694792
TRINITY_DN22990_c0_g2_i1-AT1G08510	Fatty Acid Synthesis*Fatty Acid Elongation, Desaturation & Export From Plastid*Prokaryotic Galactolipid, Sulfolipid, & Phospholipid Synthesis 1	Acyl-ACP Thioesterase B	Acyl-ACP Thioesterase B	1224.44	-9.7499	1.81379	-5.37543	7.64e-08	9.84e-06		TRINITY_DN22981_c0_g1_i1-AT3G18280	Fatty Acid Elongation & Wax Biosynthesis	Lipid Transfer Protein	Lipid Transfer Protein type 2	131.859	-5.06785	0.914114	-5.544	2.95642e-08	4.6158e-06		TRINITY_DN38610_c1_g1_i2-AT2G43790	Fatty Acid Elongation & Wax Biosynthesis	Mitogen-Activated Protein Kinase	MPK6	31.6154	3.98854	1.00803	3.95677	7.59692e-05	0.00767678
TRINITY_DN35172_c15_g1_i1-AT1G65060	Suberin Synthesis & Transport 1	4-Coumarate-CoA Ligase	4-Coumarate-CoA Ligase	431.857	-9.24542	1.71972	-5.37611	7.61e-08	9.84e-06		TRINITY_DN29727_c1_g1_i2-AT2G44950	Triacylglycerol Biosynthesis*Fatty Acid Elongation & Wax Biosynthesis	Ubiquitin ligase	Encodes one of two orthologous E3 ubiquitin ligases	51.6967	7.29994	1.31922	5.53352	3.13873e-08	4.77793e-06		TRINITY_DN22724_c0_g1_i1-AT5G25390	Fatty Acid Elongation & Wax Biosynthesis*Cutin Synthesis & Transport 1*Suberin Synthesis & Transport 1	SHN Transcription Factors	SHN Transcription Factors	21.2588	-5.55612	1.416	-3.92381	8.71581e-05	0.00858725
TRINITY_DN36567_c1_g5_i7-AT2G33150	Triacylglycerol & Fatty Acid Degradation	Ketoacyl-CoA Thiolase	Ketoacyl-CoA Thiolase	118.861	-8.4641	1.57628	-5.36966	7.89e-08	9.84e-06		TRINITY_DN36521_c7_g2_i1-AT5G06530	Fatty Acid Elongation & Wax Biosynthesis	ABC Transporter	ABC Transporter	1236.95	-9.34276	1.69228	-5.52082	3.37414e-08	5.01101e-06		TRINITY_DN38813_c1_g1_i11-AT2G25170	Triacylglycerol Biosynthesis	a SWI / SWF nuclear-localized chromatin remodeling factor of the CHD3 group	a SWI / SWF nuclear-localized chromatin remodeling factor of the CHD3 group	64.3645	-6.13048	1.56478	-3.91779	8.93648e-05	0.00858992
TRINITY_DN38445_c1_g2_i12-AT2G43790	Fatty Acid Elongation & Wax Biosynthesis	Mitogen-Activated Protein Kinase	MPK6	100.641	7.64746	1.42349	5.37234	7.77e-08	9.84e-06		TRINITY_DN62262_c0_g1_i1-AT1G80950	Eukaryotic Phospholipid Synthesis & Editing	1-Acylglycerol-3-Phosphocholine Acyltransferase,1-Acylglycerol-3-Phosphoethanolamine Acyltransferase	Lysophospholipid acyltransferase	984.819	-9.26451	1.68613	-5.49456	3.91693e-08	5.67861e-06		TRINITY_DN33384_c0_g1_i5-AT3G15820	Triacylglycerol Biosynthesis	Phosphatidylcholine:diacylglycerol cholinephosphotransferase	Phosphatidylcholine:diacylglycerol cholinephosphotransferase	28.2156	-6.06601	1.56118	-3.88552	0.000102112	0.00958155
TRINITY_DN24135_c1_g1_i1-AT2G30650	Triacylglycerol & Fatty Acid Degradation	Hydroxyisobutyryl-CoA Hydrolase	Hydroxyisobutyryl-CoA Hydrolase	339.127	-9.19619	1.7283	-5.32095	1.03e-07	1.26e-05		TRINITY_DN36567_c1_g5_i7-AT2G33150	Triacylglycerol & Fatty Acid Degradation	Ketoacyl-CoA Thiolase	Ketoacyl-CoA Thiolase	118.861	-7.94916	1.44832	-5.48854	4.0526e-08	5.73867e-06		TRINITY_DN38013_c1_g1_i4-AT3G16950	Fatty Acid Synthesis	Dihydrolipoamide Dehydrogenase, E3 component of Pyruvate Dehydrogenase Complex	Dihydrolipoamide Dehydrogenase, E3 component of Pyruvate Dehydrogenase Complex	84.668	-6.45833	1.66552	-3.87766	0.000105464	0.00966591
TRINITY_DN36017_c2_g4_i1-AT4G27780	Eukaryotic Phospholipid Synthesis & Editing	Acyl CoA Binding Protein	Acyl CoA Binding Protein	129.109	-9.74085	1.83613	-5.30511	1.13e-07	1.34e-05		TRINITY_DN24751_c0_g1_i1-AT2G47240	Fatty Acid Elongation & Wax Biosynthesis*Cutin Synthesis & Transport 1*Suberin Synthesis & Transport 1	Long-Chain Acyl-CoA Synthetase	Long-Chain Acyl-CoA Synthetase	863.801	-9.16027	1.67389	-5.47244	4.43893e-08	6.05053e-06		TRINITY_DN36654_c3_g1_i2-AT2G43790	Fatty Acid Elongation & Wax Biosynthesis	Mitogen-Activated Protein Kinase	MPK6	10.4637	6.08488	1.58069	3.84951	0.000118355	0.010372
TRINITY_DN38544_c9_g1_i1-AT1G30120	Fatty Acid Synthesis	Pyruvate Dehydrogenase beta subunit, E1b component of Pyruvate Dehydrogenase Complex	Pyruvate Dehydrogenase beta subunit, E1b component of Pyruvate Dehydrogenase Complex	601.786	-9.2663	1.75035	-5.29397	1.2e-07	1.39e-05		TRINITY_DN37815_c1_g2_i2-AT3G25860	Fatty Acid Synthesis	Dihydrolipoamide Acetyltransferase, E2 component of Pyruvate Dehydrogenase Complex	Dihydrolipoamide Acetyltransferase, E2 component of Pyruvate Dehydrogenase Complex	151.807	-11.3523	2.07494	-5.47114	4.47157e-08	6.05053e-06		TRINITY_DN38445_c1_g2_i1-AT2G43790	Fatty Acid Elongation & Wax Biosynthesis	Mitogen-Activated Protein Kinase	MPK6	72.3962	-6.15382	1.59866	-3.84935	0.000118432	0.010372
TRINITY_DN29805_c1_g5_i1-AT3G06060	Sphingolipid Biosynthesis 1	Ketosphinganine Reductase	Ketosphinganine Reductase	678.222	-9.35383	1.76942	-5.28637	1.25e-07	1.42e-05		TRINITY_DN29159_c1_g1_i1-AT5G52320	Fatty Acid Elongation & Wax Biosynthesis	Midchain Alkane Hydroxylase	Midchain Alkane Hydroxylase / Cytochrome P450, 96A	1020.8	-9.19977	1.68425	-5.46222	4.70217e-08	6.22424e-06		TRINITY_DN32983_c0_g1_i1-AT5G33370	Cutin Synthesis & Transport 1	Polyester Synthase	Polyester Synthase	16.0212	3.0294	0.793681	3.8169	0.000135137	0.0110953
TRINITY_DN33061_c10_g4_i1-AT3G51840	Triacylglycerol & Fatty Acid Degradation	Acyl-CoA Oxidase	Acyl-CoA Oxidase	193.546	-8.94093	1.70073	-5.25712	1.46e-07	1.63e-05		TRINITY_DN35945_c7_g4_i1-AT1G01710	Triacylglycerol & Fatty Acid Degradation*Unknown	Acyl-CoA Thioesterase	Acyl-CoA Thioesterase	1233.56	-9.2501	1.69724	-5.4501	5.03419e-08	6.3467e-06		TRINITY_DN36211_c2_g1_i4-AT3G18860	Oxylipin Metabolism 1*Oxylipin Metabolism 2*Phospholipid Signaling	Phospholipase A2	Phospholipase A2	80.5559	-4.9541	1.29473	-3.82635	0.000130056	0.0110953
TRINITY_DN19315_c0_g1_i1-AT1G01050	Triacylglycerol Biosynthesis	Pyrophosphatase	pyrophosphatase (Ppiase)	9.49872	-4.78968	0.919096	-5.2113	1.88e-07	2.02e-05		TRINITY_DN36547_c11_g10_i1-AT1G65410	Eukaryotic Galactolipid & Sulfolipid Synthesis*Lipid Trafficking	ATPase	ATPase	1101.7	-9.41287	1.72791	-5.44753	5.10738e-08	6.3467e-06		TRINITY_DN37593_c5_g3_i4-AT1G76150	Triacylglycerol & Fatty Acid Degradation	Peroxisomal Enoyl-CoA Hydratase 2,Enoyl CoA hydratase	Peroxisomal Enoyl-CoA Hydratase 2, Enoyl CoA hydratase	36.5019	-5.86926	1.53633	-3.82033	0.000133276	0.0110953
TRINITY_DN35366_c3_g1_i1-AT3G13220	Fatty Acid Elongation & Wax Biosynthesis	ABC Transporter	ABC Transporter	218.777	-8.76468	1.68303	-5.20768	1.91e-07	2.02e-05		TRINITY_DN49101_c0_g1_i1-AT3G18000	Eukaryotic Phospholipid Synthesis & Editing	Phosphoethanolamine N-Methyltransferase	Phosphoethanolamine N-Methyltransferase	764.617	-9.06329	1.66155	-5.45473	4.90461e-08	6.3467e-06		TRINITY_DN29867_c1_g1_i3-AT1G63430	Mitochondrial Lipopolysaccharide Synthesis	CDP-DAG Synthase	CDP-DAG Synthase	15.5826	5.48565	1.44292	3.80176	0.00014367	0.011324
TRINITY_DN36521_c9_g1_i1-AT1G13560	Eukaryotic Phospholipid Synthesis & Editing	Diacylglycerol Cholinephosphotransferase	Diacylglycerol Cholinephosphotransferase	544.295	-9.15425	1.75827	-5.2064	1.93e-07	2.02e-05		TRINITY_DN30126_c1_g1_i1-AT4G16155	Fatty Acid Synthesis	Dihydrolipoamide Dehydrogenase, E3 component of Pyruvate Dehydrogenase Complex	Dihydrolipoamide Dehydrogenase, E3 component of Pyruvate Dehydrogenase Complex	96.1343	-9.09304	1.67731	-5.4212	5.91988e-08	7.03768e-06		TRINITY_DN37031_c0_g1_i9-AT2G43790	Fatty Acid Elongation & Wax Biosynthesis	Mitogen-Activated Protein Kinase	MPK6	42.0267	-5.75308	1.51237	-3.80402	0.000142367	0.011324
TRINITY_DN25106_c2_g1_i1-AT1G54100	Oxylipin Metabolism 2	NAD+ Oxidoreductase (involved in fatty acid &alpha;-oxidation)	NAD+ Oxidoreductase (involved in fatty acid &alpha;;-oxidation)	696.691	-9.3062	1.79555	-5.18293	2.18e-07	2.24e-05		TRINITY_DN36242_c1_g2_i1-AT4G24160	Triacylglycerol & Fatty Acid Degradation*Mitochondrial Lipopolysaccharide Synthesis	Lysophosphatidic acid acyltransferase	Lysophosphatidic acid acyltransferase, CGI-58	1293.57	-9.3007	1.71828	-5.41279	6.20514e-08	7.03768e-06		TRINITY_DN34563_c0_g2_i2-AT2G43790	Fatty Acid Elongation & Wax Biosynthesis	Mitogen-Activated Protein Kinase	MPK6	8.7918	5.58938	1.47264	3.79549	0.000147351	0.0113865
TRINITY_DN24751_c0_g1_i1-AT2G47240	Fatty Acid Elongation & Wax Biosynthesis*Cutin Synthesis & Transport 1*Suberin Synthesis & Transport 1	Long-Chain Acyl-CoA Synthetase	Long-Chain Acyl-CoA Synthetase	863.801	-9.40719	1.8215	-5.16452	2.41e-07	2.38e-05		TRINITY_DN37350_c0_g1_i1-AT1G54100	Oxylipin Metabolism 2	NAD+ Oxidoreductase (involved in fatty acid &alpha;-oxidation)	NAD+ Oxidoreductase (involved in fatty acid &alpha;;-oxidation)	254.547	-8.52342	1.57481	-5.41236	6.21995e-08	7.03768e-06		TRINITY_DN34634_c1_g1_i2-AT1G63430	Mitochondrial Lipopolysaccharide Synthesis	CDP-DAG Synthase	CDP-DAG Synthase	30.5798	-5.81483	1.54586	-3.76154	0.000168873	0.0123246
TRINITY_DN45024_c0_g1_i1-AT5G64440	Phospholipid Signaling	Fatty Acid Amide Hydrolase	Fatty Acid Amide Hydrolase	332.038	-8.96014	1.73407	-5.16711	2.38e-07	2.38e-05		TRINITY_DN37921_c5_g2_i1-AT1G65410	Eukaryotic Galactolipid & Sulfolipid Synthesis*Lipid Trafficking	ATPase	ATPase	377.098	-8.55448	1.57907	-5.41742	6.04641e-08	7.03768e-06		TRINITY_DN35682_c1_g4_i1-AT5G61590	Fatty Acid Elongation & Wax Biosynthesis	AP2 / EREBP Transcription Factors	A member of the ethylene response factor subfamily B-3 of ERF/AP2 transcription factor family.	220.582	-1.82839	0.485175	-3.76852	0.000164217	0.0123246
TRINITY_DN29159_c1_g1_i1-AT5G52320	Fatty Acid Elongation & Wax Biosynthesis	Midchain Alkane Hydroxylase	Midchain Alkane Hydroxylase / Cytochrome P450, 96A	1020.8	-9.43659	1.83258	-5.14936	2.61e-07	2.54e-05		TRINITY_DN38304_c4_g3_i4-AT1G32200	Prokaryotic Galactolipid, Sulfolipid, & Phospholipid Synthesis 1	Glycerol-3-Phosphate Acyltransferase	Glycerol-3-Phosphate Acyltransferase	37.813	-5.2766	0.975028	-5.41175	6.24134e-08	7.03768e-06		TRINITY_DN38271_c0_g4_i2-AT5G44240	Unknown	Translocase	Translocase	86.2609	-5.79745	1.53996	-3.76467	0.000166772	0.0123246
TRINITY_DN36521_c7_g2_i1-AT5G06530	Fatty Acid Elongation & Wax Biosynthesis	ABC Transporter	ABC Transporter	1236.95	-9.45614	1.84116	-5.13596	2.81e-07	2.67e-05		TRINITY_DN37484_c7_g1_i1-AT1G65410	Eukaryotic Galactolipid & Sulfolipid Synthesis*Lipid Trafficking	ATPase	ATPase	922.357	-9.0705	1.67905	-5.40217	6.58398e-08	7.28907e-06		TRINITY_DN37458_c0_g1_i13-AT1G54100	Oxylipin Metabolism 2	NAD+ Oxidoreductase (involved in fatty acid &alpha;-oxidation)	NAD+ Oxidoreductase (involved in fatty acid &alpha;;-oxidation)	115.684	-5.99885	1.59957	-3.7503	0.000176626	0.0126561
TRINITY_DN36234_c1_g1_i5-AT5G44190	Prokaryotic Galactolipid, Sulfolipid, & Phospholipid Synthesis 1	golden2-like	Golden2-like,GBF'S PRO-RICH REGION-INTERACTING FACTOR	163.661	-3.10132	0.606451	-5.11388	3.16e-07	2.83e-05		TRINITY_DN35366_c3_g1_i1-AT3G13220	Fatty Acid Elongation & Wax Biosynthesis	ABC Transporter	ABC Transporter	218.777	-8.29479	1.54516	-5.36824	7.95094e-08	8.64523e-06		TRINITY_DN31587_c0_g1_i3-AT4G16760	Triacylglycerol & Fatty Acid Degradation	Acyl-CoA Oxidase	Acyl-CoA Oxidase	22.6635	-5.75382	1.53875	-3.73929	0.00018454	0.0127956
TRINITY_DN36547_c4_g1_i1-AT3G51840	Triacylglycerol & Fatty Acid Degradation	Acyl-CoA Oxidase	Acyl-CoA Oxidase	282.328	-8.87906	1.73344	-5.12221	3.02e-07	2.83e-05		TRINITY_DN36521_c9_g7_i1-AT1G13560	Eukaryotic Phospholipid Synthesis & Editing	Diacylglycerol Cholinephosphotransferase	Diacylglycerol Cholinephosphotransferase	731.384	-8.99806	1.67796	-5.36249	8.20847e-08	8.76866e-06		TRINITY_DN38610_c1_g1_i8-AT2G43790	Fatty Acid Elongation & Wax Biosynthesis	Mitogen-Activated Protein Kinase	MPK6	51.8454	-5.64792	1.51071	-3.73857	0.000185066	0.0127956
TRINITY_DN37921_c5_g2_i1-AT1G65410	Eukaryotic Galactolipid & Sulfolipid Synthesis*Lipid Trafficking	ATPase	ATPase	377.098	-8.80299	1.72153	-5.11348	3.16e-07	2.83e-05		TRINITY_DN34854_c3_g1_i4-AT1G65410	Eukaryotic Galactolipid & Sulfolipid Synthesis*Lipid Trafficking	ATPase	ATPase	3724.9	-9.55738	1.78462	-5.35542	8.53592e-08	8.96124e-06		TRINITY_DN38236_c0_g2_i1-AT2G25170	Triacylglycerol Biosynthesis	a SWI / SWF nuclear-localized chromatin remodeling factor of the CHD3 group	a SWI / SWF nuclear-localized chromatin remodeling factor of the CHD3 group	29.4785	-5.56243	1.49369	-3.72395	0.000196127	0.0133265
TRINITY_DN49101_c0_g1_i1-AT3G18000	Eukaryotic Phospholipid Synthesis & Editing	Phosphoethanolamine N-Methyltransferase	Phosphoethanolamine N-Methyltransferase	764.617	-9.24631	1.80868	-5.11218	3.18e-07	2.83e-05		TRINITY_DN37702_c16_g1_i1-AT3G51840	Triacylglycerol & Fatty Acid Degradation	Acyl-CoA Oxidase	Acyl-CoA Oxidase	1341.28	-9.19902	1.72162	-5.34324	9.12987e-08	9.32852e-06		TRINITY_DN36972_c1_g1_i5-AT3G48090	Unknown	EDS1 is the first plant L-family lipase representative to be cloned and assigned a function.	Enhanced disease susceptibility 1	19.3106	-5.31378	1.43093	-3.71352	0.0002044	0.0136532
TRINITY_DN37384_c6_g1_i1-AT2G01320	Fatty Acid Elongation & Wax Biosynthesis	ABC Transporter	ABC Transporter	256.294	-8.56895	1.67988	-5.10094	3.38e-07	2.95e-05		TRINITY_DN38828_c8_g9_i1-AT1G51680	Suberin Synthesis & Transport 1	4-Coumarate-CoA Ligase	4-Coumarate-CoA Ligase	487.497	-8.72395	1.63308	-5.34201	9.19217e-08	9.32852e-06		TRINITY_DN37111_c0_g1_i7-AT3G50110	Phospholipid Signaling	Phosphoinositide 3-Phosphatase	Phosphoinositide 3-Phosphatase	15.5201	5.57763	1.50879	3.69676	0.000218371	0.0143433
TRINITY_DN35888_c0_g1_i11-AT5G08415	Fatty Acid Synthesis	Lipoate Synthase	Lipoate Synthase	50.7913	-5.5493	1.0901	-5.09063	3.57e-07	3.02e-05		TRINITY_DN38837_c1_g2_i1-AT1G24360	Fatty Acid Synthesis	Ketoacyl-ACP Reductase	Ketoacyl-ACP Reductase	585.277	-8.87185	1.66397	-5.33174	9.72771e-08	9.6909e-06		TRINITY_DN2392_c0_g1_i1-AT3G61150	Fatty Acid Elongation & Wax Biosynthesis	Homeodomain-Leucine Zipper IV	Homeodomain glabrous1	9.6229	5.87446	1.61254	3.64298	0.000269499	0.0169398
TRINITY_DN35945_c7_g4_i1-AT1G01710	Triacylglycerol & Fatty Acid Degradation*Unknown	Acyl-CoA Thioesterase	Acyl-CoA Thioesterase	1233.56	-9.40197	1.84637	-5.09214	3.54e-07	3.02e-05		TRINITY_DN45024_c0_g1_i1-AT5G64440	Phospholipid Signaling	Fatty Acid Amide Hydrolase	Fatty Acid Amide Hydrolase	332.038	-8.4841	1.59202	-5.32915	9.86756e-08	9.6909e-06		TRINITY_DN29867_c1_g1_i2-AT1G63430	Mitochondrial Lipopolysaccharide Synthesis	CDP-DAG Synthase	CDP-DAG Synthase	67.1003	-5.97372	1.64034	-3.64175	0.000270795	0.0169398
TRINITY_DN34854_c3_g1_i4-AT1G65410	Eukaryotic Galactolipid & Sulfolipid Synthesis*Lipid Trafficking	ATPase	ATPase	3724.9	-9.81954	1.93677	-5.07005	3.98e-07	3.31e-05		TRINITY_DN37302_c1_g2_i5-AT2G33150	Triacylglycerol & Fatty Acid Degradation	Ketoacyl-CoA Thiolase	Ketoacyl-CoA Thiolase	76.268	7.04618	1.32428	5.32077	1.0333e-07	9.98688e-06		TRINITY_DN37815_c1_g2_i2-AT3G25860	Fatty Acid Synthesis	Dihydrolipoamide Acetyltransferase, E2 component of Pyruvate Dehydrogenase Complex	Dihydrolipoamide Acetyltransferase, E2 component of Pyruvate Dehydrogenase Complex	151.807	-8.1586	2.23944	-3.64314	0.000269329	0.0169398
TRINITY_DN32983_c0_g1_i1-AT5G33370	Cutin Synthesis & Transport 1	Polyester Synthase	Polyester Synthase	16.0212	-3.47033	0.686624	-5.05419	4.32e-07	3.54e-05		TRINITY_DN36547_c6_g1_i1-AT1G36160	Fatty Acid Elongation & Wax Biosynthesis	Acetyl-CoA Carboxylase (Homomeric)	Acetyl-CoA Carboxylase	953.123	-9.10338	1.71474	-5.30891	1.10283e-07	1.04924e-05		TRINITY_DN37948_c1_g2_i3-AT2G40890	Suberin Synthesis & Transport 2	Coumaroyl 3-Hydroxylase	Coumaroyl 3-Hydroxylase	30.6848	-5.75205	1.58178	-3.63645	0.000276426	0.0170218
TRINITY_DN37484_c7_g1_i1-AT1G65410	Eukaryotic Galactolipid & Sulfolipid Synthesis*Lipid Trafficking	ATPase	ATPase	922.357	-9.19127	1.82733	-5.0299	4.91e-07	3.96e-05		TRINITY_DN36547_c4_g1_i1-AT3G51840	Triacylglycerol & Fatty Acid Degradation	Acyl-CoA Oxidase	Acyl-CoA Oxidase	282.328	-8.40973	1.59202	-5.28244	1.27474e-07	1.19413e-05		TRINITY_DN30747_c0_g1_i1-AT3G54010	Fatty Acid Elongation & Wax Biosynthesis	Immunophilin-like FK506 binding protein	Pasticcino 1	48.8855	2.13504	0.588467	3.62814	0.000285467	0.0173081
TRINITY_DN36586_c0_g1_i1-AT1G65410	Eukaryotic Galactolipid & Sulfolipid Synthesis*Lipid Trafficking	ATPase	ATPase	165.867	-8.10095	1.62057	-4.99883	5.77e-07	4.51e-05		TRINITY_DN19315_c0_g1_i1-AT1G01050	Triacylglycerol Biosynthesis	Pyrophosphatase	pyrophosphatase (Ppiase)	9.49872	-4.36713	0.830648	-5.25751	1.46022e-07	1.34716e-05		TRINITY_DN35895_c0_g2_i3-AT4G33030	Prokaryotic Galactolipid, Sulfolipid, & Phospholipid Synthesis 2*Eukaryotic Galactolipid & Sulfolipid Synthesis	UDP-Sulfoquinovose Synthase	UDP-Sulfoquinovose Synthase	43.0495	-5.57437	1.54851	-3.59982	0.00031844	0.0186692
TRINITY_DN9234_c0_g1_i1-AT5G01220	Prokaryotic Galactolipid, Sulfolipid, & Phospholipid Synthesis 2*Eukaryotic Galactolipid & Sulfolipid Synthesis	UDP-sulfoquinovose:DAG sulfoquinovosyltransferase	UDP-sulfoquinovose:DAG sulfoquinovosyltransferase	170.359	-8.39552	1.67913	-4.99991	5.74e-07	4.51e-05		TRINITY_DN34133_c8_g1_i1-AT2G46090	Phospholipid Signaling	Diacylglycerol Kinase	Diacylglycerol Kinase	1064.83	-8.9764	1.7151	-5.23373	1.6612e-07	1.46595e-05		TRINITY_DN35953_c0_g3_i1-AT1G73480	Triacylglycerol & Fatty Acid Degradation	Monoacylglycerol Lipase (MAGL)	Monoacylglycerol Lipase (MAGL)	19.6787	-5.56571	1.54428	-3.60409	0.000313252	0.0186692
TRINITY_DN37702_c16_g1_i1-AT3G51840	Triacylglycerol & Fatty Acid Degradation	Acyl-CoA Oxidase	Acyl-CoA Oxidase	1341.28	-9.32389	1.87166	-4.98161	6.31e-07	4.74e-05		TRINITY_DN36486_c0_g2_i3-AT3G54320	Fatty Acid Synthesis*Triacylglycerol Biosynthesis	AP2 / EREBP Transcription Factors	AP2 / EREBP Transcription Factors (or is it AP2 / ERWEBP)	74.306	8.45441	1.61467	5.236	1.6409e-07	1.46595e-05		TRINITY_DN37492_c2_g1_i2-AT5G61590	Fatty Acid Elongation & Wax Biosynthesis	AP2 / EREBP Transcription Factors	A member of the ethylene response factor subfamily B-3 of ERF/AP2 transcription factor family.	67.0581	-6.9436	1.93048	-3.59682	0.000322128	0.0186692
TRINITY_DN37874_c1_g1_i3-AT4G27780	Eukaryotic Phospholipid Synthesis & Editing	Acyl CoA Binding Protein	Acyl CoA Binding Protein	76.5955	-10.1319	2.03374	-4.98188	6.3e-07	4.74e-05		TRINITY_DN37901_c3_g1_i3-AT4G25750	Fatty Acid Elongation & Wax Biosynthesis	ABC Transporter	ABC Transporter	1245.77	-8.97996	1.71575	-5.23384	1.66025e-07	1.46595e-05		TRINITY_DN36505_c5_g1_i10-AT3G14270	Phospholipid Signaling	Phosphatidylinositol-Phosphate Kinase type III	Phosphatidylinositol-Phosphate Kinase type III	73.034	-5.82564	1.63577	-3.56139	0.00036889	0.0210695
TRINITY_DN37901_c3_g1_i3-AT4G25750	Fatty Acid Elongation & Wax Biosynthesis	ABC Transporter	ABC Transporter	1245.77	-9.29265	1.86565	-4.98092	6.33e-07	4.74e-05		TRINITY_DN25636_c0_g1_i1-AT4G01900	Fatty Acid Synthesis	PII/GLB1	PII protein	897.04	-8.87994	1.708	-5.19901	2.0035e-07	1.63329e-05		TRINITY_DN28822_c0_g1_i3-AT4G27780	Eukaryotic Phospholipid Synthesis & Editing	Acyl CoA Binding Protein	Acyl CoA Binding Protein	61.0612	7.88566	2.22068	3.55102	0.000383748	0.0214312
TRINITY_DN37350_c0_g1_i1-AT1G54100	Oxylipin Metabolism 2	NAD+ Oxidoreductase (involved in fatty acid &alpha;-oxidation)	NAD+ Oxidoreductase (involved in fatty acid &alpha;;-oxidation)	254.547	-8.52245	1.71577	-4.96711	6.8e-07	5.02e-05		TRINITY_DN35052_c3_g3_i4-AT3G54320	Fatty Acid Synthesis*Triacylglycerol Biosynthesis	AP2 / EREBP Transcription Factors	AP2 / EREBP Transcription Factors (or is it AP2 / ERWEBP)	30.4463	4.19021	0.805067	5.2048	1.94202e-07	1.63329e-05		TRINITY_DN38890_c4_g2_i2-AT1G63430	Mitochondrial Lipopolysaccharide Synthesis	CDP-DAG Synthase	CDP-DAG Synthase	9.97436	4.85834	1.36878	3.54941	0.000386099	0.0214312
TRINITY_DN36547_c6_g1_i1-AT1G36160	Fatty Acid Elongation & Wax Biosynthesis	Acetyl-CoA Carboxylase (Homomeric)	Acetyl-CoA Carboxylase	953.123	-9.23273	1.86407	-4.95301	7.31e-07	5.25e-05		TRINITY_DN35945_c2_g2_i1-AT1G65060	Suberin Synthesis & Transport 1	4-Coumarate-CoA Ligase	4-Coumarate-CoA Ligase	1015.49	-8.96849	1.72517	-5.1986	2.00797e-07	1.63329e-05		TRINITY_DN38057_c0_g2_i3-AT4G13550	Oxylipin Metabolism 1*Oxylipin Metabolism 2	Lipid Acylhydrolase-like	Lipid Acylhydrolase-like	20.5059	-4.34318	1.22692	-3.5399	0.000400284	0.02191
TRINITY_DN62262_c0_g1_i1-AT1G80950	Eukaryotic Phospholipid Synthesis & Editing	1-Acylglycerol-3-Phosphocholine Acyltransferase,1-Acylglycerol-3-Phosphoethanolamine Acyltransferase	Lysophospholipid acyltransferase	984.819	-9.08819	1.83474	-4.95341	7.29e-07	5.25e-05		TRINITY_DN36124_c7_g4_i14-AT1G54100	Oxylipin Metabolism 2	NAD+ Oxidoreductase (involved in fatty acid &alpha;-oxidation)	NAD+ Oxidoreductase (involved in fatty acid &alpha;;-oxidation)	11701.6	-9.79288	1.88343	-5.19949	1.99838e-07	1.63329e-05		TRINITY_DN36872_c2_g1_i2-AT4G25140	Triacylglycerol Biosynthesis	Oil-Body Oleosin	Oil-Body Oleosin	23.9973	-5.74943	1.62951	-3.52832	0.000418208	0.0225295
TRINITY_DN34133_c7_g7_i1-AT3G16950	Fatty Acid Synthesis	Dihydrolipoamide Dehydrogenase, E3 component of Pyruvate Dehydrogenase Complex	Dihydrolipoamide Dehydrogenase, E3 component of Pyruvate Dehydrogenase Complex	506.426	-8.99084	1.81875	-4.94341	7.68e-07	5.36e-05		TRINITY_DN36773_c0_g2_i1-AT5G43280	Triacylglycerol & Fatty Acid Degradation	Dienoyl CoA Isomerase	Dienoyl CoA Isomerase	672.561	-8.79605	1.69212	-5.19825	2.01177e-07	1.63329e-05		TRINITY_DN38367_c1_g1_i2-AT5G53470	Eukaryotic Phospholipid Synthesis & Editing	Acyl CoA Binding Protein	Acyl CoA Binding Protein	26.3125	-5.22479	1.48209	-3.52528	0.000423035	0.0225295
TRINITY_DN36242_c1_g2_i1-AT4G24160	Triacylglycerol & Fatty Acid Degradation*Mitochondrial Lipopolysaccharide Synthesis	Lysophosphatidic acid acyltransferase	Lysophosphatidic acid acyltransferase, CGI-58	1293.57	-9.23686	1.86819	-4.94428	7.64e-07	5.36e-05		TRINITY_DN37815_c1_g2_i1-AT3G25860	Fatty Acid Synthesis	Dihydrolipoamide Acetyltransferase, E2 component of Pyruvate Dehydrogenase Complex	Dihydrolipoamide Acetyltransferase, E2 component of Pyruvate Dehydrogenase Complex	282.032	-8.73392	1.67893	-5.20207	1.97079e-07	1.63329e-05		TRINITY_DN36053_c1_g1_i2-AT1G10310	Unknown	short-chain dehydrogenase/reductase	short-chain dehydrogenase/reductase	20.3892	-5.28731	1.50416	-3.51512	0.000439549	0.0230968
TRINITY_DN33761_c2_g6_i1-AT2G43790	Fatty Acid Elongation & Wax Biosynthesis	Mitogen-Activated Protein Kinase	MPK6	257.958	2.03113	0.411202	4.93949	7.83e-07	5.4e-05		TRINITY_DN31922_c0_g1_i3-AT3G58550	Fatty Acid Elongation & Wax Biosynthesis	Lipid Transfer Protein	Lipid Transfer Protein type 7	56.2658	8.13753	1.56661	5.19437	2.05411e-07	1.64572e-05		TRINITY_DN34625_c0_g1_i3-AT3G51590	Fatty Acid Elongation & Wax Biosynthesis	Lipid Transfer Protein	Lipid Transfer Protein type 1	16.4582	-5.64681	1.6173	-3.49151	0.000480304	0.0249063
TRINITY_DN38828_c0_g1_i1-AT3G16170	Mitochondrial Fatty Acid & Lipoic Acid Synthesis	Malonyl-CoA Synthase	Malonyl-CoA Synthase	451.274	-8.85218	1.79828	-4.92257	8.54e-07	5.74e-05		TRINITY_DN9234_c0_g2_i1-AT5G01220	Prokaryotic Galactolipid, Sulfolipid, & Phospholipid Synthesis 2*Eukaryotic Galactolipid & Sulfolipid Synthesis	UDP-sulfoquinovose:DAG sulfoquinovosyltransferase	UDP-sulfoquinovose:DAG sulfoquinovosyltransferase	1162.89	-8.96304	1.73543	-5.16475	2.4076e-07	1.90388e-05		TRINITY_DN44026_c0_g1_i1-AT2G40890	Suberin Synthesis & Transport 2	Coumaroyl 3-Hydroxylase	Coumaroyl 3-Hydroxylase	11.9804	4.7018	1.34848	3.48673	0.000488963	0.025026
TRINITY_DN38837_c1_g2_i1-AT1G24360	Fatty Acid Synthesis	Ketoacyl-ACP Reductase	Ketoacyl-ACP Reductase	585.277	-8.91876	1.81101	-4.92474	8.45e-07	5.74e-05		TRINITY_DN34133_c7_g7_i1-AT3G16950	Fatty Acid Synthesis	Dihydrolipoamide Dehydrogenase, E3 component of Pyruvate Dehydrogenase Complex	Dihydrolipoamide Dehydrogenase, E3 component of Pyruvate Dehydrogenase Complex	506.426	-8.61148	1.67182	-5.15097	2.59139e-07	2.02295e-05		TRINITY_DN36771_c1_g1_i4-AT1G01090	Fatty Acid Synthesis	Pyruvate Dehydrogenase alpha subunit, E1a component of Pyruvate Dehydrogenase Complex	Pyruvate Dehydrogenase alpha subunit, E1a component of Pyruvate Dehydrogenase Complex	28.5907	-5.81989	1.67396	-3.47673	0.00050757	0.0256453
TRINITY_DN27413_c0_g1_i1-AT2G45670	Eukaryotic Phospholipid Synthesis & Editing	1-Acylglycerol-3-Phosphocholine Acyltransferase,1-Acylglycerol-3-Phosphoethanolamine Acyltransferase	Lysophospholipid acyltransferase	269.7	8.25112	1.67983	4.91188	9.02e-07	5.89e-05		TRINITY_DN36567_c1_g5_i3-AT3G06860	Triacylglycerol & Fatty Acid Degradation	Multifunctional Protein	Multifunctional Protein	5118.03	-9.42043	1.84069	-5.11787	3.09e-07	2.38165e-05		TRINITY_DN29100_c0_g1_i2-AT4G33240	Phospholipid Signaling	Phosphatidylinositol-Phosphate Kinase type III	Phosphatidylinositol-Phosphate Kinase type III	10.3937	5.84087	1.68815	3.45991	0.00054035	0.026619
TRINITY_DN32375_c0_g1_i6-AT4G39850	Triacylglycerol & Fatty Acid Degradation	ABC Acyl Transporter	ABC Acyl Transporter	92.5827	7.18215	1.46418	4.90524	9.33e-07	5.89e-05		TRINITY_DN39153_c0_g1_i1-AT2G39400	Triacylglycerol & Fatty Acid Degradation	Monoacylglycerol Lipase (MAGL)	Monoacylglycerol Lipase (MAGL)	953.507	-8.72972	1.70978	-5.10576	3.29467e-07	2.50766e-05		TRINITY_DN35396_c0_g1_i1-AT3G18000	Eukaryotic Phospholipid Synthesis & Editing	Phosphoethanolamine N-Methyltransferase	Phosphoethanolamine N-Methyltransferase	21.8752	-5.01324	1.4485	-3.46099	0.000538196	0.026619
TRINITY_DN36521_c9_g7_i1-AT1G13560	Eukaryotic Phospholipid Synthesis & Editing	Diacylglycerol Cholinephosphotransferase	Diacylglycerol Cholinephosphotransferase	731.384	-8.9598	1.82595	-4.90693	9.25e-07	5.89e-05		TRINITY_DN37350_c8_g1_i1-AT1G65410	Eukaryotic Galactolipid & Sulfolipid Synthesis*Lipid Trafficking	ATPase	ATPase	270.537	-8.41727	1.65597	-5.08298	3.71562e-07	2.79314e-05		TRINITY_DN38108_c0_g1_i6-AT2G01320	Fatty Acid Elongation & Wax Biosynthesis	ABC Transporter	ABC Transporter	27.4608	-5.88542	1.70676	-3.44831	0.000564115	0.0274466
TRINITY_DN37350_c8_g1_i1-AT1G65410	Eukaryotic Galactolipid & Sulfolipid Synthesis*Lipid Trafficking	ATPase	ATPase	270.537	-8.84248	1.79999	-4.91251	8.99e-07	5.89e-05		TRINITY_DN32881_c0_g2_i1-AT4G24160	Triacylglycerol & Fatty Acid Degradation*Mitochondrial Lipopolysaccharide Synthesis	Lysophosphatidic acid acyltransferase	Lysophosphatidic acid acyltransferase, CGI-58	767.186	-8.65985	1.70731	-5.07221	3.93212e-07	2.85032e-05		TRINITY_DN30193_c0_g1_i7-AT4G10020	Triacylglycerol Biosynthesis	Steroleosin	Steroleosin	52.5395	-6.5162	1.90103	-3.42771	0.000608692	0.0282783
TRINITY_DN37458_c0_g1_i13-AT1G54100	Oxylipin Metabolism 2	NAD+ Oxidoreductase (involved in fatty acid &alpha;-oxidation)	NAD+ Oxidoreductase (involved in fatty acid &alpha;;-oxidation)	115.684	7.817	1.59326	4.9063	9.28e-07	5.89e-05		TRINITY_DN36521_c14_g1_i1-AT1G53270	Fatty Acid Elongation & Wax Biosynthesis	ABC Transporter	ABC Transporter	851.114	-8.79436	1.73233	-5.07659	3.84265e-07	2.85032e-05		TRINITY_DN32302_c0_g1_i3-AT1G63430	Mitochondrial Lipopolysaccharide Synthesis	CDP-DAG Synthase	CDP-DAG Synthase	10.542	5.2352	1.52882	3.42435	0.000616269	0.0282783
TRINITY_DN38271_c0_g4_i2-AT5G44240	Unknown	Translocase	Translocase	86.2609	7.49902	1.53177	4.89566	9.8e-07	6.05e-05		TRINITY_DN37921_c8_g1_i1-AT5G08030	Unknown	Glycerophosphoryl Diester Phosphodiesterase	Glycerophosphoryl Diester Phosphodiesterase	908.146	-8.68321	1.71151	-5.07343	3.90716e-07	2.85032e-05		TRINITY_DN33384_c0_g1_i1-AT3G15820	Triacylglycerol Biosynthesis	Phosphatidylcholine:diacylglycerol cholinephosphotransferase	Phosphatidylcholine:diacylglycerol cholinephosphotransferase	9.78052	4.96016	1.44565	3.4311	0.000601149	0.0282783
TRINITY_DN38828_c8_g9_i1-AT1G51680	Suberin Synthesis & Transport 1	4-Coumarate-CoA Ligase	4-Coumarate-CoA Ligase	487.497	-8.7082	1.77888	-4.89532	9.81e-07	6.05e-05		TRINITY_DN31587_c0_g1_i1-AT4G16760	Triacylglycerol & Fatty Acid Degradation	Acyl-CoA Oxidase	Acyl-CoA Oxidase	42.3869	7.7842	1.5371	5.0642	4.10118e-07	2.8726e-05		TRINITY_DN33524_c0_g1_i6-AT2G43790	Fatty Acid Elongation & Wax Biosynthesis	Mitogen-Activated Protein Kinase	MPK6	15.5058	4.85031	1.41744	3.42187	0.000621922	0.0282783
TRINITY_DN36124_c7_g4_i14-AT1G54100	Oxylipin Metabolism 2	NAD+ Oxidoreductase (involved in fatty acid &alpha;-oxidation)	NAD+ Oxidoreductase (involved in fatty acid &alpha;;-oxidation)	11701.6	-9.8812	2.03686	-4.85118	1.23e-06	7.48e-05		TRINITY_DN36335_c7_g1_i2-AT5G64440	Phospholipid Signaling	Fatty Acid Amide Hydrolase	Fatty Acid Amide Hydrolase	998.677	-8.65827	1.71122	-5.05972	4.19874e-07	2.8726e-05		TRINITY_DN34150_c0_g3_i1-AT1G65060	Suberin Synthesis & Transport 1	4-Coumarate-CoA Ligase	4-Coumarate-CoA Ligase	16.2175	-5.08711	1.48772	-3.4194	0.0006276	0.0282783
TRINITY_DN34133_c8_g1_i1-AT2G46090	Phospholipid Signaling	Diacylglycerol Kinase	Diacylglycerol Kinase	1064.83	-9.00234	1.86496	-4.82711	1.39e-06	8.34e-05		TRINITY_DN38544_c1_g1_i1-AT1G60810	Fatty Acid Elongation & Wax Biosynthesis	ATP Citrate Lyase A subunit	ATP Citrate Lyase A subunit	1328.04	-8.84062	1.7466	-5.06162	4.15712e-07	2.8726e-05		TRINITY_DN34949_c0_g2_i4-AT3G54010	Fatty Acid Elongation & Wax Biosynthesis	Immunophilin-like FK506 binding protein	Pasticcino 1	39.7155	7.27164	2.13212	3.41053	0.000648369	0.0282783
TRINITY_DN25636_c0_g1_i1-AT4G01900	Fatty Acid Synthesis	PII/GLB1	PII protein	897.04	-8.94081	1.85745	-4.81347	1.48e-06	8.83e-05		TRINITY_DN38837_c3_g12_i1-AT3G45770	Mitochondrial Fatty Acid & Lipoic Acid Synthesis	Enoyl-ACP Reductase	Enoyl-ACP Reductase	1033.96	-8.7935	1.73702	-5.0624	4.14008e-07	2.8726e-05		TRINITY_DN36093_c0_g1_i13-AT1G15360	Fatty Acid Elongation & Wax Biosynthesis*Cutin Synthesis & Transport 1	SHN Transcription Factors	SHN Transcription Factors	105.465	1.64193	0.480521	3.41698	0.000633193	0.0282783
TRINITY_DN32881_c0_g2_i1-AT4G24160	Triacylglycerol & Fatty Acid Degradation*Mitochondrial Lipopolysaccharide Synthesis	Lysophosphatidic acid acyltransferase	Lysophosphatidic acid acyltransferase, CGI-58	767.186	-8.91906	1.85656	-4.80407	1.55e-06	8.97e-05		TRINITY_DN5094_c0_g1_i1-ATCG00500	Fatty Acid Synthesis	Carboxyltransferase beta Subunit of Heteromeric ACCase	Carboxyltransferase beta Subunit of Heteromeric ACCase	720.321	-8.56669	1.69108	-5.06582	4.06644e-07	2.8726e-05		TRINITY_DN36301_c0_g1_i1-AT4G02510	Prokaryotic Galactolipid, Sulfolipid, & Phospholipid Synthesis 2	translocon at the outer envelope membrane of chloroplasts	plastid protein import 2	38.3375	-2.81312	0.822439	-3.42046	0.000625156	0.0282783
TRINITY_DN33694_c0_g1_i8-AT2G43790	Fatty Acid Elongation & Wax Biosynthesis	Mitogen-Activated Protein Kinase	MPK6	61.666	7.69351	1.60021	4.80782	1.53e-06	8.97e-05		TRINITY_DN38828_c0_g1_i1-AT3G16170	Mitochondrial Fatty Acid & Lipoic Acid Synthesis	Malonyl-CoA Synthase	Malonyl-CoA Synthase	451.274	-8.35126	1.652	-5.05525	4.29837e-07	2.90809e-05		TRINITY_DN36872_c2_g1_i1-AT4G25140	Triacylglycerol Biosynthesis	Oil-Body Oleosin	Oil-Body Oleosin	8072.25	-2.32067	0.681424	-3.40562	0.000660139	0.0282783
TRINITY_DN37921_c8_g1_i1-AT5G08030	Unknown	Glycerophosphoryl Diester Phosphodiesterase	Glycerophosphoryl Diester Phosphodiesterase	908.146	-8.9403	1.86118	-4.80357	1.56e-06	8.97e-05		TRINITY_DN30608_c0_g2_i2-AT1G54100	Oxylipin Metabolism 2	NAD+ Oxidoreductase (involved in fatty acid &alpha;-oxidation)	NAD+ Oxidoreductase (involved in fatty acid &alpha;;-oxidation)	999.537	-8.71253	1.73489	-5.02195	5.11506e-07	3.37078e-05		TRINITY_DN37559_c0_g1_i13-AT3G51830	Phospholipid Signaling	Sac domain-containing Phosphoinositide Phosphatase	Sac domain-containing Phosphoinositide Phosphatase	36.0048	7.24897	2.12761	3.40709	0.000656585	0.0282783
TRINITY_DN39153_c0_g1_i1-AT2G39400	Triacylglycerol & Fatty Acid Degradation	Monoacylglycerol Lipase (MAGL)	Monoacylglycerol Lipase (MAGL)	953.507	-8.90855	1.8595	-4.79084	1.66e-06	9.46e-05		TRINITY_DN36547_c22_g1_i1-AT5G07360	Phospholipid Signaling	Fatty Acid Amide Hydrolase	Fatty Acid Amide Hydrolase	1303.62	-8.74968	1.74343	-5.01865	5.2037e-07	3.37078e-05		TRINITY_DN37632_c0_g2_i8-AT3G54010	Fatty Acid Elongation & Wax Biosynthesis	Immunophilin-like FK506 binding protein	Pasticcino 1	44.7119	2.89172	0.847542	3.41189	0.000645142	0.0282783
TRINITY_DN36547_c11_g10_i1-AT1G65410	Eukaryotic Galactolipid & Sulfolipid Synthesis*Lipid Trafficking	ATPase	ATPase	1101.7	-8.98162	1.8779	-4.78281	1.73e-06	9.64e-05		TRINITY_DN38544_c6_g5_i1-AT2G38670	Eukaryotic Phospholipid Synthesis & Editing	CTP:phosphorylethanolamine cytidyltransferase	CTP:phosphorylethanolamine cytidyltransferase	298.76	-8.24333	1.64176	-5.02102	5.13967e-07	3.37078e-05		TRINITY_DN36621_c0_g3_i2-AT3G23530	Unknown	Cyclopropane Fatty Acid Synthase	Cyclopropane Fatty Acid Synthase	18.9134	-5.04805	1.48772	-3.39314	0.000690972	0.0292809
TRINITY_DN38544_c1_g1_i1-AT1G60810	Fatty Acid Elongation & Wax Biosynthesis	ATP Citrate Lyase A subunit	ATP Citrate Lyase A subunit	1328.04	-9.07141	1.89755	-4.7806	1.75e-06	9.64e-05		TRINITY_DN38560_c4_g2_i1-AT1G54350	Fatty Acid Synthesis*Fatty Acid Elongation, Desaturation & Export From Plastid*Prokaryotic Galactolipid, Sulfolipid, & Phospholipid Synthesis 1	ABC Acyl Transporter	ABC Acyl Transporter	904.977	-8.5904	1.71119	-5.02014	5.16348e-07	3.37078e-05		TRINITY_DN34545_c0_g3_i1-AT1G51680	Suberin Synthesis & Transport 1	4-Coumarate-CoA Ligase	4-Coumarate-CoA Ligase	28.3732	2.85789	0.844213	3.38528	0.000711066	0.0297497
TRINITY_DN38817_c9_g3_i1-AT1G54100	Oxylipin Metabolism 2	NAD+ Oxidoreductase (involved in fatty acid &alpha;-oxidation)	NAD+ Oxidoreductase (involved in fatty acid &alpha;;-oxidation)	826.089	-8.84077	1.84861	-4.78239	1.73e-06	9.64e-05		TRINITY_DN11807_c0_g1_i1-AT5G64440	Phospholipid Signaling	Fatty Acid Amide Hydrolase	Fatty Acid Amide Hydrolase	1321.74	-8.7823	1.75459	-5.00534	5.57635e-07	3.53691e-05		TRINITY_DN38286_c2_g3_i4-AT4G15130	Triacylglycerol Biosynthesis*Eukaryotic Phospholipid Synthesis & Editing	Choline-Phosphate Cytidylyltransferase	Choline-Phosphate Cytidylyltransferase	115.616	2.7654	0.817453	3.38294	0.000717134	0.0297497
TRINITY_DN35945_c2_g2_i1-AT1G65060	Suberin Synthesis & Transport 1	4-Coumarate-CoA Ligase	4-Coumarate-CoA Ligase	1015.49	-8.9605	1.87524	-4.77832	1.77e-06	9.65e-05		TRINITY_DN35945_c7_g1_i1-AT3G06860	Triacylglycerol & Fatty Acid Degradation	Multifunctional Protein	Multifunctional Protein	775.274	-8.59537	1.71707	-5.00584	5.56203e-07	3.53691e-05		TRINITY_DN35594_c4_g1_i4-AT1G27980	Sphingolipid Biosynthesis 2	Dihydrosphingosine Phosphate Lyase	Dihydrosphingosine Phosphate Lyase	609.852	-1.41753	0.419651	-3.37788	0.000730477	0.0298008
TRINITY_DN34755_c13_g1_i1-AT3G25860	Fatty Acid Synthesis	Dihydrolipoamide Acetyltransferase, E2 component of Pyruvate Dehydrogenase Complex	Dihydrolipoamide Acetyltransferase, E2 component of Pyruvate Dehydrogenase Complex	399.833	-8.67718	1.81786	-4.7733	1.81e-06	9.79e-05		TRINITY_DN38118_c3_g2_i9-AT4G25750	Fatty Acid Elongation & Wax Biosynthesis	ABC Transporter	ABC Transporter	26.8795	7.24049	1.45162	4.98786	6.10527e-07	3.83247e-05		TRINITY_DN35761_c2_g4_i2-AT1G15360	Fatty Acid Elongation & Wax Biosynthesis*Cutin Synthesis & Transport 1	SHN Transcription Factors	SHN Transcription Factors	26.6566	-3.73154	1.10507	-3.37675	0.000733489	0.0298008
TRINITY_DN36773_c0_g2_i1-AT5G43280	Triacylglycerol & Fatty Acid Degradation	Dienoyl CoA Isomerase	Dienoyl CoA Isomerase	672.561	-8.75566	1.84074	-4.75661	1.97e-06	0.000105266		TRINITY_DN37384_c6_g1_i1-AT2G01320	Fatty Acid Elongation & Wax Biosynthesis	ABC Transporter	ABC Transporter	256.294	-7.67383	1.53992	-4.98327	6.25175e-07	3.88438e-05		TRINITY_DN13471_c0_g1_i1-AT2G06925	Phospholipid Signaling	Phospholipase A	Phospholipase A2-ALPHA	12.2151	-4.8252	1.43671	-3.3585	0.000783656	0.0311958
TRINITY_DN32943_c1_g1_i1-AT1G54100	Oxylipin Metabolism 2	NAD+ Oxidoreductase (involved in fatty acid &alpha;-oxidation)	NAD+ Oxidoreductase (involved in fatty acid &alpha;;-oxidation)	438.701	2.96177	0.623716	4.74858	2.05e-06	0.000107341		TRINITY_DN37874_c1_g1_i3-AT4G27780	Eukaryotic Phospholipid Synthesis & Editing	Acyl CoA Binding Protein	Acyl CoA Binding Protein	76.5955	-9.5112	1.91132	-4.97625	6.48276e-07	3.98723e-05		TRINITY_DN33358_c1_g2_i2-AT1G63430	Mitochondrial Lipopolysaccharide Synthesis	CDP-DAG Synthase	CDP-DAG Synthase	9.60763	4.20905	1.25275	3.35985	0.000779842	0.0311958
TRINITY_DN38828_c8_g6_i1-AT3G16170	Mitochondrial Fatty Acid & Lipoic Acid Synthesis	Malonyl-CoA Synthase	Malonyl-CoA Synthase	961.596	-8.80155	1.85273	-4.75058	2.03e-06	0.000107341		TRINITY_DN35945_c7_g3_i2-AT1G65060	Suberin Synthesis & Transport 1	4-Coumarate-CoA Ligase	4-Coumarate-CoA Ligase	1457.45	-8.7351	1.75713	-4.97122	6.65332e-07	4.0111e-05		TRINITY_DN31596_c1_g1_i1-AT2G45670	Eukaryotic Phospholipid Synthesis & Editing	1-Acylglycerol-3-Phosphocholine Acyltransferase,1-Acylglycerol-3-Phosphoethanolamine Acyltransferase	Lysophospholipid acyltransferase	34.2465	1.94057	0.581946	3.33462	0.000854173	0.033663
TRINITY_DN36521_c14_g1_i1-AT1G53270	Fatty Acid Elongation & Wax Biosynthesis	ABC Transporter	ABC Transporter	851.114	-8.93051	1.88237	-4.7443	2.09e-06	0.000108551		TRINITY_DN38828_c11_g1_i1-AT1G77590	Fatty Acid Synthesis*Fatty Acid Elongation, Desaturation & Export From Plastid*Prokaryotic Galactolipid, Sulfolipid, & Phospholipid Synthesis 1	Long-Chain Acyl-CoA Synthetase	Long-Chain Acyl-CoA Synthetase	411.546	-8.26915	1.66294	-4.97262	6.60548e-07	4.0111e-05		TRINITY_DN37678_c1_g1_i2-AT3G10370	Mitochondrial Phospholipid Synthesis*Mitochondrial Lipopolysaccharide Synthesis	FAD-dependent Glycerol-3-Phosphate Dehydrogenase	FAD-dependent Glycerol-3-Phosphate Dehydrogenase	24.0371	-4.84226	1.45427	-3.32967	0.000869475	0.0339267
TRINITY_DN35945_c7_g1_i1-AT3G06860	Triacylglycerol & Fatty Acid Degradation	Multifunctional Protein	Multifunctional Protein	775.274	-8.84824	1.86672	-4.74	2.14e-06	0.000109792		TRINITY_DN57944_c0_g1_i1-AT4G24160	Triacylglycerol & Fatty Acid Degradation*Mitochondrial Lipopolysaccharide Synthesis	Lysophosphatidic acid acyltransferase	Lysophosphatidic acid acyltransferase, CGI-58	379.968	-8.27411	1.67166	-4.94963	7.43541e-07	4.43865e-05		TRINITY_DN32096_c1_g1_i1-AT1G63430	Mitochondrial Lipopolysaccharide Synthesis	CDP-DAG Synthase	CDP-DAG Synthase	29.4436	-4.91671	1.48126	-3.31928	0.000902509	0.0348705
TRINITY_DN38560_c4_g2_i1-AT1G54350	Fatty Acid Synthesis*Fatty Acid Elongation, Desaturation & Export From Plastid*Prokaryotic Galactolipid, Sulfolipid, & Phospholipid Synthesis 1	ABC Acyl Transporter	ABC Acyl Transporter	904.977	-8.81486	1.861	-4.73663	2.17e-06	0.000110212		TRINITY_DN38868_c1_g2_i1-AT2G40690	Eukaryotic Phospholipid Synthesis & Editing	NAD-dependent Glycerol-3-Phosphate Dehydrogenase	NAD-dependent Glycerol-3-Phosphate Dehydrogenase	1333.95	-8.81934	1.78333	-4.94542	7.59802e-07	4.49169e-05		TRINITY_DN35699_c1_g1_i7-AT2G43790	Fatty Acid Elongation & Wax Biosynthesis	Mitogen-Activated Protein Kinase	MPK6	21.2134	4.40873	1.33373	3.30557	0.00094785	0.036264
TRINITY_DN9234_c0_g2_i1-AT5G01220	Prokaryotic Galactolipid, Sulfolipid, & Phospholipid Synthesis 2*Eukaryotic Galactolipid & Sulfolipid Synthesis	UDP-sulfoquinovose:DAG sulfoquinovosyltransferase	UDP-sulfoquinovose:DAG sulfoquinovosyltransferase	1162.89	-8.93068	1.88598	-4.73529	2.19e-06	0.000110212		TRINITY_DN27307_c0_g1_i1-AT1G24360	Fatty Acid Synthesis	Ketoacyl-ACP Reductase	Ketoacyl-ACP Reductase	24328.2	-1.20725	0.244501	-4.9376	7.90918e-07	4.60546e-05		TRINITY_DN37109_c3_g3_i2-AT1G55250	Triacylglycerol Biosynthesis*Fatty Acid Elongation & Wax Biosynthesis	Ubiquitin ligase	Encodes one of two orthologous E3 ubiquitin ligases	8.405	3.77838	1.14396	3.30288	0.000956981	0.036264
TRINITY_DN38837_c3_g12_i1-AT3G45770	Mitochondrial Fatty Acid & Lipoic Acid Synthesis	Enoyl-ACP Reductase	Enoyl-ACP Reductase	1033.96	-8.92937	1.88751	-4.73076	2.24e-06	0.000111626		TRINITY_DN38817_c9_g3_i1-AT1G54100	Oxylipin Metabolism 2	NAD+ Oxidoreductase (involved in fatty acid &alpha;-oxidation)	NAD+ Oxidoreductase (involved in fatty acid &alpha;;-oxidation)	826.089	-8.38878	1.69924	-4.93679	7.94174e-07	4.60546e-05		TRINITY_DN37113_c3_g6_i2-AT2G43790	Fatty Acid Elongation & Wax Biosynthesis	Mitogen-Activated Protein Kinase	MPK6	11.339	4.03886	1.22751	3.2903	0.00100082	0.0375641
TRINITY_DN36318_c3_g2_i1-AT2G33150	Triacylglycerol & Fatty Acid Degradation	Ketoacyl-CoA Thiolase	Ketoacyl-CoA Thiolase	884.147	-8.83304	1.87161	-4.71949	2.36e-06	0.000116879		TRINITY_DN38682_c2_g1_i12-AT3G14205	Phospholipid Signaling	Sac domain-containing Phosphoinositide Phosphatase	Sac domain-containing Phosphoinositide Phosphatase	31.242	7.40445	1.50052	4.9346	8.03152e-07	4.61358e-05		TRINITY_DN357_c0_g1_i1-AT4G09820	Triacylglycerol Biosynthesis	transparent testa??	TRANSPARENT TESTA	22.9308	-3.10182	0.947869	-3.27242	0.00106632	0.0396449
TRINITY_DN36211_c2_g1_i4-AT3G18860	Oxylipin Metabolism 1*Oxylipin Metabolism 2*Phospholipid Signaling	Phospholipase A2	Phospholipase A2	80.5559	6.05909	1.28647	4.70987	2.48e-06	0.00012002		TRINITY_DN34453_c1_g3_i1-AT1G63430	Mitochondrial Lipopolysaccharide Synthesis	CDP-DAG Synthase	CDP-DAG Synthase	41.1879	-3.84036	0.778887	-4.93057	8.19885e-07	4.66568e-05		TRINITY_DN33126_c0_g1_i3-AT5G04040	Triacylglycerol & Fatty Acid Degradation	Triacylglycerol Lipase (TAGL)	Triacylglycerol Lipase (TAGL)	46.9074	-6.03539	1.8472	-3.26732	0.00108571	0.0399885
TRINITY_DN36567_c1_g5_i8-AT2G33150	Triacylglycerol & Fatty Acid Degradation	Ketoacyl-CoA Thiolase	Ketoacyl-CoA Thiolase	2126.63	-9.15954	1.94536	-4.70841	2.5e-06	0.00012002		TRINITY_DN36318_c3_g2_i1-AT2G33150	Triacylglycerol & Fatty Acid Degradation	Ketoacyl-CoA Thiolase	Ketoacyl-CoA Thiolase	884.147	-8.47939	1.72154	-4.92546	8.41613e-07	4.73851e-05		TRINITY_DN36235_c0_g3_i4-AT2G43790	Fatty Acid Elongation & Wax Biosynthesis	Mitogen-Activated Protein Kinase	MPK6	7.52009	4.35371	1.33397	3.26371	0.00109962	0.0401259
TRINITY_DN5094_c0_g1_i1-ATCG00500	Fatty Acid Synthesis	Carboxyltransferase beta Subunit of Heteromeric ACCase	Carboxyltransferase beta Subunit of Heteromeric ACCase	720.321	-8.66506	1.84005	-4.70913	2.49e-06	0.00012002		TRINITY_DN36547_c11_g8_i1-AT1G65410	Eukaryotic Galactolipid & Sulfolipid Synthesis*Lipid Trafficking	ATPase	ATPase	2301.04	-8.8991	1.80732	-4.92393	8.48246e-07	4.73851e-05		TRINITY_DN38331_c2_g3_i1-AT2G43790	Fatty Acid Elongation & Wax Biosynthesis	Mitogen-Activated Protein Kinase	MPK6	55.5067	-5.94794	1.82984	-3.25053	0.00115191	0.0416485
TRINITY_DN35945_c7_g3_i2-AT1G65060	Suberin Synthesis & Transport 1	4-Coumarate-CoA Ligase	4-Coumarate-CoA Ligase	1457.45	-8.95144	1.90852	-4.69025	2.73e-06	0.000129986		TRINITY_DN11733_c0_g1_i1-AT5G01220	Prokaryotic Galactolipid, Sulfolipid, & Phospholipid Synthesis 2*Eukaryotic Galactolipid & Sulfolipid Synthesis	UDP-sulfoquinovose:DAG sulfoquinovosyltransferase	UDP-sulfoquinovose:DAG sulfoquinovosyltransferase	1265.41	-8.65454	1.76124	-4.9139	8.92815e-07	4.89761e-05		TRINITY_DN36196_c0_g1_i2-AT4G34100	Fatty Acid Elongation & Wax Biosynthesis	E3 ubiquitin Ligase	ERAD-pathway E3 ubiquitin ligase	12.5711	3.16228	0.974511	3.24499	0.00117454	0.0420807
TRINITY_DN30608_c0_g2_i2-AT1G54100	Oxylipin Metabolism 2	NAD+ Oxidoreductase (involved in fatty acid &alpha;-oxidation)	NAD+ Oxidoreductase (involved in fatty acid &alpha;;-oxidation)	999.537	-8.83433	1.88539	-4.68568	2.79e-06	0.000131723		TRINITY_DN34557_c0_g2_i9-AT1G01090	Fatty Acid Synthesis	Pyruvate Dehydrogenase alpha subunit, E1a component of Pyruvate Dehydrogenase Complex	Pyruvate Dehydrogenase alpha subunit, E1a component of Pyruvate Dehydrogenase Complex	23.7029	7.07836	1.44033	4.91441	8.90508e-07	4.89761e-05		TRINITY_DN36009_c0_g2_i2-AT2G43790	Fatty Acid Elongation & Wax Biosynthesis	Mitogen-Activated Protein Kinase	MPK6	42.2155	-3.29001	1.0177	-3.2328	0.00122585	0.0435232
TRINITY_DN36547_c22_g1_i1-AT5G07360	Phospholipid Signaling	Fatty Acid Amide Hydrolase	Fatty Acid Amide Hydrolase	1303.62	-8.87299	1.89445	-4.68368	2.82e-06	0.000131827		TRINITY_DN36188_c5_g1_i1-AT4G25970	Eukaryotic Phospholipid Synthesis & Editing	Phosphatidylserine Decarboxylase	Phosphatidylserine Decarboxylase	1649.25	-8.76824	1.78757	-4.90512	9.3368e-07	5.07605e-05		TRINITY_DN34661_c0_g2_i9-AT3G06510	Prokaryotic Galactolipid, Sulfolipid, & Phospholipid Synthesis 2*Eukaryotic Galactolipid & Sulfolipid Synthesis	Galactolipid:galactolipid galactosyltransferase	galactolipid:galactolipid galactosyltransferase	10.9668	-5.01092	1.55437	-3.22377	0.00126517	0.0445182
TRINITY_DN36876_c5_g1_i1-AT1G51680	Suberin Synthesis & Transport 1	4-Coumarate-CoA Ligase	4-Coumarate-CoA Ligase	920.708	-8.76247	1.87375	-4.67643	2.92e-06	0.000135367		TRINITY_DN36876_c5_g1_i1-AT1G51680	Suberin Synthesis & Transport 1	4-Coumarate-CoA Ligase	4-Coumarate-CoA Ligase	920.708	-8.44833	1.7235	-4.90184	9.49415e-07	5.11592e-05		TRINITY_DN35205_c0_g3_i1-AT2G40220	Triacylglycerol Biosynthesis	Abscisic Acid Insensitive (ABI) transcription factors	Abscisic Acid Insensitive (ABI) transcription factors	441.059	-1.29096	0.40109	-3.21863	0.00128804	0.0449219
TRINITY_DN11807_c0_g1_i1-AT5G64440	Phospholipid Signaling	Fatty Acid Amide Hydrolase	Fatty Acid Amide Hydrolase	1321.74	-8.90753	1.90582	-4.67386	2.96e-06	0.000135869		TRINITY_DN43701_c0_g1_i1-AT3G18000	Eukaryotic Phospholipid Synthesis & Editing	Phosphoethanolamine N-Methyltransferase	Phosphoethanolamine N-Methyltransferase	2100.47	-8.85707	1.8079	-4.8991	9.62757e-07	5.14231e-05		TRINITY_DN29949_c0_g2_i2-AT3G23510	Unknown	Cyclopropane Fatty Acid Synthase	Cyclopropane Fatty Acid Synthase	143.08	1.26161	0.393555	3.20568	0.00134743	0.0461758
TRINITY_DN38868_c1_g2_i1-AT2G40690	Eukaryotic Phospholipid Synthesis & Editing	NAD-dependent Glycerol-3-Phosphate Dehydrogenase	NAD-dependent Glycerol-3-Phosphate Dehydrogenase	1333.95	-9.028	1.93502	-4.66558	3.08e-06	0.000140229		TRINITY_DN36547_c4_g2_i1-AT3G51840	Triacylglycerol & Fatty Acid Degradation	Acyl-CoA Oxidase	Acyl-CoA Oxidase	1958.15	-8.80408	1.79879	-4.89444	9.85878e-07	5.22001e-05		TRINITY_DN34511_c2_g2_i3-AT2G43790	Fatty Acid Elongation & Wax Biosynthesis	Mitogen-Activated Protein Kinase	MPK6	27.1788	6.73382	2.09975	3.20696	0.00134143	0.0461758
TRINITY_DN38544_c6_g5_i1-AT2G38670	Eukaryotic Phospholipid Synthesis & Editing	CTP:phosphorylethanolamine cytidyltransferase	CTP:phosphorylethanolamine cytidyltransferase	298.76	-8.31736	1.78732	-4.65353	3.26e-06	0.000147396		TRINITY_DN36318_c5_g1_i1-AT3G58490	Prokaryotic Galactolipid, Sulfolipid, & Phospholipid Synthesis 1*Eukaryotic Galactolipid & Sulfolipid Synthesis*Sphingolipid Biosynthesis 1*Phospholipid Signaling	Phosphatidate Phosphatase,Long Chain Base 1-Phosphate Phosphatase	Long Chain Base 1-Phosphate Phosphatase	2720.17	-8.91426	1.82294	-4.89004	1.00815e-06	5.24668e-05		TRINITY_DN33837_c0_g1_i2-AT2G44950	Triacylglycerol Biosynthesis*Fatty Acid Elongation & Wax Biosynthesis	Ubiquitin ligase	Encodes one of two orthologous E3 ubiquitin ligases	61.2104	-5.60461	1.75652	-3.19074	0.00141908	0.0480704
TRINITY_DN57944_c0_g1_i1-AT4G24160	Triacylglycerol & Fatty Acid Degradation*Mitochondrial Lipopolysaccharide Synthesis	Lysophosphatidic acid acyltransferase	Lysophosphatidic acid acyltransferase, CGI-58	379.968	-8.42575	1.8189	-4.63232	3.62e-06	0.00016194		TRINITY_DN38828_c8_g6_i1-AT3G16170	Mitochondrial Fatty Acid & Lipoic Acid Synthesis	Malonyl-CoA Synthase	Malonyl-CoA Synthase	961.596	-8.32875	1.70295	-4.89079	1.00432e-06	5.24668e-05		TRINITY_DN38108_c0_g1_i9-AT2G01320	Fatty Acid Elongation & Wax Biosynthesis	ABC Transporter	ABC Transporter	50.3168	-2.63373	0.825852	-3.18911	0.00142711	0.0480704
TRINITY_DN34994_c3_g8_i2-AT5G07360	Phospholipid Signaling	Fatty Acid Amide Hydrolase	Fatty Acid Amide Hydrolase	3477.95	-9.21903	1.99381	-4.62383	3.77e-06	0.000165879		TRINITY_DN34755_c13_g1_i1-AT3G25860	Fatty Acid Synthesis	Dihydrolipoamide Acetyltransferase, E2 component of Pyruvate Dehydrogenase Complex	Dihydrolipoamide Acetyltransferase, E2 component of Pyruvate Dehydrogenase Complex	399.833	-8.1598	1.67088	-4.88354	1.04196e-06	5.3315e-05		TRINITY_DN26002_c0_g1_i2-AT3G18860	Oxylipin Metabolism 1*Oxylipin Metabolism 2*Phospholipid Signaling	Phospholipase A2	Phospholipase A2	43.8303	-5.72534	1.80722	-3.16803	0.00153475	0.0497823
TRINITY_DN38817_c10_g6_i2-AT1G73480	Triacylglycerol & Fatty Acid Degradation	Monoacylglycerol Lipase (MAGL)	Monoacylglycerol Lipase (MAGL)	745.083	-8.56791	1.85264	-4.62471	3.75e-06	0.000165879		TRINITY_DN57089_c0_g1_i1-AT1G24360	Fatty Acid Synthesis	Ketoacyl-ACP Reductase	Ketoacyl-ACP Reductase	1824.31	-8.79684	1.80091	-4.88466	1.03606e-06	5.3315e-05		TRINITY_DN31417_c0_g1_i1-AT3G54010	Fatty Acid Elongation & Wax Biosynthesis	Immunophilin-like FK506 binding protein	Pasticcino 1	47.6119	-4.4667	1.41064	-3.16644	0.00154315	0.0497823
TRINITY_DN34133_c10_g1_i1-AT3G48780	Sphingolipid Biosynthesis 1	Long-Chain Base 2; subunit of Serine Palmitoyltransferase	Subunit of Serine Palmitoyltransferase (LCB2b)	1204.61	-8.84261	1.91342	-4.62137	3.81e-06	0.000166463		TRINITY_DN25584_c0_g1_i1-AT2G04540	Mitochondrial Fatty Acid & Lipoic Acid Synthesis	Ketoacyl-ACP Synthase	Ketoacyl-ACP Synthase	2068.76	-8.75856	1.7988	-4.86911	1.121e-06	5.68815e-05		TRINITY_DN36050_c2_g13_i3-AT4G26740	Triacylglycerol Biosynthesis	Caleosin	Caleosin	2138.49	-2.47343	0.780211	-3.17021	0.0015233	0.0497823
TRINITY_DN11733_c0_g1_i1-AT5G01220	Prokaryotic Galactolipid, Sulfolipid, & Phospholipid Synthesis 2*Eukaryotic Galactolipid & Sulfolipid Synthesis	UDP-sulfoquinovose:DAG sulfoquinovosyltransferase	UDP-sulfoquinovose:DAG sulfoquinovosyltransferase	1265.41	-8.82549	1.91264	-4.6143	3.94e-06	0.000168938		TRINITY_DN34994_c3_g8_i2-AT5G07360	Phospholipid Signaling	Fatty Acid Amide Hydrolase	Fatty Acid Amide Hydrolase	3477.95	-8.93664	1.84077	-4.85484	1.20482e-06	6.06293e-05		TRINITY_DN37311_c0_g1_i3-AT5G14180	Triacylglycerol & Fatty Acid Degradation	Triacylglycerol Lipase (TAGL)	Triacylglycerol Lipase (TAGL)	12.2081	-4.846	1.52751	-3.17249	0.0015114	0.0497823
TRINITY_DN25584_c0_g1_i1-AT2G04540	Mitochondrial Fatty Acid & Lipoic Acid Synthesis	Ketoacyl-ACP Synthase	Ketoacyl-ACP Synthase	2068.76	-8.99137	1.95118	-4.60817	4.06e-06	0.000168938		TRINITY_DN35388_c7_g1_i1-AT1G65410	Eukaryotic Galactolipid & Sulfolipid Synthesis*Lipid Trafficking	ATPase	ATPase	470.961	-8.01793	1.65439	-4.84646	1.25685e-06	6.26658e-05		TRINITY_DN37737_c1_g1_i1-AT2G13610	Fatty Acid Elongation & Wax Biosynthesis	ABC Transporter	ABC Transporter	366.892	-1.47316	0.465499	-3.1647	0.00155245	0.0497823
TRINITY_DN36204_c7_g6_i6-AT3G15730	Phospholipid Signaling	Phospholipase D &alpha;	Phospholipase D &alpha;;	58.506	-7.48787	1.62462	-4.609	4.05e-06	0.000168938		TRINITY_DN36204_c3_g2_i1-AT3G16950	Fatty Acid Synthesis	Dihydrolipoamide Dehydrogenase, E3 component of Pyruvate Dehydrogenase Complex	Dihydrolipoamide Dehydrogenase, E3 component of Pyruvate Dehydrogenase Complex	1974.87	-8.71911	1.79959	-4.84504	1.26587e-06	6.26658e-05		TRINITY_DN38891_c0_g1_i5-AT2G43790	Fatty Acid Elongation & Wax Biosynthesis	Mitogen-Activated Protein Kinase	MPK6	16.9541	-5.02268	1.58722	-3.16446	0.00155372	0.0497823
TRINITY_DN36242_c2_g1_i1-AT1G80460	Eukaryotic Phospholipid Synthesis & Editing	Glycerol Kinase	Glycerol Kinase	1292.75	-8.83131	1.91313	-4.61616	3.91e-06	0.000168938		TRINITY_DN34133_c10_g1_i1-AT3G48780	Sphingolipid Biosynthesis 1	Long-Chain Base 2; subunit of Serine Palmitoyltransferase	Subunit of Serine Palmitoyltransferase (LCB2b)	1204.61	-8.5222	1.76203	-4.83658	1.32092e-06	6.47155e-05		TRINITY_DN28149_c0_g1_i2-AT3G10840	Phospholipid Signaling	Lysophospholipase	Lysophospholipase	21.399	-4.52489	1.44511	-3.13117	0.0017411	0.0529142
TRINITY_DN36335_c7_g1_i2-AT5G64440	Phospholipid Signaling	Fatty Acid Amide Hydrolase	Fatty Acid Amide Hydrolase	998.677	-8.58436	1.86133	-4.61194	3.99e-06	0.000168938		TRINITY_DN38906_c6_g2_i3-AT4G25750	Fatty Acid Elongation & Wax Biosynthesis	ABC Transporter	ABC Transporter	29.31	4.04801	0.837156	4.83544	1.32853e-06	6.47155e-05		TRINITY_DN29234_c0_g1_i1-AT1G51680	Suberin Synthesis & Transport 1	4-Coumarate-CoA Ligase	4-Coumarate-CoA Ligase	17.3024	-3.63557	1.15944	-3.13562	0.00171489	0.0529142
TRINITY_DN37815_c9_g1_i9-AT4G24160	Triacylglycerol & Fatty Acid Degradation*Mitochondrial Lipopolysaccharide Synthesis	Lysophosphatidic acid acyltransferase	Lysophosphatidic acid acyltransferase, CGI-58	2178.7	-9.07437	1.96822	-4.61044	4.02e-06	0.000168938		TRINITY_DN38544_c6_g6_i1-AT5G06530	Fatty Acid Elongation & Wax Biosynthesis	ABC Transporter	ABC Transporter	1756.12	-8.67592	1.79701	-4.82798	1.37928e-06	6.61293e-05		TRINITY_DN30667_c0_g1_i1-AT2G40890	Suberin Synthesis & Transport 2	Coumaroyl 3-Hydroxylase	Coumaroyl 3-Hydroxylase	16.3143	3.80943	1.21535	3.13443	0.00172186	0.0529142
TRINITY_DN36188_c5_g1_i1-AT4G25970	Eukaryotic Phospholipid Synthesis & Editing	Phosphatidylserine Decarboxylase	Phosphatidylserine Decarboxylase	1649.25	-8.93231	1.93962	-4.60519	4.12e-06	0.000170027		TRINITY_DN4748_c0_g1_i1-AT5G35360	Fatty Acid Synthesis	Biotin Carboxylase; subunit of Heteromeric ACCase	Biotin Carboxylase of Heteromeric ACCase	948.441	-8.5306	1.76658	-4.82889	1.37298e-06	6.61293e-05		TRINITY_DN35173_c0_g1_i2-AT1G72970	Cutin Synthesis & Transport 1*Suberin Synthesis & Transport 1	Omega-Hydroxy Fatty Acyl Dehydrogenase	omega-Hydroxy Fatty Acyl Dehydrogenase	15.0128	-4.6976	1.49627	-3.13954	0.00169212	0.0529142
TRINITY_DN35388_c7_g1_i1-AT1G65410	Eukaryotic Galactolipid & Sulfolipid Synthesis*Lipid Trafficking	ATPase	ATPase	470.961	-8.29271	1.80198	-4.60199	4.18e-06	0.00017131		TRINITY_DN37753_c4_g3_i12-AT2G45670	Eukaryotic Phospholipid Synthesis & Editing	1-Acylglycerol-3-Phosphocholine Acyltransferase,1-Acylglycerol-3-Phosphoethanolamine Acyltransferase	Lysophospholipid acyltransferase	16.6538	6.60119	1.36851	4.82362	1.40977e-06	6.70632e-05		TRINITY_DN35480_c0_g3_i4-AT2G43790	Fatty Acid Elongation & Wax Biosynthesis	Mitogen-Activated Protein Kinase	MPK6	17.8068	-4.73752	1.51337	-3.13044	0.00174546	0.0529142
TRINITY_DN38828_c11_g1_i1-AT1G77590	Fatty Acid Synthesis*Fatty Acid Elongation, Desaturation & Export From Plastid*Prokaryotic Galactolipid, Sulfolipid, & Phospholipid Synthesis 1	Long-Chain Acyl-CoA Synthetase	Long-Chain Acyl-CoA Synthetase	411.546	-8.32441	1.8103	-4.59835	4.26e-06	0.000171649		TRINITY_DN22046_c0_g1_i1-AT4G01900	Fatty Acid Synthesis	PII/GLB1	PII protein	1239.04	-8.52301	1.77145	-4.8113	1.49949e-06	7.07781e-05		TRINITY_DN35677_c0_g1_i6-AT1G69120	Triacylglycerol Biosynthesis	a MADS domain protein homologous to SRF transcription factors	Floral homeotic gene encoding a MADS domain protein homologous to SRF transcription factors	1099.56	-0.975242	0.310855	-3.13729	0.00170516	0.0529142
TRINITY_DN38999_c1_g17_i3-AT2G40890	Suberin Synthesis & Transport 2	Coumaroyl 3-Hydroxylase	Coumaroyl 3-Hydroxylase	8.71822	-3.97505	0.864353	-4.59888	4.25e-06	0.000171649		TRINITY_DN33656_c1_g1_i6-AT2G43790	Fatty Acid Elongation & Wax Biosynthesis	Mitogen-Activated Protein Kinase	MPK6	25.4488	6.47884	1.34752	4.80797	1.52472e-06	7.14155e-05		TRINITY_DN36758_c0_g1_i1-AT3G16950	Fatty Acid Synthesis	Dihydrolipoamide Dehydrogenase, E3 component of Pyruvate Dehydrogenase Complex	Dihydrolipoamide Dehydrogenase, E3 component of Pyruvate Dehydrogenase Complex	12.9028	-4.57629	1.459	-3.13659	0.00170927	0.0529142
TRINITY_DN36547_c11_g8_i1-AT1G65410	Eukaryotic Galactolipid & Sulfolipid Synthesis*Lipid Trafficking	ATPase	ATPase	2301.04	-8.99476	1.95986	-4.5895	4.44e-06	0.000177725		TRINITY_DN37702_c6_g1_i1-AT5G35360	Fatty Acid Synthesis	Biotin Carboxylase; subunit of Heteromeric ACCase	Biotin Carboxylase of Heteromeric ACCase	3723.99	-8.91395	1.85568	-4.8036	1.55841e-06	7.18876e-05		TRINITY_DN33761_c2_g6_i1-AT2G43790	Fatty Acid Elongation & Wax Biosynthesis	Mitogen-Activated Protein Kinase	MPK6	257.958	-1.3101	0.419207	-3.12519	0.0017769	0.0534561
TRINITY_DN38744_c3_g3_i4-AT5G41040	Suberin Synthesis & Transport 1*Suberin Synthesis & Transport 2	Aliphatic Suberin Feruloyl Transferase	Aliphatic Suberin Feruloyl Transferase	55.5352	6.63493	1.44698	4.58538	4.53e-06	0.000179893		TRINITY_DN57584_c0_g1_i1-AT1G73600	Eukaryotic Phospholipid Synthesis & Editing	Phosphoethanolamine N-Methyltransferase	Phosphoethanolamine N-Methyltransferase	1022.56	-8.45506	1.76013	-4.80366	1.5579e-06	7.18876e-05		TRINITY_DN38087_c0_g1_i2-AT3G08510	Phospholipid Signaling	Phosphoinositide-specific Phospholipase C	Phosphoinositide-specific Phospholipase C	87.8492	-1.79071	0.574387	-3.1176	0.00182331	0.0544368
TRINITY_DN37815_c1_g2_i3-AT3G25860	Fatty Acid Synthesis	Dihydrolipoamide Acetyltransferase, E2 component of Pyruvate Dehydrogenase Complex	Dihydrolipoamide Acetyltransferase, E2 component of Pyruvate Dehydrogenase Complex	2136.23	-8.99111	1.9646	-4.57656	4.73e-06	0.000186226		TRINITY_DN37815_c9_g1_i9-AT4G24160	Triacylglycerol & Fatty Acid Degradation*Mitochondrial Lipopolysaccharide Synthesis	Lysophosphatidic acid acyltransferase	Lysophosphatidic acid acyltransferase, CGI-58	2178.7	-8.71872	1.81562	-4.80207	1.57034e-06	7.18932e-05		TRINITY_DN28609_c0_g1_i1-AT2G43790	Fatty Acid Elongation & Wax Biosynthesis	Mitogen-Activated Protein Kinase	MPK6	26.6095	-4.50075	1.44789	-3.10848	0.00188054	0.0556998
TRINITY_DN36318_c5_g1_i1-AT3G58490	Prokaryotic Galactolipid, Sulfolipid, & Phospholipid Synthesis 1*Eukaryotic Galactolipid & Sulfolipid Synthesis*Sphingolipid Biosynthesis 1*Phospholipid Signaling	Phosphatidate Phosphatase,Long Chain Base 1-Phosphate Phosphatase	Long Chain Base 1-Phosphate Phosphatase	2720.17	-9.03448	1.97575	-4.57269	4.81e-06	0.000188287		TRINITY_DN37406_c3_g10_i1-AT1G54100	Oxylipin Metabolism 2	NAD+ Oxidoreductase (involved in fatty acid &alpha;-oxidation)	NAD+ Oxidoreductase (involved in fatty acid &alpha;;-oxidation)	1747.7	-8.61834	1.79696	-4.79606	1.6182e-06	7.35316e-05		TRINITY_DN29898_c0_g1_i3-AT3G54010	Fatty Acid Elongation & Wax Biosynthesis	Immunophilin-like FK506 binding protein	Pasticcino 1	7.68155	3.76283	1.21132	3.10639	0.00189388	0.0556998
TRINITY_DN35052_c3_g3_i4-AT3G54320	Fatty Acid Synthesis*Triacylglycerol Biosynthesis	AP2 / EREBP Transcription Factors	AP2 / EREBP Transcription Factors (or is it AP2 / ERWEBP)	30.4463	6.66114	1.45864	4.56667	4.96e-06	0.000192339		TRINITY_DN37350_c6_g3_i1-AT4G25750	Fatty Acid Elongation & Wax Biosynthesis	ABC Transporter	ABC Transporter	713.836	-8.27606	1.7276	-4.79048	1.66382e-06	7.50444e-05		TRINITY_DN37479_c0_g2_i8-AT2G30470	Triacylglycerol Biosynthesis	a member of a novel family of B3 domain proteins	a member of a novel family of B3 domain proteins	34.0796	2.53667	0.818765	3.09817	0.0019472	0.0568437
TRINITY_DN37945_c2_g6_i2-AT1G24360	Fatty Acid Synthesis	Ketoacyl-ACP Reductase	Ketoacyl-ACP Reductase	880.962	-8.64198	1.89627	-4.55736	5.18e-06	0.000199404		TRINITY_DN24846_c0_g1_i1-AT1G54100	Oxylipin Metabolism 2	NAD+ Oxidoreductase (involved in fatty acid &alpha;-oxidation)	NAD+ Oxidoreductase (involved in fatty acid &alpha;;-oxidation)	1982.81	-8.67137	1.81196	-4.78563	1.70453e-06	7.57584e-05		TRINITY_DN37018_c2_g3_i1-AT4G28110	Fatty Acid Elongation & Wax Biosynthesis*Suberin Synthesis & Transport 1	MYB Transcription Factors	Myb Transcription Factors	26.2851	-4.74863	1.53646	-3.09062	0.00199737	0.0578796
TRINITY_DN43701_c0_g1_i1-AT3G18000	Eukaryotic Phospholipid Synthesis & Editing	Phosphoethanolamine N-Methyltransferase	Phosphoethanolamine N-Methyltransferase	2100.47	-8.93165	1.96041	-4.55601	5.21e-06	0.000199404		TRINITY_DN38860_c1_g5_i8-AT1G63430	Mitochondrial Lipopolysaccharide Synthesis	CDP-DAG Synthase	CDP-DAG Synthase	34.1733	6.07051	1.26816	4.78687	1.69399e-06	7.57584e-05		TRINITY_DN29938_c0_g1_i8-AT2G43790	Fatty Acid Elongation & Wax Biosynthesis	Mitogen-Activated Protein Kinase	MPK6	560.868	1.16496	0.378339	3.07913	0.00207604	0.0597203
TRINITY_DN36567_c1_g5_i3-AT3G06860	Triacylglycerol & Fatty Acid Degradation	Multifunctional Protein	Multifunctional Protein	5118.03	-9.07527	1.99386	-4.55161	5.32e-06	0.000201105		TRINITY_DN37705_c2_g2_i1-AT1G65060	Suberin Synthesis & Transport 1	4-Coumarate-CoA Ligase	4-Coumarate-CoA Ligase	1645.36	-8.56107	1.79003	-4.78264	1.73008e-06	7.58726e-05		TRINITY_DN33795_c0_g1_i1-AT4G09820	Triacylglycerol Biosynthesis	transparent testa??	TRANSPARENT TESTA	389.82	-1.22604	0.399494	-3.06898	0.00214792	0.0608989
TRINITY_DN38544_c6_g6_i1-AT5G06530	Fatty Acid Elongation & Wax Biosynthesis	ABC Transporter	ABC Transporter	1756.12	-8.87162	1.9493	-4.55118	5.33e-06	0.000201105		TRINITY_DN37921_c5_g1_i1-AT1G65410	Eukaryotic Galactolipid & Sulfolipid Synthesis*Lipid Trafficking	ATPase	ATPase	2167.96	-8.70159	1.8195	-4.78241	1.73202e-06	7.58726e-05		TRINITY_DN36612_c2_g2_i4-AT3G18860	Oxylipin Metabolism 1*Oxylipin Metabolism 2*Phospholipid Signaling	Phospholipase A2	Phospholipase A2	25.1808	6.104	1.98765	3.07095	0.00213376	0.0608989
TRINITY_DN34854_c2_g3_i1-AT4G30580	Prokaryotic Galactolipid, Sulfolipid, & Phospholipid Synthesis 1	1-Acylglycerol-3-Phosphate Acyltransferase	1-Acylglycerol-3-Phosphate Acyltransferase	710.978	-8.48626	1.86716	-4.54501	5.49e-06	0.000205113		TRINITY_DN34854_c2_g3_i1-AT4G30580	Prokaryotic Galactolipid, Sulfolipid, & Phospholipid Synthesis 1	1-Acylglycerol-3-Phosphate Acyltransferase	1-Acylglycerol-3-Phosphate Acyltransferase	710.978	-8.20901	1.71715	-4.78059	1.74781e-06	7.60173e-05		TRINITY_DN36632_c0_g2_i1-AT5G52860	Fatty Acid Elongation & Wax Biosynthesis	ABC Transporter	ABC Transporter	10.5945	-4.49351	1.46961	-3.05761	0.0022311	0.0628054
TRINITY_DN57089_c0_g1_i1-AT1G24360	Fatty Acid Synthesis	Ketoacyl-ACP Reductase	Ketoacyl-ACP Reductase	1824.31	-8.87564	1.95326	-4.54402	5.52e-06	0.000205113		TRINITY_DN36242_c2_g1_i1-AT1G80460	Eukaryotic Phospholipid Synthesis & Editing	Glycerol Kinase	Glycerol Kinase	1292.75	-8.40742	1.76164	-4.77251	1.81947e-06	7.85727e-05		TRINITY_DN36205_c1_g1_i6-AT4G33030	Prokaryotic Galactolipid, Sulfolipid, & Phospholipid Synthesis 2*Eukaryotic Galactolipid & Sulfolipid Synthesis	UDP-Sulfoquinovose Synthase	UDP-Sulfoquinovose Synthase	18.1135	-4.80502	1.57552	-3.0498	0.00228993	0.0635535
TRINITY_DN36547_c4_g2_i1-AT3G51840	Triacylglycerol & Fatty Acid Degradation	Acyl-CoA Oxidase	Acyl-CoA Oxidase	1958.15	-8.86103	1.95117	-4.54138	5.59e-06	0.000206228		TRINITY_DN27413_c0_g1_i2-AT2G45670	Eukaryotic Phospholipid Synthesis & Editing	1-Acylglycerol-3-Phosphocholine Acyltransferase,1-Acylglycerol-3-Phosphoethanolamine Acyltransferase	Lysophospholipid acyltransferase	918.083	-3.90207	0.819832	-4.75959	1.93982e-06	8.18378e-05		TRINITY_DN38609_c0_g1_i2-AT4G34100	Fatty Acid Elongation & Wax Biosynthesis	E3 ubiquitin Ligase	ERAD-pathway E3 ubiquitin ligase	199.599	-2.74074	0.89853	-3.05025	0.0022865	0.0635535
TRINITY_DN36204_c3_g2_i1-AT3G16950	Fatty Acid Synthesis	Dihydrolipoamide Dehydrogenase, E3 component of Pyruvate Dehydrogenase Complex	Dihydrolipoamide Dehydrogenase, E3 component of Pyruvate Dehydrogenase Complex	1974.87	-8.85563	1.95201	-4.53667	5.71e-06	0.000209411		TRINITY_DN36773_c1_g1_i1-AT1G54100	Oxylipin Metabolism 2	NAD+ Oxidoreductase (involved in fatty acid &alpha;-oxidation)	NAD+ Oxidoreductase (involved in fatty acid &alpha;;-oxidation)	646.168	-8.17095	1.71642	-4.76047	1.93143e-06	8.18378e-05		TRINITY_DN32664_c1_g2_i4-AT5G50700	Triacylglycerol Biosynthesis	Steroleosin,Oil-Body protein	Steroleosin, Hydroxysteroid dehydrogenase	3299.24	-1.71518	0.562898	-3.04705	0.00231098	0.0636353
TRINITY_DN37705_c2_g2_i1-AT1G65060	Suberin Synthesis & Transport 1	4-Coumarate-CoA Ligase	4-Coumarate-CoA Ligase	1645.36	-8.80534	1.94222	-4.53365	5.8e-06	0.000210957		TRINITY_DN38817_c10_g6_i2-AT1G73480	Triacylglycerol & Fatty Acid Degradation	Monoacylglycerol Lipase (MAGL)	Monoacylglycerol Lipase (MAGL)	745.083	-8.10773	1.70298	-4.7609	1.92735e-06	8.18378e-05		TRINITY_DN38749_c1_g2_i3-AT2G40220	Triacylglycerol Biosynthesis	Abscisic Acid Insensitive (ABI) transcription factors	Abscisic Acid Insensitive (ABI) transcription factors	115.619	2.15687	0.708282	3.04521	0.00232517	0.0636353
TRINITY_DN34994_c3_g18_i1-AT1G24360	Fatty Acid Synthesis	Ketoacyl-ACP Reductase	Ketoacyl-ACP Reductase	1639.43	-8.78967	1.93949	-4.53196	5.84e-06	0.000211185		TRINITY_DN38915_c1_g19_i3-AT1G24360	Fatty Acid Synthesis	Ketoacyl-ACP Reductase	Ketoacyl-ACP Reductase	4244.78	-10.4652	2.1992	-4.75866	1.94884e-06	8.18378e-05		TRINITY_DN31188_c0_g2_i1-AT5G23190	Suberin Synthesis & Transport 1	Fatty Acyl omega-Hydroxylase	Fatty Acyl Omega-Hydroxylase (CYP86B) (ER)	51.2767	6.66883	2.19241	3.04179	0.0023518	0.0639202
TRINITY_DN22046_c0_g1_i1-AT4G01900	Fatty Acid Synthesis	PII/GLB1	PII protein	1239.04	-8.71152	1.92313	-4.52987	5.9e-06	0.000211822		TRINITY_DN36124_c2_g2_i1-AT1G65410	Eukaryotic Galactolipid & Sulfolipid Synthesis*Lipid Trafficking	ATPase	ATPase	2119.08	-8.61898	1.81403	-4.75128	2.02132e-06	8.43e-05		TRINITY_DN31219_c1_g2_i1-AT4G33240	Phospholipid Signaling	Phosphatidylinositol-Phosphate Kinase type III	Phosphatidylinositol-Phosphate Kinase type III	64.3188	2.70906	0.892075	3.0368	0.002391	0.0641433
TRINITY_DN24830_c0_g1_i1-AT1G65060	Suberin Synthesis & Transport 1	4-Coumarate-CoA Ligase	4-Coumarate-CoA Ligase	2979.09	-9.01323	1.99256	-4.52345	6.08e-06	0.000215516		TRINITY_DN36335_c12_g1_i1-AT3G06060	Sphingolipid Biosynthesis 1	Ketosphinganine Reductase	Ketosphinganine Reductase	843.901	-8.24457	1.73849	-4.74237	2.11231e-06	8.74956e-05		TRINITY_DN31322_c0_g1_i1-AT1G63430	Mitochondrial Lipopolysaccharide Synthesis	CDP-DAG Synthase	CDP-DAG Synthase	11.6684	-4.66106	1.53496	-3.03661	0.00239256	0.0641433
TRINITY_DN37815_c2_g2_i1-AT3G47350	Triacylglycerol Biosynthesis	Steroleosin	Steroleosin	1183.15	-8.6378	1.90961	-4.52334	6.09e-06	0.000215516		TRINITY_DN24830_c0_g1_i1-AT1G65060	Suberin Synthesis & Transport 1	4-Coumarate-CoA Ligase	4-Coumarate-CoA Ligase	2979.09	-8.70942	1.83952	-4.73461	2.19482e-06	8.90686e-05		TRINITY_DN25834_c0_g1_i2-AT2G33510	Cutin Synthesis & Transport 1	a WW domain-containing unknown protein	A WW domain-containing protein	117.477	1.0932	0.360566	3.0319	0.00243021	0.0645344
TRINITY_DN38817_c10_g1_i2-AT1G65410	Eukaryotic Galactolipid & Sulfolipid Synthesis*Lipid Trafficking	ATPase	ATPase	741.535	-8.46915	1.8755	-4.51567	6.31e-06	0.000221973		TRINITY_DN29534_c0_g2_i1-AT4G24160	Triacylglycerol & Fatty Acid Degradation*Mitochondrial Lipopolysaccharide Synthesis	Lysophosphatidic acid acyltransferase	Lysophosphatidic acid acyltransferase, CGI-58	2307.01	-8.63097	1.82194	-4.73725	2.1664e-06	8.90686e-05		TRINITY_DN37483_c0_g1_i2-AT5G47120	Sphingolipid Biosynthesis 1	Bax inhibitor-1	Arabidopsis Bax inhibitor-1	11.0233	3.63655	1.19991	3.0307	0.0024399	0.0645344
TRINITY_DN37921_c5_g1_i1-AT1G65410	Eukaryotic Galactolipid & Sulfolipid Synthesis*Lipid Trafficking	ATPase	ATPase	2167.96	-8.89333	1.97221	-4.50933	6.5e-06	0.000227178		TRINITY_DN34133_c5_g1_i2-AT4G36480	Sphingolipid Biosynthesis 1	Long-Chain Base 2; subunit of Serine Palmitoyltransferase,Long-Chain Base 1; subunit of Serine Palmitoyltransferase	Subunit of Serine Palmitoyltransferase (LCB1)	631.454	-8.05479	1.70216	-4.7321	2.22204e-06	8.90686e-05		TRINITY_DN33778_c0_g1_i2-AT5G64080	Fatty Acid Elongation & Wax Biosynthesis	Lipid Transfer Protein	Lipid Transfer Protein type 5	859.131	-1.49937	0.496094	-3.02235	0.00250822	0.0654628
TRINITY_DN38700_c7_g7_i2-AT1G62640	Fatty Acid Synthesis	Ketoacyl-ACP Synthase III	Ketoacyl-ACP Synthase III	542.747	-10.1897	2.26234	-4.50406	6.67e-06	0.000231347		TRINITY_DN34994_c3_g18_i1-AT1G24360	Fatty Acid Synthesis	Ketoacyl-ACP Reductase	Ketoacyl-ACP Reductase	1639.43	-8.46466	1.78732	-4.73596	2.18022e-06	8.90686e-05		TRINITY_DN37803_c0_g1_i1-AT5G27630	Eukaryotic Phospholipid Synthesis & Editing	Acyl CoA Binding Protein	Acyl CoA Binding Protein	24.6756	1.94197	0.642347	3.02325	0.00250077	0.0654628
TRINITY_DN33383_c0_g3_i8-AT5G14980	Triacylglycerol & Fatty Acid Degradation*Phospholipid Signaling	Monoacylglycerol Lipase (MAGL),Lysophospholipase	Monoacylglycerol Lipase (MAGL)	24.2231	-9.25634	2.05668	-4.50062	6.78e-06	0.000233583		TRINITY_DN36124_c6_g2_i1-AT1G53270	Fatty Acid Elongation & Wax Biosynthesis	ABC Transporter	ABC Transporter	1607.65	-8.45078	1.78589	-4.73198	2.22342e-06	8.90686e-05		TRINITY_DN27572_c0_g1_i1-AT4G19860	Eukaryotic Phospholipid Synthesis & Editing*Unknown	Phospholipase A2,Phospholipid : Acyl acceptor Acyltransferase	Phospholipid : Acyl acceptor Acyltransferase, lecithin:cholesterol acyltransferase-like phospholipase A	25.3989	-4.75378	1.57607	-3.01623	0.00255936	0.0663582
TRINITY_DN36124_c6_g2_i1-AT1G53270	Fatty Acid Elongation & Wax Biosynthesis	ABC Transporter	ABC Transporter	1607.65	-8.70458	1.93806	-4.4914	7.08e-06	0.000239527		TRINITY_DN37351_c0_g1_i2-AT2G43790	Fatty Acid Elongation & Wax Biosynthesis	Mitogen-Activated Protein Kinase	MPK6	24.5297	7.08036	1.4971	4.72939	2.25197e-06	8.96226e-05		TRINITY_DN38467_c2_g2_i10-AT4G33240	Phospholipid Signaling	Phosphatidylinositol-Phosphate Kinase type III	Phosphatidylinositol-Phosphate Kinase type III	22.4513	-4.66144	1.54653	-3.01414	0.00257711	0.0663816
TRINITY_DN37388_c0_g1_i6-AT5G18630	Triacylglycerol & Fatty Acid Degradation	Triacylglycerol Lipase (TAGL)	Triacylglycerol Lipase (TAGL)	52.2943	6.40346	1.42581	4.49111	7.09e-06	0.000239527		TRINITY_DN37406_c3_g4_i1-AT1G01710	Triacylglycerol & Fatty Acid Degradation*Unknown	Acyl-CoA Thioesterase	Acyl-CoA Thioesterase	943.95	-8.37674	1.77221	-4.72673	2.28166e-06	9.02145e-05		TRINITY_DN37723_c3_g3_i4-AT1G65410	Eukaryotic Galactolipid & Sulfolipid Synthesis*Lipid Trafficking	ATPase	ATPase	13.8726	7.38037	2.45308	3.00861	0.00262448	0.0671629
TRINITY_DN37702_c6_g1_i1-AT5G35360	Fatty Acid Synthesis	Biotin Carboxylase; subunit of Heteromeric ACCase	Biotin Carboxylase of Heteromeric ACCase	3723.99	-9.02748	2.00889	-4.49377	7e-06	0.000239527		TRINITY_DN38700_c7_g7_i2-AT1G62640	Fatty Acid Synthesis	Ketoacyl-ACP Synthase III	Ketoacyl-ACP Synthase III	542.747	-10.0027	2.11762	-4.72358	2.31724e-06	9.103e-05		TRINITY_DN33888_c0_g3_i6-AT4G22300	Phospholipid Signaling	Lysophospholipase	Lysophospholipase	16.7589	-4.93788	1.64526	-3.00127	0.00268854	0.0681507
TRINITY_DN37074_c1_g5_i2-AT2G43790	Fatty Acid Elongation & Wax Biosynthesis	Mitogen-Activated Protein Kinase	MPK6	64.2696	7.64794	1.70407	4.48804	7.19e-06	0.000239906		TRINITY_DN36530_c0_g2_i2-AT2G43790	Fatty Acid Elongation & Wax Biosynthesis	Mitogen-Activated Protein Kinase	MPK6	21.6773	6.83103	1.44741	4.71948	2.36454e-06	9.22927e-05		TRINITY_DN34963_c0_g1_i4-AT4G34050	Suberin Synthesis & Transport 1	Caffeoyl-CoA O-Methyltransferase	Caffeoyl-CoA O-Methyltransferase	31.4498	6.74422	2.25117	2.99587	0.00273664	0.0681507
TRINITY_DN38126_c1_g2_i1-AT1G33270	Oxylipin Metabolism 1	Acyl-Hydrolase (Patatin-like)	Acyl-Hydrolase (Patatin-like)	8.27329	-4.60112	1.02494	-4.48915	7.15e-06	0.000239906		TRINITY_DN36521_c4_g1_i2-AT2G39290	Prokaryotic Galactolipid, Sulfolipid, & Phospholipid Synthesis 1*Mitochondrial Phospholipid Synthesis*Mitochondrial Lipopolysaccharide Synthesis	Phosphatidylglycerol-Phosphate Synthase	Phosphatidylglycerol-Phosphate Synthase	2596.33	-8.70968	1.84627	-4.71743	2.3884e-06	9.26305e-05		TRINITY_DN36234_c1_g1_i2-AT5G44190	Prokaryotic Galactolipid, Sulfolipid, & Phospholipid Synthesis 1	golden2-like	Golden2-like,GBF'S PRO-RICH REGION-INTERACTING FACTOR	36.5281	-5.22204	1.74311	-2.99581	0.00273718	0.0681507
TRINITY_DN24846_c0_g1_i1-AT1G54100	Oxylipin Metabolism 2	NAD+ Oxidoreductase (involved in fatty acid &alpha;-oxidation)	NAD+ Oxidoreductase (involved in fatty acid &alpha;;-oxidation)	1982.81	-8.79969	1.96456	-4.47921	7.49e-06	0.000240846		TRINITY_DN36318_c0_g1_i1-AT5G65110	Triacylglycerol & Fatty Acid Degradation	Acyl-CoA Oxidase	Acyl-CoA Oxidase	1212.33	-8.41825	1.78867	-4.70642	2.52103e-06	9.71553e-05		TRINITY_DN36426_c0_g2_i5-AT3G54010	Fatty Acid Elongation & Wax Biosynthesis	Immunophilin-like FK506 binding protein	Pasticcino 1	37.8752	-5.55489	1.85245	-2.99867	0.00271158	0.0681507
TRINITY_DN25031_c0_g1_i1-AT1G19220	Prokaryotic Galactolipid, Sulfolipid, & Phospholipid Synthesis 1	auxin response factor	AUXIN RESPONSE FACTOR,INDOLE-3-ACETIC ACID INDUCIBLE	6.95364	-7.94592	1.77245	-4.48302	7.36e-06	0.000240846		TRINITY_DN30608_c0_g4_i1-AT1G54100	Oxylipin Metabolism 2	NAD+ Oxidoreductase (involved in fatty acid &alpha;-oxidation)	NAD+ Oxidoreductase (involved in fatty acid &alpha;;-oxidation)	3820.83	-8.78217	1.86765	-4.70226	2.57296e-06	9.78239e-05		TRINITY_DN38529_c1_g1_i7-AT5G40420	Triacylglycerol Biosynthesis	Oil-Body Oleosin	Oil-Body Oleosin	1986.18	-1.04099	0.347641	-2.99443	0.00274955	0.0681507
TRINITY_DN29805_c0_g1_i1-AT1G04710	Triacylglycerol & Fatty Acid Degradation	Ketoacyl-CoA Thiolase	Ketoacyl-CoA Thiolase	2330.46	-8.83145	1.96995	-4.48308	7.36e-06	0.000240846		TRINITY_DN37815_c2_g2_i1-AT3G47350	Triacylglycerol Biosynthesis	Steroleosin	Steroleosin	1183.15	-8.26618	1.75813	-4.70169	2.58022e-06	9.78239e-05		TRINITY_DN36563_c0_g1_i2-AT4G24160	Triacylglycerol & Fatty Acid Degradation*Mitochondrial Lipopolysaccharide Synthesis	Lysophosphatidic acid acyltransferase	Lysophosphatidic acid acyltransferase, CGI-58	14.9226	3.25479	1.08792	2.99174	0.00277388	0.0683242
TRINITY_DN34133_c5_g1_i2-AT4G36480	Sphingolipid Biosynthesis 1	Long-Chain Base 2; subunit of Serine Palmitoyltransferase,Long-Chain Base 1; subunit of Serine Palmitoyltransferase	Subunit of Serine Palmitoyltransferase (LCB1)	631.454	-8.30487	1.85179	-4.48478	7.3e-06	0.000240846		TRINITY_DN38636_c3_g2_i2-AT1G63430	Mitochondrial Lipopolysaccharide Synthesis	CDP-DAG Synthase	CDP-DAG Synthase	24.5313	7.07409	1.50475	4.70118	2.58657e-06	9.78239e-05		TRINITY_DN32422_c1_g1_i4-AT5G52860	Fatty Acid Elongation & Wax Biosynthesis	ABC Transporter	ABC Transporter	50.8838	-6.14963	2.05933	-2.98623	0.00282441	0.0687098
TRINITY_DN37406_c3_g10_i1-AT1G54100	Oxylipin Metabolism 2	NAD+ Oxidoreductase (involved in fatty acid &alpha;-oxidation)	NAD+ Oxidoreductase (involved in fatty acid &alpha;;-oxidation)	1747.7	-8.73456	1.94932	-4.48083	7.44e-06	0.000240846		TRINITY_DN37815_c1_g2_i3-AT3G25860	Fatty Acid Synthesis	Dihydrolipoamide Acetyltransferase, E2 component of Pyruvate Dehydrogenase Complex	Dihydrolipoamide Acetyltransferase, E2 component of Pyruvate Dehydrogenase Complex	2136.23	-8.5037	1.81199	-4.69302	2.69196e-06	0.000100729		TRINITY_DN37302_c1_g2_i8-AT2G33150	Triacylglycerol & Fatty Acid Degradation	Ketoacyl-CoA Thiolase	Ketoacyl-CoA Thiolase	44.2759	-5.41104	1.81135	-2.9873	0.00281454	0.0687098
TRINITY_DN37406_c3_g3_i4-AT1G65410	Eukaryotic Galactolipid & Sulfolipid Synthesis*Lipid Trafficking	ATPase	ATPase	3893.49	-8.85131	1.97606	-4.47927	7.49e-06	0.000240846		TRINITY_DN52950_c0_g1_i1-AT3G48780	Sphingolipid Biosynthesis 1	Long-Chain Base 2; subunit of Serine Palmitoyltransferase	Subunit of Serine Palmitoyltransferase (LCB2b)	2665.67	-8.64149	1.84148	-4.69268	2.69648e-06	0.000100729		TRINITY_DN37953_c0_g1_i4-AT1G63430	Mitochondrial Lipopolysaccharide Synthesis	CDP-DAG Synthase	CDP-DAG Synthase	20.3975	5.91856	1.98503	2.9816	0.00286746	0.0693293
TRINITY_DN38610_c1_g1_i8-AT2G43790	Fatty Acid Elongation & Wax Biosynthesis	Mitogen-Activated Protein Kinase	MPK6	51.8454	6.72144	1.50108	4.47773	7.54e-06	0.000241042		TRINITY_DN38828_c8_g8_i1-AT3G16170	Mitochondrial Fatty Acid & Lipoic Acid Synthesis	Malonyl-CoA Synthase	Malonyl-CoA Synthase	690.22	-8.19446	1.74683	-4.69106	2.71797e-06	0.000100913		TRINITY_DN26181_c0_g1_i1-AT1G55250	Triacylglycerol Biosynthesis*Fatty Acid Elongation & Wax Biosynthesis	Ubiquitin ligase	Encodes one of two orthologous E3 ubiquitin ligases	12.3857	3.21609	1.08007	2.97767	0.00290445	0.0693724
TRINITY_DN35730_c0_g8_i1-ATCG00500	Fatty Acid Synthesis	Carboxyltransferase beta Subunit of Heteromeric ACCase	Carboxyltransferase beta Subunit of Heteromeric ACCase	1928.77	-8.74235	1.95477	-4.47232	7.74e-06	0.000245722		TRINITY_DN29805_c0_g1_i1-AT1G04710	Triacylglycerol & Fatty Acid Degradation	Ketoacyl-CoA Thiolase	Ketoacyl-CoA Thiolase	2330.46	-8.5162	1.81718	-4.68649	2.77926e-06	0.000102563		TRINITY_DN36694_c0_g1_i1-AT2G43790	Fatty Acid Elongation & Wax Biosynthesis	Mitogen-Activated Protein Kinase	MPK6	22.6695	2.85383	0.958078	2.9787	0.00289471	0.0693724
TRINITY_DN36335_c12_g1_i1-AT3G06060	Sphingolipid Biosynthesis 1	Ketosphinganine Reductase	Ketosphinganine Reductase	843.901	-8.42816	1.8893	-4.46099	8.16e-06	0.000255987		TRINITY_DN37350_c7_g1_i1-AT1G54100	Oxylipin Metabolism 2	NAD+ Oxidoreductase (involved in fatty acid &alpha;-oxidation)	NAD+ Oxidoreductase (involved in fatty acid &alpha;;-oxidation)	1044.85	-8.27879	1.76852	-4.68121	2.85192e-06	0.00010461		TRINITY_DN31188_c0_g2_i2-AT5G23190	Suberin Synthesis & Transport 1	Fatty Acyl omega-Hydroxylase	Fatty Acyl Omega-Hydroxylase (CYP86B) (ER)	35.5151	-5.33502	1.79849	-2.96639	0.00301317	0.0715356
TRINITY_DN37350_c6_g3_i1-AT4G25750	Fatty Acid Elongation & Wax Biosynthesis	ABC Transporter	ABC Transporter	713.836	-8.37908	1.87795	-4.46181	8.13e-06	0.000255987		TRINITY_DN33061_c10_g11_i1-AT1G01050	Triacylglycerol Biosynthesis	Pyrophosphatase	pyrophosphatase (Ppiase)	2778.9	-8.64659	1.84866	-4.67722	2.90785e-06	0.000106023		TRINITY_DN34660_c4_g2_i5-AT1G65060	Suberin Synthesis & Transport 1	4-Coumarate-CoA Ligase	4-Coumarate-CoA Ligase	149.36	8.05083	2.71806	2.96197	0.00305675	0.0721357
TRINITY_DN57584_c0_g1_i1-AT1G73600	Eukaryotic Phospholipid Synthesis & Editing	Phosphoethanolamine N-Methyltransferase	Phosphoethanolamine N-Methyltransferase	1022.56	-8.50581	1.91152	-4.44977	8.6e-06	0.000268124		TRINITY_DN38566_c0_g2_i1-AT1G04710	Triacylglycerol & Fatty Acid Degradation	Ketoacyl-CoA Thiolase	Ketoacyl-CoA Thiolase	3237.31	-8.6825	1.85751	-4.67427	2.94997e-06	0.000106919		TRINITY_DN28149_c0_g1_i3-AT3G10840	Phospholipid Signaling	Lysophospholipase	Lysophospholipase	9.50994	-4.71827	1.59726	-2.95397	0.00313717	0.0731572
TRINITY_DN34804_c0_g2_i2-AT3G10570	Cutin Synthesis & Transport 1	Fatty Acyl in-chain Hydroxylase	Fatty Acyl in-chain Hydroxylase (CYP77A)	28.4634	-2.89017	0.650055	-4.44604	8.75e-06	0.000271206		TRINITY_DN36204_c7_g6_i6-AT3G15730	Phospholipid Signaling	Phospholipase D &alpha;	Phospholipase D &alpha;;	58.506	-6.96897	1.49344	-4.66638	3.06547e-06	0.000109798		TRINITY_DN38636_c3_g2_i9-AT1G63430	Mitochondrial Lipopolysaccharide Synthesis	CDP-DAG Synthase	CDP-DAG Synthase	22.4804	5.86451	1.98475	2.95478	0.00312891	0.0731572
TRINITY_DN36318_c0_g1_i1-AT5G65110	Triacylglycerol & Fatty Acid Degradation	Acyl-CoA Oxidase	Acyl-CoA Oxidase	1212.33	-8.61898	1.94069	-4.4412	8.95e-06	0.000275739		TRINITY_DN37901_c3_g1_i6-AT4G25750	Fatty Acid Elongation & Wax Biosynthesis	ABC Transporter	ABC Transporter	979.488	-8.34591	1.78838	-4.66674	3.0602e-06	0.000109798		TRINITY_DN35787_c0_g3_i5-AT5G01220	Prokaryotic Galactolipid, Sulfolipid, & Phospholipid Synthesis 2*Eukaryotic Galactolipid & Sulfolipid Synthesis	UDP-sulfoquinovose:DAG sulfoquinovosyltransferase	UDP-sulfoquinovose:DAG sulfoquinovosyltransferase	100.485	-1.98768	0.673625	-2.95073	0.00317025	0.0734939
TRINITY_DN35172_c10_g16_i1-AT1G80460	Eukaryotic Phospholipid Synthesis & Editing	Glycerol Kinase	Glycerol Kinase	1059.42	-8.61596	1.94127	-4.43832	9.07e-06	0.000276211		TRINITY_DN38544_c6_g11_i1-AT3G10840	Phospholipid Signaling	Lysophospholipase	Lysophospholipase	1669.18	-8.45461	1.81389	-4.66104	3.14612e-06	0.000112028		TRINITY_DN32664_c0_g1_i4-AT5G50700	Triacylglycerol Biosynthesis	Steroleosin,Oil-Body protein	Steroleosin, Hydroxysteroid dehydrogenase	2361.83	-1.39284	0.472767	-2.94614	0.00321766	0.0741568
TRINITY_DN38118_c3_g2_i5-AT4G25750	Fatty Acid Elongation & Wax Biosynthesis	ABC Transporter	ABC Transporter	235.496	1.93386	0.435655	4.43897	9.04e-06	0.000276211		TRINITY_DN36560_c0_g3_i4-AT4G39850	Triacylglycerol & Fatty Acid Degradation	ABC Acyl Transporter	ABC Acyl Transporter	2170.77	-8.46749	1.81847	-4.65639	3.21805e-06	0.000113923		TRINITY_DN37523_c1_g1_i3-AT4G09820	Triacylglycerol Biosynthesis	transparent testa??	TRANSPARENT TESTA	33.0278	-5.79335	1.96964	-2.94132	0.00326814	0.0748124
TRINITY_DN36773_c1_g1_i1-AT1G54100	Oxylipin Metabolism 2	NAD+ Oxidoreductase (involved in fatty acid &alpha;-oxidation)	NAD+ Oxidoreductase (involved in fatty acid &alpha;;-oxidation)	646.168	-8.28096	1.86645	-4.43673	9.13e-06	0.000276642		TRINITY_DN22963_c1_g1_i1-AT2G38040	Fatty Acid Synthesis	Carboxyltransferase alpha Subunit of Heteromeric ACCase	Carboxyltransferase alpha Subunit of Heteromeric ACCase	2082.71	-8.54267	1.8365	-4.6516	3.29377e-06	0.000115041		TRINITY_DN8064_c0_g1_i1-AT5G47730	Unknown	Sec14-like Protein	Sec14-like Protein	61.2896	-2.32003	0.789177	-2.93982	0.00328408	0.0748124
TRINITY_DN36547_c11_g1_i1-AT1G65410	Eukaryotic Galactolipid & Sulfolipid Synthesis*Lipid Trafficking	ATPase	ATPase	1569.1	-8.74184	1.9719	-4.43319	9.28e-06	0.000278554		TRINITY_DN38828_c5_g2_i1-AT2G33150	Triacylglycerol & Fatty Acid Degradation	Ketoacyl-CoA Thiolase	Ketoacyl-CoA Thiolase	2454.66	-8.55394	1.83923	-4.65081	3.30631e-06	0.000115041		TRINITY_DN36414_c1_g1_i1-AT1G54280	Unknown	Translocase	Translocase	43.5104	-5.09771	1.73554	-2.93725	0.00331135	0.0750001
TRINITY_DN38828_c8_g10_i1-AT3G16170	Mitochondrial Fatty Acid & Lipoic Acid Synthesis	Malonyl-CoA Synthase	Malonyl-CoA Synthase	1738.72	-8.71107	1.96515	-4.43277	9.3e-06	0.000278554		TRINITY_DN788_c0_g2_i1-AT1G48600	Eukaryotic Phospholipid Synthesis & Editing	Phosphoethanolamine N-Methyltransferase	Phosphoethanolamine N-Methyltransferase	1994.47	-8.50619	1.82874	-4.6514	3.29687e-06	0.000115041		TRINITY_DN30743_c0_g1_i1-AT3G01570	Triacylglycerol Biosynthesis	Oil-Body Oleosin	Oil-Body Oleosin	12992	-1.26165	0.430169	-2.93293	0.00335784	0.0754767
TRINITY_DN29534_c0_g2_i1-AT4G24160	Triacylglycerol & Fatty Acid Degradation*Mitochondrial Lipopolysaccharide Synthesis	Lysophosphatidic acid acyltransferase	Lysophosphatidic acid acyltransferase, CGI-58	2307.01	-8.75051	1.97476	-4.43117	9.37e-06	0.000279043		TRINITY_DN34854_c1_g1_i1-AT1G65410	Eukaryotic Galactolipid & Sulfolipid Synthesis*Lipid Trafficking	ATPase	ATPase	1357.05	-8.34266	1.79468	-4.64856	3.34258e-06	0.000115642		TRINITY_DN33407_c0_g2_i2-AT5G20730	Prokaryotic Galactolipid, Sulfolipid, & Phospholipid Synthesis 1	auxin response factor	AUXIN RESPONSE FACTOR,BIPOSTO,INDOLE-3-ACETIC ACID INDUCIBLE,MASSUGU,NON-PHOTOTROPHIC HYPOCOTYL,TRANSPORT INHIBITOR RESPONSE	20.5475	5.8545	1.9981	2.93003	0.00338934	0.0754767
TRINITY_DN34854_c1_g1_i1-AT1G65410	Eukaryotic Galactolipid & Sulfolipid Synthesis*Lipid Trafficking	ATPase	ATPase	1357.05	-8.60786	1.9469	-4.42131	9.81e-06	0.00029043		TRINITY_DN35832_c5_g10_i1-AT3G51840	Triacylglycerol & Fatty Acid Degradation	Acyl-CoA Oxidase	Acyl-CoA Oxidase	892.774	-8.13919	1.7522	-4.64512	3.39876e-06	0.000115905		TRINITY_DN35696_c1_g3_i1-AT2G28670	Suberin Synthesis & Transport 2	Disease resistance-responsive family protein / dirigent protein	Disease resistance-responsive family protein / dirigent protein	395.665	-1.14222	0.390533	-2.92478	0.00344703	0.0754767
TRINITY_DN36124_c2_g2_i1-AT1G65410	Eukaryotic Galactolipid & Sulfolipid Synthesis*Lipid Trafficking	ATPase	ATPase	2119.08	-8.68921	1.96675	-4.41806	9.96e-06	0.000293178		TRINITY_DN36567_c1_g5_i8-AT2G33150	Triacylglycerol & Fatty Acid Degradation	Ketoacyl-CoA Thiolase	Ketoacyl-CoA Thiolase	2126.63	-8.32592	1.79304	-4.64345	3.42632e-06	0.000115905		TRINITY_DN35855_c0_g2_i3-AT4G09820	Triacylglycerol Biosynthesis	transparent testa??	TRANSPARENT TESTA	78.8061	-2.13479	0.729716	-2.92551	0.00343897	0.0754767
TRINITY_DN26181_c0_g1_i1-AT1G55250	Triacylglycerol Biosynthesis*Fatty Acid Elongation & Wax Biosynthesis	Ubiquitin ligase	Encodes one of two orthologous E3 ubiquitin ligases	12.3857	-4.3576	0.988182	-4.40971	1.04e-05	0.000302249		TRINITY_DN38303_c1_g1_i2-AT1G63430	Mitochondrial Lipopolysaccharide Synthesis	CDP-DAG Synthase	CDP-DAG Synthase	24.1985	7.04612	1.51647	4.6464	3.37784e-06	0.000115905		TRINITY_DN36368_c5_g1_i1-AT1G54100	Oxylipin Metabolism 2	NAD+ Oxidoreductase (involved in fatty acid &alpha;-oxidation)	NAD+ Oxidoreductase (involved in fatty acid &alpha;;-oxidation)	233.964	-7.21737	2.46671	-2.9259	0.00343456	0.0754767
TRINITY_DN4748_c0_g1_i1-AT5G35360	Fatty Acid Synthesis	Biotin Carboxylase; subunit of Heteromeric ACCase	Biotin Carboxylase of Heteromeric ACCase	948.441	-8.45661	1.91801	-4.40905	1.04e-05	0.000302249		TRINITY_DN38828_c8_g14_i1-AT1G65060	Suberin Synthesis & Transport 1	4-Coumarate-CoA Ligase	4-Coumarate-CoA Ligase	1926.46	-8.44568	1.81881	-4.64353	3.42513e-06	0.000115905		TRINITY_DN38698_c2_g1_i2-AT5G20730	Prokaryotic Galactolipid, Sulfolipid, & Phospholipid Synthesis 1	auxin response factor	AUXIN RESPONSE FACTOR,BIPOSTO,INDOLE-3-ACETIC ACID INDUCIBLE,MASSUGU,NON-PHOTOTROPHIC HYPOCOTYL,TRANSPORT INHIBITOR RESPONSE	14.1991	5.91478	2.02232	2.92475	0.0034473	0.0754767
TRINITY_DN30608_c0_g4_i1-AT1G54100	Oxylipin Metabolism 2	NAD+ Oxidoreductase (involved in fatty acid &alpha;-oxidation)	NAD+ Oxidoreductase (involved in fatty acid &alpha;;-oxidation)	3820.83	-8.90423	2.02095	-4.40597	1.05e-05	0.00030391		TRINITY_DN36017_c2_g5_i1-AT5G03770	Mitochondrial Phospholipid Synthesis*Mitochondrial Lipopolysaccharide Synthesis	3-deoxy-D-manno-octulosonic acid (Kdo) transferase	3-deoxy-D-manno-octulosonic acid (Kdo) transferase	1622.95	-8.35898	1.80077	-4.64189	3.45236e-06	0.000116141		TRINITY_DN34863_c1_g1_i3-AT3G01140	Cutin Synthesis & Transport 1	MYB Transcription Factors	Myb Transcription Factors	36.2018	2.15475	0.738625	2.91724	0.00353145	0.0763536
TRINITY_DN35832_c5_g10_i1-AT3G51840	Triacylglycerol & Fatty Acid Degradation	Acyl-CoA Oxidase	Acyl-CoA Oxidase	892.774	-8.38552	1.90344	-4.40547	1.06e-05	0.00030391		TRINITY_DN37631_c3_g1_i9-AT2G25170	Triacylglycerol Biosynthesis	a SWI / SWF nuclear-localized chromatin remodeling factor of the CHD3 group	a SWI / SWF nuclear-localized chromatin remodeling factor of the CHD3 group	24.829	7.07369	1.52516	4.63801	3.51784e-06	0.000117693		TRINITY_DN36397_c0_g1_i12-AT2G43790	Fatty Acid Elongation & Wax Biosynthesis	Mitogen-Activated Protein Kinase	MPK6	19.3983	-4.92794	1.68829	-2.91889	0.00351284	0.0763536
TRINITY_DN36188_c0_g1_i1-AT5G17780	Phospholipid Signaling	Lysophospholipase	Lysophospholipase	1363.26	-8.55904	1.94398	-4.40284	1.07e-05	0.000305932		TRINITY_DN48210_c0_g1_i1-AT3G51840	Triacylglycerol & Fatty Acid Degradation	Acyl-CoA Oxidase	Acyl-CoA Oxidase	1233.83	-8.31487	1.79534	-4.63135	3.63285e-06	0.000120877		TRINITY_DN37955_c1_g2_i2-AT4G28110	Fatty Acid Elongation & Wax Biosynthesis*Suberin Synthesis & Transport 1	MYB Transcription Factors	Myb Transcription Factors	19.0039	-4.47933	1.53612	-2.916	0.00354547	0.0763536
TRINITY_DN38828_c8_g14_i1-AT1G65060	Suberin Synthesis & Transport 1	4-Coumarate-CoA Ligase	4-Coumarate-CoA Ligase	1926.46	-8.67631	1.97155	-4.40076	1.08e-05	0.000307198		TRINITY_DN36414_c1_g1_i2-AT3G25610	Unknown	Translocase	Translocase	32.6902	6.64107	1.4349	4.62823	3.68804e-06	0.00012155		TRINITY_DN35196_c1_g1_i2-AT3G16950	Fatty Acid Synthesis	Dihydrolipoamide Dehydrogenase, E3 component of Pyruvate Dehydrogenase Complex	Dihydrolipoamide Dehydrogenase, E3 component of Pyruvate Dehydrogenase Complex	12.3466	-3.7691	1.29383	-2.91314	0.00357819	0.0766393
TRINITY_DN39013_c1_g2_i2-AT1G24360	Fatty Acid Synthesis	Ketoacyl-ACP Reductase	Ketoacyl-ACP Reductase	4324.2	-8.90033	2.02385	-4.39771	1.09e-05	0.000309862		TRINITY_DN37921_c14_g1_i1-AT1G30120	Fatty Acid Synthesis	Pyruvate Dehydrogenase beta subunit, E1b component of Pyruvate Dehydrogenase Complex	Pyruvate Dehydrogenase beta subunit, E1b component of Pyruvate Dehydrogenase Complex	1264.73	-8.29571	1.79252	-4.62795	3.69301e-06	0.00012155		TRINITY_DN35916_c0_g2_i7-AT3G25860	Fatty Acid Synthesis	Dihydrolipoamide Acetyltransferase, E2 component of Pyruvate Dehydrogenase Complex	Dihydrolipoamide Acetyltransferase, E2 component of Pyruvate Dehydrogenase Complex	15.9288	-5.16016	1.77266	-2.91096	0.00360319	0.0767577
TRINITY_DN52950_c0_g1_i1-AT3G48780	Sphingolipid Biosynthesis 1	Long-Chain Base 2; subunit of Serine Palmitoyltransferase	Subunit of Serine Palmitoyltransferase (LCB2b)	2665.67	-8.76521	1.99455	-4.39459	1.11e-05	0.000312655		TRINITY_DN36318_c4_g4_i2-AT3G23510	Unknown	Cyclopropane Fatty Acid Synthase	Cyclopropane Fatty Acid Synthase	738.287	-8.16373	1.7656	-4.62376	3.76849e-06	0.000123367		TRINITY_DN35910_c0_g2_i2-AT2G25170	Triacylglycerol Biosynthesis	a SWI / SWF nuclear-localized chromatin remodeling factor of the CHD3 group	a SWI / SWF nuclear-localized chromatin remodeling factor of the CHD3 group	64.12	-1.86108	0.641326	-2.90193	0.00370871	0.077965
TRINITY_DN36560_c0_g3_i4-AT4G39850	Triacylglycerol & Fatty Acid Degradation	ABC Acyl Transporter	ABC Acyl Transporter	2170.77	-8.65997	1.97127	-4.39309	1.12e-05	0.000313148		TRINITY_DN34133_c4_g5_i1-AT1G65060	Suberin Synthesis & Transport 1	4-Coumarate-CoA Ligase	4-Coumarate-CoA Ligase	3217.51	-8.61011	1.86321	-4.62113	3.81662e-06	0.000124275		TRINITY_DN37593_c5_g3_i6-AT1G76150	Triacylglycerol & Fatty Acid Degradation	Peroxisomal Enoyl-CoA Hydratase 2,Enoyl CoA hydratase	Peroxisomal Enoyl-CoA Hydratase 2, Enoyl CoA hydratase	26.6349	6.30644	2.17385	2.90104	0.00371921	0.077965
TRINITY_DN33312_c0_g1_i4-AT5G23190	Suberin Synthesis & Transport 1	Fatty Acyl omega-Hydroxylase	Fatty Acyl Omega-Hydroxylase (CYP86B) (ER)	320.287	-1.47917	0.336868	-4.39096	1.13e-05	0.000314374		TRINITY_DN35172_c10_g16_i1-AT1G80460	Eukaryotic Phospholipid Synthesis & Editing	Glycerol Kinase	Glycerol Kinase	1059.42	-8.2491	1.78935	-4.61012	4.02433e-06	0.000129147		TRINITY_DN38077_c0_g1_i7-AT3G45770	Mitochondrial Fatty Acid & Lipoic Acid Synthesis	Enoyl-ACP Reductase	Enoyl-ACP Reductase	47.2254	6.47173	2.23034	2.90167	0.00371175	0.077965
TRINITY_DN36521_c4_g1_i2-AT2G39290	Prokaryotic Galactolipid, Sulfolipid, & Phospholipid Synthesis 1*Mitochondrial Phospholipid Synthesis*Mitochondrial Lipopolysaccharide Synthesis	Phosphatidylglycerol-Phosphate Synthase	Phosphatidylglycerol-Phosphate Synthase	2596.33	-8.77698	1.99935	-4.38992	1.13e-05	0.000314374		TRINITY_DN36521_c9_g5_i1-AT1G73600	Eukaryotic Phospholipid Synthesis & Editing	Phosphoethanolamine N-Methyltransferase	Phosphoethanolamine N-Methyltransferase	1516.04	-8.33039	1.80709	-4.60984	4.02987e-06	0.000129147		TRINITY_DN31869_c1_g1_i1-AT5G50770	Triacylglycerol Biosynthesis	Steroleosin	Steroleosin	12.1462	-4.18702	1.44611	-2.89536	0.0037872	0.0789702
TRINITY_DN25106_c1_g1_i1-AT1G65410	Eukaryotic Galactolipid & Sulfolipid Synthesis*Lipid Trafficking	ATPase	ATPase	1666.67	-8.60812	1.96254	-4.38622	1.15e-05	0.000315988		TRINITY_DN36547_c15_g1_i1-AT4G31050	Fatty Acid Synthesis	Lipoyltransferase	Lipoyltransferase	1064.56	-8.25453	1.79045	-4.61032	4.02042e-06	0.000129147		TRINITY_DN29727_c1_g1_i1-AT2G44950	Triacylglycerol Biosynthesis*Fatty Acid Elongation & Wax Biosynthesis	Ubiquitin ligase	Encodes one of two orthologous E3 ubiquitin ligases	33.9378	-6.2094	2.15225	-2.88507	0.00391325	0.0807441
TRINITY_DN36521_c9_g5_i1-AT1G73600	Eukaryotic Phospholipid Synthesis & Editing	Phosphoethanolamine N-Methyltransferase	Phosphoethanolamine N-Methyltransferase	1516.04	-8.59351	1.95958	-4.38538	1.16e-05	0.000315988		TRINITY_DN38828_c8_g10_i1-AT3G16170	Mitochondrial Fatty Acid & Lipoic Acid Synthesis	Malonyl-CoA Synthase	Malonyl-CoA Synthase	1738.72	-8.35184	1.81255	-4.60778	4.06981e-06	0.000129744		TRINITY_DN33414_c1_g1_i1-AT2G43790	Fatty Acid Elongation & Wax Biosynthesis	Mitogen-Activated Protein Kinase	MPK6	20.5639	5.70595	1.97722	2.88585	0.00390363	0.0807441
TRINITY_DN37900_c0_g1_i1-AT5G01220	Prokaryotic Galactolipid, Sulfolipid, & Phospholipid Synthesis 2*Eukaryotic Galactolipid & Sulfolipid Synthesis	UDP-sulfoquinovose:DAG sulfoquinovosyltransferase	UDP-sulfoquinovose:DAG sulfoquinovosyltransferase	1574.34	-8.54934	1.94928	-4.38589	1.16e-05	0.000315988		TRINITY_DN34854_c3_g3_i1-AT1G65410	Eukaryotic Galactolipid & Sulfolipid Synthesis*Lipid Trafficking	ATPase	ATPase	2163.36	-8.41121	1.82666	-4.60469	4.13081e-06	0.000131003		TRINITY_DN36990_c0_g4_i1-AT3G06060	Sphingolipid Biosynthesis 1	Ketosphinganine Reductase	Ketosphinganine Reductase	11.2294	2.89861	1.00541	2.88301	0.0039389	0.0808501
TRINITY_DN37350_c7_g1_i1-AT1G54100	Oxylipin Metabolism 2	NAD+ Oxidoreductase (involved in fatty acid &alpha;-oxidation)	NAD+ Oxidoreductase (involved in fatty acid &alpha;;-oxidation)	1044.85	-8.41027	1.92019	-4.37991	1.19e-05	0.000321775		TRINITY_DN38828_c1_g1_i1-AT1G51680	Suberin Synthesis & Transport 1	4-Coumarate-CoA Ligase	4-Coumarate-CoA Ligase	2600.79	-8.48282	1.84278	-4.60326	4.15919e-06	0.000131219		TRINITY_DN36383_c2_g1_i12-AT3G24650	Triacylglycerol Biosynthesis	Homologous to the maize transcription factor Viviparous-1	Homologous to the maize transcription factor Viviparous-1	20.1021	2.32347	0.806754	2.88002	0.00397648	0.0811985
TRINITY_DN37406_c3_g4_i1-AT1G01710	Triacylglycerol & Fatty Acid Degradation*Unknown	Acyl-CoA Thioesterase	Acyl-CoA Thioesterase	943.95	-8.42275	1.92381	-4.37817	1.2e-05	0.000321775		TRINITY_DN23313_c0_g1_i1-AT5G44240	Unknown	Translocase	Translocase	10.5019	-3.54099	0.769718	-4.60037	4.21741e-06	0.00013237		TRINITY_DN37691_c0_g1_i4-AT2G46500	Phospholipid Signaling	Phosphatidylinositol-4-Kinase &gamma;	Phosphatidylinositol-4-Kinase &gamma;	41.0313	-5.43065	1.89146	-2.87115	0.00408983	0.082335
TRINITY_DN38828_c8_g8_i1-AT3G16170	Mitochondrial Fatty Acid & Lipoic Acid Synthesis	Malonyl-CoA Synthase	Malonyl-CoA Synthase	690.22	-8.30804	1.89766	-4.37805	1.2e-05	0.000321775		TRINITY_DN24512_c1_g1_i1-AT4G27420	Fatty Acid Elongation & Wax Biosynthesis	ABC Transporter	ABC Transporter	2551.77	-8.48485	1.84873	-4.58955	4.44199e-06	0.000133498		TRINITY_DN37984_c1_g1_i5-AT2G43790	Fatty Acid Elongation & Wax Biosynthesis	Mitogen-Activated Protein Kinase	MPK6	26.7992	1.61528	0.56275	2.87033	0.00410043	0.082335
TRINITY_DN37901_c3_g1_i6-AT4G25750	Fatty Acid Elongation & Wax Biosynthesis	ABC Transporter	ABC Transporter	979.488	-8.48424	1.94026	-4.37272	1.23e-05	0.00032805		TRINITY_DN25106_c1_g1_i1-AT1G65410	Eukaryotic Galactolipid & Sulfolipid Synthesis*Lipid Trafficking	ATPase	ATPase	1666.67	-8.31461	1.80995	-4.59383	4.35186e-06	0.000133498		TRINITY_DN38744_c3_g3_i1-AT5G41040	Suberin Synthesis & Transport 1*Suberin Synthesis & Transport 2	Aliphatic Suberin Feruloyl Transferase	Aliphatic Suberin Feruloyl Transferase	394.989	-1.40647	0.490204	-2.86915	0.00411571	0.082335
TRINITY_DN35503_c2_g1_i4-AT3G18860	Oxylipin Metabolism 1*Oxylipin Metabolism 2*Phospholipid Signaling	Phospholipase A2	Phospholipase A2	9.66155	-4.54913	1.04083	-4.37066	1.24e-05	0.000329486		TRINITY_DN25381_c0_g1_i1-AT2G06050	Oxylipin Metabolism 1	Oxo-Phytodienoic Acid Reductase	Oxo-Phytodienoic Acid Reductase	2866.56	-8.563	1.86353	-4.59503	4.32685e-06	0.000133498		TRINITY_DN38822_c1_g3_i3-AT5G01220	Prokaryotic Galactolipid, Sulfolipid, & Phospholipid Synthesis 2*Eukaryotic Galactolipid & Sulfolipid Synthesis	UDP-sulfoquinovose:DAG sulfoquinovosyltransferase	UDP-sulfoquinovose:DAG sulfoquinovosyltransferase	28.3781	-4.72025	1.64358	-2.87193	0.00407972	0.082335
TRINITY_DN38566_c0_g2_i1-AT1G04710	Triacylglycerol & Fatty Acid Degradation	Ketoacyl-CoA Thiolase	Ketoacyl-CoA Thiolase	3237.31	-8.78245	2.01074	-4.36777	1.26e-05	0.000332186		TRINITY_DN27959_c0_g1_i4-AT1G78690	Eukaryotic Phospholipid Synthesis & Editing	1-Acylglycerol-3-Phosphocholine Acyltransferase	Lysophospholipid acyltransferase	19.3518	6.7765	1.47534	4.59318	4.3654e-06	0.000133498		TRINITY_DN32280_c1_g1_i1-AT3G45770	Mitochondrial Fatty Acid & Lipoic Acid Synthesis	Enoyl-ACP Reductase	Enoyl-ACP Reductase	260.144	1.6939	0.591642	2.86305	0.00419579	0.0830935
TRINITY_DN37949_c5_g7_i1-AT1G65410	Eukaryotic Galactolipid & Sulfolipid Synthesis*Lipid Trafficking	ATPase	ATPase	1470.5	-8.50518	1.95478	-4.35097	1.36e-05	0.000356892		TRINITY_DN32482_c1_g4_i3-AT1G04710	Triacylglycerol & Fatty Acid Degradation	Ketoacyl-CoA Thiolase	Ketoacyl-CoA Thiolase	2571.67	-8.54116	1.86019	-4.59157	4.39933e-06	0.000133498		TRINITY_DN35466_c0_g2_i2-AT1G51680	Suberin Synthesis & Transport 1	4-Coumarate-CoA Ligase	4-Coumarate-CoA Ligase	74.3376	-5.7698	2.01467	-2.8639	0.00418459	0.0830935
TRINITY_DN36876_c7_g1_i1-AT3G16170	Mitochondrial Fatty Acid & Lipoic Acid Synthesis	Malonyl-CoA Synthase	Malonyl-CoA Synthase	1703.3	-8.55526	1.96731	-4.34872	1.37e-05	0.000358048		TRINITY_DN35081_c0_g3_i1-AT1G11090	Triacylglycerol & Fatty Acid Degradation	Monoacylglycerol Lipase (MAGL)	Monoacylglycerol Lipase (MAGL)	2886.8	-8.52701	1.85581	-4.59478	4.33215e-06	0.000133498		TRINITY_DN31839_c0_g3_i4-AT2G04540	Mitochondrial Fatty Acid & Lipoic Acid Synthesis	Ketoacyl-ACP Synthase	Ketoacyl-ACP Synthase	9.4758	3.63027	1.26913	2.86044	0.0042305	0.083362
TRINITY_DN38087_c0_g1_i2-AT3G08510	Phospholipid Signaling	Phosphoinositide-specific Phospholipase C	Phosphoinositide-specific Phospholipase C	87.8492	2.43063	0.559277	4.34602	1.39e-05	0.000358048		TRINITY_DN35172_c8_g4_i1-AT1G65410	Eukaryotic Galactolipid & Sulfolipid Synthesis*Lipid Trafficking	ATPase	ATPase	2363.8	-8.49742	1.85164	-4.58914	4.45066e-06	0.000133498		TRINITY_DN24676_c0_g2_i1-AT1G63430	Mitochondrial Lipopolysaccharide Synthesis	CDP-DAG Synthase	CDP-DAG Synthase	65.5996	-3.25377	1.13935	-2.85581	0.00429273	0.0841674
TRINITY_DN38544_c6_g11_i1-AT3G10840	Phospholipid Signaling	Lysophospholipase	Lysophospholipase	1669.18	-8.54632	1.96653	-4.34589	1.39e-05	0.000358048		TRINITY_DN37702_c6_g2_i1-AT1G24360	Fatty Acid Synthesis	Ketoacyl-ACP Reductase	Ketoacyl-ACP Reductase	3053.13	-8.55103	1.86308	-4.58972	4.43833e-06	0.000133498		TRINITY_DN35486_c0_g1_i1-AT4G09820	Triacylglycerol Biosynthesis	transparent testa??	TRANSPARENT TESTA	10.0714	-4.40599	1.54486	-2.85203	0.00434408	0.0847525
TRINITY_DN38813_c1_g1_i11-AT2G25170	Triacylglycerol Biosynthesis	a SWI / SWF nuclear-localized chromatin remodeling factor of the CHD3 group	a SWI / SWF nuclear-localized chromatin remodeling factor of the CHD3 group	64.3645	6.77433	1.55856	4.34654	1.38e-05	0.000358048		TRINITY_DN37945_c2_g6_i2-AT1G24360	Fatty Acid Synthesis	Ketoacyl-ACP Reductase	Ketoacyl-ACP Reductase	880.962	-8.0234	1.74537	-4.59697	4.28673e-06	0.000133498		TRINITY_DN37090_c0_g1_i8-AT2G43790	Fatty Acid Elongation & Wax Biosynthesis	Mitogen-Activated Protein Kinase	MPK6	42.294	-4.90274	1.72488	-2.84237	0.004478	0.0869351
TRINITY_DN33061_c10_g11_i1-AT1G01050	Triacylglycerol Biosynthesis	Pyrophosphatase	pyrophosphatase (Ppiase)	2778.9	-8.69368	2.0018	-4.34292	1.41e-05	0.000361149		TRINITY_DN32529_c0_g1_i5-AT5G64440	Phospholipid Signaling	Fatty Acid Amide Hydrolase	Fatty Acid Amide Hydrolase	39.6481	6.55162	1.43035	4.58045	4.63984e-06	0.00013391		TRINITY_DN32285_c0_g1_i4-AT2G30650	Triacylglycerol & Fatty Acid Degradation	Hydroxyisobutyryl-CoA Hydrolase	Hydroxyisobutyryl-CoA Hydrolase	17.299	-4.84871	1.70992	-2.83564	0.00457341	0.0879211
TRINITY_DN32482_c1_g4_i3-AT1G04710	Triacylglycerol & Fatty Acid Degradation	Ketoacyl-CoA Thiolase	Ketoacyl-CoA Thiolase	2571.67	-8.73442	2.01336	-4.33823	1.44e-05	0.000366513		TRINITY_DN33061_c6_g1_i1-AT1G63380	Mitochondrial Fatty Acid & Lipoic Acid Synthesis	Ketoacyl-ACP Reductase	Ketoacyl-ACP Reductase	3119.66	-8.55352	1.86537	-4.58543	4.53059e-06	0.00013391		TRINITY_DN34039_c0_g2_i7-AT1G08980	Phospholipid Signaling	Fatty Acid Amide Hydrolase	Fatty Acid Amide Hydrolase	7.62162	4.48252	1.57994	2.83714	0.00455193	0.0879211
TRINITY_DN34854_c3_g3_i1-AT1G65410	Eukaryotic Galactolipid & Sulfolipid Synthesis*Lipid Trafficking	ATPase	ATPase	2163.36	-8.58469	1.97958	-4.33663	1.45e-05	0.000366513		TRINITY_DN35834_c1_g1_i2-AT5G01220	Prokaryotic Galactolipid, Sulfolipid, & Phospholipid Synthesis 2*Eukaryotic Galactolipid & Sulfolipid Synthesis	UDP-sulfoquinovose:DAG sulfoquinovosyltransferase	UDP-sulfoquinovose:DAG sulfoquinovosyltransferase	2281.74	-8.48634	1.85233	-4.58145	4.61758e-06	0.00013391		TRINITY_DN36649_c1_g1_i2-AT2G30470	Triacylglycerol Biosynthesis	a member of a novel family of B3 domain proteins	a member of a novel family of B3 domain proteins	30.9833	2.04899	0.723391	2.83248	0.00461884	0.0881268
TRINITY_DN788_c0_g2_i1-AT1G48600	Eukaryotic Phospholipid Synthesis & Editing	Phosphoethanolamine N-Methyltransferase	Phosphoethanolamine N-Methyltransferase	1994.47	-8.59321	1.98161	-4.33647	1.45e-05	0.000366513		TRINITY_DN35881_c0_g1_i1-AT1G65410	Eukaryotic Galactolipid & Sulfolipid Synthesis*Lipid Trafficking	ATPase	ATPase	2342.59	-8.42762	1.83737	-4.58679	4.50111e-06	0.00013391		TRINITY_DN37393_c1_g2_i2-AT4G39850	Triacylglycerol & Fatty Acid Degradation	ABC Acyl Transporter	ABC Acyl Transporter	47.4838	-2.30831	0.815141	-2.83179	0.00462884	0.0881268
TRINITY_DN36318_c4_g4_i1-AT3G23510	Unknown	Cyclopropane Fatty Acid Synthase	Cyclopropane Fatty Acid Synthase	2661.54	-8.64371	1.99541	-4.33179	1.48e-05	0.000372596		TRINITY_DN36731_c7_g5_i1-AT5G10160	Fatty Acid Synthesis	Hydroxyacyl-ACP Dehydrase	Hydroxyacyl-ACP Dehydrase	2775.02	-8.52517	1.86122	-4.58042	4.64035e-06	0.00013391		TRINITY_DN33694_c0_g1_i1-AT2G43790	Fatty Acid Elongation & Wax Biosynthesis	Mitogen-Activated Protein Kinase	MPK6	10.7909	5.56987	1.97115	2.8257	0.00471779	0.088664
TRINITY_DN38828_c5_g2_i1-AT2G33150	Triacylglycerol & Fatty Acid Degradation	Ketoacyl-CoA Thiolase	Ketoacyl-CoA Thiolase	2454.66	-8.62789	1.99229	-4.33064	1.49e-05	0.000372756		TRINITY_DN37949_c5_g7_i1-AT1G65410	Eukaryotic Galactolipid & Sulfolipid Synthesis*Lipid Trafficking	ATPase	ATPase	1470.5	-8.25752	1.80232	-4.58159	4.61443e-06	0.00013391		TRINITY_DN35696_c1_g3_i6-AT2G28670	Suberin Synthesis & Transport 2	Disease resistance-responsive family protein / dirigent protein	Disease resistance-responsive family protein / dirigent protein	9.08108	5.5156	1.9511	2.82691	0.0046999	0.088664
TRINITY_DN38445_c1_g2_i1-AT2G43790	Fatty Acid Elongation & Wax Biosynthesis	Mitogen-Activated Protein Kinase	MPK6	72.3962	6.8902	1.59291	4.32555	1.52e-05	0.000379648		TRINITY_DN39013_c1_g2_i2-AT1G24360	Fatty Acid Synthesis	Ketoacyl-ACP Reductase	Ketoacyl-ACP Reductase	4324.2	-8.57656	1.87049	-4.58519	4.53571e-06	0.00013391		TRINITY_DN37311_c0_g1_i7-AT5G14180	Triacylglycerol & Fatty Acid Degradation	Triacylglycerol Lipase (TAGL)	Triacylglycerol Lipase (TAGL)	15.1384	5.31447	1.88107	2.82524	0.00472455	0.088664
TRINITY_DN36547_c15_g1_i1-AT4G31050	Fatty Acid Synthesis	Lipoyltransferase	Lipoyltransferase	1064.56	-8.39057	1.94252	-4.31943	1.56e-05	0.000388493		TRINITY_DN53146_c0_g1_i1-AT1G54100	Oxylipin Metabolism 2	NAD+ Oxidoreductase (involved in fatty acid &alpha;-oxidation)	NAD+ Oxidoreductase (involved in fatty acid &alpha;;-oxidation)	2434.3	-8.46057	1.8461	-4.58293	4.58498e-06	0.00013391		TRINITY_DN38422_c1_g1_i2-AT5G61590	Fatty Acid Elongation & Wax Biosynthesis	AP2 / EREBP Transcription Factors	A member of the ethylene response factor subfamily B-3 of ERF/AP2 transcription factor family.	16.1014	2.9168	1.03799	2.81004	0.00495353	0.0925207
TRINITY_DN34133_c4_g5_i1-AT1G65060	Suberin Synthesis & Transport 1	4-Coumarate-CoA Ligase	4-Coumarate-CoA Ligase	3217.51	-8.707	2.01648	-4.31792	1.58e-05	0.000389306		TRINITY_DN48971_c0_g1_i1-AT1G24360	Fatty Acid Synthesis	Ketoacyl-ACP Reductase	Ketoacyl-ACP Reductase	1822.66	-8.32801	1.82056	-4.57443	4.77525e-06	0.000137153		TRINITY_DN34082_c1_g1_i5-AT3G14270	Phospholipid Signaling	Phosphatidylinositol-Phosphate Kinase type III	Phosphatidylinositol-Phosphate Kinase type III	92.1531	-1.73801	0.619268	-2.80656	0.0050074	0.0930856
TRINITY_DN36017_c2_g5_i1-AT5G03770	Mitochondrial Phospholipid Synthesis*Mitochondrial Lipopolysaccharide Synthesis	3-deoxy-D-manno-octulosonic acid (Kdo) transferase	3-deoxy-D-manno-octulosonic acid (Kdo) transferase	1622.95	-8.42683	1.95329	-4.31418	1.6e-05	0.000389517		TRINITY_DN38646_c0_g4_i14-AT2G43790	Fatty Acid Elongation & Wax Biosynthesis	Mitogen-Activated Protein Kinase	MPK6	25.0257	7.06755	1.54545	4.57314	4.80457e-06	0.000137348		TRINITY_DN30667_c0_g1_i3-AT2G40890	Suberin Synthesis & Transport 2	Coumaroyl 3-Hydroxylase	Coumaroyl 3-Hydroxylase	159.297	-1.74449	0.623561	-2.79763	0.00514786	0.0944248
TRINITY_DN37702_c11_g3_i1-AT1G65410	Eukaryotic Galactolipid & Sulfolipid Synthesis*Lipid Trafficking	ATPase	ATPase	1743.23	-8.49102	1.96749	-4.31566	1.59e-05	0.000389517		TRINITY_DN36318_c4_g4_i1-AT3G23510	Unknown	Cyclopropane Fatty Acid Synthase	Cyclopropane Fatty Acid Synthase	2661.54	-8.41887	1.84229	-4.56979	4.88223e-06	0.000138915		TRINITY_DN32087_c0_g1_i17-AT3G06860	Triacylglycerol & Fatty Acid Degradation	Multifunctional Protein	Multifunctional Protein	17.994	6.06213	2.16648	2.79814	0.00513971	0.0944248
TRINITY_DN38915_c1_g6_i1-AT5G50690	Triacylglycerol Biosynthesis	Steroleosin	Steroleosin	788.653	-8.27568	1.91808	-4.31456	1.6e-05	0.000389517		TRINITY_DN36188_c0_g1_i1-AT5G17780	Phospholipid Signaling	Lysophospholipase	Lysophospholipase	1363.26	-8.18051	1.79174	-4.56567	4.97906e-06	0.000141012		TRINITY_DN36078_c0_g3_i9-AT3G16170	Mitochondrial Fatty Acid & Lipoic Acid Synthesis	Malonyl-CoA Synthase	Malonyl-CoA Synthase	130.108	2.0611	0.737183	2.79592	0.00517527	0.0944248
TRINITY_DN48971_c0_g1_i1-AT1G24360	Fatty Acid Synthesis	Ketoacyl-ACP Reductase	Ketoacyl-ACP Reductase	1822.66	-8.51239	1.97335	-4.31367	1.61e-05	0.000389517		TRINITY_DN34133_c7_g8_i1-AT2G40890	Suberin Synthesis & Transport 2	Coumaroyl 3-Hydroxylase	Coumaroyl 3-Hydroxylase	3190.93	-8.53444	1.87027	-4.56322	5.03739e-06	0.000142003		TRINITY_DN38524_c0_g2_i1-AT2G44950	Triacylglycerol Biosynthesis*Fatty Acid Elongation & Wax Biosynthesis	Ubiquitin ligase	Encodes one of two orthologous E3 ubiquitin ligases	21.5627	-4.88074	1.74475	-2.79738	0.00515186	0.0944248
TRINITY_DN34994_c3_g12_i1-AT1G53270	Fatty Acid Elongation & Wax Biosynthesis	ABC Transporter	ABC Transporter	1711.05	-8.49814	1.9727	-4.30787	1.65e-05	0.000393647		TRINITY_DN37702_c11_g3_i1-AT1G65410	Eukaryotic Galactolipid & Sulfolipid Synthesis*Lipid Trafficking	ATPase	ATPase	1743.23	-8.27216	1.81477	-4.55824	5.15834e-06	0.000144742		TRINITY_DN37870_c3_g2_i1-AT1G63430	Mitochondrial Lipopolysaccharide Synthesis	CDP-DAG Synthase	CDP-DAG Synthase	12.2926	-4.13132	1.48149	-2.78863	0.0052931	0.0961295
TRINITY_DN35730_c0_g3_i2-AT3G55290	Fatty Acid Synthesis	Ketoacyl-ACP Reductase	Ketoacyl-ACP Reductase	2382.4	-8.58604	1.99371	-4.30657	1.66e-05	0.000393647		TRINITY_DN34994_c3_g12_i1-AT1G53270	Fatty Acid Elongation & Wax Biosynthesis	ABC Transporter	ABC Transporter	1711.05	-8.29111	1.81994	-4.55571	5.22099e-06	0.000145829		TRINITY_DN37674_c1_g1_i1-AT5G25390	Fatty Acid Elongation & Wax Biosynthesis*Cutin Synthesis & Transport 1*Suberin Synthesis & Transport 1	SHN Transcription Factors	SHN Transcription Factors	64.5857	-4.7573	1.71016	-2.78178	0.00540617	0.0972864
TRINITY_DN35834_c1_g1_i2-AT5G01220	Prokaryotic Galactolipid, Sulfolipid, & Phospholipid Synthesis 2*Eukaryotic Galactolipid & Sulfolipid Synthesis	UDP-sulfoquinovose:DAG sulfoquinovosyltransferase	UDP-sulfoquinovose:DAG sulfoquinovosyltransferase	2281.74	-8.63596	2.00543	-4.30628	1.66e-05	0.000393647		TRINITY_DN35730_c0_g3_i2-AT3G55290	Fatty Acid Synthesis	Ketoacyl-ACP Reductase	Ketoacyl-ACP Reductase	2382.4	-8.37337	1.84063	-4.54919	5.38527e-06	0.00014973		TRINITY_DN38576_c1_g1_i6-AT5G04930	Lipid Trafficking	Aminophospholipid ATPase	Aminophospholipid ATPase	17.317	-4.1604	1.49532	-2.78229	0.00539775	0.0972864
TRINITY_DN37702_c6_g2_i1-AT1G24360	Fatty Acid Synthesis	Ketoacyl-ACP Reductase	Ketoacyl-ACP Reductase	3053.13	-8.68395	2.01635	-4.30678	1.66e-05	0.000393647		TRINITY_DN34826_c1_g1_i8-AT3G07400	Oxylipin Metabolism 1*Oxylipin Metabolism 2	Lipid Acylhydrolase-like	Lipid Acylhydrolase-like	16.9783	-7.38282	1.62393	-4.54626	5.46072e-06	0.000150454		TRINITY_DN36751_c0_g1_i2-AT3G03310	Unknown	Phospholipid : Acyl acceptor Acyltransferase	Phospholipid : Acyl acceptor Acyltransferase	21.4994	-4.40415	1.58461	-2.77933	0.00544711	0.0975776
TRINITY_DN48210_c0_g1_i1-AT3G51840	Triacylglycerol & Fatty Acid Degradation	Acyl-CoA Oxidase	Acyl-CoA Oxidase	1233.83	-8.39399	1.94761	-4.3099	1.63e-05	0.000393647		TRINITY_DN36876_c7_g1_i1-AT3G16170	Mitochondrial Fatty Acid & Lipoic Acid Synthesis	Malonyl-CoA Synthase	Malonyl-CoA Synthase	1703.3	-8.25043	1.81462	-4.54664	5.45099e-06	0.000150454		TRINITY_DN37427_c2_g1_i4-AT3G61580	Sphingolipid Biosynthesis 1	Sphingobase-D8 Desaturase	Sphingobase-D8 Desaturase	11.9056	-4.51443	1.6266	-2.77538	0.0055137	0.0983236
TRINITY_DN33061_c6_g1_i1-AT1G63380	Mitochondrial Fatty Acid & Lipoic Acid Synthesis	Ketoacyl-ACP Reductase	Ketoacyl-ACP Reductase	3119.66	-8.68465	2.01865	-4.30221	1.69e-05	0.000395589		TRINITY_DN35730_c0_g8_i1-ATCG00500	Fatty Acid Synthesis	Carboxyltransferase beta Subunit of Heteromeric ACCase	Carboxyltransferase beta Subunit of Heteromeric ACCase	1928.77	-8.17679	1.80222	-4.53707	5.70398e-06	0.000155747		TRINITY_DN27606_c0_g1_i1-AT5G20730	Prokaryotic Galactolipid, Sulfolipid, & Phospholipid Synthesis 1	auxin response factor	AUXIN RESPONSE FACTOR,BIPOSTO,INDOLE-3-ACETIC ACID INDUCIBLE,MASSUGU,NON-PHOTOTROPHIC HYPOCOTYL,TRANSPORT INHIBITOR RESPONSE	11.7898	-4.60008	1.66188	-2.76799	0.00564024	0.0987356
TRINITY_DN36414_c0_g2_i5-AT3G25610	Unknown	Translocase	Translocase	20.463	-2.94192	0.683534	-4.30398	1.68e-05	0.000395589		TRINITY_DN36204_c6_g3_i1-AT2G22240	Eukaryotic Phospholipid Synthesis & Editing	myo-inositol-3-phosphate synthase	myo-inositol-3-phosphate synthase	3600.26	-8.53728	1.88157	-4.53731	5.69769e-06	0.000155747		TRINITY_DN36309_c0_g1_i3-AT2G20860	Mitochondrial Fatty Acid & Lipoic Acid Synthesis	Lipoate Synthase	Lipoate Synthase	15.3368	-3.05791	1.10536	-2.76644	0.00566726	0.0987356
TRINITY_DN36505_c5_g1_i10-AT3G14270	Phospholipid Signaling	Phosphatidylinositol-Phosphate Kinase type III	Phosphatidylinositol-Phosphate Kinase type III	73.034	7.00854	1.62889	4.30264	1.69e-05	0.000395589		TRINITY_DN37341_c0_g1_i3-AT4G25750	Fatty Acid Elongation & Wax Biosynthesis	ABC Transporter	ABC Transporter	20.4453	5.905	1.30341	4.53043	5.88644e-06	0.000160011		TRINITY_DN38278_c0_g6_i3-AT5G52320	Fatty Acid Elongation & Wax Biosynthesis	Midchain Alkane Hydroxylase	Midchain Alkane Hydroxylase / Cytochrome P450, 96A	13.2515	-4.23579	1.53177	-2.7653	0.00568713	0.0987356
TRINITY_DN37921_c14_g1_i1-AT1G30120	Fatty Acid Synthesis	Pyruvate Dehydrogenase beta subunit, E1b component of Pyruvate Dehydrogenase Complex	Pyruvate Dehydrogenase beta subunit, E1b component of Pyruvate Dehydrogenase Complex	1264.73	-8.36151	1.94478	-4.29946	1.71e-05	0.000398748		TRINITY_DN37120_c0_g3_i3-AT3G05420	Eukaryotic Phospholipid Synthesis & Editing	Acyl CoA Binding Protein	Acyl CoA Binding Protein	18.4797	6.70695	1.48429	4.51861	6.22456e-06	0.00016845		TRINITY_DN38292_c1_g3_i1-AT5G25390	Fatty Acid Elongation & Wax Biosynthesis*Cutin Synthesis & Transport 1*Suberin Synthesis & Transport 1	SHN Transcription Factors	SHN Transcription Factors	172.712	-1.50784	0.544396	-2.76975	0.00560987	0.0987356
TRINITY_DN24512_c1_g1_i1-AT4G27420	Fatty Acid Elongation & Wax Biosynthesis	ABC Transporter	ABC Transporter	2551.77	-8.58728	2.00188	-4.2896	1.79e-05	0.000415015		TRINITY_DN34133_c7_g17_i1-AT1G34430	Fatty Acid Synthesis	Dihydrolipoamide Acetyltransferase, E2 component of Pyruvate Dehydrogenase Complex	Dihydrolipoamide Acetyltransferase, E2 component of Pyruvate Dehydrogenase Complex	2190.93	-8.35496	1.84951	-4.51738	6.26093e-06	0.000168685		TRINITY_DN38813_c1_g1_i8-AT2G25170	Triacylglycerol Biosynthesis	a SWI / SWF nuclear-localized chromatin remodeling factor of the CHD3 group	a SWI / SWF nuclear-localized chromatin remodeling factor of the CHD3 group	22.2148	-4.5634	1.64738	-2.77009	0.005604	0.0987356
TRINITY_DN35081_c0_g3_i1-AT1G11090	Triacylglycerol & Fatty Acid Degradation	Monoacylglycerol Lipase (MAGL)	Monoacylglycerol Lipase (MAGL)	2886.8	-8.61248	2.00904	-4.28687	1.81e-05	0.000418288		TRINITY_DN36876_c5_g1_i2-AT1G51680	Suberin Synthesis & Transport 1	4-Coumarate-CoA Ligase	4-Coumarate-CoA Ligase	2446.59	-8.37821	1.85513	-4.51625	6.2944e-06	0.000168695		TRINITY_DN38999_c1_g17_i3-AT2G40890	Suberin Synthesis & Transport 2	Coumaroyl 3-Hydroxylase	Coumaroyl 3-Hydroxylase	8.71822	2.66331	0.962235	2.76784	0.00564298	0.0987356
TRINITY_DN22963_c1_g1_i1-AT2G38040	Fatty Acid Synthesis	Carboxyltransferase alpha Subunit of Heteromeric ACCase	Carboxyltransferase alpha Subunit of Heteromeric ACCase	2082.71	-8.51569	1.98949	-4.28034	1.87e-05	0.000428862		TRINITY_DN37483_c0_g1_i14-AT5G47120	Sphingolipid Biosynthesis 1	Bax inhibitor-1	Arabidopsis Bax inhibitor-1	88.712	2.20072	0.487369	4.5155	6.31671e-06	0.000168695		TRINITY_DN37104_c0_g1_i20-AT2G39410	Triacylglycerol & Fatty Acid Degradation	Monoacylglycerol Lipase (MAGL)	Monoacylglycerol Lipase (MAGL)	9.17143	5.24734	1.89985	2.76198	0.00574518	0.099306
TRINITY_DN28609_c0_g1_i1-AT2G43790	Fatty Acid Elongation & Wax Biosynthesis	Mitogen-Activated Protein Kinase	MPK6	26.6095	6.10184	1.42651	4.27748	1.89e-05	0.000430231		TRINITY_DN38090_c6_g1_i1-AT1G65410	Eukaryotic Galactolipid & Sulfolipid Synthesis*Lipid Trafficking	ATPase	ATPase	2214.15	-8.30161	1.83898	-4.51426	6.3538e-06	0.000168945		TRINITY_DN35754_c0_g1_i4-AT2G43790	Fatty Acid Elongation & Wax Biosynthesis	Mitogen-Activated Protein Kinase	MPK6	7.9017	5.50172	1.99376	2.75947	0.00578958	0.0996364
TRINITY_DN34133_c7_g17_i1-AT1G34430	Fatty Acid Synthesis	Dihydrolipoamide Acetyltransferase, E2 component of Pyruvate Dehydrogenase Complex	Dihydrolipoamide Acetyltransferase, E2 component of Pyruvate Dehydrogenase Complex	2190.93	-8.56466	2.00262	-4.27672	1.9e-05	0.000430231		TRINITY_DN35651_c1_g2_i1-AT1G24360	Fatty Acid Synthesis	Ketoacyl-ACP Reductase	Ketoacyl-ACP Reductase	65.5288	-7.10741	1.57494	-4.51282	6.3971e-06	0.000169356
TRINITY_DN53146_c0_g1_i1-AT1G54100	Oxylipin Metabolism 2	NAD+ Oxidoreductase (involved in fatty acid &alpha;-oxidation)	NAD+ Oxidoreductase (involved in fatty acid &alpha;;-oxidation)	2434.3	-8.55238	1.99923	-4.27784	1.89e-05	0.000430231		TRINITY_DN36547_c11_g1_i1-AT1G65410	Eukaryotic Galactolipid & Sulfolipid Synthesis*Lipid Trafficking	ATPase	ATPase	1569.1	-8.2042	1.81929	-4.50955	6.49648e-06	0.000171243
TRINITY_DN36731_c7_g5_i1-AT5G10160	Fatty Acid Synthesis	Hydroxyacyl-ACP Dehydrase	Hydroxyacyl-ACP Dehydrase	2775.02	-8.60192	2.01446	-4.27009	1.95e-05	0.000441322		TRINITY_DN36124_c7_g4_i13-AT2G38040	Fatty Acid Synthesis	Carboxyltransferase alpha Subunit of Heteromeric ACCase	Carboxyltransferase alpha Subunit of Heteromeric ACCase	4156.82	-8.5562	1.89829	-4.50733	6.56487e-06	0.00017156
TRINITY_DN36486_c0_g2_i3-AT3G54320	Fatty Acid Synthesis*Triacylglycerol Biosynthesis	AP2 / EREBP Transcription Factors	AP2 / EREBP Transcription Factors (or is it AP2 / ERWEBP)	74.306	7.72326	1.81278	4.26044	2.04e-05	0.000458841		TRINITY_DN36204_c11_g1_i1-AT1G65410	Eukaryotic Galactolipid & Sulfolipid Synthesis*Lipid Trafficking	ATPase	ATPase	1849.91	-8.25427	1.83126	-4.50744	6.56148e-06	0.00017156
TRINITY_DN25381_c0_g1_i1-AT2G06050	Oxylipin Metabolism 1	Oxo-Phytodienoic Acid Reductase	Oxo-Phytodienoic Acid Reductase	2866.56	-8.58528	2.0168	-4.25689	2.07e-05	0.000464197		TRINITY_DN24135_c0_g1_i1-AT1G54100	Oxylipin Metabolism 2	NAD+ Oxidoreductase (involved in fatty acid &alpha;-oxidation)	NAD+ Oxidoreductase (involved in fatty acid &alpha;;-oxidation)	2567.15	-8.38311	1.86339	-4.49885	6.83208e-06	0.00017169
TRINITY_DN29805_c1_g2_i1-AT1G65060	Suberin Synthesis & Transport 1	4-Coumarate-CoA Ligase	4-Coumarate-CoA Ligase	3546.67	-8.63186	2.02873	-4.25481	2.09e-05	0.000465791		TRINITY_DN32664_c1_g2_i2-AT5G50700	Triacylglycerol Biosynthesis	Steroleosin,Oil-Body protein	Steroleosin, Hydroxysteroid dehydrogenase	20.7103	6.835	1.51819	4.50206	6.72965e-06	0.00017169
TRINITY_DN31344_c0_g1_i1-AT4G27780	Eukaryotic Phospholipid Synthesis & Editing	Acyl CoA Binding Protein	Acyl CoA Binding Protein	78.9267	2.80194	0.65867	4.25393	2.1e-05	0.000465791		TRINITY_DN32970_c0_g4_i5-AT3G18860	Oxylipin Metabolism 1*Oxylipin Metabolism 2*Phospholipid Signaling	Phospholipase A2	Phospholipase A2	23.0278	6.95496	1.54615	4.49824	6.8518e-06	0.00017169
TRINITY_DN38102_c0_g2_i1-AT2G46500	Phospholipid Signaling	Phosphatidylinositol-4-Kinase &gamma;	Phosphatidylinositol-4-Kinase &gamma;	247.415	-2.09782	0.493226	-4.25327	2.11e-05	0.000465791		TRINITY_DN33378_c0_g1_i6-AT3G18860	Oxylipin Metabolism 1*Oxylipin Metabolism 2*Phospholipid Signaling	Phospholipase A2	Phospholipase A2	16.9771	6.60474	1.46717	4.5017	6.74124e-06	0.00017169
TRINITY_DN35240_c0_g2_i1-AT5G66020	Phospholipid Signaling	Sac domain-containing Phosphoinositide Phosphatase	Sac domain-containing Phosphoinositide Phosphatase	5.46371	-7.51194	1.76722	-4.2507	2.13e-05	0.000469179		TRINITY_DN36368_c5_g1_i5-AT3G55310	Fatty Acid Synthesis	Ketoacyl-ACP Reductase	Ketoacyl-ACP Reductase	4265.14	-8.51262	1.88968	-4.50479	6.64373e-06	0.00017169
TRINITY_DN35881_c0_g1_i1-AT1G65410	Eukaryotic Galactolipid & Sulfolipid Synthesis*Lipid Trafficking	ATPase	ATPase	2342.59	-8.45543	1.99044	-4.24802	2.16e-05	0.000470886		TRINITY_DN37640_c2_g6_i4-AT2G46210	Sphingolipid Biosynthesis 1	Sphingobase-D8 Desaturase	Sphingobase-D8 Desaturase	16.8019	6.59241	1.46485	4.5004	6.78245e-06	0.00017169
TRINITY_DN37384_c6_g5_i1-AT2G01320	Fatty Acid Elongation & Wax Biosynthesis	ABC Transporter	ABC Transporter	2436.11	-8.57191	2.01756	-4.24865	2.15e-05	0.000470886		TRINITY_DN37901_c0_g2_i1-AT1G53390	Fatty Acid Elongation & Wax Biosynthesis	ABC Transporter	ABC Transporter	1603.6	-8.23766	1.83035	-4.5006	6.77608e-06	0.00017169
TRINITY_DN35366_c1_g1_i1-AT1G65410	Eukaryotic Galactolipid & Sulfolipid Synthesis*Lipid Trafficking	ATPase	ATPase	2900.61	-8.55672	2.01653	-4.24329	2.2e-05	0.000477173		TRINITY_DN38286_c2_g3_i4-AT4G15130	Triacylglycerol Biosynthesis*Eukaryotic Phospholipid Synthesis & Editing	Choline-Phosphate Cytidylyltransferase	Choline-Phosphate Cytidylyltransferase	115.616	3.29051	0.730776	4.50276	6.70772e-06	0.00017169
TRINITY_DN38828_c1_g1_i1-AT1G51680	Suberin Synthesis & Transport 1	4-Coumarate-CoA Ligase	4-Coumarate-CoA Ligase	2600.79	-8.46826	1.99593	-4.24276	2.21e-05	0.000477173		TRINITY_DN38817_c10_g1_i2-AT1G65410	Eukaryotic Galactolipid & Sulfolipid Synthesis*Lipid Trafficking	ATPase	ATPase	741.535	-7.76259	1.72512	-4.49974	6.8038e-06	0.00017169
TRINITY_DN38868_c2_g2_i6-AT1G63380	Mitochondrial Fatty Acid & Lipoic Acid Synthesis	Ketoacyl-ACP Reductase	Ketoacyl-ACP Reductase	980.592	-8.27755	1.95121	-4.24226	2.21e-05	0.000477173		TRINITY_DN39038_c0_g1_i1-AT1G48600	Eukaryotic Phospholipid Synthesis & Editing	Phosphoethanolamine N-Methyltransferase	Phosphoethanolamine N-Methyltransferase	2128.15	-8.3509	1.85436	-4.50339	6.68791e-06	0.00017169
TRINITY_DN36204_c6_g3_i1-AT2G22240	Eukaryotic Phospholipid Synthesis & Editing	myo-inositol-3-phosphate synthase	myo-inositol-3-phosphate synthase	3600.26	-8.62375	2.03495	-4.23782	2.26e-05	0.000484698		TRINITY_DN37184_c1_g6_i4-AT1G62640	Fatty Acid Synthesis	Ketoacyl-ACP Synthase III	Ketoacyl-ACP Synthase III	1556.15	-8.14461	1.81106	-4.49714	6.88731e-06	0.000171872
TRINITY_DN35172_c8_g4_i1-AT1G65410	Eukaryotic Galactolipid & Sulfolipid Synthesis*Lipid Trafficking	ATPase	ATPase	2363.8	-8.48792	2.00479	-4.23381	2.3e-05	0.000491416		TRINITY_DN36521_c9_g4_i1-AT1G65260	Lipid Trafficking	Vesicle-Inducing Protein in Plastids	Vesicle-Inducing Protein in Plastids	3237.97	-8.42844	1.87473	-4.49582	6.93019e-06	0.000172236
TRINITY_DN36204_c11_g1_i1-AT1G65410	Eukaryotic Galactolipid & Sulfolipid Synthesis*Lipid Trafficking	ATPase	ATPase	1849.91	-8.39393	1.9842	-4.23037	2.33e-05	0.000494946		TRINITY_DN36876_c6_g1_i1-AT1G49430	Fatty Acid Elongation & Wax Biosynthesis*Cutin Synthesis & Transport 1*Suberin Synthesis & Transport 1	Long-Chain Acyl-CoA Synthetase	Long-Chain Acyl-CoA Synthetase	1643.77	-8.19183	1.82281	-4.49405	6.98801e-06	0.000172968
TRINITY_DN36547_c10_g3_i1-AT1G24360	Fatty Acid Synthesis	Ketoacyl-ACP Reductase	Ketoacyl-ACP Reductase	2192.69	-8.4858	2.00564	-4.23098	2.33e-05	0.000494946		TRINITY_DN34129_c1_g1_i4-AT1G63430	Mitochondrial Lipopolysaccharide Synthesis	CDP-DAG Synthase	CDP-DAG Synthase	20.206	6.80432	1.51446	4.4929	7.02594e-06	0.000173202
TRINITY_DN34133_c7_g8_i1-AT2G40890	Suberin Synthesis & Transport 2	Coumaroyl 3-Hydroxylase	Coumaroyl 3-Hydroxylase	3190.93	-8.5568	2.0236	-4.22852	2.35e-05	0.00049504		TRINITY_DN29805_c1_g2_i1-AT1G65060	Suberin Synthesis & Transport 1	4-Coumarate-CoA Ligase	4-Coumarate-CoA Ligase	3546.67	-8.4216	1.87536	-4.49066	7.10029e-06	0.000174329
TRINITY_DN36876_c5_g1_i2-AT1G51680	Suberin Synthesis & Transport 1	4-Coumarate-CoA Ligase	4-Coumarate-CoA Ligase	2446.59	-8.49266	2.00833	-4.22872	2.35e-05	0.00049504		TRINITY_DN29534_c0_g1_i2-AT1G73600	Eukaryotic Phospholipid Synthesis & Editing	Phosphoethanolamine N-Methyltransferase	Phosphoethanolamine N-Methyltransferase	5609.64	-8.60348	1.91629	-4.48965	7.13389e-06	0.000174451
TRINITY_DN24135_c0_g1_i1-AT1G54100	Oxylipin Metabolism 2	NAD+ Oxidoreductase (involved in fatty acid &alpha;-oxidation)	NAD+ Oxidoreductase (involved in fatty acid &alpha;;-oxidation)	2567.15	-8.52396	2.01664	-4.22682	2.37e-05	0.000496794		TRINITY_DN38868_c2_g2_i6-AT1G63380	Mitochondrial Fatty Acid & Lipoic Acid Synthesis	Ketoacyl-ACP Reductase	Ketoacyl-ACP Reductase	980.592	-8.07264	1.799	-4.4873	7.2131e-06	0.000175682
TRINITY_DN36876_c6_g1_i1-AT1G49430	Fatty Acid Elongation & Wax Biosynthesis*Cutin Synthesis & Transport 1*Suberin Synthesis & Transport 1	Long-Chain Acyl-CoA Synthetase	Long-Chain Acyl-CoA Synthetase	1643.77	-8.34847	1.97564	-4.22569	2.38e-05	0.000497288		TRINITY_DN37406_c3_g3_i4-AT1G65410	Eukaryotic Galactolipid & Sulfolipid Synthesis*Lipid Trafficking	ATPase	ATPase	3893.49	-8.17408	1.82299	-4.48389	7.32937e-06	0.000177803
TRINITY_DN38090_c6_g1_i1-AT1G65410	Eukaryotic Galactolipid & Sulfolipid Synthesis*Lipid Trafficking	ATPase	ATPase	2214.15	-8.41384	1.99206	-4.22369	2.4e-05	0.000499752		TRINITY_DN30913_c0_g1_i4-AT1G63430	Mitochondrial Lipopolysaccharide Synthesis	CDP-DAG Synthase	CDP-DAG Synthase	16.5591	6.45335	1.44126	4.47759	7.54917e-06	0.000181687
TRINITY_DN38195_c4_g2_i1-AT1G62640	Fatty Acid Synthesis	Ketoacyl-ACP Synthase III	Ketoacyl-ACP Synthase III	2669.21	-8.48299	2.00895	-4.2226	2.41e-05	0.000500177		TRINITY_DN35621_c0_g2_i3-AT1G63430	Mitochondrial Lipopolysaccharide Synthesis	CDP-DAG Synthase	CDP-DAG Synthase	16.387	6.37973	1.42478	4.4777	7.54523e-06	0.000181687
TRINITY_DN24722_c0_g1_i1-AT4G29010	Triacylglycerol & Fatty Acid Degradation	Multifunctional Protein	Multifunctional Protein	3184.35	-8.55942	2.02918	-4.21816	2.46e-05	0.000500411		TRINITY_DN38828_c8_g7_i1-AT1G49430	Fatty Acid Elongation & Wax Biosynthesis*Cutin Synthesis & Transport 1*Suberin Synthesis & Transport 1	Long-Chain Acyl-CoA Synthetase	Long-Chain Acyl-CoA Synthetase	3231.88	-8.39149	1.87459	-4.47644	7.58966e-06	0.000181943
TRINITY_DN35172_c4_g2_i1-AT1G65060	Suberin Synthesis & Transport 1	4-Coumarate-CoA Ligase	4-Coumarate-CoA Ligase	3676.54	-8.61886	2.0421	-4.22059	2.44e-05	0.000500411		TRINITY_DN38024_c4_g2_i1-AT1G63430	Mitochondrial Lipopolysaccharide Synthesis	CDP-DAG Synthase	CDP-DAG Synthase	16.4197	5.52391	1.23442	4.47489	7.64501e-06	0.000182551
TRINITY_DN36318_c4_g4_i4-AT3G23510	Unknown	Cyclopropane Fatty Acid Synthase	Cyclopropane Fatty Acid Synthase	1567.97	-8.33024	1.97414	-4.21968	2.45e-05	0.000500411		TRINITY_DN38072_c9_g1_i1-AT3G45770	Mitochondrial Fatty Acid & Lipoic Acid Synthesis	Enoyl-ACP Reductase	Enoyl-ACP Reductase	3405.68	-8.4378	1.88627	-4.47327	7.7032e-06	0.000183222
TRINITY_DN36521_c9_g4_i1-AT1G65260	Lipid Trafficking	Vesicle-Inducing Protein in Plastids	Vesicle-Inducing Protein in Plastids	3237.97	-8.5608	2.02808	-4.22114	2.43e-05	0.000500411		TRINITY_DN35172_c4_g2_i1-AT1G65060	Suberin Synthesis & Transport 1	4-Coumarate-CoA Ligase	4-Coumarate-CoA Ligase	3676.54	-8.44414	1.88871	-4.47086	7.79075e-06	0.000184553
TRINITY_DN37723_c3_g3_i8-AT1G65410	Eukaryotic Galactolipid & Sulfolipid Synthesis*Lipid Trafficking	ATPase	ATPase	37.0868	6.02596	1.4286	4.21809	2.46e-05	0.000500411		TRINITY_DN38915_c1_g6_i1-AT5G50690	Triacylglycerol Biosynthesis	Steroleosin	Steroleosin	788.653	-7.89675	1.76659	-4.47006	7.81978e-06	0.000184553
TRINITY_DN37184_c1_g6_i4-AT1G62640	Fatty Acid Synthesis	Ketoacyl-ACP Synthase III	Ketoacyl-ACP Synthase III	1556.15	-8.26976	1.96377	-4.21117	2.54e-05	0.000513986		TRINITY_DN36771_c1_g1_i2-AT1G01090	Fatty Acid Synthesis	Pyruvate Dehydrogenase alpha subunit, E1a component of Pyruvate Dehydrogenase Complex	Pyruvate Dehydrogenase alpha subunit, E1a component of Pyruvate Dehydrogenase Complex	16.3228	6.43386	1.43983	4.46847	7.87799e-06	0.000184867
TRINITY_DN29534_c0_g1_i2-AT1G73600	Eukaryotic Phospholipid Synthesis & Editing	Phosphoethanolamine N-Methyltransferase	Phosphoethanolamine N-Methyltransferase	5609.64	-8.70889	2.06969	-4.20783	2.58e-05	0.000515667		TRINITY_DN38636_c3_g2_i12-AT1G63430	Mitochondrial Lipopolysaccharide Synthesis	CDP-DAG Synthase	CDP-DAG Synthase	34.4343	-8.9654	2.00656	-4.46804	7.89381e-06	0.000184867
TRINITY_DN37901_c0_g2_i1-AT1G53390	Fatty Acid Elongation & Wax Biosynthesis	ABC Transporter	ABC Transporter	1603.6	-8.34604	1.98323	-4.20831	2.57e-05	0.000515667		TRINITY_DN37384_c6_g5_i1-AT2G01320	Fatty Acid Elongation & Wax Biosynthesis	ABC Transporter	ABC Transporter	2436.11	-8.32539	1.86433	-4.46561	7.98401e-06	0.000186263
TRINITY_DN38828_c8_g7_i1-AT1G49430	Fatty Acid Elongation & Wax Biosynthesis*Cutin Synthesis & Transport 1*Suberin Synthesis & Transport 1	Long-Chain Acyl-CoA Synthetase	Long-Chain Acyl-CoA Synthetase	3231.88	-8.53614	2.02795	-4.20926	2.56e-05	0.000515667		TRINITY_DN36731_c7_g5_i3-AT1G65410	Eukaryotic Galactolipid & Sulfolipid Synthesis*Lipid Trafficking	ATPase	ATPase	2974.13	-8.37034	1.8753	-4.46346	8.06458e-06	0.000187425
TRINITY_DN31922_c0_g1_i3-AT3G58550	Fatty Acid Elongation & Wax Biosynthesis	Lipid Transfer Protein	Lipid Transfer Protein type 7	56.2658	7.41079	1.76404	4.20103	2.66e-05	0.000528775		TRINITY_DN35993_c0_g1_i1-AT5G50700	Triacylglycerol Biosynthesis	Steroleosin,Oil-Body protein	Steroleosin, Hydroxysteroid dehydrogenase	16.3059	6.2683	1.40486	4.46187	8.1247e-06	0.000188104
TRINITY_DN38587_c2_g7_i1-AT1G65410	Eukaryotic Galactolipid & Sulfolipid Synthesis*Lipid Trafficking	ATPase	ATPase	3340.24	-8.53123	2.03104	-4.20043	2.66e-05	0.000528775		TRINITY_DN36547_c10_g3_i1-AT1G24360	Fatty Acid Synthesis	Ketoacyl-ACP Reductase	Ketoacyl-ACP Reductase	2192.69	-8.26349	1.85248	-4.46077	8.16672e-06	0.00018836
TRINITY_DN36124_c7_g4_i13-AT2G38040	Fatty Acid Synthesis	Carboxyltransferase alpha Subunit of Heteromeric ACCase	Carboxyltransferase alpha Subunit of Heteromeric ACCase	4156.82	-8.61389	2.05169	-4.19844	2.69e-05	0.000529763		TRINITY_DN35366_c1_g1_i1-AT1G65410	Eukaryotic Galactolipid & Sulfolipid Synthesis*Lipid Trafficking	ATPase	ATPase	2900.61	-8.30568	1.86324	-4.45766	8.28576e-06	0.000190322
TRINITY_DN39038_c0_g1_i1-AT1G48600	Eukaryotic Phospholipid Synthesis & Editing	Phosphoethanolamine N-Methyltransferase	Phosphoethanolamine N-Methyltransferase	2128.15	-8.42816	2.00752	-4.1983	2.69e-05	0.000529763		TRINITY_DN37355_c1_g1_i3-AT3G18860	Oxylipin Metabolism 1*Oxylipin Metabolism 2*Phospholipid Signaling	Phospholipase A2	Phospholipase A2	21.669	6.87589	1.54274	4.45693	8.31429e-06	0.000190322
TRINITY_DN36318_c4_g4_i2-AT3G23510	Unknown	Cyclopropane Fatty Acid Synthase	Cyclopropane Fatty Acid Synthase	738.287	-8.04549	1.91712	-4.19665	2.71e-05	0.000531629		TRINITY_DN36749_c3_g5_i2-AT4G30580	Prokaryotic Galactolipid, Sulfolipid, & Phospholipid Synthesis 1	1-Acylglycerol-3-Phosphate Acyltransferase	1-Acylglycerol-3-Phosphate Acyltransferase	16952.6	-8.80202	1.97667	-4.45294	8.47011e-06	0.000193163
TRINITY_DN38857_c0_g1_i4-AT1G68710	Unknown	Translocase	Translocase	16.5815	-8.58909	2.04997	-4.18987	2.79e-05	0.000545737		TRINITY_DN36719_c0_g1_i8-AT2G25170	Triacylglycerol Biosynthesis	a SWI / SWF nuclear-localized chromatin remodeling factor of the CHD3 group	a SWI / SWF nuclear-localized chromatin remodeling factor of the CHD3 group	17.0402	6.59771	1.4837	4.44678	8.71661e-06	0.000198043
TRINITY_DN36749_c3_g5_i2-AT4G30580	Prokaryotic Galactolipid, Sulfolipid, & Phospholipid Synthesis 1	1-Acylglycerol-3-Phosphate Acyltransferase	1-Acylglycerol-3-Phosphate Acyltransferase	16952.6	-8.92078	2.12958	-4.18899	2.8e-05	0.000545813		TRINITY_DN38587_c2_g7_i1-AT1G65410	Eukaryotic Galactolipid & Sulfolipid Synthesis*Lipid Trafficking	ATPase	ATPase	3340.24	-8.34506	1.87766	-4.44439	8.81403e-06	0.000199073
TRINITY_DN25713_c0_g1_i1-AT1G54100	Oxylipin Metabolism 2	NAD+ Oxidoreductase (involved in fatty acid &alpha;-oxidation)	NAD+ Oxidoreductase (involved in fatty acid &alpha;;-oxidation)	2274.42	-8.4339	2.01615	-4.18317	2.87e-05	0.000557917		TRINITY_DN38837_c3_g8_i2-AT1G24360	Fatty Acid Synthesis	Ketoacyl-ACP Reductase	Ketoacyl-ACP Reductase	3142.56	-8.37206	1.88387	-4.44407	8.82735e-06	0.000199073
TRINITY_DN29930_c1_g1_i1-AT3G18860	Oxylipin Metabolism 1*Oxylipin Metabolism 2*Phospholipid Signaling	Phospholipase A2	Phospholipase A2	33.8733	-2.2521	0.53866	-4.18094	2.9e-05	0.000561333		TRINITY_DN35945_c10_g1_i1-AT1G04710	Triacylglycerol & Fatty Acid Degradation	Ketoacyl-CoA Thiolase	Ketoacyl-CoA Thiolase	3924.27	-8.42573	1.89729	-4.44093	8.95708e-06	0.000201122
TRINITY_DN36017_c2_g1_i1-AT1G24360	Fatty Acid Synthesis	Ketoacyl-ACP Reductase	Ketoacyl-ACP Reductase	3100.57	-8.50934	2.03656	-4.17828	2.94e-05	0.000563763		TRINITY_DN37023_c0_g4_i3-AT1G63430	Mitochondrial Lipopolysaccharide Synthesis	CDP-DAG Synthase	CDP-DAG Synthase	16.9542	6.59032	1.48421	4.44028	8.98425e-06	0.000201122
TRINITY_DN37674_c1_g1_i1-AT5G25390	Fatty Acid Elongation & Wax Biosynthesis*Cutin Synthesis & Transport 1*Suberin Synthesis & Transport 1	SHN Transcription Factors	SHN Transcription Factors	64.5857	7.09097	1.69694	4.17868	2.93e-05	0.000563763		TRINITY_DN37916_c0_g1_i13-AT3G18860	Oxylipin Metabolism 1*Oxylipin Metabolism 2*Phospholipid Signaling	Phospholipase A2	Phospholipase A2	17.1939	6.60485	1.49015	4.43233	9.32184e-06	0.000207915
TRINITY_DN43731_c0_g1_i1-AT5G35360	Fatty Acid Synthesis	Biotin Carboxylase; subunit of Heteromeric ACCase	Biotin Carboxylase of Heteromeric ACCase	1815.28	-8.32417	1.99422	-4.17415	2.99e-05	0.000572001		TRINITY_DN43731_c0_g1_i1-AT5G35360	Fatty Acid Synthesis	Biotin Carboxylase; subunit of Heteromeric ACCase	Biotin Carboxylase of Heteromeric ACCase	1815.28	-8.15429	1.84117	-4.42887	9.47294e-06	0.000210514
TRINITY_DN23964_c0_g1_i1-AT5G01870	Fatty Acid Elongation & Wax Biosynthesis	Lipid Transfer Protein	Lipid Transfer Protein type 1	41.2453	-2.64864	0.634841	-4.17214	3.02e-05	0.000574982		TRINITY_DN38195_c3_g4_i1-AT1G65410	Eukaryotic Galactolipid & Sulfolipid Synthesis*Lipid Trafficking	ATPase	ATPase	2948.62	-8.29545	1.87543	-4.42323	9.72382e-06	0.000214761
TRINITY_DN34070_c5_g1_i1-AT3G51840	Triacylglycerol & Fatty Acid Degradation	Acyl-CoA Oxidase	Acyl-CoA Oxidase	1888.3	-8.33524	1.99994	-4.16774	3.08e-05	0.000579865		TRINITY_DN38537_c1_g3_i1-AT1G71960	Fatty Acid Elongation & Wax Biosynthesis	ABC Transporter	ABC Transporter	3828.95	-8.36984	1.89235	-4.42299	9.73462e-06	0.000214761
TRINITY_DN35366_c0_g1_i1-AT1G65410	Eukaryotic Galactolipid & Sulfolipid Synthesis*Lipid Trafficking	ATPase	ATPase	2589.86	-8.40268	2.01588	-4.16825	3.07e-05	0.000579865		TRINITY_DN25713_c0_g1_i1-AT1G54100	Oxylipin Metabolism 2	NAD+ Oxidoreductase (involved in fatty acid &alpha;-oxidation)	NAD+ Oxidoreductase (involved in fatty acid &alpha;;-oxidation)	2274.42	-8.23673	1.86292	-4.42141	9.80596e-06	0.000215554
TRINITY_DN38537_c1_g3_i1-AT1G71960	Fatty Acid Elongation & Wax Biosynthesis	ABC Transporter	ABC Transporter	3828.95	-8.52795	2.04577	-4.16859	3.06e-05	0.000579865		TRINITY_DN37484_c4_g1_i1-AT5G48880	Triacylglycerol & Fatty Acid Degradation	Ketoacyl-CoA Thiolase	Ketoacyl-CoA Thiolase	4567.8	-8.4238	1.90657	-4.4183	9.9482e-06	0.000217822
TRINITY_DN31365_c0_g2_i1-AT1G65060	Suberin Synthesis & Transport 1	4-Coumarate-CoA Ligase	4-Coumarate-CoA Ligase	1989.96	-8.27407	1.98645	-4.16525	3.11e-05	0.000584127		TRINITY_DN38817_c9_g3_i2-AT1G54100	Oxylipin Metabolism 2	NAD+ Oxidoreductase (involved in fatty acid &alpha;-oxidation)	NAD+ Oxidoreductase (involved in fatty acid &alpha;;-oxidation)	3287.53	-8.32487	1.88448	-4.41759	9.98066e-06	0.000217822
TRINITY_DN36368_c5_g1_i5-AT3G55310	Fatty Acid Synthesis	Ketoacyl-ACP Reductase	Ketoacyl-ACP Reductase	4265.14	-8.50623	2.04312	-4.16336	3.14e-05	0.000586882		TRINITY_DN24722_c0_g1_i1-AT4G29010	Triacylglycerol & Fatty Acid Degradation	Multifunctional Protein	Multifunctional Protein	3184.35	-8.27694	1.87583	-4.41242	1.02219e-05	0.000222291
TRINITY_DN37900_c3_g3_i1-AT5G11650	Triacylglycerol & Fatty Acid Degradation	Monoacylglycerol Lipase (MAGL)	Monoacylglycerol Lipase (MAGL)	1355.83	-8.34407	2.00653	-4.15846	3.2e-05	0.000595357		TRINITY_DN38868_c2_g1_i1-AT1G04710	Triacylglycerol & Fatty Acid Degradation	Ketoacyl-CoA Thiolase	Ketoacyl-CoA Thiolase	3137.2	-8.3209	1.88699	-4.40962	1.03553e-05	0.000224388
TRINITY_DN38072_c9_g1_i1-AT3G45770	Mitochondrial Fatty Acid & Lipoic Acid Synthesis	Enoyl-ACP Reductase	Enoyl-ACP Reductase	3405.68	-8.48295	2.03966	-4.159	3.2e-05	0.000595357		TRINITY_DN37351_c0_g1_i7-AT2G43790	Fatty Acid Elongation & Wax Biosynthesis	Mitogen-Activated Protein Kinase	MPK6	23.9033	6.97458	1.58246	4.40742	1.04609e-05	0.000225875
TRINITY_DN38837_c3_g8_i2-AT1G24360	Fatty Acid Synthesis	Ketoacyl-ACP Reductase	Ketoacyl-ACP Reductase	3142.56	-8.47004	2.03725	-4.15759	3.22e-05	0.000595514		TRINITY_DN36521_c5_g2_i1-AT5G35360	Fatty Acid Synthesis	Biotin Carboxylase; subunit of Heteromeric ACCase	Biotin Carboxylase of Heteromeric ACCase	2939.84	-8.29576	1.88345	-4.40456	1.06e-05	0.000228068
TRINITY_DN35945_c10_g1_i1-AT1G04710	Triacylglycerol & Fatty Acid Degradation	Ketoacyl-CoA Thiolase	Ketoacyl-CoA Thiolase	3924.27	-8.52163	2.0507	-4.15547	3.25e-05	0.000598945		TRINITY_DN35366_c0_g1_i1-AT1G65410	Eukaryotic Galactolipid & Sulfolipid Synthesis*Lipid Trafficking	ATPase	ATPase	2589.86	-8.20022	1.86259	-4.4026	1.06963e-05	0.000229329
TRINITY_DN37484_c4_g1_i1-AT5G48880	Triacylglycerol & Fatty Acid Degradation	Ketoacyl-CoA Thiolase	Ketoacyl-CoA Thiolase	4567.8	-8.55586	2.05999	-4.15335	3.28e-05	0.000602409		TRINITY_DN37945_c2_g11_i1-AT5G64440	Phospholipid Signaling	Fatty Acid Amide Hydrolase	Fatty Acid Amide Hydrolase	2951.58	-8.2692	1.87916	-4.40047	1.08019e-05	0.000230781
TRINITY_DN30674_c1_g1_i1-AT3G16950	Fatty Acid Synthesis	Dihydrolipoamide Dehydrogenase, E3 component of Pyruvate Dehydrogenase Complex	Dihydrolipoamide Dehydrogenase, E3 component of Pyruvate Dehydrogenase Complex	5003.14	-8.58655	2.0689	-4.1503	3.32e-05	0.000606364		TRINITY_DN35172_c10_g3_i1-AT1G65410	Eukaryotic Galactolipid & Sulfolipid Synthesis*Lipid Trafficking	ATPase	ATPase	2987.33	-8.31956	1.89208	-4.39705	1.0973e-05	0.000231192
TRINITY_DN38963_c6_g5_i1-AT4G30580	Prokaryotic Galactolipid, Sulfolipid, & Phospholipid Synthesis 1	1-Acylglycerol-3-Phosphate Acyltransferase	1-Acylglycerol-3-Phosphate Acyltransferase	4249.76	-8.53717	2.05703	-4.15025	3.32e-05	0.000606364		TRINITY_DN36242_c2_g4_i1-AT1G80460	Eukaryotic Phospholipid Synthesis & Editing	Glycerol Kinase	Glycerol Kinase	5254.17	-8.47365	1.9271	-4.39709	1.09711e-05	0.000231192
TRINITY_DN34660_c5_g2_i1-AT1G65410	Eukaryotic Galactolipid & Sulfolipid Synthesis*Lipid Trafficking	ATPase	ATPase	4366.46	-8.52286	2.05443	-4.14853	3.35e-05	0.000607683		TRINITY_DN37900_c0_g1_i1-AT5G01220	Prokaryotic Galactolipid, Sulfolipid, & Phospholipid Synthesis 2*Eukaryotic Galactolipid & Sulfolipid Synthesis	UDP-sulfoquinovose:DAG sulfoquinovosyltransferase	UDP-sulfoquinovose:DAG sulfoquinovosyltransferase	1574.34	-7.90358	1.79684	-4.39861	1.08946e-05	0.000231192
TRINITY_DN36731_c7_g5_i3-AT1G65410	Eukaryotic Galactolipid & Sulfolipid Synthesis*Lipid Trafficking	ATPase	ATPase	2974.13	-8.41447	2.02866	-4.1478	3.36e-05	0.000607683		TRINITY_DN9234_c0_g1_i1-AT5G01220	Prokaryotic Galactolipid, Sulfolipid, & Phospholipid Synthesis 2*Eukaryotic Galactolipid & Sulfolipid Synthesis	UDP-sulfoquinovose:DAG sulfoquinovosyltransferase	UDP-sulfoquinovose:DAG sulfoquinovosyltransferase	170.359	-6.77755	1.54124	-4.39745	1.09529e-05	0.000231192
TRINITY_DN37945_c2_g11_i1-AT5G64440	Phospholipid Signaling	Fatty Acid Amide Hydrolase	Fatty Acid Amide Hydrolase	2951.58	-8.42965	2.03253	-4.14737	3.36e-05	0.000607683		TRINITY_DN30674_c1_g1_i1-AT3G16950	Fatty Acid Synthesis	Dihydrolipoamide Dehydrogenase, E3 component of Pyruvate Dehydrogenase Complex	Dihydrolipoamide Dehydrogenase, E3 component of Pyruvate Dehydrogenase Complex	5003.14	-8.41887	1.9155	-4.39512	1.1071e-05	0.000232452
TRINITY_DN38860_c1_g5_i8-AT1G63430	Mitochondrial Lipopolysaccharide Synthesis	CDP-DAG Synthase	CDP-DAG Synthase	34.1733	6.78883	1.63842	4.14352	3.42e-05	0.000615858		TRINITY_DN38828_c8_g11_i1-AT3G16170	Mitochondrial Fatty Acid & Lipoic Acid Synthesis	Malonyl-CoA Synthase	Malonyl-CoA Synthase	3325.34	-8.29208	1.88768	-4.39274	1.1193e-05	0.000234207
TRINITY_DN38013_c1_g1_i4-AT3G16950	Fatty Acid Synthesis	Dihydrolipoamide Dehydrogenase, E3 component of Pyruvate Dehydrogenase Complex	Dihydrolipoamide Dehydrogenase, E3 component of Pyruvate Dehydrogenase Complex	84.668	6.88078	1.66153	4.14123	3.45e-05	0.000619917		TRINITY_DN14474_c0_g1_i1-AT1G24360	Fatty Acid Synthesis	Ketoacyl-ACP Reductase	Ketoacyl-ACP Reductase	3034.06	-8.2795	1.88718	-4.38723	1.14803e-05	0.000239395
TRINITY_DN36521_c5_g2_i1-AT5G35360	Fatty Acid Synthesis	Biotin Carboxylase; subunit of Heteromeric ACCase	Biotin Carboxylase of Heteromeric ACCase	2939.84	-8.42944	2.03681	-4.13854	3.5e-05	0.000622953		TRINITY_DN31722_c0_g1_i1-AT1G65410	Eukaryotic Galactolipid & Sulfolipid Synthesis*Lipid Trafficking	ATPase	ATPase	8043.11	-8.54695	1.94882	-4.38571	1.15606e-05	0.000240248
TRINITY_DN38868_c2_g1_i1-AT1G04710	Triacylglycerol & Fatty Acid Degradation	Ketoacyl-CoA Thiolase	Ketoacyl-CoA Thiolase	3137.2	-8.44558	2.04037	-4.13924	3.48e-05	0.000622953		TRINITY_DN38963_c6_g5_i1-AT4G30580	Prokaryotic Galactolipid, Sulfolipid, & Phospholipid Synthesis 1	1-Acylglycerol-3-Phosphate Acyltransferase	1-Acylglycerol-3-Phosphate Acyltransferase	4249.76	-8.34601	1.90361	-4.38432	1.16351e-05	0.000240974
TRINITY_DN29867_c1_g1_i2-AT1G63430	Mitochondrial Lipopolysaccharide Synthesis	CDP-DAG Synthase	CDP-DAG Synthase	67.1003	6.75787	1.63421	4.13524	3.55e-05	0.000629004		TRINITY_DN36469_c1_g1_i5-AT2G43790	Fatty Acid Elongation & Wax Biosynthesis	Mitogen-Activated Protein Kinase	MPK6	18.7699	6.69364	1.52876	4.37847	1.19515e-05	0.000246687
TRINITY_DN32096_c1_g1_i1-AT1G63430	Mitochondrial Lipopolysaccharide Synthesis	CDP-DAG Synthase	CDP-DAG Synthase	29.4436	6.05538	1.46489	4.13367	3.57e-05	0.000629004		TRINITY_DN37901_c4_g1_i1-AT2G31360	Unknown*Eukaryotic Galactolipid & Sulfolipid Synthesis	FAD5-like Desaturase,Acyl-CoA Desaturase-like	16:0D9 extraplastidial phospholipid desaturase, Acyl-CoA Desaturase-like, ACYL-LIPID DESATURASE	3283.86	-8.25576	1.88605	-4.37729	1.20166e-05	0.000247193
TRINITY_DN34755_c11_g1_i1-AT3G12800	Triacylglycerol & Fatty Acid Degradation	Dienoyl-CoA Reductase	Dienoyl-CoA Reductase	2281.25	-8.316	2.01195	-4.13331	3.58e-05	0.000629004		TRINITY_DN37901_c0_g1_i1-AT1G24360	Fatty Acid Synthesis	Ketoacyl-ACP Reductase	Ketoacyl-ACP Reductase	5073.21	-8.41255	1.92229	-4.37632	1.20701e-05	0.000247458
TRINITY_DN38195_c3_g4_i1-AT1G65410	Eukaryotic Galactolipid & Sulfolipid Synthesis*Lipid Trafficking	ATPase	ATPase	2948.62	-8.38545	2.02879	-4.13322	3.58e-05	0.000629004		TRINITY_DN36017_c2_g1_i1-AT1G24360	Fatty Acid Synthesis	Ketoacyl-ACP Reductase	Ketoacyl-ACP Reductase	3100.57	-8.22897	1.88319	-4.36969	1.24423e-05	0.000254233
TRINITY_DN36447_c2_g1_i2-AT1G53270	Fatty Acid Elongation & Wax Biosynthesis	ABC Transporter	ABC Transporter	1786.61	-8.21577	1.99015	-4.12822	3.66e-05	0.000640688		TRINITY_DN34660_c5_g2_i1-AT1G65410	Eukaryotic Galactolipid & Sulfolipid Synthesis*Lipid Trafficking	ATPase	ATPase	4366.46	-8.30368	1.90099	-4.36807	1.25348e-05	0.000254519
TRINITY_DN24676_c0_g2_i1-AT1G63430	Mitochondrial Lipopolysaccharide Synthesis	CDP-DAG Synthase	CDP-DAG Synthase	65.5996	4.64404	1.12565	4.12564	3.7e-05	0.000645758		TRINITY_DN37949_c5_g7_i2-AT1G65410	Eukaryotic Galactolipid & Sulfolipid Synthesis*Lipid Trafficking	ATPase	ATPase	2983.76	-8.22607	1.88326	-4.36798	1.25399e-05	0.000254519
TRINITY_DN37901_c4_g1_i1-AT2G31360	Unknown*Eukaryotic Galactolipid & Sulfolipid Synthesis	FAD5-like Desaturase,Acyl-CoA Desaturase-like	16:0D9 extraplastidial phospholipid desaturase, Acyl-CoA Desaturase-like, ACYL-LIPID DESATURASE	3283.86	-8.40288	2.03945	-4.12017	3.79e-05	0.000656892		TRINITY_DN34070_c5_g1_i1-AT3G51840	Triacylglycerol & Fatty Acid Degradation	Acyl-CoA Oxidase	Acyl-CoA Oxidase	1888.3	-8.05725	1.84683	-4.36274	1.28444e-05	0.000258223
TRINITY_DN37949_c5_g7_i2-AT1G65410	Eukaryotic Galactolipid & Sulfolipid Synthesis*Lipid Trafficking	ATPase	ATPase	2983.76	-8.39168	2.03664	-4.12034	3.78e-05	0.000656892		TRINITY_DN37559_c0_g1_i11-AT3G51830	Phospholipid Signaling	Sac domain-containing Phosphoinositide Phosphatase	Sac domain-containing Phosphoinositide Phosphatase	16.4013	6.53515	1.49798	4.36265	1.28497e-05	0.000258223
TRINITY_DN38531_c3_g10_i3-AT2G25170	Triacylglycerol Biosynthesis	a SWI / SWF nuclear-localized chromatin remodeling factor of the CHD3 group	a SWI / SWF nuclear-localized chromatin remodeling factor of the CHD3 group	8.69983	-5.56739	1.35413	-4.11143	3.93e-05	0.000680032		TRINITY_DN38544_c6_g33_i1-AT5G01220	Prokaryotic Galactolipid, Sulfolipid, & Phospholipid Synthesis 2*Eukaryotic Galactolipid & Sulfolipid Synthesis	UDP-sulfoquinovose:DAG sulfoquinovosyltransferase	UDP-sulfoquinovose:DAG sulfoquinovosyltransferase	1649.09	-8.05339	1.84541	-4.364	1.27703e-05	0.000258223
TRINITY_DN38828_c8_g11_i1-AT3G16170	Mitochondrial Fatty Acid & Lipoic Acid Synthesis	Malonyl-CoA Synthase	Malonyl-CoA Synthase	3325.34	-8.3824	2.04109	-4.10683	4.01e-05	0.000691401		TRINITY_DN36447_c2_g1_i2-AT1G53270	Fatty Acid Elongation & Wax Biosynthesis	ABC Transporter	ABC Transporter	1786.61	-8.01276	1.83709	-4.36165	1.29085e-05	0.000258553
TRINITY_DN31722_c0_g1_i1-AT1G65410	Eukaryotic Galactolipid & Sulfolipid Synthesis*Lipid Trafficking	ATPase	ATPase	8043.11	-8.62356	2.10203	-4.10249	4.09e-05	0.000699907		TRINITY_DN28585_c0_g1_i5-AT5G27630	Eukaryotic Phospholipid Synthesis & Editing	Acyl CoA Binding Protein	Acyl CoA Binding Protein	14.8717	6.42055	1.47362	4.35701	1.31854e-05	0.000263232
TRINITY_DN36547_c12_g1_i1-AT1G24360	Fatty Acid Synthesis	Ketoacyl-ACP Reductase	Ketoacyl-ACP Reductase	3280.9	-8.40015	2.04735	-4.10293	4.08e-05	0.000699907		TRINITY_DN33387_c0_g1_i1-AT2G43790	Fatty Acid Elongation & Wax Biosynthesis	Mitogen-Activated Protein Kinase	MPK6	17.6378	6.44584	1.48005	4.35514	1.32984e-05	0.000263758
TRINITY_DN36335_c8_g2_i2-AT5G01220	Prokaryotic Galactolipid, Sulfolipid, & Phospholipid Synthesis 2*Eukaryotic Galactolipid & Sulfolipid Synthesis	UDP-sulfoquinovose:DAG sulfoquinovosyltransferase	UDP-sulfoquinovose:DAG sulfoquinovosyltransferase	12019.7	-8.70271	2.12228	-4.10065	4.12e-05	0.000703208		TRINITY_DN34375_c0_g1_i3-AT2G34590	Fatty Acid Synthesis	Pyruvate Dehydrogenase beta subunit, E1b component of Pyruvate Dehydrogenase Complex	Pyruvate Dehydrogenase beta subunit, E1b component of Pyruvate Dehydrogenase Complex	16.3311	6.5289	1.49905	4.35535	1.32854e-05	0.000263758
TRINITY_DN38587_c2_g13_i1-AT4G30580	Prokaryotic Galactolipid, Sulfolipid, & Phospholipid Synthesis 1	1-Acylglycerol-3-Phosphate Acyltransferase	1-Acylglycerol-3-Phosphate Acyltransferase	2860.52	-8.33427	2.03533	-4.09481	4.23e-05	0.000718823		TRINITY_DN32943_c1_g1_i1-AT1G54100	Oxylipin Metabolism 2	NAD+ Oxidoreductase (involved in fatty acid &alpha;-oxidation)	NAD+ Oxidoreductase (involved in fatty acid &alpha;;-oxidation)	438.701	2.37557	0.546724	4.3451	1.3921e-05	0.000275211
TRINITY_DN14474_c0_g1_i1-AT1G24360	Fatty Acid Synthesis	Ketoacyl-ACP Reductase	Ketoacyl-ACP Reductase	3034.06	-8.34908	2.04057	-4.09154	4.29e-05	0.000722101		TRINITY_DN26612_c0_g3_i1-AT5G53470	Eukaryotic Phospholipid Synthesis & Editing	Acyl CoA Binding Protein	Acyl CoA Binding Protein	15.4504	6.46181	1.48846	4.34127	1.41664e-05	0.000279155
TRINITY_DN37031_c0_g1_i9-AT2G43790	Fatty Acid Elongation & Wax Biosynthesis	Mitogen-Activated Protein Kinase	MPK6	42.0267	6.15149	1.50348	4.09151	4.29e-05	0.000722101		TRINITY_DN38587_c2_g13_i1-AT4G30580	Prokaryotic Galactolipid, Sulfolipid, & Phospholipid Synthesis 1	1-Acylglycerol-3-Phosphate Acyltransferase	1-Acylglycerol-3-Phosphate Acyltransferase	2860.52	-8.16624	1.88195	-4.33925	1.42967e-05	0.000280815
TRINITY_DN38544_c6_g33_i1-AT5G01220	Prokaryotic Galactolipid, Sulfolipid, & Phospholipid Synthesis 2*Eukaryotic Galactolipid & Sulfolipid Synthesis	UDP-sulfoquinovose:DAG sulfoquinovosyltransferase	UDP-sulfoquinovose:DAG sulfoquinovosyltransferase	1649.09	-8.1787	1.9985	-4.09243	4.27e-05	0.000722101		TRINITY_DN37705_c4_g1_i4-AT3G16950	Fatty Acid Synthesis	Dihydrolipoamide Dehydrogenase, E3 component of Pyruvate Dehydrogenase Complex	Dihydrolipoamide Dehydrogenase, E3 component of Pyruvate Dehydrogenase Complex	10547	-8.55556	1.97209	-4.33833	1.4357e-05	0.000281092
TRINITY_DN38963_c1_g1_i1-AT5G64440	Phospholipid Signaling	Fatty Acid Amide Hydrolase	Fatty Acid Amide Hydrolase	2819.1	-8.31302	2.03302	-4.08901	4.33e-05	0.000727596		TRINITY_DN35945_c8_g1_i1-AT1G62640	Fatty Acid Synthesis	Ketoacyl-ACP Synthase III	Ketoacyl-ACP Synthase III	4826.25	-8.33833	1.92279	-4.33659	1.44711e-05	0.000282418
TRINITY_DN35172_c10_g3_i1-AT1G65410	Eukaryotic Galactolipid & Sulfolipid Synthesis*Lipid Trafficking	ATPase	ATPase	2987.33	-8.36028	2.04545	-4.08725	4.37e-05	0.000730783		TRINITY_DN29159_c0_g1_i1-AT1G65410	Eukaryotic Galactolipid & Sulfolipid Synthesis*Lipid Trafficking	ATPase	ATPase	2618.66	-8.14659	1.87996	-4.3334	1.46826e-05	0.000285631
TRINITY_DN29159_c0_g1_i1-AT1G65410	Eukaryotic Galactolipid & Sulfolipid Synthesis*Lipid Trafficking	ATPase	ATPase	2618.66	-8.30436	2.03331	-4.08415	4.42e-05	0.000735541		TRINITY_DN36335_c8_g2_i2-AT5G01220	Prokaryotic Galactolipid, Sulfolipid, & Phospholipid Synthesis 2*Eukaryotic Galactolipid & Sulfolipid Synthesis	UDP-sulfoquinovose:DAG sulfoquinovosyltransferase	UDP-sulfoquinovose:DAG sulfoquinovosyltransferase	12019.7	-8.53125	1.96928	-4.33217	1.47646e-05	0.00028631
TRINITY_DN37705_c4_g1_i4-AT3G16950	Fatty Acid Synthesis	Dihydrolipoamide Dehydrogenase, E3 component of Pyruvate Dehydrogenase Complex	Dihydrolipoamide Dehydrogenase, E3 component of Pyruvate Dehydrogenase Complex	10547	-8.67913	2.12503	-4.08423	4.42e-05	0.000735541		TRINITY_DN37949_c5_g2_i1-AT2G30720	Unknown	Acyl-CoA Thioesterase	Acyl-CoA Thioesterase	4152.16	-8.24761	1.90416	-4.33135	1.48196e-05	0.000286464
TRINITY_DN37901_c0_g1_i1-AT1G24360	Fatty Acid Synthesis	Ketoacyl-ACP Reductase	Ketoacyl-ACP Reductase	5073.21	-8.47605	2.07567	-4.08353	4.44e-05	0.000735541		TRINITY_DN34755_c11_g1_i1-AT3G12800	Triacylglycerol & Fatty Acid Degradation	Dienoyl-CoA Reductase	Dienoyl-CoA Reductase	2281.25	-8.04615	1.85869	-4.32893	1.49832e-05	0.000286754
TRINITY_DN35895_c0_g2_i3-AT4G33030	Prokaryotic Galactolipid, Sulfolipid, & Phospholipid Synthesis 2*Eukaryotic Galactolipid & Sulfolipid Synthesis	UDP-Sulfoquinovose Synthase	UDP-Sulfoquinovose Synthase	43.0495	6.27526	1.53884	4.07792	4.54e-05	0.000751121		TRINITY_DN35172_c10_g11_i2-ATCG00500	Fatty Acid Synthesis	Carboxyltransferase beta Subunit of Heteromeric ACCase	Carboxyltransferase beta Subunit of Heteromeric ACCase	5774.07	-8.37446	1.93437	-4.32929	1.49593e-05	0.000286754
TRINITY_DN35172_c10_g11_i2-ATCG00500	Fatty Acid Synthesis	Carboxyltransferase beta Subunit of Heteromeric ACCase	Carboxyltransferase beta Subunit of Heteromeric ACCase	5774.07	-8.50997	2.08769	-4.07627	4.58e-05	0.000754102		TRINITY_DN36649_c1_g1_i2-AT2G30470	Triacylglycerol Biosynthesis	a member of a novel family of B3 domain proteins	a member of a novel family of B3 domain proteins	30.9833	2.66333	0.615322	4.32835	1.50229e-05	0.000286754
TRINITY_DN36242_c2_g4_i1-AT1G80460	Eukaryotic Phospholipid Synthesis & Editing	Glycerol Kinase	Glycerol Kinase	5254.17	-8.47868	2.08045	-4.0754	4.59e-05	0.000754545		TRINITY_DN38963_c1_g1_i1-AT5G64440	Phospholipid Signaling	Fatty Acid Amide Hydrolase	Fatty Acid Amide Hydrolase	2819.1	-8.13836	1.87964	-4.32975	1.49281e-05	0.000286754
TRINITY_DN37949_c5_g2_i1-AT2G30720	Unknown	Acyl-CoA Thioesterase	Acyl-CoA Thioesterase	4152.16	-8.3808	2.0576	-4.07309	4.64e-05	0.000757317		TRINITY_DN36547_c12_g1_i1-AT1G24360	Fatty Acid Synthesis	Ketoacyl-ACP Reductase	Ketoacyl-ACP Reductase	3280.9	-8.19378	1.89395	-4.32629	1.51639e-05	0.000288541
TRINITY_DN38817_c9_g3_i2-AT1G54100	Oxylipin Metabolism 2	NAD+ Oxidoreductase (involved in fatty acid &alpha;-oxidation)	NAD+ Oxidoreductase (involved in fatty acid &alpha;;-oxidation)	3287.53	-8.30191	2.0379	-4.07376	4.63e-05	0.000757317		TRINITY_DN38544_c6_g1_i1-AT3G45770	Mitochondrial Fatty Acid & Lipoic Acid Synthesis	Enoyl-ACP Reductase	Enoyl-ACP Reductase	2100.44	-8.05594	1.86347	-4.32309	1.53859e-05	0.000291853
TRINITY_DN31587_c0_g1_i1-AT4G16760	Triacylglycerol & Fatty Acid Degradation	Acyl-CoA Oxidase	Acyl-CoA Oxidase	42.3869	7.06545	1.73556	4.07099	4.68e-05	0.000761497		TRINITY_DN20775_c0_g2_i1-AT3G23470	Unknown	Cyclopropane Fatty Acid Synthase	Cyclopropane Fatty Acid Synthase	3228.24	-8.24073	1.90685	-4.32165	1.54866e-05	0.000292851
TRINITY_DN34660_c5_g9_i1-AT1G76680	Oxylipin Metabolism 1	Oxo-Phytodienoic Acid Reductase	Oxo-Phytodienoic Acid Reductase	4478.92	-8.40558	2.06507	-4.07036	4.69e-05	0.000761497		TRINITY_DN28062_c0_g3_i1-AT5G43280	Triacylglycerol & Fatty Acid Degradation	Dienoyl CoA Isomerase	Dienoyl CoA Isomerase	6307.02	-8.41797	1.94905	-4.319	1.56735e-05	0.000295466
TRINITY_DN35945_c8_g3_i1-AT5G35360	Fatty Acid Synthesis	Biotin Carboxylase; subunit of Heteromeric ACCase	Biotin Carboxylase of Heteromeric ACCase	2664.88	-8.2395	2.02506	-4.06878	4.73e-05	0.000764343		TRINITY_DN36318_c4_g4_i4-AT3G23510	Unknown	Cyclopropane Fatty Acid Synthase	Cyclopropane Fatty Acid Synthase	1567.97	-7.85398	1.82132	-4.31225	1.61605e-05	0.000303707
TRINITY_DN37457_c5_g1_i1-AT4G13050	Fatty Acid Synthesis*Fatty Acid Elongation, Desaturation & Export From Plastid*Prokaryotic Galactolipid, Sulfolipid, & Phospholipid Synthesis 1	Acyl-ACP Thioesterase A	Acyl-ACP Thioesterase A	41.112	-2.6609	0.654126	-4.06788	4.74e-05	0.000764936		TRINITY_DN33569_c1_g1_i1-AT3G54010	Fatty Acid Elongation & Wax Biosynthesis	Immunophilin-like FK506 binding protein	Pasticcino 1	15.2203	6.4375	1.49367	4.30985	1.63362e-05	0.000306065
TRINITY_DN36922_c9_g3_i1-AT1G65410	Eukaryotic Galactolipid & Sulfolipid Synthesis*Lipid Trafficking	ATPase	ATPase	3645.03	-8.36177	2.05604	-4.06693	4.76e-05	0.000765703		TRINITY_DN36318_c4_g4_i3-AT3G23510	Unknown	Cyclopropane Fatty Acid Synthase	Cyclopropane Fatty Acid Synthase	3156.35	-8.40239	1.95103	-4.30664	1.65754e-05	0.000309594
TRINITY_DN38828_c8_g15_i1-AT3G16170	Mitochondrial Fatty Acid & Lipoic Acid Synthesis	Malonyl-CoA Synthase	Malonyl-CoA Synthase	1420.32	-8.09019	1.98967	-4.0661	4.78e-05	0.000766081		TRINITY_DN33061_c10_g14_i3-AT3G51840	Triacylglycerol & Fatty Acid Degradation	Acyl-CoA Oxidase	Acyl-CoA Oxidase	1948.14	-8.01761	1.86203	-4.30585	1.66344e-05	0.000309745
TRINITY_DN28588_c1_g2_i1-AT5G23670	Sphingolipid Biosynthesis 1	Long-Chain Base 2; subunit of Serine Palmitoyltransferase	Subunit of Serine Palmitoyltransferase (LCB2a)	5007.92	-8.42199	2.07482	-4.05914	4.93e-05	0.000786871		TRINITY_DN36922_c9_g3_i1-AT1G65410	Eukaryotic Galactolipid & Sulfolipid Synthesis*Lipid Trafficking	ATPase	ATPase	3645.03	-8.18164	1.90262	-4.30019	1.70651e-05	0.000316797
TRINITY_DN37798_c5_g6_i1-AT3G13220	Fatty Acid Elongation & Wax Biosynthesis	ABC Transporter	ABC Transporter	4706.02	-8.42043	2.07549	-4.05708	4.97e-05	0.000791427		TRINITY_DN37815_c2_g1_i1-AT3G47350	Triacylglycerol Biosynthesis	Steroleosin	Steroleosin	4434.61	-8.27131	1.9266	-4.29321	1.76109e-05	0.000325936
TRINITY_DN35945_c8_g1_i1-AT1G62640	Fatty Acid Synthesis	Ketoacyl-ACP Synthase III	Ketoacyl-ACP Synthase III	4826.25	-8.41901	2.07616	-4.05509	5.01e-05	0.000795769		TRINITY_DN35388_c7_g2_i1-AT1G65410	Eukaryotic Galactolipid & Sulfolipid Synthesis*Lipid Trafficking	ATPase	ATPase	4262.02	-8.20783	1.91214	-4.29249	1.76682e-05	0.000326004
TRINITY_DN36504_c3_g1_i2-AT5G35360	Fatty Acid Synthesis	Biotin Carboxylase; subunit of Heteromeric ACCase	Biotin Carboxylase of Heteromeric ACCase	3380.54	-8.29036	2.04604	-4.05192	5.08e-05	0.000804205		TRINITY_DN37705_c3_g1_i1-AT3G16170	Mitochondrial Fatty Acid & Lipoic Acid Synthesis	Malonyl-CoA Synthase	Malonyl-CoA Synthase	3902.47	-8.22533	1.91668	-4.29143	1.77522e-05	0.000326566
TRINITY_DN37076_c2_g1_i4-AT3G21090	Fatty Acid Elongation & Wax Biosynthesis	ABC Transporter	ABC Transporter	88.8397	5.43689	1.34331	4.04738	5.18e-05	0.000817462		TRINITY_DN37384_c3_g1_i2-AT1G65410	Eukaryotic Galactolipid & Sulfolipid Synthesis*Lipid Trafficking	ATPase	ATPase	5249.21	-8.26558	1.92691	-4.28956	1.7903e-05	0.000328348
TRINITY_DN33061_c10_g14_i3-AT3G51840	Triacylglycerol & Fatty Acid Degradation	Acyl-CoA Oxidase	Acyl-CoA Oxidase	1948.14	-8.15443	2.01528	-4.04631	5.2e-05	0.00081876		TRINITY_DN38828_c8_g15_i1-AT3G16170	Mitochondrial Fatty Acid & Lipoic Acid Synthesis	Malonyl-CoA Synthase	Malonyl-CoA Synthase	1420.32	-7.87683	1.83668	-4.28863	1.79782e-05	0.000328736
TRINITY_DN35388_c7_g2_i1-AT1G65410	Eukaryotic Galactolipid & Sulfolipid Synthesis*Lipid Trafficking	ATPase	ATPase	4262.02	-8.35598	2.06556	-4.04539	5.22e-05	0.000819519		TRINITY_DN28588_c1_g2_i1-AT5G23670	Sphingolipid Biosynthesis 1	Long-Chain Base 2; subunit of Serine Palmitoyltransferase	Subunit of Serine Palmitoyltransferase (LCB2a)	5007.92	-8.22554	1.92143	-4.28095	1.86101e-05	0.000339272
TRINITY_DN28062_c0_g3_i1-AT5G43280	Triacylglycerol & Fatty Acid Degradation	Dienoyl CoA Isomerase	Dienoyl CoA Isomerase	6307.02	-8.49765	2.10224	-4.04218	5.3e-05	0.000828076		TRINITY_DN37546_c3_g3_i1-AT5G39400	Phospholipid Signaling	Phosphoinositide 3-Phosphatase	Phosphoinositide 3-Phosphatase	2995.22	-8.09645	1.89335	-4.27627	1.90054e-05	0.000345444
TRINITY_DN36124_c7_g4_i5-AT2G38040	Fatty Acid Synthesis	Carboxyltransferase alpha Subunit of Heteromeric ACCase	Carboxyltransferase alpha Subunit of Heteromeric ACCase	2296.67	-8.21314	2.03217	-4.04155	5.31e-05	0.000828076		TRINITY_DN36188_c3_g2_i1-AT1G54100	Oxylipin Metabolism 2	NAD+ Oxidoreductase (involved in fatty acid &alpha;-oxidation)	NAD+ Oxidoreductase (involved in fatty acid &alpha;;-oxidation)	7918.94	-8.38694	1.96298	-4.27255	1.93246e-05	0.000350201
TRINITY_DN36413_c5_g2_i1-AT1G54100	Oxylipin Metabolism 2	NAD+ Oxidoreductase (involved in fatty acid &alpha;-oxidation)	NAD+ Oxidoreductase (involved in fatty acid &alpha;;-oxidation)	4624.38	-8.35996	2.07046	-4.03773	5.4e-05	0.000837668		TRINITY_DN36188_c1_g2_i1-AT3G55310	Fatty Acid Synthesis	Ketoacyl-ACP Reductase	Ketoacyl-ACP Reductase	6981.28	-8.32804	1.95051	-4.26968	1.95752e-05	0.000352738
TRINITY_DN38963_c4_g1_i1-AT1G63380	Mitochondrial Fatty Acid & Lipoic Acid Synthesis	Ketoacyl-ACP Reductase	Ketoacyl-ACP Reductase	3431.29	-8.29181	2.05372	-4.03746	5.4e-05	0.000837668		TRINITY_DN38118_c3_g2_i19-AT2G39350	Fatty Acid Elongation & Wax Biosynthesis	ABC Transporter	ABC Transporter	78.0921	-7.63503	1.78822	-4.26962	1.95805e-05	0.000352738
TRINITY_DN37820_c5_g1_i1-AT1G24360	Fatty Acid Synthesis	Ketoacyl-ACP Reductase	Ketoacyl-ACP Reductase	2750.1	-8.19016	2.03224	-4.03011	5.58e-05	0.00086176		TRINITY_DN31365_c0_g2_i1-AT1G65060	Suberin Synthesis & Transport 1	4-Coumarate-CoA Ligase	4-Coumarate-CoA Ligase	1989.96	-7.81873	1.83339	-4.26464	2.00224e-05	0.00035648
TRINITY_DN32482_c1_g2_i1-AT3G10370	Mitochondrial Phospholipid Synthesis*Mitochondrial Lipopolysaccharide Synthesis	FAD-dependent Glycerol-3-Phosphate Dehydrogenase	FAD-dependent Glycerol-3-Phosphate Dehydrogenase	4419.32	-8.37135	2.07963	-4.0254	5.69e-05	0.000876615		TRINITY_DN32482_c1_g2_i1-AT3G10370	Mitochondrial Phospholipid Synthesis*Mitochondrial Lipopolysaccharide Synthesis	FAD-dependent Glycerol-3-Phosphate Dehydrogenase	FAD-dependent Glycerol-3-Phosphate Dehydrogenase	4419.32	-8.21693	1.92629	-4.26568	1.99296e-05	0.00035648
TRINITY_DN37705_c3_g1_i1-AT3G16170	Mitochondrial Fatty Acid & Lipoic Acid Synthesis	Malonyl-CoA Synthase	Malonyl-CoA Synthase	3902.47	-8.32392	2.07007	-4.02109	5.79e-05	0.000890188		TRINITY_DN38963_c4_g1_i1-AT1G63380	Mitochondrial Fatty Acid & Lipoic Acid Synthesis	Ketoacyl-ACP Reductase	Ketoacyl-ACP Reductase	3431.29	-8.10489	1.9003	-4.26507	1.99839e-05	0.00035648
TRINITY_DN36181_c3_g1_i3-AT5G20730	Prokaryotic Galactolipid, Sulfolipid, & Phospholipid Synthesis 1	auxin response factor	AUXIN RESPONSE FACTOR,BIPOSTO,INDOLE-3-ACETIC ACID INDUCIBLE,MASSUGU,NON-PHOTOTROPHIC HYPOCOTYL,TRANSPORT INHIBITOR RESPONSE	27.9925	6.17782	1.53693	4.01959	5.83e-05	0.000893246		TRINITY_DN61902_c0_g2_i1-AT1G62610	Fatty Acid Synthesis	Ketoacyl-ACP Reductase	Ketoacyl-ACP Reductase	5756.07	-8.27105	1.93914	-4.26531	1.99624e-05	0.00035648
TRINITY_DN35006_c0_g2_i2-AT2G43790	Fatty Acid Elongation & Wax Biosynthesis	Mitogen-Activated Protein Kinase	MPK6	3428.21	-8.22755	2.04862	-4.01615	5.92e-05	0.000903749		TRINITY_DN36504_c3_g1_i2-AT5G35360	Fatty Acid Synthesis	Biotin Carboxylase; subunit of Heteromeric ACCase	Biotin Carboxylase of Heteromeric ACCase	3380.54	-8.06783	1.8926	-4.26282	2.0186e-05	0.000358346
TRINITY_DN37350_c5_g2_i1-AT3G06860	Triacylglycerol & Fatty Acid Degradation	Multifunctional Protein	Multifunctional Protein	4705.6	-8.32912	2.0746	-4.01482	5.95e-05	0.000906218		TRINITY_DN34660_c5_g9_i1-AT1G76680	Oxylipin Metabolism 1	Oxo-Phytodienoic Acid Reductase	Oxo-Phytodienoic Acid Reductase	4478.92	-8.14078	1.91164	-4.25853	2.05779e-05	0.000364241
TRINITY_DN36188_c1_g2_i1-AT3G55310	Fatty Acid Synthesis	Ketoacyl-ACP Reductase	Ketoacyl-ACP Reductase	6981.28	-8.44223	2.1037	-4.01304	5.99e-05	0.000907803		TRINITY_DN37350_c5_g2_i1-AT3G06860	Triacylglycerol & Fatty Acid Degradation	Multifunctional Protein	Multifunctional Protein	4705.6	-8.17885	1.9212	-4.25716	2.07045e-05	0.000364362
TRINITY_DN38828_c8_g6_i2-AT3G16170	Mitochondrial Fatty Acid & Lipoic Acid Synthesis	Malonyl-CoA Synthase	Malonyl-CoA Synthase	4593.97	-8.36562	2.08444	-4.01336	5.99e-05	0.000907803		TRINITY_DN37820_c5_g1_i1-AT1G24360	Fatty Acid Synthesis	Ketoacyl-ACP Reductase	Ketoacyl-ACP Reductase	2750.1	-7.99932	1.87884	-4.25758	2.06656e-05	0.000364362
TRINITY_DN30865_c0_g2_i3-AT1G63430	Mitochondrial Lipopolysaccharide Synthesis	CDP-DAG Synthase	CDP-DAG Synthase	8.72606	-7.58269	1.88996	-4.01209	6.02e-05	0.00090882		TRINITY_DN35834_c1_g4_i1-AT5G08415	Fatty Acid Synthesis	Lipoate Synthase	Lipoate Synthase	5187.1	-8.23366	1.93464	-4.25591	2.08203e-05	0.000364382
TRINITY_DN38694_c1_g9_i1-AT1G54100	Oxylipin Metabolism 2	NAD+ Oxidoreductase (involved in fatty acid &alpha;-oxidation)	NAD+ Oxidoreductase (involved in fatty acid &alpha;;-oxidation)	6036.51	-8.41746	2.0991	-4.01004	6.07e-05	0.000914104		TRINITY_DN37798_c5_g6_i1-AT3G13220	Fatty Acid Elongation & Wax Biosynthesis	ABC Transporter	ABC Transporter	4706.02	-8.179	1.92211	-4.25521	2.08851e-05	0.000364382
TRINITY_DN37350_c7_g5_i1-AT2G43790	Fatty Acid Elongation & Wax Biosynthesis	Mitogen-Activated Protein Kinase	MPK6	22280.5	-8.68328	2.1661	-4.00871	6.11e-05	0.000916649		TRINITY_DN38890_c4_g2_i2-AT1G63430	Mitochondrial Lipopolysaccharide Synthesis	CDP-DAG Synthase	CDP-DAG Synthase	9.97436	5.36442	1.26052	4.25572	2.08374e-05	0.000364382
TRINITY_DN36653_c2_g1_i1-AT1G76690	Oxylipin Metabolism 1	Oxo-Phytodienoic Acid Reductase	Oxo-Phytodienoic Acid Reductase	3994.92	-8.25514	2.06087	-4.00567	6.18e-05	0.00092415		TRINITY_DN36413_c5_g2_i1-AT1G54100	Oxylipin Metabolism 2	NAD+ Oxidoreductase (involved in fatty acid &alpha;-oxidation)	NAD+ Oxidoreductase (involved in fatty acid &alpha;;-oxidation)	4624.38	-8.15273	1.91705	-4.25275	2.11161e-05	0.00036736
TRINITY_DN36749_c3_g2_i1-AT2G30720	Unknown	Acyl-CoA Thioesterase	Acyl-CoA Thioesterase	4315.99	-8.2933	2.07186	-4.00284	6.26e-05	0.00092415		TRINITY_DN35937_c0_g2_i3-AT5G01220	Prokaryotic Galactolipid, Sulfolipid, & Phospholipid Synthesis 2*Eukaryotic Galactolipid & Sulfolipid Synthesis	UDP-sulfoquinovose:DAG sulfoquinovosyltransferase	UDP-sulfoquinovose:DAG sulfoquinovosyltransferase	17.147	6.56046	1.54336	4.25077	2.13037e-05	0.000369567
TRINITY_DN37384_c3_g1_i2-AT1G65410	Eukaryotic Galactolipid & Sulfolipid Synthesis*Lipid Trafficking	ATPase	ATPase	5249.21	-8.32409	2.08028	-4.00143	6.3e-05	0.00092415		TRINITY_DN37350_c7_g5_i1-AT2G43790	Fatty Acid Elongation & Wax Biosynthesis	Mitogen-Activated Protein Kinase	MPK6	22280.5	-8.55584	2.01387	-4.24846	2.15243e-05	0.00037205
TRINITY_DN38544_c6_g1_i1-AT3G45770	Mitochondrial Fatty Acid & Lipoic Acid Synthesis	Enoyl-ACP Reductase	Enoyl-ACP Reductase	2100.44	-8.07506	2.01677	-4.00396	6.23e-05	0.00092415		TRINITY_DN38694_c1_g1_i1-AT5G50700	Triacylglycerol Biosynthesis	Steroleosin,Oil-Body protein	Steroleosin, Hydroxysteroid dehydrogenase	4273.67	-8.14272	1.91684	-4.248	2.1569e-05	0.00037205
TRINITY_DN38560_c4_g3_i2-AT3G25620	Fatty Acid Elongation & Wax Biosynthesis	ABC Transporter	ABC Transporter	2784.3	-8.17602	2.04219	-4.00356	6.24e-05	0.00092415		TRINITY_DN36413_c0_g2_i1-AT3G51840	Triacylglycerol & Fatty Acid Degradation	Acyl-CoA Oxidase	Acyl-CoA Oxidase	4131.08	-8.12369	1.91616	-4.23957	2.23947e-05	0.000384117
TRINITY_DN38694_c1_g1_i1-AT5G50700	Triacylglycerol Biosynthesis	Steroleosin,Oil-Body protein	Steroleosin, Hydroxysteroid dehydrogenase	4273.67	-8.28459	2.07024	-4.00175	6.29e-05	0.00092415		TRINITY_DN38195_c4_g2_i1-AT1G62640	Fatty Acid Synthesis	Ketoacyl-ACP Synthase III	Ketoacyl-ACP Synthase III	2669.21	-7.86779	1.85568	-4.23985	2.23669e-05	0.000384117
TRINITY_DN38963_c5_g1_i1-AT1G65410	Eukaryotic Galactolipid & Sulfolipid Synthesis*Lipid Trafficking	ATPase	ATPase	4264.8	-8.29346	2.07252	-4.00162	6.29e-05	0.00092415		TRINITY_DN36335_c4_g1_i1-AT3G18000	Eukaryotic Phospholipid Synthesis & Editing	Phosphoethanolamine N-Methyltransferase	Phosphoethanolamine N-Methyltransferase	5111.91	-8.19314	1.93314	-4.23825	2.25273e-05	0.000385306
TRINITY_DN61902_c0_g2_i1-AT1G62610	Fatty Acid Synthesis	Ketoacyl-ACP Reductase	Ketoacyl-ACP Reductase	5756.07	-8.37361	2.09243	-4.00185	6.28e-05	0.00092415		TRINITY_DN36188_c0_g2_i1-AT3G45770	Mitochondrial Fatty Acid & Lipoic Acid Synthesis	Enoyl-ACP Reductase	Enoyl-ACP Reductase	5982.61	-8.23416	1.94559	-4.23221	2.31403e-05	0.0003929
TRINITY_DN35110_c1_g1_i2-AT1G63430	Mitochondrial Lipopolysaccharide Synthesis	CDP-DAG Synthase	CDP-DAG Synthase	276.914	3.39327	0.848548	3.99891	6.36e-05	0.000926224		TRINITY_DN37702_c12_g2_i1-AT1G65410	Eukaryotic Galactolipid & Sulfolipid Synthesis*Lipid Trafficking	ATPase	ATPase	2625.97	-7.98447	1.8867	-4.23197	2.31649e-05	0.0003929
TRINITY_DN36876_c3_g1_i1-AT3G45770	Mitochondrial Fatty Acid & Lipoic Acid Synthesis	Enoyl-ACP Reductase	Enoyl-ACP Reductase	3940.4	-8.27858	2.06977	-3.99976	6.34e-05	0.000926224		TRINITY_DN38587_c2_g12_i1-AT1G53270	Fatty Acid Elongation & Wax Biosynthesis	ABC Transporter	ABC Transporter	4004.25	-8.11951	1.91813	-4.23303	2.30559e-05	0.0003929
TRINITY_DN37546_c3_g3_i1-AT5G39400	Phospholipid Signaling	Phosphoinositide 3-Phosphatase	Phosphoinositide 3-Phosphatase	2995.22	-8.18579	2.04676	-3.99938	6.35e-05	0.000926224		TRINITY_DN38106_c0_g1_i6-AT3G25610	Unknown	Translocase	Translocase	11.5126	5.98865	1.41533	4.23128	2.32366e-05	0.000393021
TRINITY_DN20775_c0_g2_i1-AT3G23470	Unknown	Cyclopropane Fatty Acid Synthase	Cyclopropane Fatty Acid Synthase	3228.24	-8.23248	2.06024	-3.99588	6.45e-05	0.000932982		TRINITY_DN34791_c2_g1_i1-AT2G25170	Triacylglycerol Biosynthesis	a SWI / SWF nuclear-localized chromatin remodeling factor of the CHD3 group	a SWI / SWF nuclear-localized chromatin remodeling factor of the CHD3 group	5254.92	-8.17206	1.93219	-4.22942	2.34294e-05	0.000394761
TRINITY_DN36413_c0_g2_i1-AT3G51840	Triacylglycerol & Fatty Acid Degradation	Acyl-CoA Oxidase	Acyl-CoA Oxidase	4131.08	-8.27011	2.06956	-3.99607	6.44e-05	0.000932982		TRINITY_DN35945_c8_g3_i1-AT5G35360	Fatty Acid Synthesis	Biotin Carboxylase; subunit of Heteromeric ACCase	Biotin Carboxylase of Heteromeric ACCase	2664.88	-7.91542	1.87168	-4.22904	2.34691e-05	0.000394761
TRINITY_DN37184_c1_g6_i8-AT1G80460	Eukaryotic Phospholipid Synthesis & Editing	Glycerol Kinase	Glycerol Kinase	7117.68	-8.40976	2.10753	-3.99033	6.6e-05	0.000952454		TRINITY_DN36731_c3_g1_i1-AT4G29010	Triacylglycerol & Fatty Acid Degradation	Multifunctional Protein	Multifunctional Protein	6358.92	-8.25042	1.95253	-4.22551	2.384e-05	0.000399895
TRINITY_DN37702_c12_g2_i1-AT1G65410	Eukaryotic Galactolipid & Sulfolipid Synthesis*Lipid Trafficking	ATPase	ATPase	2625.97	-8.1359	2.0401	-3.98798	6.66e-05	0.000959287		TRINITY_DN37184_c1_g6_i8-AT1G80460	Eukaryotic Phospholipid Synthesis & Editing	Glycerol Kinase	Glycerol Kinase	7117.68	-8.25618	1.95437	-4.22446	2.39514e-05	0.00040066
TRINITY_DN34791_c2_g1_i1-AT2G25170	Triacylglycerol Biosynthesis	a SWI / SWF nuclear-localized chromatin remodeling factor of the CHD3 group	a SWI / SWF nuclear-localized chromatin remodeling factor of the CHD3 group	5254.92	-8.31433	2.08553	-3.98667	6.7e-05	0.000960068		TRINITY_DN38963_c5_g1_i1-AT1G65410	Eukaryotic Galactolipid & Sulfolipid Synthesis*Lipid Trafficking	ATPase	ATPase	4264.8	-8.10108	1.91913	-4.22122	2.42981e-05	0.000405346
TRINITY_DN35834_c1_g4_i1-AT5G08415	Fatty Acid Synthesis	Lipoate Synthase	Lipoate Synthase	5187.1	-8.32363	2.08796	-3.98649	6.71e-05	0.000960068		TRINITY_DN36749_c3_g2_i1-AT2G30720	Unknown	Acyl-CoA Thioesterase	Acyl-CoA Thioesterase	4315.99	-8.09436	1.91846	-4.21921	2.45163e-05	0.000407868
TRINITY_DN36335_c7_g1_i1-AT5G64440	Phospholipid Signaling	Fatty Acid Amide Hydrolase	Fatty Acid Amide Hydrolase	3736.09	-8.25123	2.07073	-3.98469	6.76e-05	0.000964723		TRINITY_DN38195_c3_g2_i1-AT1G65410	Eukaryotic Galactolipid & Sulfolipid Synthesis*Lipid Trafficking	ATPase	ATPase	6198.73	-8.22054	1.95128	-4.2129	2.52108e-05	0.000418279
TRINITY_DN38325_c1_g1_i1-AT3G16950	Fatty Acid Synthesis	Dihydrolipoamide Dehydrogenase, E3 component of Pyruvate Dehydrogenase Complex	Dihydrolipoamide Dehydrogenase, E3 component of Pyruvate Dehydrogenase Complex	4901.61	-8.28373	2.08044	-3.98173	6.84e-05	0.000974181		TRINITY_DN36594_c0_g1_i2-AT1G63430	Mitochondrial Lipopolysaccharide Synthesis	CDP-DAG Synthase	CDP-DAG Synthase	8.80368	-7.98879	1.89835	-4.20828	2.57327e-05	0.000425076
TRINITY_DN34755_c7_g3_i1-AT1G65060	Suberin Synthesis & Transport 1	4-Coumarate-CoA Ligase	4-Coumarate-CoA Ligase	5943.09	-8.35168	2.0988	-3.97926	6.91e-05	0.000981696		TRINITY_DN38587_c2_g9_i1-AT3G51840	Triacylglycerol & Fatty Acid Degradation	Acyl-CoA Oxidase	Acyl-CoA Oxidase	3918.85	-8.07804	1.91967	-4.20804	2.57601e-05	0.000425076
TRINITY_DN38072_c5_g1_i1-AT3G18000	Eukaryotic Phospholipid Synthesis & Editing	Phosphoethanolamine N-Methyltransferase	Phosphoethanolamine N-Methyltransferase	4050	-8.26024	2.07666	-3.97766	6.96e-05	0.000985634		TRINITY_DN36204_c7_g6_i2-AT3G15730	Phospholipid Signaling	Phospholipase D &alpha;	Phospholipase D &alpha;;	5136.26	-8.14787	1.93725	-4.20589	2.60051e-05	0.000426806
TRINITY_DN37815_c2_g1_i1-AT3G47350	Triacylglycerol Biosynthesis	Steroleosin	Steroleosin	4434.61	-8.26947	2.07996	-3.97579	7.01e-05	0.000990751		TRINITY_DN36922_c7_g1_i1-AT1G54100	Oxylipin Metabolism 2	NAD+ Oxidoreductase (involved in fatty acid &alpha;-oxidation)	NAD+ Oxidoreductase (involved in fatty acid &alpha;;-oxidation)	4322.4	-8.10936	1.92802	-4.20605	2.59868e-05	0.000426806
TRINITY_DN38560_c7_g1_i1-AT3G55310	Fatty Acid Synthesis	Ketoacyl-ACP Reductase	Ketoacyl-ACP Reductase	3402.82	-8.16839	2.05558	-3.97377	7.07e-05	0.000996481		TRINITY_DN38675_c1_g1_i2-AT1G65410	Eukaryotic Galactolipid & Sulfolipid Synthesis*Lipid Trafficking	ATPase	ATPase	4928.16	-8.13183	1.93437	-4.20386	2.62403e-05	0.000429508
TRINITY_DN37384_c3_g1_i1-AT1G65410	Eukaryotic Galactolipid & Sulfolipid Synthesis*Lipid Trafficking	ATPase	ATPase	5216.29	-8.3101	2.09179	-3.97273	7.11e-05	0.000998177		TRINITY_DN29805_c1_g2_i3-AT1G65060	Suberin Synthesis & Transport 1	4-Coumarate-CoA Ligase	4-Coumarate-CoA Ligase	5852.03	-8.17323	1.94566	-4.20076	2.66024e-05	0.00042966
TRINITY_DN36447_c1_g2_i1-AT1G80460	Eukaryotic Phospholipid Synthesis & Editing	Glycerol Kinase	Glycerol Kinase	31.8098	-8.80541	2.21927	-3.9677	7.26e-05	0.00101673		TRINITY_DN36335_c7_g1_i1-AT5G64440	Phospholipid Signaling	Fatty Acid Amide Hydrolase	Fatty Acid Amide Hydrolase	3736.09	-8.05448	1.91735	-4.20085	2.65919e-05	0.00042966
TRINITY_DN36188_c3_g2_i1-AT1G54100	Oxylipin Metabolism 2	NAD+ Oxidoreductase (involved in fatty acid &alpha;-oxidation)	NAD+ Oxidoreductase (involved in fatty acid &alpha;;-oxidation)	7918.94	-8.39048	2.11605	-3.96517	7.33e-05	0.00102241		TRINITY_DN36547_c11_g13_i1-AT4G22300	Phospholipid Signaling	Lysophospholipase	Lysophospholipase	8251.57	-8.2812	1.97092	-4.20168	2.64938e-05	0.00042966
TRINITY_DN36335_c4_g1_i1-AT3G18000	Eukaryotic Phospholipid Synthesis & Editing	Phosphoethanolamine N-Methyltransferase	Phosphoethanolamine N-Methyltransferase	5111.91	-8.27177	2.08647	-3.96447	7.36e-05	0.00102241		TRINITY_DN38325_c1_g1_i1-AT3G16950	Fatty Acid Synthesis	Dihydrolipoamide Dehydrogenase, E3 component of Pyruvate Dehydrogenase Complex	Dihydrolipoamide Dehydrogenase, E3 component of Pyruvate Dehydrogenase Complex	4901.61	-8.09568	1.92707	-4.20104	2.65694e-05	0.00042966
TRINITY_DN36731_c3_g1_i1-AT4G29010	Triacylglycerol & Fatty Acid Degradation	Multifunctional Protein	Multifunctional Protein	6358.92	-8.3482	2.1057	-3.96458	7.35e-05	0.00102241		TRINITY_DN38828_c8_g6_i2-AT3G16170	Mitochondrial Fatty Acid & Lipoic Acid Synthesis	Malonyl-CoA Synthase	Malonyl-CoA Synthase	4593.97	-8.11281	1.93112	-4.20109	2.65629e-05	0.00042966
TRINITY_DN44026_c0_g1_i1-AT2G40890	Suberin Synthesis & Transport 2	Coumaroyl 3-Hydroxylase	Coumaroyl 3-Hydroxylase	11.9804	-4.61709	1.16513	-3.96271	7.41e-05	0.00102725		TRINITY_DN36288_c0_g1_i3-AT3G18860	Oxylipin Metabolism 1*Oxylipin Metabolism 2*Phospholipid Signaling	Phospholipase A2	Phospholipase A2	15.4562	-6.74488	1.60661	-4.1982	2.69041e-05	0.000433384
TRINITY_DN36188_c0_g2_i1-AT3G45770	Mitochondrial Fatty Acid & Lipoic Acid Synthesis	Enoyl-ACP Reductase	Enoyl-ACP Reductase	5982.61	-8.31553	2.09883	-3.96198	7.43e-05	0.00102769		TRINITY_DN38560_c7_g1_i1-AT3G55310	Fatty Acid Synthesis	Ketoacyl-ACP Reductase	Ketoacyl-ACP Reductase	3402.82	-7.98326	1.90214	-4.19699	2.7048e-05	0.000434552
TRINITY_DN36188_c3_g1_i1-AT1G54100	Oxylipin Metabolism 2	NAD+ Oxidoreductase (involved in fatty acid &alpha;-oxidation)	NAD+ Oxidoreductase (involved in fatty acid &alpha;;-oxidation)	2080.13	-8.05802	2.03432	-3.96104	7.46e-05	0.00102902		TRINITY_DN36109_c4_g3_i1-AT5G61590	Fatty Acid Elongation & Wax Biosynthesis	AP2 / EREBP Transcription Factors	A member of the ethylene response factor subfamily B-3 of ERF/AP2 transcription factor family.	27.3918	-3.01129	0.71807	-4.19359	2.74573e-05	0.000439214
TRINITY_DN35661_c0_g1_i1-AT1G54060	Triacylglycerol Biosynthesis	Trihelix DNA Binding Family	Trihelix DNA Binding Family	30.6823	5.59528	1.41289	3.96016	7.49e-05	0.0010301		TRINITY_DN38694_c1_g9_i1-AT1G54100	Oxylipin Metabolism 2	NAD+ Oxidoreductase (involved in fatty acid &alpha;-oxidation)	NAD+ Oxidoreductase (involved in fatty acid &alpha;;-oxidation)	6036.51	-8.15976	1.94586	-4.19338	2.74824e-05	0.000439214
TRINITY_DN38118_c3_g2_i9-AT4G25750	Fatty Acid Elongation & Wax Biosynthesis	ABC Transporter	ABC Transporter	26.8795	6.53446	1.65295	3.95322	7.71e-05	0.00105768		TRINITY_DN36731_c6_g5_i1-AT2G05990	Fatty Acid Synthesis	Enoyl-ACP Reductase	Enoyl-ACP Reductase	6127.98	-8.18411	1.95323	-4.19004	2.78905e-05	0.000444568
TRINITY_DN38072_c4_g1_i1-AT1G54100	Oxylipin Metabolism 2	NAD+ Oxidoreductase (involved in fatty acid &alpha;-oxidation)	NAD+ Oxidoreductase (involved in fatty acid &alpha;;-oxidation)	2496.32	-8.06312	2.04067	-3.95122	7.78e-05	0.00106381		TRINITY_DN38072_c5_g1_i1-AT3G18000	Eukaryotic Phospholipid Synthesis & Editing	Phosphoethanolamine N-Methyltransferase	Phosphoethanolamine N-Methyltransferase	4050	-8.05491	1.92329	-4.18809	2.81316e-05	0.000447241
TRINITY_DN36204_c7_g6_i2-AT3G15730	Phospholipid Signaling	Phospholipase D &alpha;	Phospholipase D &alpha;;	5136.26	-8.25799	2.09055	-3.95015	7.81e-05	0.00106577		TRINITY_DN36731_c7_g5_i5-AT5G10160	Fatty Acid Synthesis	Hydroxyacyl-ACP Dehydrase	Hydroxyacyl-ACP Dehydrase	4521.28	-8.09019	1.93246	-4.18648	2.83316e-05	0.000449248
TRINITY_DN36731_c7_g5_i5-AT5G10160	Fatty Acid Synthesis	Hydroxyacyl-ACP Dehydrase	Hydroxyacyl-ACP Dehydrase	4521.28	-8.23211	2.08578	-3.94677	7.92e-05	0.0010781		TRINITY_DN34133_c5_g1_i3-AT4G36480	Sphingolipid Biosynthesis 1	Long-Chain Base 2; subunit of Serine Palmitoyltransferase,Long-Chain Base 1; subunit of Serine Palmitoyltransferase	Subunit of Serine Palmitoyltransferase (LCB1)	1964.15	-8.24998	1.97143	-4.18478	2.85448e-05	0.000451453
TRINITY_DN36547_c11_g13_i1-AT4G22300	Phospholipid Signaling	Lysophospholipase	Lysophospholipase	8251.57	-8.38008	2.12389	-3.94563	7.96e-05	0.00108046		TRINITY_DN32664_c1_g2_i3-AT5G50700	Triacylglycerol Biosynthesis	Steroleosin,Oil-Body protein	Steroleosin, Hydroxysteroid dehydrogenase	5555.01	-5.04825	1.20657	-4.18398	2.86452e-05	0.000451868
TRINITY_DN36749_c1_g1_i1-AT5G04040	Triacylglycerol & Fatty Acid Degradation	Triacylglycerol Lipase (TAGL)	Triacylglycerol Lipase (TAGL)	5489.7	-8.2676	2.09576	-3.94493	7.98e-05	0.00108083		TRINITY_DN37815_c9_g1_i8-AT4G24160	Triacylglycerol & Fatty Acid Degradation*Mitochondrial Lipopolysaccharide Synthesis	Lysophosphatidic acid acyltransferase	Lysophosphatidic acid acyltransferase, CGI-58	5753.83	-8.16623	1.95264	-4.18215	2.88766e-05	0.00045434
TRINITY_DN34994_c1_g1_i1-AT1G65410	Eukaryotic Galactolipid & Sulfolipid Synthesis*Lipid Trafficking	ATPase	ATPase	5323.39	-8.24584	2.09237	-3.9409	8.12e-05	0.00108827		TRINITY_DN39007_c0_g1_i2-AT3G49200	Fatty Acid Elongation & Wax Biosynthesis	Bifunctional Wax Ester Synthase / Diacylglycerol Acyltransferase	Bifunctional Wax Ester Synthase / Diacylglycerol Acyltransferase	10.7089	5.01698	1.20032	4.1797	2.91894e-05	0.000458078
TRINITY_DN35366_c4_g3_i1-AT3G18000	Eukaryotic Phospholipid Synthesis & Editing	Phosphoethanolamine N-Methyltransferase	Phosphoethanolamine N-Methyltransferase	3237.06	-8.1038	2.05618	-3.94119	8.11e-05	0.00108827		TRINITY_DN34133_c7_g6_i1-AT3G10840	Phospholipid Signaling	Lysophospholipase	Lysophospholipase	8600.61	-8.24582	1.9752	-4.17468	2.98407e-05	0.000467095
TRINITY_DN36922_c9_g6_i2-AT1G65060	Suberin Synthesis & Transport 1	4-Coumarate-CoA Ligase	4-Coumarate-CoA Ligase	5667.3	-8.26036	2.0961	-3.94083	8.12e-05	0.00108827		TRINITY_DN34755_c7_g3_i1-AT1G65060	Suberin Synthesis & Transport 1	4-Coumarate-CoA Ligase	4-Coumarate-CoA Ligase	5943.09	-8.11826	1.94556	-4.1727	3.0101e-05	0.000469962
TRINITY_DN37113_c3_g6_i20-AT2G43790	Fatty Acid Elongation & Wax Biosynthesis	Mitogen-Activated Protein Kinase	MPK6	38.3492	-3.16948	0.804271	-3.94082	8.12e-05	0.00108827		TRINITY_DN36876_c3_g1_i1-AT3G45770	Mitochondrial Fatty Acid & Lipoic Acid Synthesis	Enoyl-ACP Reductase	Enoyl-ACP Reductase	3940.4	-7.99488	1.91637	-4.17189	3.02083e-05	0.000470431
TRINITY_DN38682_c2_g1_i12-AT3G14205	Phospholipid Signaling	Sac domain-containing Phosphoinositide Phosphatase	Sac domain-containing Phosphoinositide Phosphatase	31.242	6.69402	1.70021	3.93718	8.24e-05	0.00110208		TRINITY_DN20993_c0_g1_i1-AT3G08770	Fatty Acid Elongation & Wax Biosynthesis	Lipid Transfer Protein	Lipid Transfer Protein type 1	21.4297	-4.85479	1.16458	-4.16871	3.06328e-05	0.000474614
TRINITY_DN37737_c1_g1_i1-AT2G13610	Fatty Acid Elongation & Wax Biosynthesis	ABC Transporter	ABC Transporter	366.892	1.81459	0.461015	3.93607	8.28e-05	0.00110435		TRINITY_DN37384_c3_g1_i1-AT1G65410	Eukaryotic Galactolipid & Sulfolipid Synthesis*Lipid Trafficking	ATPase	ATPase	5216.29	-8.08121	1.93849	-4.1688	3.06202e-05	0.000474614
TRINITY_DN36731_c6_g5_i1-AT2G05990	Fatty Acid Synthesis	Enoyl-ACP Reductase	Enoyl-ACP Reductase	6127.98	-8.28684	2.1064	-3.93413	8.35e-05	0.00110767		TRINITY_DN36749_c1_g1_i1-AT5G04040	Triacylglycerol & Fatty Acid Degradation	Triacylglycerol Lipase (TAGL)	Triacylglycerol Lipase (TAGL)	5489.7	-8.07382	1.94249	-4.15642	3.23266e-05	0.000499586
TRINITY_DN38118_c3_g2_i19-AT2G39350	Fatty Acid Elongation & Wax Biosynthesis	ABC Transporter	ABC Transporter	78.0921	-7.61034	1.93443	-3.93414	8.35e-05	0.00110767		TRINITY_DN34133_c7_g12_i2-AT1G01090	Fatty Acid Synthesis	Pyruvate Dehydrogenase alpha subunit, E1a component of Pyruvate Dehydrogenase Complex	Pyruvate Dehydrogenase alpha subunit, E1a component of Pyruvate Dehydrogenase Complex	3570.31	-8.01619	1.92974	-4.15403	3.26675e-05	0.000501039
TRINITY_DN31231_c0_g1_i2-AT1G63430	Mitochondrial Lipopolysaccharide Synthesis	CDP-DAG Synthase	CDP-DAG Synthase	71.3967	-2.37624	0.604377	-3.93172	8.43e-05	0.00110909		TRINITY_DN35388_c9_g4_i1-AT2G05260	Oxylipin Metabolism 1*Oxylipin Metabolism 2	Lipid Acylhydrolase-like	Lipid Acylhydrolase-like	6876.59	-8.1393	1.95899	-4.15484	3.25511e-05	0.000501039
TRINITY_DN35147_c1_g1_i5-AT2G30200	Fatty Acid Synthesis	Malonyl-CoA : ACP Malonyltransferase	Malonyl-CoA : ACP Malonyltransferase	6.1968	-6.12176	1.55714	-3.93142	8.44e-05	0.00110909		TRINITY_DN36017_c2_g9_i1-AT4G27780	Eukaryotic Phospholipid Synthesis & Editing	Acyl CoA Binding Protein	Acyl CoA Binding Protein	5333.55	-8.08178	1.94544	-4.15421	3.26408e-05	0.000501039
TRINITY_DN37678_c1_g1_i2-AT3G10370	Mitochondrial Phospholipid Synthesis*Mitochondrial Lipopolysaccharide Synthesis	FAD-dependent Glycerol-3-Phosphate Dehydrogenase	FAD-dependent Glycerol-3-Phosphate Dehydrogenase	24.0371	5.64989	1.43712	3.9314	8.45e-05	0.00110909		TRINITY_DN36966_c2_g1_i1-AT5G35360	Fatty Acid Synthesis	Biotin Carboxylase; subunit of Heteromeric ACCase	Biotin Carboxylase of Heteromeric ACCase	5913.39	-8.09759	1.94981	-4.15301	3.28128e-05	0.000502002
TRINITY_DN38587_c2_g12_i1-AT1G53270	Fatty Acid Elongation & Wax Biosynthesis	ABC Transporter	ABC Transporter	4004.25	-8.14545	2.07153	-3.93208	8.42e-05	0.00110909		TRINITY_DN35945_c7_g3_i1-AT1G65060	Suberin Synthesis & Transport 1	4-Coumarate-CoA Ligase	4-Coumarate-CoA Ligase	3134.51	-7.95304	1.91553	-4.15186	3.2978e-05	0.000503266
TRINITY_DN38868_c2_g2_i7-AT1G24360	Fatty Acid Synthesis	Ketoacyl-ACP Reductase	Ketoacyl-ACP Reductase	11368.4	-8.44312	2.1488	-3.92922	8.52e-05	0.0011164		TRINITY_DN34994_c1_g1_i1-AT1G65410	Eukaryotic Galactolipid & Sulfolipid Synthesis*Lipid Trafficking	ATPase	ATPase	5323.39	-8.04704	1.93908	-4.14993	3.32581e-05	0.000503719
TRINITY_DN7713_c0_g1_i1-AT4G16760	Triacylglycerol & Fatty Acid Degradation	Acyl-CoA Oxidase	Acyl-CoA Oxidase	6.36797	-7.68085	1.95576	-3.9273	8.59e-05	0.00112254		TRINITY_DN36922_c9_g6_i2-AT1G65060	Suberin Synthesis & Transport 1	4-Coumarate-CoA Ligase	4-Coumarate-CoA Ligase	5667.3	-8.06169	1.94283	-4.14946	3.3326e-05	0.000503719
TRINITY_DN34133_c7_g6_i1-AT3G10840	Phospholipid Signaling	Lysophospholipase	Lysophospholipase	8600.61	-8.34862	2.12811	-3.92303	8.74e-05	0.00113679		TRINITY_DN37900_c3_g3_i1-AT5G11650	Triacylglycerol & Fatty Acid Degradation	Monoacylglycerol Lipase (MAGL)	Monoacylglycerol Lipase (MAGL)	1355.83	-7.69241	1.85354	-4.15013	3.3229e-05	0.000503719
TRINITY_DN35881_c0_g2_i1-AT1G65410	Eukaryotic Galactolipid & Sulfolipid Synthesis*Lipid Trafficking	ATPase	ATPase	8352.16	-8.32867	2.12332	-3.92247	8.76e-05	0.00113679		TRINITY_DN38868_c2_g2_i7-AT1G24360	Fatty Acid Synthesis	Ketoacyl-ACP Reductase	Ketoacyl-ACP Reductase	11368.4	-8.28311	1.99623	-4.14937	3.33386e-05	0.000503719
TRINITY_DN36922_c7_g1_i1-AT1G54100	Oxylipin Metabolism 2	NAD+ Oxidoreductase (involved in fatty acid &alpha;-oxidation)	NAD+ Oxidoreductase (involved in fatty acid &alpha;;-oxidation)	4322.4	-8.16586	2.08138	-3.92329	8.73e-05	0.00113679		TRINITY_DN35730_c0_g5_i1-AT1G80460	Eukaryotic Phospholipid Synthesis & Editing	Glycerol Kinase	Glycerol Kinase	5651.42	-8.07024	1.94562	-4.1479	3.35541e-05	0.00050572
TRINITY_DN35388_c9_g4_i1-AT2G05260	Oxylipin Metabolism 1*Oxylipin Metabolism 2	Lipid Acylhydrolase-like	Lipid Acylhydrolase-like	6876.59	-8.27986	2.1121	-3.9202	8.85e-05	0.00114192		TRINITY_DN37702_c12_g6_i2-AT1G54100	Oxylipin Metabolism 2	NAD+ Oxidoreductase (involved in fatty acid &alpha;-oxidation)	NAD+ Oxidoreductase (involved in fatty acid &alpha;;-oxidation)	4226	-8.0278	1.93645	-4.14564	3.38872e-05	0.000507531
TRINITY_DN35730_c0_g5_i1-AT1G80460	Eukaryotic Phospholipid Synthesis & Editing	Glycerol Kinase	Glycerol Kinase	5651.42	-8.22798	2.09886	-3.9202	8.85e-05	0.00114192		TRINITY_DN37702_c3_g2_i1-AT1G04710	Triacylglycerol & Fatty Acid Degradation	Ketoacyl-CoA Thiolase	Ketoacyl-CoA Thiolase	6251.97	-8.12344	1.95929	-4.1461	3.38182e-05	0.000507531
TRINITY_DN36414_c1_g1_i2-AT3G25610	Unknown	Translocase	Translocase	32.6902	6.70295	1.71057	3.91854	8.91e-05	0.00114697		TRINITY_DN38560_c4_g3_i2-AT3G25620	Fatty Acid Elongation & Wax Biosynthesis	ABC Transporter	ABC Transporter	2784.3	-7.82969	1.88877	-4.14539	3.39243e-05	0.000507531
TRINITY_DN38675_c1_g1_i1-AT1G65410	Eukaryotic Galactolipid & Sulfolipid Synthesis*Lipid Trafficking	ATPase	ATPase	4896	-8.2059	2.09448	-3.91787	8.93e-05	0.00114732		TRINITY_DN29930_c1_g1_i3-AT3G18860	Oxylipin Metabolism 1*Oxylipin Metabolism 2*Phospholipid Signaling	Phospholipase A2	Phospholipase A2	24.1852	5.97515	1.44293	4.14099	3.45815e-05	0.000514806
TRINITY_DN36966_c2_g1_i1-AT5G35360	Fatty Acid Synthesis	Biotin Carboxylase; subunit of Heteromeric ACCase	Biotin Carboxylase of Heteromeric ACCase	5913.39	-8.23241	2.10302	-3.91457	9.06e-05	0.00115835		TRINITY_DN31254_c0_g1_i5-AT2G43790	Fatty Acid Elongation & Wax Biosynthesis	Mitogen-Activated Protein Kinase	MPK6	12.9824	6.21661	1.50144	4.14044	3.46642e-05	0.000514806
TRINITY_DN37949_c4_g2_i2-AT3G13220	Fatty Acid Elongation & Wax Biosynthesis	ABC Transporter	ABC Transporter	2682.9	-7.9864	2.04088	-3.91321	9.11e-05	0.00115835		TRINITY_DN35881_c0_g2_i1-AT1G65410	Eukaryotic Galactolipid & Sulfolipid Synthesis*Lipid Trafficking	ATPase	ATPase	8352.16	-8.15913	1.97034	-4.14097	3.45842e-05	0.000514806
TRINITY_DN38195_c3_g2_i1-AT1G65410	Eukaryotic Galactolipid & Sulfolipid Synthesis*Lipid Trafficking	ATPase	ATPase	6198.73	-8.2358	2.10447	-3.91349	9.1e-05	0.00115835		TRINITY_DN25106_c0_g2_i1-AT2G26640	Fatty Acid Elongation & Wax Biosynthesis	Ketoacyl-CoA Synthase	Ketoacyl-CoA Synthase	3823	-8.01759	1.93751	-4.13808	3.50225e-05	0.000517592
TRINITY_DN38587_c2_g9_i1-AT3G51840	Triacylglycerol & Fatty Acid Degradation	Acyl-CoA Oxidase	Acyl-CoA Oxidase	3918.85	-8.11261	2.07307	-3.91333	9.1e-05	0.00115835		TRINITY_DN36653_c2_g1_i1-AT1G76690	Oxylipin Metabolism 1	Oxo-Phytodienoic Acid Reductase	Oxo-Phytodienoic Acid Reductase	3994.92	-7.89237	1.90742	-4.13772	3.50777e-05	0.000517592
TRINITY_DN32280_c1_g1_i1-AT3G45770	Mitochondrial Fatty Acid & Lipoic Acid Synthesis	Enoyl-ACP Reductase	Enoyl-ACP Reductase	260.144	-2.28743	0.584815	-3.91137	9.18e-05	0.00116378		TRINITY_DN38072_c1_g4_i1-AT1G24360	Fatty Acid Synthesis	Ketoacyl-ACP Reductase	Ketoacyl-ACP Reductase	8373.27	-8.18206	1.97753	-4.13753	3.51069e-05	0.000517592
TRINITY_DN37815_c1_g2_i1-AT3G25860	Fatty Acid Synthesis	Dihydrolipoamide Acetyltransferase, E2 component of Pyruvate Dehydrogenase Complex	Dihydrolipoamide Acetyltransferase, E2 component of Pyruvate Dehydrogenase Complex	282.032	-7.14857	1.82785	-3.91091	9.19e-05	0.00116378		TRINITY_DN35730_c0_g8_i2-ATCG00500	Fatty Acid Synthesis	Carboxyltransferase beta Subunit of Heteromeric ACCase	Carboxyltransferase beta Subunit of Heteromeric ACCase	8138.72	-8.19141	1.98054	-4.13594	3.53498e-05	0.000519722
TRINITY_DN38325_c2_g6_i1-AT3G16950	Fatty Acid Synthesis	Dihydrolipoamide Dehydrogenase, E3 component of Pyruvate Dehydrogenase Complex	Dihydrolipoamide Dehydrogenase, E3 component of Pyruvate Dehydrogenase Complex	6953.7	-8.25802	2.11189	-3.91026	9.22e-05	0.00116413		TRINITY_DN38325_c2_g6_i1-AT3G16950	Fatty Acid Synthesis	Dihydrolipoamide Dehydrogenase, E3 component of Pyruvate Dehydrogenase Complex	Dihydrolipoamide Dehydrogenase, E3 component of Pyruvate Dehydrogenase Complex	6953.7	-8.10043	1.95877	-4.13548	3.5422e-05	0.000519722
TRINITY_DN29805_c1_g2_i3-AT1G65060	Suberin Synthesis & Transport 1	4-Coumarate-CoA Ligase	4-Coumarate-CoA Ligase	5852.03	-8.20551	2.0989	-3.90943	9.25e-05	0.00116532		TRINITY_DN37949_c4_g2_i2-AT3G13220	Fatty Acid Elongation & Wax Biosynthesis	ABC Transporter	ABC Transporter	2682.9	-7.80049	1.88744	-4.13284	3.58315e-05	0.000524466
TRINITY_DN38675_c1_g1_i2-AT1G65410	Eukaryotic Galactolipid & Sulfolipid Synthesis*Lipid Trafficking	ATPase	ATPase	4928.16	-8.1587	2.0877	-3.90798	9.31e-05	0.00116951		TRINITY_DN37137_c0_g1_i6-AT4G33030	Prokaryotic Galactolipid, Sulfolipid, & Phospholipid Synthesis 2*Eukaryotic Galactolipid & Sulfolipid Synthesis	UDP-Sulfoquinovose Synthase	UDP-Sulfoquinovose Synthase	14.6481	6.35242	1.53814	4.12994	3.62858e-05	0.000529135
TRINITY_DN35787_c0_g3_i5-AT5G01220	Prokaryotic Galactolipid, Sulfolipid, & Phospholipid Synthesis 2*Eukaryotic Galactolipid & Sulfolipid Synthesis	UDP-sulfoquinovose:DAG sulfoquinovosyltransferase	UDP-sulfoquinovose:DAG sulfoquinovosyltransferase	100.485	2.58643	0.662277	3.90536	9.41e-05	0.00117946		TRINITY_DN38072_c4_g1_i1-AT1G54100	Oxylipin Metabolism 2	NAD+ Oxidoreductase (involved in fatty acid &alpha;-oxidation)	NAD+ Oxidoreductase (involved in fatty acid &alpha;;-oxidation)	2496.32	-7.79381	1.88726	-4.1297	3.63242e-05	0.000529135
TRINITY_DN36966_c8_g1_i1-AT5G43280	Triacylglycerol & Fatty Acid Degradation	Dienoyl CoA Isomerase	Dienoyl CoA Isomerase	4222.31	-8.14221	2.08545	-3.9043	9.45e-05	0.00118181		TRINITY_DN35563_c0_g1_i3-AT2G01320	Fatty Acid Elongation & Wax Biosynthesis	ABC Transporter	ABC Transporter	12.5838	6.17802	1.49656	4.12815	3.65688e-05	0.000531426
TRINITY_DN34133_c5_g1_i3-AT4G36480	Sphingolipid Biosynthesis 1	Long-Chain Base 2; subunit of Serine Palmitoyltransferase,Long-Chain Base 1; subunit of Serine Palmitoyltransferase	Subunit of Serine Palmitoyltransferase (LCB1)	1964.15	-8.28627	2.12412	-3.90104	9.58e-05	0.00119496		TRINITY_DN35366_c4_g3_i1-AT3G18000	Eukaryotic Phospholipid Synthesis & Editing	Phosphoethanolamine N-Methyltransferase	Phosphoethanolamine N-Methyltransferase	3237.06	-7.85308	1.90274	-4.12724	3.67141e-05	0.000532268
TRINITY_DN37184_c1_g5_i1-AT1G80460	Eukaryotic Phospholipid Synthesis & Editing	Glycerol Kinase	Glycerol Kinase	6086.72	-8.20544	2.10642	-3.89545	9.8e-05	0.00121999		TRINITY_DN36876_c1_g1_i1-AT3G16170	Mitochondrial Fatty Acid & Lipoic Acid Synthesis	Malonyl-CoA Synthase	Malonyl-CoA Synthase	3788.1	-7.94201	1.92593	-4.12373	3.7278e-05	0.000539159
TRINITY_DN38072_c1_g4_i1-AT1G24360	Fatty Acid Synthesis	Ketoacyl-ACP Reductase	Ketoacyl-ACP Reductase	8373.27	-8.29704	2.1304	-3.8946	9.84e-05	0.00122138		TRINITY_DN22915_c0_g1_i1-AT1G65410	Eukaryotic Galactolipid & Sulfolipid Synthesis*Lipid Trafficking	ATPase	ATPase	4631.5	-7.96997	1.93546	-4.11786	3.82406e-05	0.000551771
TRINITY_DN35945_c7_g3_i1-AT1G65060	Suberin Synthesis & Transport 1	4-Coumarate-CoA Ligase	4-Coumarate-CoA Ligase	3134.51	-8.04559	2.06892	-3.88878	0.000100749	0.00124511		TRINITY_DN36773_c4_g2_i1-AT5G06530	Fatty Acid Elongation & Wax Biosynthesis	ABC Transporter	ABC Transporter	6418.9	-8.05747	1.95859	-4.1139	3.89028e-05	0.000559998
TRINITY_DN37702_c3_g2_i1-AT1G04710	Triacylglycerol & Fatty Acid Degradation	Ketoacyl-CoA Thiolase	Ketoacyl-CoA Thiolase	6251.97	-8.21534	2.1124	-3.88911	0.000100614	0.00124511		TRINITY_DN36966_c8_g1_i1-AT5G43280	Triacylglycerol & Fatty Acid Degradation	Dienoyl CoA Isomerase	Dienoyl CoA Isomerase	4222.31	-7.94656	1.93212	-4.11287	3.90762e-05	0.000560349
TRINITY_DN36017_c2_g9_i1-AT4G27780	Eukaryotic Phospholipid Synthesis & Editing	Acyl CoA Binding Protein	Acyl CoA Binding Protein	5333.55	-8.1572	2.09868	-3.88682	0.000101568	0.00125176		TRINITY_DN38675_c1_g1_i1-AT1G65410	Eukaryotic Galactolipid & Sulfolipid Synthesis*Lipid Trafficking	ATPase	ATPase	4896	-7.98355	1.94121	-4.11267	3.91112e-05	0.000560349
TRINITY_DN37350_c5_g6_i1-AT5G48880	Triacylglycerol & Fatty Acid Degradation	Ketoacyl-CoA Thiolase	Ketoacyl-CoA Thiolase	5346.47	-8.17016	2.10227	-3.88634	0.000101766	0.00125176		TRINITY_DN38876_c2_g1_i10-AT3G14270	Phospholipid Signaling	Phosphatidylinositol-Phosphate Kinase type III	Phosphatidylinositol-Phosphate Kinase type III	19.6153	6.67549	1.62391	4.11075	3.94381e-05	0.000563706
TRINITY_DN34557_c0_g2_i9-AT1G01090	Fatty Acid Synthesis	Pyruvate Dehydrogenase alpha subunit, E1a component of Pyruvate Dehydrogenase Complex	Pyruvate Dehydrogenase alpha subunit, E1a component of Pyruvate Dehydrogenase Complex	23.7029	6.37545	1.64201	3.8827	0.000103303	0.00125593		TRINITY_DN26183_c0_g1_i1-AT4G30580	Prokaryotic Galactolipid, Sulfolipid, & Phospholipid Synthesis 1	1-Acylglycerol-3-Phosphate Acyltransferase	1-Acylglycerol-3-Phosphate Acyltransferase	7114.73	-8.06862	1.96575	-4.10461	4.05001e-05	0.00057753
TRINITY_DN35651_c0_g1_i1-AT1G30120	Fatty Acid Synthesis	Pyruvate Dehydrogenase beta subunit, E1b component of Pyruvate Dehydrogenase Complex	Pyruvate Dehydrogenase beta subunit, E1b component of Pyruvate Dehydrogenase Complex	6434.86	-8.20823	2.11326	-3.88416	0.000102685	0.00125593		TRINITY_DN35006_c0_g1_i1-AT5G14180	Triacylglycerol & Fatty Acid Degradation	Triacylglycerol Lipase (TAGL)	Triacylglycerol Lipase (TAGL)	5366.08	-7.97104	1.94306	-4.10231	4.09041e-05	0.000581928
TRINITY_DN36773_c4_g2_i1-AT5G06530	Fatty Acid Elongation & Wax Biosynthesis	ABC Transporter	ABC Transporter	6418.9	-8.20233	2.11171	-3.88421	0.000102663	0.00125593		TRINITY_DN36368_c5_g1_i3-AT1G54100	Oxylipin Metabolism 2	NAD+ Oxidoreductase (involved in fatty acid &alpha;-oxidation)	NAD+ Oxidoreductase (involved in fatty acid &alpha;;-oxidation)	6394.56	-8.08838	1.97203	-4.10155	4.10386e-05	0.00058248
TRINITY_DN36876_c1_g1_i1-AT3G16170	Mitochondrial Fatty Acid & Lipoic Acid Synthesis	Malonyl-CoA Synthase	Malonyl-CoA Synthase	3788.1	-8.0747	2.07929	-3.88339	0.000103009	0.00125593		TRINITY_DN35655_c1_g1_i1-AT5G48880	Triacylglycerol & Fatty Acid Degradation	Ketoacyl-CoA Thiolase	Ketoacyl-CoA Thiolase	5497.33	-8.01618	1.95518	-4.09997	4.13206e-05	0.000585119
TRINITY_DN37815_c9_g1_i8-AT4G24160	Triacylglycerol & Fatty Acid Degradation*Mitochondrial Lipopolysaccharide Synthesis	Lysophosphatidic acid acyltransferase	Lysophosphatidic acid acyltransferase, CGI-58	5753.83	-8.17727	2.10581	-3.88319	0.000103095	0.00125593		TRINITY_DN36966_c6_g1_i1-AT4G16700	Eukaryotic Phospholipid Synthesis & Editing*Mitochondrial Lipopolysaccharide Synthesis	Phosphatidylserine Decarboxylase	Phosphatidylserine Decarboxylase	7304.44	-8.05457	1.96602	-4.09688	4.1875e-05	0.000591594
TRINITY_DN37546_c2_g3_i1-AT1G24360	Fatty Acid Synthesis	Ketoacyl-ACP Reductase	Ketoacyl-ACP Reductase	4605.93	-8.11257	2.0899	-3.8818	0.000103686	0.00125767		TRINITY_DN34954_c0_g2_i1-AT4G28110	Fatty Acid Elongation & Wax Biosynthesis*Suberin Synthesis & Transport 1	MYB Transcription Factors	Myb Transcription Factors	208.216	-1.53701	0.375381	-4.09452	4.23043e-05	0.000596276
TRINITY_DN37702_c12_g10_i1-AT1G65410	Eukaryotic Galactolipid & Sulfolipid Synthesis*Lipid Trafficking	ATPase	ATPase	6519.22	-8.18792	2.11017	-3.88022	0.000104363	0.00126296		TRINITY_DN37901_c3_g2_i1-AT4G25750	Fatty Acid Elongation & Wax Biosynthesis	ABC Transporter	ABC Transporter	49.6168	-8.84402	2.16044	-4.09362	4.24683e-05	0.000597204
TRINITY_DN25106_c0_g2_i1-AT2G26640	Fatty Acid Elongation & Wax Biosynthesis	Ketoacyl-CoA Synthase	Ketoacyl-CoA Synthase	3823	-8.10555	2.09079	-3.87679	0.000105843	0.00127123		TRINITY_DN36017_c2_g11_i1-AT3G25620	Fatty Acid Elongation & Wax Biosynthesis	ABC Transporter	ABC Transporter	7673.99	-8.05647	1.96854	-4.0926	4.2656e-05	0.000598462
TRINITY_DN35006_c0_g1_i1-AT5G14180	Triacylglycerol & Fatty Acid Degradation	Triacylglycerol Lipase (TAGL)	Triacylglycerol Lipase (TAGL)	5366.08	-8.12934	2.09633	-3.87789	0.000105367	0.00127123		TRINITY_DN29864_c0_g1_i1-AT3G05420	Eukaryotic Phospholipid Synthesis & Editing	Acyl CoA Binding Protein	Acyl CoA Binding Protein	19.1787	6.64417	1.62491	4.08894	4.33351e-05	0.000606592
TRINITY_DN36966_c6_g1_i1-AT4G16700	Eukaryotic Phospholipid Synthesis & Editing*Mitochondrial Lipopolysaccharide Synthesis	Phosphatidylserine Decarboxylase	Phosphatidylserine Decarboxylase	7304.44	-8.21529	2.11906	-3.87686	0.000105814	0.00127123		TRINITY_DN37350_c5_g6_i1-AT5G48880	Triacylglycerol & Fatty Acid Degradation	Ketoacyl-CoA Thiolase	Ketoacyl-CoA Thiolase	5346.47	-7.96155	1.94907	-4.0848	4.41148e-05	0.000616089
TRINITY_DN37702_c12_g6_i2-AT1G54100	Oxylipin Metabolism 2	NAD+ Oxidoreductase (involved in fatty acid &alpha;-oxidation)	NAD+ Oxidoreductase (involved in fatty acid &alpha;;-oxidation)	4226	-8.10067	2.08974	-3.87639	0.000106016	0.00127123		TRINITY_DN36586_c2_g2_i1-AT1G65410	Eukaryotic Galactolipid & Sulfolipid Synthesis*Lipid Trafficking	ATPase	ATPase	5462.7	-7.97153	1.95251	-4.08271	4.45128e-05	0.000618857
TRINITY_DN36318_c4_g4_i3-AT3G23510	Unknown	Cyclopropane Fatty Acid Synthase	Cyclopropane Fatty Acid Synthase	3156.35	-8.15212	2.10412	-3.87436	0.000106904	0.00127895		TRINITY_DN38817_c10_g6_i1-AT1G73480	Triacylglycerol & Fatty Acid Degradation	Monoacylglycerol Lipase (MAGL)	Monoacylglycerol Lipase (MAGL)	6268.48	-8.00226	1.96004	-4.0827	4.45162e-05	0.000618857
TRINITY_DN34629_c0_g1_i2-AT3G18860	Oxylipin Metabolism 1*Oxylipin Metabolism 2*Phospholipid Signaling	Phospholipase A2	Phospholipase A2	24.4447	6.07979	1.57116	3.86962	0.000109006	0.00129522		TRINITY_DN37184_c1_g6_i2-AT1G06080	Unknown	Acyl-CoA Desaturase-like,FAD5-like Desaturase	Acyl-CoA Desaturase-like, 16:0D9 extraplastidial phospholipid desaturase	12282.3	-8.13689	1.9949	-4.07884	4.52607e-05	0.000627773
TRINITY_DN38828_c8_g12_i1-AT1G65060	Suberin Synthesis & Transport 1	4-Coumarate-CoA Ligase	4-Coumarate-CoA Ligase	6390.37	-8.18111	2.11406	-3.86985	0.0001089	0.00129522		TRINITY_DN36124_c7_g4_i5-AT2G38040	Fatty Acid Synthesis	Carboxyltransferase alpha Subunit of Heteromeric ACCase	Carboxyltransferase alpha Subunit of Heteromeric ACCase	2296.67	-7.66225	1.87882	-4.07823	4.53805e-05	0.000628004
TRINITY_DN38923_c1_g1_i2-AT3G43220	Phospholipid Signaling	Sac domain-containing Phosphoinositide Phosphatase	Sac domain-containing Phosphoinositide Phosphatase	18.8388	5.96348	1.54102	3.86982	0.000108917	0.00129522		TRINITY_DN36188_c3_g5_i1-AT3G55310	Fatty Acid Synthesis	Ketoacyl-ACP Reductase	Ketoacyl-ACP Reductase	8147.51	-8.08628	1.98325	-4.0773	4.55625e-05	0.000629093
TRINITY_DN36368_c5_g1_i3-AT1G54100	Oxylipin Metabolism 2	NAD+ Oxidoreductase (involved in fatty acid &alpha;-oxidation)	NAD+ Oxidoreductase (involved in fatty acid &alpha;;-oxidation)	6394.56	-8.21327	2.12497	-3.86513	0.00011103	0.00131331		TRINITY_DN36188_c3_g1_i1-AT1G54100	Oxylipin Metabolism 2	NAD+ Oxidoreductase (involved in fatty acid &alpha;-oxidation)	NAD+ Oxidoreductase (involved in fatty acid &alpha;;-oxidation)	2080.13	-7.6669	1.88096	-4.07605	4.58062e-05	0.000630585
TRINITY_DN38529_c1_g1_i7-AT5G40420	Triacylglycerol Biosynthesis	Oil-Body Oleosin	Oil-Body Oleosin	1986.18	1.33933	0.346477	3.86557	0.000110831	0.00131331		TRINITY_DN37184_c1_g5_i1-AT1G80460	Eukaryotic Phospholipid Synthesis & Editing	Glycerol Kinase	Glycerol Kinase	6086.72	-7.96082	1.95324	-4.07569	4.58777e-05	0.000630585
TRINITY_DN36017_c2_g11_i1-AT3G25620	Fatty Acid Elongation & Wax Biosynthesis	ABC Transporter	ABC Transporter	7673.99	-8.19323	2.12155	-3.86191	0.000112505	0.00132478		TRINITY_DN34660_c5_g13_i1-AT1G53270	Fatty Acid Elongation & Wax Biosynthesis	ABC Transporter	ABC Transporter	4418.28	-7.8897	1.93624	-4.07476	4.60618e-05	0.00063169
TRINITY_DN38817_c10_g6_i1-AT1G73480	Triacylglycerol & Fatty Acid Degradation	Monoacylglycerol Lipase (MAGL)	Monoacylglycerol Lipase (MAGL)	6268.48	-8.16093	2.11314	-3.86199	0.000112468	0.00132478		TRINITY_DN31365_c0_g2_i2-AT1G65060	Suberin Synthesis & Transport 1	4-Coumarate-CoA Ligase	4-Coumarate-CoA Ligase	8897.24	-8.08847	1.98592	-4.0729	4.6431e-05	0.000635323
TRINITY_DN36586_c2_g2_i1-AT1G65410	Eukaryotic Galactolipid & Sulfolipid Synthesis*Lipid Trafficking	ATPase	ATPase	5462.7	-8.13009	2.10568	-3.86102	0.000112913	0.0013266		TRINITY_DN38817_c10_g9_i1-AT1G54100	Oxylipin Metabolism 2	NAD+ Oxidoreductase (involved in fatty acid &alpha;-oxidation)	NAD+ Oxidoreductase (involved in fatty acid &alpha;;-oxidation)	7180.67	-8.0151	1.96999	-4.06859	4.72985e-05	0.000645741
TRINITY_DN26183_c0_g1_i1-AT4G30580	Prokaryotic Galactolipid, Sulfolipid, & Phospholipid Synthesis 1	1-Acylglycerol-3-Phosphate Acyltransferase	1-Acylglycerol-3-Phosphate Acyltransferase	7114.73	-8.17696	2.11879	-3.85927	0.000113727	0.00133249		TRINITY_DN34755_c7_g1_i1-AT1G65060	Suberin Synthesis & Transport 1	4-Coumarate-CoA Ligase	4-Coumarate-CoA Ligase	5115.96	-7.91384	1.94571	-4.06734	4.75537e-05	0.000647772
TRINITY_DN37900_c1_g3_i1-AT5G44240	Unknown	Translocase	Translocase	7545.72	-8.19504	2.1237	-3.85885	0.000113922	0.00133249		TRINITY_DN37820_c4_g18_i1-AT4G27780	Eukaryotic Phospholipid Synthesis & Editing	Acyl CoA Binding Protein	Acyl CoA Binding Protein	5468.06	-7.94286	1.95349	-4.06599	4.78297e-05	0.00064863
TRINITY_DN22915_c0_g1_i1-AT1G65410	Eukaryotic Galactolipid & Sulfolipid Synthesis*Lipid Trafficking	ATPase	ATPase	4631.5	-8.05756	2.08879	-3.85753	0.000114539	0.00133374		TRINITY_DN38700_c3_g3_i1-AT5G50700	Triacylglycerol Biosynthesis	Steroleosin,Oil-Body protein	Steroleosin, Hydroxysteroid dehydrogenase	8195.96	-8.05469	1.98091	-4.06615	4.77965e-05	0.00064863
TRINITY_DN30779_c0_g2_i2-AT1G63430	Mitochondrial Lipopolysaccharide Synthesis	CDP-DAG Synthase	CDP-DAG Synthase	17.2766	5.75887	1.49283	3.85769	0.000114462	0.00133374		TRINITY_DN30865_c0_g2_i3-AT1G63430	Mitochondrial Lipopolysaccharide Synthesis	CDP-DAG Synthase	CDP-DAG Synthase	8.72606	-7.19236	1.77153	-4.05996	4.90805e-05	0.000662294
TRINITY_DN35651_c1_g2_i1-AT1G24360	Fatty Acid Synthesis	Ketoacyl-ACP Reductase	Ketoacyl-ACP Reductase	65.5288	-6.62705	1.71858	-3.85612	0.0001152	0.00133847		TRINITY_DN37425_c3_g3_i2-AT3G55290	Fatty Acid Synthesis	Ketoacyl-ACP Reductase	Ketoacyl-ACP Reductase	7612.43	-8.03639	1.97984	-4.05911	4.92592e-05	0.000662294
TRINITY_DN35841_c3_g1_i1-AT1G65410	Eukaryotic Galactolipid & Sulfolipid Synthesis*Lipid Trafficking	ATPase	ATPase	5013.86	-8.09822	2.10061	-3.85517	0.000115648	0.00133917		TRINITY_DN37546_c2_g3_i1-AT1G24360	Fatty Acid Synthesis	Ketoacyl-ACP Reductase	Ketoacyl-ACP Reductase	4605.93	-7.86071	1.93659	-4.05905	4.92723e-05	0.000662294
TRINITY_DN38817_c10_g9_i1-AT1G54100	Oxylipin Metabolism 2	NAD+ Oxidoreductase (involved in fatty acid &alpha;-oxidation)	NAD+ Oxidoreductase (involved in fatty acid &alpha;;-oxidation)	7180.67	-8.18388	2.12298	-3.85491	0.000115772	0.00133917		TRINITY_DN38828_c8_g12_i1-AT1G65060	Suberin Synthesis & Transport 1	4-Coumarate-CoA Ligase	4-Coumarate-CoA Ligase	6390.37	-7.96014	1.96097	-4.05928	4.92237e-05	0.000662294
TRINITY_DN37184_c1_g6_i2-AT1G06080	Unknown	Acyl-CoA Desaturase-like,FAD5-like Desaturase	Acyl-CoA Desaturase-like, 16:0D9 extraplastidial phospholipid desaturase	12282.3	-8.26675	2.14751	-3.84946	0.00011838	0.00136632		TRINITY_DN30660_c0_g4_i1-AT1G54100	Oxylipin Metabolism 2	NAD+ Oxidoreductase (involved in fatty acid &alpha;-oxidation)	NAD+ Oxidoreductase (involved in fatty acid &alpha;;-oxidation)	6129.39	-7.96257	1.96218	-4.05803	4.94879e-05	0.000663221
TRINITY_DN35655_c1_g1_i1-AT5G48880	Triacylglycerol & Fatty Acid Degradation	Ketoacyl-CoA Thiolase	Ketoacyl-CoA Thiolase	5497.33	-8.1073	2.10833	-3.84537	0.000120371	0.00138625		TRINITY_DN35651_c0_g1_i1-AT1G30120	Fatty Acid Synthesis	Pyruvate Dehydrogenase beta subunit, E1b component of Pyruvate Dehydrogenase Complex	Pyruvate Dehydrogenase beta subunit, E1b component of Pyruvate Dehydrogenase Complex	6434.86	-7.95373	1.96016	-4.0577	4.95592e-05	0.000663221
TRINITY_DN34070_c1_g1_i1-AT1G24360	Fatty Acid Synthesis	Ketoacyl-ACP Reductase	Ketoacyl-ACP Reductase	5945.15	-8.11651	2.11332	-3.84065	0.000122709	0.00141008		TRINITY_DN37702_c12_g10_i1-AT1G65410	Eukaryotic Galactolipid & Sulfolipid Synthesis*Lipid Trafficking	ATPase	ATPase	6519.22	-7.93666	1.95703	-4.05546	5.00359e-05	0.000668133
TRINITY_DN37018_c2_g3_i1-AT4G28110	Fatty Acid Elongation & Wax Biosynthesis*Suberin Synthesis & Transport 1	MYB Transcription Factors	Myb Transcription Factors	26.2851	5.83163	1.51885	3.83951	0.000123282	0.00141356		TRINITY_DN32809_c0_g1_i3-AT3G18860	Oxylipin Metabolism 1*Oxylipin Metabolism 2*Phospholipid Signaling	Phospholipase A2	Phospholipase A2	17.404	5.79013	1.4284	4.05358	5.04402e-05	0.000670591
TRINITY_DN35388_c11_g7_i1-AT2G30660	Triacylglycerol & Fatty Acid Degradation	Hydroxyisobutyryl-CoA Hydrolase	Hydroxyisobutyryl-CoA Hydrolase	9186.93	-8.21365	2.14005	-3.83806	0.000124012	0.00141883		TRINITY_DN37651_c3_g1_i1-AT2G26250	Fatty Acid Elongation & Wax Biosynthesis	Ketoacyl-CoA Synthase	Ketoacyl-CoA Synthase	39.759	1.97115	0.486264	4.05366	5.04214e-05	0.000670591
TRINITY_DN35832_c5_g6_i1-AT1G65410	Eukaryotic Galactolipid & Sulfolipid Synthesis*Lipid Trafficking	ATPase	ATPase	6676.14	-8.13203	2.12062	-3.83474	0.000125696	0.00143496		TRINITY_DN35366_c4_g4_i3-AT1G65410	Eukaryotic Galactolipid & Sulfolipid Synthesis*Lipid Trafficking	ATPase	ATPase	5337.4	-7.92118	1.95513	-4.0515	5.08912e-05	0.000673644
TRINITY_DN27521_c0_g1_i2-AT2G28670	Suberin Synthesis & Transport 2	Disease resistance-responsive family protein / dirigent protein	Disease resistance-responsive family protein / dirigent protein	41.7706	5.44141	1.42018	3.83149	0.000127371	0.00144077		TRINITY_DN37113_c3_g6_i20-AT2G43790	Fatty Acid Elongation & Wax Biosynthesis	Mitogen-Activated Protein Kinase	MPK6	38.3492	-2.90448	0.716807	-4.05197	5.07889e-05	0.000673644
TRINITY_DN30660_c0_g4_i1-AT1G54100	Oxylipin Metabolism 2	NAD+ Oxidoreductase (involved in fatty acid &alpha;-oxidation)	NAD+ Oxidoreductase (involved in fatty acid &alpha;;-oxidation)	6129.39	-8.10153	2.11525	-3.83006	0.000128115	0.00144077		TRINITY_DN35832_c5_g6_i1-AT1G65410	Eukaryotic Galactolipid & Sulfolipid Synthesis*Lipid Trafficking	ATPase	ATPase	6676.14	-7.9689	1.96761	-4.05005	5.12076e-05	0.000674898
TRINITY_DN31365_c0_g2_i2-AT1G65060	Suberin Synthesis & Transport 1	4-Coumarate-CoA Ligase	4-Coumarate-CoA Ligase	8897.24	-8.18642	2.13867	-3.8278	0.000129292	0.00144077		TRINITY_DN35841_c3_g1_i1-AT1G65410	Eukaryotic Galactolipid & Sulfolipid Synthesis*Lipid Trafficking	ATPase	ATPase	5013.86	-7.88755	1.94739	-4.05032	5.11472e-05	0.000674898
TRINITY_DN34660_c5_g13_i1-AT1G53270	Fatty Acid Elongation & Wax Biosynthesis	ABC Transporter	ABC Transporter	4418.28	-8.00065	2.08955	-3.82888	0.000128729	0.00144077		TRINITY_DN28937_c1_g1_i1-AT1G30120	Fatty Acid Synthesis	Pyruvate Dehydrogenase beta subunit, E1b component of Pyruvate Dehydrogenase Complex	Pyruvate Dehydrogenase beta subunit, E1b component of Pyruvate Dehydrogenase Complex	7141.6	-7.99819	1.97513	-4.04945	5.13372e-05	0.000675145
TRINITY_DN34755_c7_g1_i1-AT1G65060	Suberin Synthesis & Transport 1	4-Coumarate-CoA Ligase	4-Coumarate-CoA Ligase	5115.96	-8.03749	2.09895	-3.82928	0.000128517	0.00144077		TRINITY_DN35651_c1_g1_i1-AT1G24360	Fatty Acid Synthesis	Ketoacyl-ACP Reductase	Ketoacyl-ACP Reductase	3730.1	-7.82099	1.93189	-4.04836	5.1577e-05	0.000676205
TRINITY_DN35366_c2_g2_i1-AT1G24360	Fatty Acid Synthesis	Ketoacyl-ACP Reductase	Ketoacyl-ACP Reductase	8938.3	-8.18882	2.13723	-3.83151	0.000127359	0.00144077		TRINITY_DN37900_c1_g3_i1-AT5G44240	Unknown	Translocase	Translocase	7545.72	-7.97765	1.97073	-4.04808	5.16399e-05	0.000676205
TRINITY_DN35730_c0_g8_i2-ATCG00500	Fatty Acid Synthesis	Carboxyltransferase beta Subunit of Heteromeric ACCase	Carboxyltransferase beta Subunit of Heteromeric ACCase	8138.72	-8.17476	2.13337	-3.83184	0.000127186	0.00144077		TRINITY_DN35388_c11_g7_i1-AT2G30660	Triacylglycerol & Fatty Acid Degradation	Hydroxyisobutyryl-CoA Hydrolase	Hydroxyisobutyryl-CoA Hydrolase	9186.93	-8.03962	1.98733	-4.04544	5.22241e-05	0.000682388
TRINITY_DN36072_c0_g2_i1-AT4G39850	Triacylglycerol & Fatty Acid Degradation	ABC Acyl Transporter	ABC Acyl Transporter	45.1794	2.3601	0.616262	3.82971	0.000128294	0.00144077		TRINITY_DN32482_c1_g4_i2-AT1G04710	Triacylglycerol & Fatty Acid Degradation	Ketoacyl-CoA Thiolase	Ketoacyl-CoA Thiolase	4831.9	-7.90172	1.95443	-4.04298	5.27758e-05	0.00068812
TRINITY_DN37820_c4_g18_i1-AT4G27780	Eukaryotic Phospholipid Synthesis & Editing	Acyl CoA Binding Protein	Acyl CoA Binding Protein	5468.06	-8.07276	2.10666	-3.83202	0.000127097	0.00144077		TRINITY_DN35006_c0_g2_i2-AT2G43790	Fatty Acid Elongation & Wax Biosynthesis	Mitogen-Activated Protein Kinase	MPK6	3428.21	-7.66019	1.89517	-4.04196	5.30066e-05	0.000689653
TRINITY_DN37900_c1_g3_i2-AT5G44240	Unknown	Translocase	Translocase	7753.25	-8.14609	2.12735	-3.82922	0.000128548	0.00144077		TRINITY_DN34890_c2_g2_i1-AT1G76690	Oxylipin Metabolism 1	Oxo-Phytodienoic Acid Reductase	Oxo-Phytodienoic Acid Reductase	9539.72	-8.0483	1.99176	-4.04079	5.32708e-05	0.000691612
TRINITY_DN38700_c3_g3_i1-AT5G50700	Triacylglycerol Biosynthesis	Steroleosin,Oil-Body protein	Steroleosin, Hydroxysteroid dehydrogenase	8195.96	-8.16668	2.13374	-3.8274	0.000129504	0.00144077		TRINITY_DN34755_c9_g6_i1-AT5G06530	Fatty Acid Elongation & Wax Biosynthesis	ABC Transporter	ABC Transporter	7381.88	-7.9845	1.9765	-4.03971	5.35177e-05	0.000691867
TRINITY_DN38828_c8_g14_i3-AT1G65060	Suberin Synthesis & Transport 1	4-Coumarate-CoA Ligase	4-Coumarate-CoA Ligase	1443.21	-8.12578	2.1227	-3.82804	0.000129166	0.00144077		TRINITY_DN36234_c1_g1_i5-AT5G44190	Prokaryotic Galactolipid, Sulfolipid, & Phospholipid Synthesis 1	golden2-like	Golden2-like,GBF'S PRO-RICH REGION-INTERACTING FACTOR	163.661	-2.2034	0.545404	-4.03994	5.34643e-05	0.000691867
TRINITY_DN34890_c2_g2_i1-AT1G76690	Oxylipin Metabolism 1	Oxo-Phytodienoic Acid Reductase	Oxo-Phytodienoic Acid Reductase	9539.72	-8.20097	2.14442	-3.82433	0.000131126	0.00145572		TRINITY_DN30608_c0_g1_i1-AT2G30200	Fatty Acid Synthesis	Malonyl-CoA : ACP Malonyltransferase	Malonyl-CoA : ACP Malonyltransferase	8093.82	-8.03216	1.989	-4.03829	5.38433e-05	0.000693133
TRINITY_DN34463_c0_g1_i1-AT4G25750	Fatty Acid Elongation & Wax Biosynthesis	ABC Transporter	ABC Transporter	9103.5	-8.17544	2.13823	-3.82347	0.000131589	0.00145777		TRINITY_DN33259_c0_g1_i8-AT3G05510	Mitochondrial Lipopolysaccharide Synthesis		Cardiolipin Transacylase	43.0385	2.81527	0.697104	4.03853	5.37878e-05	0.000693133
TRINITY_DN38566_c0_g1_i1-AT1G69640	Sphingolipid Biosynthesis 1	Sphingobase C4-Hydroxylase	Sphingobase C4-Hydroxylase	11730.6	-8.25155	2.15924	-3.82152	0.000132634	0.00146625		TRINITY_DN37900_c1_g3_i2-AT5G44240	Unknown	Translocase	Translocase	7753.25	-7.96848	1.97442	-4.03585	5.44039e-05	0.000698872
TRINITY_DN36188_c3_g5_i1-AT3G55310	Fatty Acid Synthesis	Ketoacyl-ACP Reductase	Ketoacyl-ACP Reductase	8147.51	-8.15659	2.13604	-3.81856	0.000134231	0.00148078		TRINITY_DN38566_c0_g1_i1-AT1G69640	Sphingolipid Biosynthesis 1	Sphingobase C4-Hydroxylase	Sphingobase C4-Hydroxylase	11730.6	-8.09659	2.00686	-4.03445	5.47299e-05	0.00070158
TRINITY_DN28062_c0_g1_i1-AT5G43280	Triacylglycerol & Fatty Acid Degradation	Dienoyl CoA Isomerase	Dienoyl CoA Isomerase	5746.76	-8.0625	2.11338	-3.81497	0.000136199	0.00148994		TRINITY_DN34463_c0_g1_i1-AT4G25750	Fatty Acid Elongation & Wax Biosynthesis	ABC Transporter	ABC Transporter	9103.5	-8.00535	1.98547	-4.03198	5.53097e-05	0.000707523
TRINITY_DN28822_c0_g1_i3-AT4G27780	Eukaryotic Phospholipid Synthesis & Editing	Acyl CoA Binding Protein	Acyl CoA Binding Protein	61.0612	-8.1029	2.12386	-3.81518	0.000136082	0.00148994		TRINITY_DN35366_c2_g2_i1-AT1G24360	Fatty Acid Synthesis	Ketoacyl-ACP Reductase	Ketoacyl-ACP Reductase	8938.3	-7.99681	1.98445	-4.02973	5.58408e-05	0.000711329
TRINITY_DN32147_c0_g1_i3-AT4G26740	Triacylglycerol Biosynthesis	Caleosin	Caleosin	23.829	5.88997	1.54356	3.81583	0.000135725	0.00148994		TRINITY_DN37111_c0_g1_i7-AT3G50110	Phospholipid Signaling	Phosphoinositide 3-Phosphatase	Phosphoinositide 3-Phosphatase	15.5201	5.67052	1.40717	4.02973	5.58409e-05	0.000711329
TRINITY_DN35651_c1_g1_i1-AT1G24360	Fatty Acid Synthesis	Ketoacyl-ACP Reductase	Ketoacyl-ACP Reductase	3730.1	-7.95538	2.08522	-3.81512	0.000136115	0.00148994		TRINITY_DN37900_c0_g3_i1-AT1G76690	Oxylipin Metabolism 1	Oxo-Phytodienoic Acid Reductase	Oxo-Phytodienoic Acid Reductase	8353.57	-7.9957	1.98559	-4.02687	5.65241e-05	0.000718528
TRINITY_DN28937_c1_g1_i1-AT1G30120	Fatty Acid Synthesis	Pyruvate Dehydrogenase beta subunit, E1b component of Pyruvate Dehydrogenase Complex	Pyruvate Dehydrogenase beta subunit, E1b component of Pyruvate Dehydrogenase Complex	7141.6	-8.11108	2.12804	-3.81153	0.00013811	0.00149982		TRINITY_DN35756_c0_g4_i1-AT5G08415	Fatty Acid Synthesis	Lipoate Synthase	Lipoate Synthase	7236.52	-7.94276	1.97295	-4.02583	5.67754e-05	0.00072022
TRINITY_DN34854_c3_g2_i1-AT1G65410	Eukaryotic Galactolipid & Sulfolipid Synthesis*Lipid Trafficking	ATPase	ATPase	5425.61	-8.04184	2.11016	-3.81101	0.000138398	0.00149982		TRINITY_DN33044_c0_g1_i2-AT2G40890	Suberin Synthesis & Transport 2	Coumaroyl 3-Hydroxylase	Coumaroyl 3-Hydroxylase	275.559	-1.21843	0.302885	-4.02274	5.75242e-05	0.00072669
TRINITY_DN35651_c3_g5_i2-AT3G06860	Triacylglycerol & Fatty Acid Degradation	Multifunctional Protein	Multifunctional Protein	9175.19	-8.14738	2.13799	-3.81077	0.000138533	0.00149982		TRINITY_DN37945_c2_g6_i1-AT1G24360	Fatty Acid Synthesis	Ketoacyl-ACP Reductase	Ketoacyl-ACP Reductase	6186.09	-7.90864	1.96582	-4.02307	5.74442e-05	0.00072669
TRINITY_DN35756_c0_g4_i1-AT5G08415	Fatty Acid Synthesis	Lipoate Synthase	Lipoate Synthase	7236.52	-8.10318	2.1259	-3.81165	0.00013804	0.00149982		TRINITY_DN34070_c1_g1_i1-AT1G24360	Fatty Acid Synthesis	Ketoacyl-ACP Reductase	Ketoacyl-ACP Reductase	5945.15	-7.88445	1.96022	-4.02223	5.76508e-05	0.000726781
TRINITY_DN35841_c5_g9_i1-AT1G75020	Triacylglycerol Biosynthesis*Eukaryotic Phospholipid Synthesis & Editing	1-Acylglycerol-3-Phosphate Acyltransferase	1-Acylglycerol-3-Phosphate Acyltransferase	8873.23	-8.16078	2.14117	-3.81137	0.0001382	0.00149982		TRINITY_DN35651_c3_g5_i2-AT3G06860	Triacylglycerol & Fatty Acid Degradation	Multifunctional Protein	Multifunctional Protein	9175.19	-7.98006	1.98522	-4.01974	5.82623e-05	0.000732519
TRINITY_DN34755_c9_g6_i1-AT5G06530	Fatty Acid Elongation & Wax Biosynthesis	ABC Transporter	ABC Transporter	7381.88	-8.11324	2.1294	-3.81011	0.000138904	0.00150074		TRINITY_DN36017_c2_g17_i1-AT1G54100	Oxylipin Metabolism 2	NAD+ Oxidoreductase (involved in fatty acid &alpha;-oxidation)	NAD+ Oxidoreductase (involved in fatty acid &alpha;;-oxidation)	5781.81	-7.87765	1.95991	-4.0194	5.83465e-05	0.000732519
TRINITY_DN21521_c0_g1_i1-AT2G45670	Eukaryotic Phospholipid Synthesis & Editing	1-Acylglycerol-3-Phosphocholine Acyltransferase,1-Acylglycerol-3-Phosphoethanolamine Acyltransferase	Lysophospholipid acyltransferase	305.298	-2.3677	0.621608	-3.80899	0.000139537	0.00150447		TRINITY_DN34854_c3_g2_i1-AT1G65410	Eukaryotic Galactolipid & Sulfolipid Synthesis*Lipid Trafficking	ATPase	ATPase	5425.61	-7.86228	1.95703	-4.01746	5.88285e-05	0.000735537
TRINITY_DN37341_c0_g1_i3-AT4G25750	Fatty Acid Elongation & Wax Biosynthesis	ABC Transporter	ABC Transporter	20.4453	6.11446	1.60575	3.80784	0.000140183	0.00150559		TRINITY_DN35172_c9_g3_i1-AT1G17500	Unknown	Translocase	Translocase	11366.8	-8.07011	2.00873	-4.01751	5.88165e-05	0.000735537
TRINITY_DN38636_c3_g2_i12-AT1G63430	Mitochondrial Lipopolysaccharide Synthesis	CDP-DAG Synthase	CDP-DAG Synthase	34.4343	-8.15417	2.14144	-3.80779	0.000140216	0.00150559		TRINITY_DN34660_c5_g14_i1-AT2G30720	Unknown	Acyl-CoA Thioesterase	Acyl-CoA Thioesterase	6456.85	-7.89519	1.96595	-4.01596	5.92049e-05	0.000737216
TRINITY_DN34660_c5_g14_i1-AT2G30720	Unknown	Acyl-CoA Thioesterase	Acyl-CoA Thioesterase	6456.85	-8.06361	2.11899	-3.80541	0.000141572	0.00151395		TRINITY_DN38837_c3_g13_i2-AT1G65410	Eukaryotic Galactolipid & Sulfolipid Synthesis*Lipid Trafficking	ATPase	ATPase	9997.18	-8.03821	2.0015	-4.01609	5.9172e-05	0.000737216
TRINITY_DN36017_c2_g8_i1-AT2G38670	Eukaryotic Phospholipid Synthesis & Editing	CTP:phosphorylethanolamine cytidyltransferase	CTP:phosphorylethanolamine cytidyltransferase	7822.64	-8.11429	2.13221	-3.80557	0.000141478	0.00151395		TRINITY_DN36017_c2_g8_i1-AT2G38670	Eukaryotic Phospholipid Synthesis & Editing	CTP:phosphorylethanolamine cytidyltransferase	CTP:phosphorylethanolamine cytidyltransferase	7822.64	-7.94032	1.97936	-4.01156	6.03191e-05	0.000749557
TRINITY_DN36876_c5_g1_i4-AT1G51680	Suberin Synthesis & Transport 1	4-Coumarate-CoA Ligase	4-Coumarate-CoA Ligase	4253.22	-7.95836	2.09186	-3.80444	0.000142126	0.00151678		TRINITY_DN28062_c0_g1_i1-AT5G43280	Triacylglycerol & Fatty Acid Degradation	Dienoyl CoA Isomerase	Dienoyl CoA Isomerase	5746.76	-7.86283	1.96029	-4.01106	6.04469e-05	0.000749615
TRINITY_DN37593_c1_g2_i1-AT1G76150	Triacylglycerol & Fatty Acid Degradation	Peroxisomal Enoyl-CoA Hydratase 2,Enoyl CoA hydratase	Peroxisomal Enoyl-CoA Hydratase 2, Enoyl CoA hydratase	55.5808	-2.36051	0.620967	-3.80135	0.000143911	0.00153271		TRINITY_DN28469_c0_g1_i1-AT2G43790	Fatty Acid Elongation & Wax Biosynthesis	Mitogen-Activated Protein Kinase	MPK6	12.9751	6.18564	1.54316	4.00843	6.11241e-05	0.000756472
TRINITY_DN35366_c4_g4_i2-AT2G38040	Fatty Acid Synthesis	Carboxyltransferase alpha Subunit of Heteromeric ACCase	Carboxyltransferase alpha Subunit of Heteromeric ACCase	8106.45	-8.11424	2.13566	-3.79941	0.000145042	0.00154163		TRINITY_DN35994_c0_g2_i7-AT1G65410	Eukaryotic Galactolipid & Sulfolipid Synthesis*Lipid Trafficking	ATPase	ATPase	7186.86	-7.90528	1.97347	-4.00578	6.18142e-05	0.000763462
TRINITY_DN34192_c2_g1_i1-AT1G63380	Mitochondrial Fatty Acid & Lipoic Acid Synthesis	Ketoacyl-ACP Reductase	Ketoacyl-ACP Reductase	6602.79	-8.06628	2.1246	-3.79661	0.000146691	0.00154404		TRINITY_DN36922_c1_g1_i1-AT1G65410	Eukaryotic Galactolipid & Sulfolipid Synthesis*Lipid Trafficking	ATPase	ATPase	9216.73	-7.97019	1.99045	-4.00421	6.22247e-05	0.000766798
TRINITY_DN35366_c4_g4_i3-AT1G65410	Eukaryotic Galactolipid & Sulfolipid Synthesis*Lipid Trafficking	ATPase	ATPase	5337.4	-8.00246	2.10828	-3.79573	0.00014721	0.00154404		TRINITY_DN37350_c7_g3_i1-AT1G54100	Oxylipin Metabolism 2	NAD+ Oxidoreductase (involved in fatty acid &alpha;-oxidation)	NAD+ Oxidoreductase (involved in fatty acid &alpha;;-oxidation)	10221.9	-7.99658	1.99725	-4.00379	6.23362e-05	0.000766798
TRINITY_DN35994_c0_g2_i7-AT1G65410	Eukaryotic Galactolipid & Sulfolipid Synthesis*Lipid Trafficking	ATPase	ATPase	7186.86	-8.07128	2.12641	-3.79573	0.000147209	0.00154404		TRINITY_DN36876_c5_g1_i4-AT1G51680	Suberin Synthesis & Transport 1	4-Coumarate-CoA Ligase	4-Coumarate-CoA Ligase	4253.22	-7.75232	1.93856	-3.99901	6.36086e-05	0.000780873
TRINITY_DN36855_c1_g2_i2-AT4G10020	Triacylglycerol Biosynthesis	Steroleosin	Steroleosin	14.1238	-3.1032	0.817556	-3.7957	0.000147227	0.00154404		TRINITY_DN33844_c0_g1_i3-AT1G17840	Fatty Acid Elongation & Wax Biosynthesis*Cutin Synthesis & Transport 2*Suberin Synthesis & Transport 3	ABC Transporter	ABC Transporter	11.2527	6.02065	1.5059	3.99804	6.38696e-05	0.000780928
TRINITY_DN37945_c2_g18_i1-AT1G65410	Eukaryotic Galactolipid & Sulfolipid Synthesis*Lipid Trafficking	ATPase	ATPase	8863.66	-8.12831	2.14155	-3.79552	0.000147332	0.00154404		TRINITY_DN35388_c8_g3_i1-AT5G27600	Triacylglycerol & Fatty Acid Degradation	Long-Chain Acyl-CoA Synthetase	Long-Chain Acyl-CoA Synthetase	8733.52	-7.96092	1.99105	-3.99835	6.37844e-05	0.000780928
TRINITY_DN38236_c0_g2_i1-AT2G25170	Triacylglycerol Biosynthesis	a SWI / SWF nuclear-localized chromatin remodeling factor of the CHD3 group	a SWI / SWF nuclear-localized chromatin remodeling factor of the CHD3 group	29.4785	5.63028	1.48339	3.79554	0.000147324	0.00154404		TRINITY_DN38817_c8_g1_i1-AT1G65410	Eukaryotic Galactolipid & Sulfolipid Synthesis*Lipid Trafficking	ATPase	ATPase	9188.15	-7.95496	1.99136	-3.99474	6.47662e-05	0.000790303
TRINITY_DN38817_c8_g1_i1-AT1G65410	Eukaryotic Galactolipid & Sulfolipid Synthesis*Lipid Trafficking	ATPase	ATPase	9188.15	-8.13913	2.14402	-3.7962	0.000146934	0.00154404		TRINITY_DN35841_c5_g9_i1-AT1G75020	Triacylglycerol Biosynthesis*Eukaryotic Phospholipid Synthesis & Editing	1-Acylglycerol-3-Phosphate Acyltransferase	1-Acylglycerol-3-Phosphate Acyltransferase	8873.23	-7.94058	1.98846	-3.99333	6.51507e-05	0.000793405
TRINITY_DN36017_c2_g17_i1-AT1G54100	Oxylipin Metabolism 2	NAD+ Oxidoreductase (involved in fatty acid &alpha;-oxidation)	NAD+ Oxidoreductase (involved in fatty acid &alpha;;-oxidation)	5781.81	-8.01094	2.11301	-3.79124	0.000149898	0.00154944		TRINITY_DN38536_c0_g1_i1-AT1G76680	Oxylipin Metabolism 1	Oxo-Phytodienoic Acid Reductase	Oxo-Phytodienoic Acid Reductase	4549.51	-7.84958	1.96664	-3.99137	6.56929e-05	0.000797233
TRINITY_DN36124_c7_g4_i7-AT5G01220	Prokaryotic Galactolipid, Sulfolipid, & Phospholipid Synthesis 2*Eukaryotic Galactolipid & Sulfolipid Synthesis	UDP-sulfoquinovose:DAG sulfoquinovosyltransferase	UDP-sulfoquinovose:DAG sulfoquinovosyltransferase	9507.86	-8.08901	2.13238	-3.79342	0.000148589	0.00154944		TRINITY_DN38963_c7_g4_i1-AT5G06530	Fatty Acid Elongation & Wax Biosynthesis	ABC Transporter	ABC Transporter	11725.6	-8.01195	2.00738	-3.99125	6.57269e-05	0.000797233
TRINITY_DN36922_c1_g1_i1-AT1G65410	Eukaryotic Galactolipid & Sulfolipid Synthesis*Lipid Trafficking	ATPase	ATPase	9216.73	-8.12584	2.14313	-3.79158	0.000149694	0.00154944		TRINITY_DN37820_c4_g14_i1-AT1G65060	Suberin Synthesis & Transport 1	4-Coumarate-CoA Ligase	4-Coumarate-CoA Ligase	6334.8	-7.86801	1.97192	-3.99002	6.60675e-05	0.00079894
TRINITY_DN37183_c6_g9_i6-AT5G53390	Fatty Acid Elongation & Wax Biosynthesis	Bifunctional Wax Ester Synthase / Diacylglycerol Acyltransferase	Bifunctional Wax Ester Synthase / Diacylglycerol Acyltransferase	23.5964	6.06151	1.59883	3.79121	0.000149917	0.00154944		TRINITY_DN38072_c4_g3_i6-AT1G54100	Oxylipin Metabolism 2	NAD+ Oxidoreductase (involved in fatty acid &alpha;-oxidation)	NAD+ Oxidoreductase (involved in fatty acid &alpha;;-oxidation)	5227.84	-7.87436	1.97363	-3.9898	6.61301e-05	0.00079894
TRINITY_DN37820_c4_g14_i1-AT1G65060	Suberin Synthesis & Transport 1	4-Coumarate-CoA Ligase	4-Coumarate-CoA Ligase	6334.8	-8.06203	2.12487	-3.79412	0.000148167	0.00154944		TRINITY_DN36017_c2_g4_i1-AT4G27780	Eukaryotic Phospholipid Synthesis & Editing	Acyl CoA Binding Protein	Acyl CoA Binding Protein	129.109	-6.80069	1.70579	-3.98682	6.69642e-05	0.00080582
TRINITY_DN37945_c2_g6_i1-AT1G24360	Fatty Acid Synthesis	Ketoacyl-ACP Reductase	Ketoacyl-ACP Reductase	6186.09	-8.03496	2.11886	-3.79212	0.000149366	0.00154944		TRINITY_DN38642_c0_g3_i14-AT3G05970	Triacylglycerol & Fatty Acid Degradation	Long-Chain Acyl-CoA Synthetase	Long-Chain Acyl-CoA Synthetase	17.9862	6.54467	1.64148	3.98706	6.68958e-05	0.00080582
TRINITY_DN38571_c1_g1_i6-AT1G63430	Mitochondrial Lipopolysaccharide Synthesis	CDP-DAG Synthase	CDP-DAG Synthase	20.876	5.86604	1.54725	3.79126	0.000149885	0.00154944		TRINITY_DN36318_c2_g2_i1-AT5G01220	Prokaryotic Galactolipid, Sulfolipid, & Phospholipid Synthesis 2*Eukaryotic Galactolipid & Sulfolipid Synthesis	UDP-sulfoquinovose:DAG sulfoquinovosyltransferase	UDP-sulfoquinovose:DAG sulfoquinovosyltransferase	11509.4	-8.02337	2.01278	-3.98621	6.71379e-05	0.000806317
TRINITY_DN34133_c7_g12_i2-AT1G01090	Fatty Acid Synthesis	Pyruvate Dehydrogenase alpha subunit, E1a component of Pyruvate Dehydrogenase Complex	Pyruvate Dehydrogenase alpha subunit, E1a component of Pyruvate Dehydrogenase Complex	3570.31	-7.89408	2.08309	-3.7896	0.000150887	0.00155334		TRINITY_DN37945_c2_g18_i1-AT1G65410	Eukaryotic Galactolipid & Sulfolipid Synthesis*Lipid Trafficking	ATPase	ATPase	8863.66	-7.92321	1.98885	-3.98382	6.78155e-05	0.000812852
TRINITY_DN35172_c9_g3_i1-AT1G17500	Unknown	Translocase	Translocase	11366.8	-8.19062	2.16107	-3.79008	0.000150601	0.00155334		TRINITY_DN38923_c1_g1_i2-AT3G43220	Phospholipid Signaling	Sac domain-containing Phosphoinositide Phosphatase	Sac domain-containing Phosphoinositide Phosphatase	18.8388	4.0178	1.00934	3.98063	6.8734e-05	0.000822243
TRINITY_DN35651_c3_g3_i1-AT1G53270	Fatty Acid Elongation & Wax Biosynthesis	ABC Transporter	ABC Transporter	9843.58	-8.15126	2.15167	-3.78834	0.000151656	0.00155514		TRINITY_DN35841_c5_g8_i2-AT5G18640	Triacylglycerol & Fatty Acid Degradation	Triacylglycerol Lipase (TAGL)	Triacylglycerol Lipase (TAGL)	13320.9	-8.02695	2.01716	-3.97934	6.91074e-05	0.000825088
TRINITY_DN37425_c3_g3_i2-AT3G55290	Fatty Acid Synthesis	Ketoacyl-ACP Reductase	Ketoacyl-ACP Reductase	7612.43	-8.07968	2.13268	-3.78851	0.000151557	0.00155514		TRINITY_DN37076_c2_g1_i4-AT3G21090	Fatty Acid Elongation & Wax Biosynthesis	ABC Transporter	ABC Transporter	88.8397	4.31162	1.08402	3.97742	6.96669e-05	0.000828826
TRINITY_DN35172_c8_g2_i1-AT3G25620	Fatty Acid Elongation & Wax Biosynthesis	ABC Transporter	ABC Transporter	7999.01	-8.1072	2.14089	-3.78684	0.000152576	0.00155848		TRINITY_DN37492_c4_g3_i1-AT5G61590	Fatty Acid Elongation & Wax Biosynthesis	AP2 / EREBP Transcription Factors	A member of the ethylene response factor subfamily B-3 of ERF/AP2 transcription factor family.	161.378	-1.67137	0.420224	-3.97733	6.96927e-05	0.000828826
TRINITY_DN38963_c7_g4_i1-AT5G06530	Fatty Acid Elongation & Wax Biosynthesis	ABC Transporter	ABC Transporter	11725.6	-8.17961	2.15975	-3.78731	0.00015229	0.00155848		TRINITY_DN38537_c0_g1_i1-AT1G65410	Eukaryotic Galactolipid & Sulfolipid Synthesis*Lipid Trafficking	ATPase	ATPase	9205.55	-7.93701	1.9959	-3.97665	6.98934e-05	0.000829593
TRINITY_DN37900_c0_g3_i1-AT1G76690	Oxylipin Metabolism 1	Oxo-Phytodienoic Acid Reductase	Oxo-Phytodienoic Acid Reductase	8353.57	-8.08942	2.13834	-3.78303	0.00015493	0.00157944		TRINITY_DN35651_c3_g3_i1-AT1G53270	Fatty Acid Elongation & Wax Biosynthesis	ABC Transporter	ABC Transporter	9843.58	-7.94742	1.99915	-3.9754	7.02611e-05	0.000830249
TRINITY_DN37350_c7_g3_i1-AT1G54100	Oxylipin Metabolism 2	NAD+ Oxidoreductase (involved in fatty acid &alpha;-oxidation)	NAD+ Oxidoreductase (involved in fatty acid &alpha;;-oxidation)	10221.9	-8.12387	2.14981	-3.77887	0.000157541	0.00160294		TRINITY_DN36017_c0_g2_i1-AT3G25860	Fatty Acid Synthesis	Dihydrolipoamide Acetyltransferase, E2 component of Pyruvate Dehydrogenase Complex	Dihydrolipoamide Acetyltransferase, E2 component of Pyruvate Dehydrogenase Complex	10597.1	-7.95802	2.00198	-3.97507	7.03578e-05	0.000830249
TRINITY_DN38367_c1_g1_i2-AT5G53470	Eukaryotic Phospholipid Synthesis & Editing	Acyl CoA Binding Protein	Acyl CoA Binding Protein	26.3125	5.54634	1.46893	3.77577	0.000159515	0.00161988		TRINITY_DN37406_c3_g3_i5-AT1G65410	Eukaryotic Galactolipid & Sulfolipid Synthesis*Lipid Trafficking	ATPase	ATPase	8434.4	-8.09589	2.03641	-3.97557	7.02097e-05	0.000830249
TRINITY_DN38837_c3_g13_i2-AT1G65410	Eukaryotic Galactolipid & Sulfolipid Synthesis*Lipid Trafficking	ATPase	ATPase	9997.18	-8.13064	2.15398	-3.77471	0.000160194	0.00162363		TRINITY_DN34192_c2_g1_i1-AT1G63380	Mitochondrial Fatty Acid & Lipoic Acid Synthesis	Ketoacyl-ACP Reductase	Ketoacyl-ACP Reductase	6602.79	-7.8349	1.97164	-3.97379	7.07384e-05	0.000832113
TRINITY_DN37820_c4_g19_i1-AT1G54100	Oxylipin Metabolism 2	NAD+ Oxidoreductase (involved in fatty acid &alpha;-oxidation)	NAD+ Oxidoreductase (involved in fatty acid &alpha;;-oxidation)	6975.67	-8.03554	2.13201	-3.769	0.000163901	0.0016548		TRINITY_DN38545_c2_g2_i1-AT5G53470	Eukaryotic Phospholipid Synthesis & Editing	Acyl CoA Binding Protein	Acyl CoA Binding Protein	60.192	7.51206	1.89048	3.97362	7.0789e-05	0.000832113
TRINITY_DN38037_c2_g2_i3-AT3G54010	Fatty Acid Elongation & Wax Biosynthesis	Immunophilin-like FK506 binding protein	Pasticcino 1	22.3829	5.77267	1.53157	3.76912	0.000163827	0.0016548		TRINITY_DN36124_c7_g4_i7-AT5G01220	Prokaryotic Galactolipid, Sulfolipid, & Phospholipid Synthesis 2*Eukaryotic Galactolipid & Sulfolipid Synthesis	UDP-sulfoquinovose:DAG sulfoquinovosyltransferase	UDP-sulfoquinovose:DAG sulfoquinovosyltransferase	9507.86	-7.86248	1.97952	-3.97192	7.12953e-05	0.000835705
TRINITY_DN33835_c1_g2_i3-AT3G02040	Unknown	Glycerophosphoryl Diester Phosphodiesterase	Glycerophosphoryl Diester Phosphodiesterase	22.8886	5.99858	1.59221	3.76745	0.000164925	0.00166009		TRINITY_DN37798_c4_g4_i1-AT1G76690	Oxylipin Metabolism 1	Oxo-Phytodienoic Acid Reductase	Oxo-Phytodienoic Acid Reductase	7483.35	-7.86081	1.97945	-3.97122	7.15064e-05	0.000835705
TRINITY_DN36423_c0_g1_i2-AT5G05960	Fatty Acid Elongation & Wax Biosynthesis	Lipid Transfer Protein	Lipid Transfer Protein type 4	638.56	-3.50714	0.930957	-3.76725	0.000165058	0.00166009		TRINITY_DN38270_c0_g1_i1-AT3G27870	Unknown	Translocase	Translocase	11.2138	6.01035	1.51338	3.97148	7.14288e-05	0.000835705
TRINITY_DN37798_c4_g4_i1-AT1G76690	Oxylipin Metabolism 1	Oxo-Phytodienoic Acid Reductase	Oxo-Phytodienoic Acid Reductase	7483.35	-8.02986	2.1323	-3.76582	0.000166002	0.00166638		TRINITY_DN36966_c9_g1_i1-AT5G55320	Fatty Acid Elongation & Wax Biosynthesis	Wax Synthase	Wax Synthase	7677.55	-7.89065	1.9881	-3.96894	7.21942e-05	0.000842127
TRINITY_DN35388_c8_g3_i1-AT5G27600	Triacylglycerol & Fatty Acid Degradation	Long-Chain Acyl-CoA Synthetase	Long-Chain Acyl-CoA Synthetase	8733.52	-8.06709	2.14372	-3.76313	0.000167799	0.0016812		TRINITY_DN35841_c5_g11_i1-AT2G39290	Prokaryotic Galactolipid, Sulfolipid, & Phospholipid Synthesis 1*Mitochondrial Phospholipid Synthesis*Mitochondrial Lipopolysaccharide Synthesis	Phosphatidylglycerol-Phosphate Synthase	Phosphatidylglycerol-Phosphate Synthase	11753.2	-7.95772	2.00599	-3.96697	7.27924e-05	0.000845864
TRINITY_DN31585_c0_g2_i2-AT2G44950	Triacylglycerol Biosynthesis*Fatty Acid Elongation & Wax Biosynthesis	Ubiquitin ligase	Encodes one of two orthologous E3 ubiquitin ligases	4.75187	-7.1239	1.89439	-3.76053	0.000169552	0.00169552		TRINITY_DN35945_c8_g2_i2-AT5G35360	Fatty Acid Synthesis	Biotin Carboxylase; subunit of Heteromeric ACCase	Biotin Carboxylase of Heteromeric ACCase	13873.9	-8.02321	2.02235	-3.96727	7.27002e-05	0.000845864
TRINITY_DN36017_c0_g2_i1-AT3G25860	Fatty Acid Synthesis	Dihydrolipoamide Acetyltransferase, E2 component of Pyruvate Dehydrogenase Complex	Dihydrolipoamide Acetyltransferase, E2 component of Pyruvate Dehydrogenase Complex	10597.1	-8.10003	2.15445	-3.75967	0.000170138	0.0016972		TRINITY_DN37820_c4_g19_i1-AT1G54100	Oxylipin Metabolism 2	NAD+ Oxidoreductase (involved in fatty acid &alpha;-oxidation)	NAD+ Oxidoreductase (involved in fatty acid &alpha;;-oxidation)	6975.67	-7.84536	1.97915	-3.964	7.37042e-05	0.000854828
TRINITY_DN36447_c1_g3_i1-AT1G80460	Eukaryotic Phospholipid Synthesis & Editing	Glycerol Kinase	Glycerol Kinase	7136.28	-8.01197	2.13122	-3.75933	0.000170368	0.0016972		TRINITY_DN38700_c7_g7_i3-AT1G62640	Fatty Acid Synthesis	Ketoacyl-ACP Synthase III	Ketoacyl-ACP Synthase III	7550.39	-7.87033	1.9894	-3.95614	7.61707e-05	0.000881755
TRINITY_DN35841_c5_g11_i1-AT2G39290	Prokaryotic Galactolipid, Sulfolipid, & Phospholipid Synthesis 1*Mitochondrial Phospholipid Synthesis*Mitochondrial Lipopolysaccharide Synthesis	Phosphatidylglycerol-Phosphate Synthase	Phosphatidylglycerol-Phosphate Synthase	11753.2	-8.11063	2.15839	-3.75772	0.000171468	0.00170044		TRINITY_DN36124_c5_g4_i1-AT4G25750	Fatty Acid Elongation & Wax Biosynthesis	ABC Transporter	ABC Transporter	14590.3	-8.02098	2.0278	-3.95552	7.63698e-05	0.000882383
TRINITY_DN35841_c5_g8_i2-AT5G18640	Triacylglycerol & Fatty Acid Degradation	Triacylglycerol Lipase (TAGL)	Triacylglycerol Lipase (TAGL)	13320.9	-8.15287	2.16932	-3.75826	0.000171096	0.00170044		TRINITY_DN33384_c0_g1_i1-AT3G15820	Triacylglycerol Biosynthesis	Phosphatidylcholine:diacylglycerol cholinephosphotransferase	Phosphatidylcholine:diacylglycerol cholinephosphotransferase	9.78052	5.27	1.33253	3.95488	7.6574e-05	0.000883067
TRINITY_DN37351_c0_g1_i2-AT2G43790	Fatty Acid Elongation & Wax Biosynthesis	Mitogen-Activated Protein Kinase	MPK6	24.5297	6.37593	1.69689	3.75743	0.000171666	0.00170044		TRINITY_DN34854_c2_g1_i2-AT5G07360	Phospholipid Signaling	Fatty Acid Amide Hydrolase	Fatty Acid Amide Hydrolase	8550.59	-7.87352	1.99279	-3.95101	7.78221e-05	0.00089441
TRINITY_DN30608_c0_g1_i1-AT2G30200	Fatty Acid Synthesis	Malonyl-CoA : ACP Malonyltransferase	Malonyl-CoA : ACP Malonyltransferase	8093.82	-8.04509	2.1417	-3.7564	0.000172374	0.00170423		TRINITY_DN36050_c2_g13_i3-AT4G26740	Triacylglycerol Biosynthesis	Caleosin	Caleosin	2138.49	-2.75948	0.698478	-3.9507	7.79235e-05	0.00089441
TRINITY_DN35945_c8_g2_i2-AT5G35360	Fatty Acid Synthesis	Biotin Carboxylase; subunit of Heteromeric ACCase	Biotin Carboxylase of Heteromeric ACCase	13873.9	-8.16062	2.17439	-3.75306	0.000174692	0.00172389		TRINITY_DN36413_c6_g2_i1-AT1G09400	Oxylipin Metabolism 1	Oxo-Phytodienoic Acid Reductase	Oxo-Phytodienoic Acid Reductase	9683.24	-7.89811	1.99972	-3.94961	7.82775e-05	0.00089441
TRINITY_DN37945_c2_g8_i1-AT5G52860	Fatty Acid Elongation & Wax Biosynthesis	ABC Transporter	ABC Transporter	8672.7	-8.05483	2.14884	-3.74846	0.000177925	0.0017525		TRINITY_DN38350_c1_g4_i17-AT2G43790	Fatty Acid Elongation & Wax Biosynthesis	Mitogen-Activated Protein Kinase	MPK6	16.3487	6.42922	1.62772	3.94982	7.82101e-05	0.00089441
TRINITY_DN38828_c8_g2_i1-AT1G65060	Suberin Synthesis & Transport 1	4-Coumarate-CoA Ligase	4-Coumarate-CoA Ligase	6705.46	-7.97827	2.12989	-3.74585	0.000179781	0.00176745		TRINITY_DN38828_c8_g2_i1-AT1G65060	Suberin Synthesis & Transport 1	4-Coumarate-CoA Ligase	4-Coumarate-CoA Ligase	6705.46	-7.80833	1.97701	-3.94957	7.82921e-05	0.00089441
TRINITY_DN35387_c0_g2_i12-AT1G34430	Fatty Acid Synthesis	Dihydrolipoamide Acetyltransferase, E2 component of Pyruvate Dehydrogenase Complex	Dihydrolipoamide Acetyltransferase, E2 component of Pyruvate Dehydrogenase Complex	26.7887	5.22584	1.39605	3.7433	0.000181617	0.00177551		TRINITY_DN36547_c11_g12_i1-AT4G22300	Phospholipid Signaling	Lysophospholipase	Lysophospholipase	10497.2	-7.92917	2.0083	-3.94821	7.87391e-05	0.000897833
TRINITY_DN37945_c2_g23_i1-AT1G65060	Suberin Synthesis & Transport 1	4-Coumarate-CoA Ligase	4-Coumarate-CoA Ligase	8682.59	-8.03877	2.14706	-3.74409	0.00018105	0.00177551		TRINITY_DN37945_c2_g23_i1-AT1G65060	Suberin Synthesis & Transport 1	4-Coumarate-CoA Ligase	4-Coumarate-CoA Ligase	8682.59	-7.87258	1.99445	-3.94724	7.9056e-05	0.00089976
TRINITY_DN38537_c0_g1_i1-AT1G65410	Eukaryotic Galactolipid & Sulfolipid Synthesis*Lipid Trafficking	ATPase	ATPase	9205.55	-8.04333	2.14849	-3.74372	0.000181318	0.00177551		TRINITY_DN37900_c2_g1_i1-AT1G65410	Eukaryotic Galactolipid & Sulfolipid Synthesis*Lipid Trafficking	ATPase	ATPase	9672.33	-7.90214	2.00245	-3.94623	7.93908e-05	0.000901885
TRINITY_DN36413_c6_g2_i1-AT1G09400	Oxylipin Metabolism 1	Oxo-Phytodienoic Acid Reductase	Oxo-Phytodienoic Acid Reductase	9683.24	-8.055	2.15223	-3.74263	0.000182106	0.00177697		TRINITY_DN36413_c6_g8_i1-AT5G35360	Fatty Acid Synthesis	Biotin Carboxylase; subunit of Heteromeric ACCase	Biotin Carboxylase of Heteromeric ACCase	8972.74	-7.88243	1.99836	-3.94446	7.99799e-05	0.0009052
TRINITY_DN33837_c0_g1_i2-AT2G44950	Triacylglycerol Biosynthesis*Fatty Acid Elongation & Wax Biosynthesis	Ubiquitin ligase	Encodes one of two orthologous E3 ubiquitin ligases	61.2104	6.54824	1.75003	3.74178	0.00018272	0.00177965		TRINITY_DN36447_c1_g3_i1-AT1G80460	Eukaryotic Phospholipid Synthesis & Editing	Glycerol Kinase	Glycerol Kinase	7136.28	-7.80384	1.97835	-3.94461	7.99285e-05	0.0009052
TRINITY_DN57196_c0_g1_i1-AT2G43900	Phospholipid Signaling	Phosphoinositide 5-Phosphatase Type II	Phosphoinositide 5-Phosphatase Type II	7.89856	-3.18709	0.851991	-3.74076	0.000183463	0.00178357		TRINITY_DN34791_c4_g7_i1-AT3G62860	Triacylglycerol & Fatty Acid Degradation	Monoacylglycerol Lipase (MAGL)	Monoacylglycerol Lipase (MAGL)	7050.37	-7.81425	1.98193	-3.94275	8.05535e-05	0.00091
TRINITY_DN34854_c2_g1_i2-AT5G07360	Phospholipid Signaling	Fatty Acid Amide Hydrolase	Fatty Acid Amide Hydrolase	8550.59	-8.02293	2.14543	-3.73955	0.00018435	0.00178887		TRINITY_DN35841_c5_g5_i2-AT1G54100	Oxylipin Metabolism 2	NAD+ Oxidoreductase (involved in fatty acid &alpha;-oxidation)	NAD+ Oxidoreductase (involved in fatty acid &alpha;;-oxidation)	9426.38	-7.87768	1.99913	-3.94056	8.12904e-05	0.000916625
TRINITY_DN29667_c0_g1_i1-AT5G61590	Fatty Acid Elongation & Wax Biosynthesis	AP2 / EREBP Transcription Factors	A member of the ethylene response factor subfamily B-3 of ERF/AP2 transcription factor family.	531.294	1.77382	0.474464	3.73858	0.000185066	0.0017925		TRINITY_DN36547_c11_g2_i1-AT5G52860	Fatty Acid Elongation & Wax Biosynthesis	ABC Transporter	ABC Transporter	15123.1	-8.04328	2.0415	-3.93989	8.15189e-05	0.000917502
TRINITY_DN38636_c3_g2_i2-AT1G63430	Mitochondrial Lipopolysaccharide Synthesis	CDP-DAG Synthase	CDP-DAG Synthase	24.5313	6.36957	1.70427	3.73741	0.000185927	0.00179752		TRINITY_DN37945_c2_g8_i1-AT5G52860	Fatty Acid Elongation & Wax Biosynthesis	ABC Transporter	ABC Transporter	8672.7	-7.86167	1.99627	-3.93819	8.20999e-05	0.000922336
TRINITY_DN35841_c5_g5_i2-AT1G54100	Oxylipin Metabolism 2	NAD+ Oxidoreductase (involved in fatty acid &alpha;-oxidation)	NAD+ Oxidoreductase (involved in fatty acid &alpha;;-oxidation)	9426.38	-8.03843	2.15165	-3.73594	0.000187016	0.00179963		TRINITY_DN38191_c0_g1_i22-AT1G63430	Mitochondrial Lipopolysaccharide Synthesis	CDP-DAG Synthase	CDP-DAG Synthase	6.96615	5.33381	1.35462	3.93749	8.23376e-05	0.000923303
TRINITY_DN36318_c2_g2_i1-AT5G01220	Prokaryotic Galactolipid, Sulfolipid, & Phospholipid Synthesis 2*Eukaryotic Galactolipid & Sulfolipid Synthesis	UDP-sulfoquinovose:DAG sulfoquinovosyltransferase	UDP-sulfoquinovose:DAG sulfoquinovosyltransferase	11509.4	-8.08798	2.16504	-3.73572	0.000187175	0.00179963		TRINITY_DN34660_c5_g7_i1-AT1G65410	Eukaryotic Galactolipid & Sulfolipid Synthesis*Lipid Trafficking	ATPase	ATPase	9401.78	-7.86975	1.99915	-3.93655	8.26626e-05	0.000925244
TRINITY_DN37425_c3_g3_i1-AT3G55290	Fatty Acid Synthesis	Ketoacyl-ACP Reductase	Ketoacyl-ACP Reductase	11289.7	-8.07213	2.16053	-3.73618	0.000186837	0.00179963		TRINITY_DN36922_c9_g6_i3-AT1G65060	Suberin Synthesis & Transport 1	4-Coumarate-CoA Ligase	4-Coumarate-CoA Ligase	10752	-7.90553	2.00869	-3.93567	8.29649e-05	0.000926923
TRINITY_DN35994_c0_g2_i6-AT5G19410	Fatty Acid Elongation & Wax Biosynthesis	ABC Transporter	ABC Transporter	9571.06	-8.0415	2.15342	-3.73429	0.000188242	0.00180657		TRINITY_DN37384_c4_g2_i1-AT4G25750	Fatty Acid Elongation & Wax Biosynthesis	ABC Transporter	ABC Transporter	7508.25	-7.82204	1.99006	-3.93056	8.4747e-05	0.0009451
TRINITY_DN36922_c9_g6_i3-AT1G65060	Suberin Synthesis & Transport 1	4-Coumarate-CoA Ligase	4-Coumarate-CoA Ligase	10752	-8.06742	2.16103	-3.73315	0.000189103	0.00181152		TRINITY_DN35172_c8_g2_i1-AT3G25620	Fatty Acid Elongation & Wax Biosynthesis	ABC Transporter	ABC Transporter	7999.01	-7.81333	1.98818	-3.92989	8.49836e-05	0.000946006
TRINITY_DN38286_c0_g1_i1-AT2G32260	Triacylglycerol Biosynthesis*Eukaryotic Phospholipid Synthesis & Editing	Choline-Phosphate Cytidylyltransferase	Choline-Phosphate Cytidylyltransferase	6.92329	-7.80903	2.09369	-3.7298	0.00019163	0.00182657		TRINITY_DN38694_c1_g8_i5-AT1G65410	Eukaryotic Galactolipid & Sulfolipid Synthesis*Lipid Trafficking	ATPase	ATPase	7011.98	-7.77495	1.98094	-3.92488	8.67748e-05	0.000962425
TRINITY_DN38694_c1_g8_i5-AT1G65410	Eukaryotic Galactolipid & Sulfolipid Synthesis*Lipid Trafficking	ATPase	ATPase	7011.98	-7.9583	2.13377	-3.72968	0.00019172	0.00182657		TRINITY_DN38694_c1_g8_i6-AT1G65410	Eukaryotic Galactolipid & Sulfolipid Synthesis*Lipid Trafficking	ATPase	ATPase	7011.98	-7.77495	1.98094	-3.92488	8.67748e-05	0.000962425
TRINITY_DN38694_c1_g8_i6-AT1G65410	Eukaryotic Galactolipid & Sulfolipid Synthesis*Lipid Trafficking	ATPase	ATPase	7011.98	-7.9583	2.13377	-3.72968	0.00019172	0.00182657		TRINITY_DN35832_c4_g1_i1-AT1G65410	Eukaryotic Galactolipid & Sulfolipid Synthesis*Lipid Trafficking	ATPase	ATPase	10266.2	-7.86784	2.00526	-3.92359	8.72374e-05	0.000964045
TRINITY_DN36413_c6_g8_i1-AT5G35360	Fatty Acid Synthesis	Biotin Carboxylase; subunit of Heteromeric ACCase	Biotin Carboxylase of Heteromeric ACCase	8972.74	-8.01392	2.15089	-3.72586	0.000194652	0.00184896		TRINITY_DN37945_c2_g25_i1-AT1G04710	Triacylglycerol & Fatty Acid Degradation	Ketoacyl-CoA Thiolase	Ketoacyl-CoA Thiolase	6462.08	-7.77066	1.98033	-3.92393	8.71164e-05	0.000964045
TRINITY_DN37546_c3_g4_i2-AT2G30200	Fatty Acid Synthesis	Malonyl-CoA : ACP Malonyltransferase	Malonyl-CoA : ACP Malonyltransferase	11237.1	-8.06597	2.16496	-3.7257	0.000194776	0.00184896		TRINITY_DN36304_c2_g1_i4-AT5G13640	Triacylglycerol Biosynthesis	Phospholipid : Diacylglycerol Acyltransferase	Phospholipid : Diacylglycerol Acyltransferase	9.55041	-6.58816	1.67962	-3.92242	8.76637e-05	0.000965252
TRINITY_DN34791_c4_g7_i1-AT3G62860	Triacylglycerol & Fatty Acid Degradation	Monoacylglycerol Lipase (MAGL)	Monoacylglycerol Lipase (MAGL)	7050.37	-7.95144	2.13474	-3.72477	0.00019549	0.00185032		TRINITY_DN37546_c3_g4_i1-AT2G30200	Fatty Acid Synthesis	Malonyl-CoA : ACP Malonyltransferase	Malonyl-CoA : ACP Malonyltransferase	8905.52	-7.84329	1.9996	-3.92243	8.76597e-05	0.000965252
TRINITY_DN36773_c4_g14_i1-AT2G30660	Triacylglycerol & Fatty Acid Degradation	Hydroxyisobutyryl-CoA Hydrolase	Hydroxyisobutyryl-CoA Hydrolase	9556.3	-8.02753	2.15527	-3.7246	0.000195625	0.00185032		TRINITY_DN35388_c4_g1_i1-AT1G65410	Eukaryotic Galactolipid & Sulfolipid Synthesis*Lipid Trafficking	ATPase	ATPase	7905.15	-7.80971	1.99171	-3.92112	8.81401e-05	0.000968745
TRINITY_DN38437_c4_g2_i7-AT1G17500	Unknown	Translocase	Translocase	32.3546	6.21103	1.66811	3.7234	0.000196561	0.00185582		TRINITY_DN22017_c0_g1_i1-AT4G01900	Fatty Acid Synthesis	PII/GLB1	PII protein	12170.7	-7.90353	2.01643	-3.91957	8.87082e-05	0.000972149
TRINITY_DN22017_c0_g1_i1-AT4G01900	Fatty Acid Synthesis	PII/GLB1	PII protein	12170.7	-8.0705	2.1686	-3.72152	0.00019803	0.0018639		TRINITY_DN35994_c0_g2_i6-AT5G19410	Fatty Acid Elongation & Wax Biosynthesis	ABC Transporter	ABC Transporter	9571.06	-7.84245	2.00093	-3.9194	8.8769e-05	0.000972149
TRINITY_DN35832_c4_g1_i1-AT1G65410	Eukaryotic Galactolipid & Sulfolipid Synthesis*Lipid Trafficking	ATPase	ATPase	10266.2	-8.02954	2.15767	-3.72139	0.000198128	0.0018639		TRINITY_DN29835_c0_g1_i1-AT5G52860	Fatty Acid Elongation & Wax Biosynthesis	ABC Transporter	ABC Transporter	8835.24	-7.82461	1.99714	-3.9179	8.93242e-05	0.000976018
TRINITY_DN37593_c5_g3_i4-AT1G76150	Triacylglycerol & Fatty Acid Degradation	Peroxisomal Enoyl-CoA Hydratase 2,Enoyl CoA hydratase	Peroxisomal Enoyl-CoA Hydratase 2, Enoyl CoA hydratase	36.5019	5.68722	1.52852	3.72074	0.000198636	0.00186533		TRINITY_DN37384_c6_g11_i1-AT1G65410	Eukaryotic Galactolipid & Sulfolipid Synthesis*Lipid Trafficking	ATPase	ATPase	9610.67	-7.84922	2.00359	-3.91758	8.9443e-05	0.000976018
TRINITY_DN36966_c9_g1_i1-AT5G55320	Fatty Acid Elongation & Wax Biosynthesis	Wax Synthase	Wax Synthase	7677.55	-7.95995	2.14082	-3.71818	0.000200664	0.001881		TRINITY_DN38694_c1_g8_i3-AT1G65410	Eukaryotic Galactolipid & Sulfolipid Synthesis*Lipid Trafficking	ATPase	ATPase	19082.7	-7.99735	2.04205	-3.91634	8.99034e-05	0.000979288
TRINITY_DN36653_c2_g2_i1-AT1G76680	Oxylipin Metabolism 1	Oxo-Phytodienoic Acid Reductase	Oxo-Phytodienoic Acid Reductase	12672	-8.07236	2.17141	-3.71757	0.000201151	0.00188219		TRINITY_DN36773_c4_g14_i1-AT2G30660	Triacylglycerol & Fatty Acid Degradation	Hydroxyisobutyryl-CoA Hydrolase	Hydroxyisobutyryl-CoA Hydrolase	9556.3	-7.8337	2.00282	-3.91134	9.17865e-05	0.000996236
TRINITY_DN35110_c0_g1_i3-AT1G63430	Mitochondrial Lipopolysaccharide Synthesis	CDP-DAG Synthase	CDP-DAG Synthase	7.95131	-7.93092	2.13483	-3.71501	0.000203196	0.00189356		TRINITY_DN38700_c7_g3_i1-AT3G16170	Mitochondrial Fatty Acid & Lipoic Acid Synthesis	Malonyl-CoA Synthase	Malonyl-CoA Synthase	13837.1	-7.93587	2.02877	-3.91166	9.16652e-05	0.000996236
TRINITY_DN37900_c2_g1_i1-AT1G65410	Eukaryotic Galactolipid & Sulfolipid Synthesis*Lipid Trafficking	ATPase	ATPase	9672.33	-8.00485	2.15492	-3.71469	0.000203449	0.00189356		TRINITY_DN36335_c9_g2_i1-AT1G64670	Cutin Synthesis & Transport 1*Suberin Synthesis & Transport 1	Hydrolase-like Protein	Hydrolase-like Protein	9933.64	-7.84276	2.00896	-3.90388	9.46632e-05	0.00102381
TRINITY_DN38694_c1_g8_i3-AT1G65410	Eukaryotic Galactolipid & Sulfolipid Synthesis*Lipid Trafficking	ATPase	ATPase	19082.7	-8.14912	2.1936	-3.71495	0.000203245	0.00189356		TRINITY_DN37425_c3_g3_i1-AT3G55290	Fatty Acid Synthesis	Ketoacyl-ACP Reductase	Ketoacyl-ACP Reductase	11289.7	-7.84	2.00818	-3.90404	9.46018e-05	0.00102381
TRINITY_DN37945_c2_g25_i1-AT1G04710	Triacylglycerol & Fatty Acid Degradation	Ketoacyl-CoA Thiolase	Ketoacyl-CoA Thiolase	6462.08	-7.91603	2.13316	-3.71093	0.000206495	0.0019185		TRINITY_DN35841_c4_g2_i1-AT3G13220	Fatty Acid Elongation & Wax Biosynthesis	ABC Transporter	ABC Transporter	9481.44	-7.82808	2.00665	-3.90107	9.57692e-05	0.00103393
TRINITY_DN34660_c5_g7_i1-AT1G65410	Eukaryotic Galactolipid & Sulfolipid Synthesis*Lipid Trafficking	ATPase	ATPase	9401.78	-7.98251	2.15168	-3.7099	0.000207343	0.00192297		TRINITY_DN38828_c8_g14_i4-AT3G16170	Mitochondrial Fatty Acid & Lipoic Acid Synthesis	Malonyl-CoA Synthase	Malonyl-CoA Synthase	6576.3	-7.72572	1.98172	-3.8985	9.679e-05	0.0010431
TRINITY_DN36547_c11_g12_i1-AT4G22300	Phospholipid Signaling	Lysophospholipase	Lysophospholipase	10497.2	-8.01316	2.16065	-3.70869	0.000208337	0.00192878		TRINITY_DN36876_c6_g3_i6-AT5G08030	Unknown	Glycerophosphoryl Diester Phosphodiesterase	Glycerophosphoryl Diester Phosphodiesterase	5735.01	-7.68389	1.9725	-3.89552	9.79894e-05	0.00105417
TRINITY_DN37090_c0_g1_i8-AT2G43790	Fatty Acid Elongation & Wax Biosynthesis	Mitogen-Activated Protein Kinase	MPK6	42.294	6.35058	1.71296	3.70736	0.000209428	0.00193545		TRINITY_DN36749_c2_g3_i1-AT3G51840	Triacylglycerol & Fatty Acid Degradation	Acyl-CoA Oxidase	Acyl-CoA Oxidase	10624.2	-7.82722	2.00979	-3.89454	9.83858e-05	0.0010547
TRINITY_DN35388_c11_g1_i1-AT3G10370	Mitochondrial Phospholipid Synthesis*Mitochondrial Lipopolysaccharide Synthesis	FAD-dependent Glycerol-3-Phosphate Dehydrogenase	FAD-dependent Glycerol-3-Phosphate Dehydrogenase	7398.68	-7.95054	2.14546	-3.70575	0.00021077	0.00194443		TRINITY_DN39013_c1_g2_i1-AT1G24360	Fatty Acid Synthesis	Ketoacyl-ACP Reductase	Ketoacyl-ACP Reductase	7906.33	-7.82629	2.00936	-3.89491	9.82335e-05	0.0010547
TRINITY_DN36124_c5_g4_i1-AT4G25750	Fatty Acid Elongation & Wax Biosynthesis	ABC Transporter	ABC Transporter	14590.3	-8.07482	2.17971	-3.70453	0.000211782	0.00195033		TRINITY_DN37184_c1_g6_i3-AT1G62640	Fatty Acid Synthesis	Ketoacyl-ACP Synthase III	Ketoacyl-ACP Synthase III	9246.34	-7.80749	2.00531	-3.8934	9.8849e-05	0.00105635
TRINITY_DN8566_c0_g1_i1-AT4G25050	Fatty Acid Synthesis	Acyl Carrier Protein	Acyl Carrier Protein	7.67306	-4.80021	1.2961	-3.70359	0.000212574	0.00195419		TRINITY_DN38587_c2_g5_i1-AT1G65410	Eukaryotic Galactolipid & Sulfolipid Synthesis*Lipid Trafficking	ATPase	ATPase	6278.13	-7.7144	1.98145	-3.89331	9.88867e-05	0.00105635
TRINITY_DN38576_c1_g1_i6-AT5G04930	Lipid Trafficking	Aminophospholipid ATPase	Aminophospholipid ATPase	17.317	5.43641	1.46885	3.70112	0.00021465	0.00196982		TRINITY_DN20275_c0_g1_i1-AT3G44540	Fatty Acid Elongation & Wax Biosynthesis*Suberin Synthesis & Transport 1	Alcohol-forming Fatty Acyl-CoA Reductase	Alcohol-forming Fatty Acyl-CoA Reductase	55.7781	-4.73686	1.21724	-3.89148	9.96366e-05	0.0010625
TRINITY_DN32482_c1_g4_i2-AT1G04710	Triacylglycerol & Fatty Acid Degradation	Ketoacyl-CoA Thiolase	Ketoacyl-CoA Thiolase	4831.9	-7.79897	2.1076	-3.70041	0.000215252	0.00197189		TRINITY_DN36966_c9_g15_i1-AT2G04540	Mitochondrial Fatty Acid & Lipoic Acid Synthesis	Ketoacyl-ACP Synthase	Ketoacyl-ACP Synthase	12442.8	-7.86175	2.02093	-3.89016	0.000100178	0.0010664
TRINITY_DN35396_c0_g1_i1-AT3G18000	Eukaryotic Phospholipid Synthesis & Editing	Phosphoethanolamine N-Methyltransferase	Phosphoethanolamine N-Methyltransferase	21.8752	5.29818	1.43334	3.69637	0.0002187	0.00198956		TRINITY_DN36773_c4_g7_i1-AT1G73050	Suberin Synthesis & Transport 1			9876.55	-7.80222	2.00615	-3.88914	0.000100598	0.00106901
TRINITY_DN36749_c2_g3_i1-AT3G51840	Triacylglycerol & Fatty Acid Degradation	Acyl-CoA Oxidase	Acyl-CoA Oxidase	10624.2	-7.993	2.16211	-3.69685	0.000218291	0.00198956		TRINITY_DN34660_c5_g8_i1-AT1G65410	Eukaryotic Galactolipid & Sulfolipid Synthesis*Lipid Trafficking	ATPase	ATPase	9019.17	-7.78722	2.00351	-3.88678	0.000101581	0.00107758
TRINITY_DN37949_c4_g2_i1-AT5G44240	Unknown	Translocase	Translocase	11251.3	-8.0199	2.1695	-3.69666	0.000218454	0.00198956		TRINITY_DN37546_c3_g4_i2-AT2G30200	Fatty Acid Synthesis	Malonyl-CoA : ACP Malonyltransferase	Malonyl-CoA : ACP Malonyltransferase	11237.1	-7.82205	2.0127	-3.88634	0.000101766	0.00107766
TRINITY_DN38303_c1_g1_i2-AT1G63430	Mitochondrial Lipopolysaccharide Synthesis	CDP-DAG Synthase	CDP-DAG Synthase	24.1985	6.3418	1.7156	3.69656	0.000218544	0.00198956		TRINITY_DN37949_c3_g1_i1-AT1G80460	Eukaryotic Phospholipid Synthesis & Editing	Glycerol Kinase	Glycerol Kinase	10243.4	-7.80463	2.0098	-3.88328	0.000103058	0.00108944
TRINITY_DN37945_c2_g2_i1-AT3G23510	Unknown	Cyclopropane Fatty Acid Synthase	Cyclopropane Fatty Acid Synthase	9458.67	-7.97438	2.15772	-3.69575	0.000219239	0.00199101		TRINITY_DN38915_c1_g16_i1-AT1G65410	Eukaryotic Galactolipid & Sulfolipid Synthesis*Lipid Trafficking	ATPase	ATPase	12402.2	-7.84719	2.02137	-3.88212	0.000103552	0.00109276
TRINITY_DN34994_c3_g7_i1-AT5G06530	Fatty Acid Elongation & Wax Biosynthesis	ABC Transporter	ABC Transporter	10438.3	-7.9955	2.16426	-3.69433	0.000220467	0.001996		TRINITY_DN37949_c4_g2_i1-AT5G44240	Unknown	Translocase	Translocase	11251.3	-7.82639	2.01734	-3.87955	0.000104649	0.00110244
TRINITY_DN36966_c9_g15_i1-AT2G04540	Mitochondrial Fatty Acid & Lipoic Acid Synthesis	Ketoacyl-ACP Synthase	Ketoacyl-ACP Synthase	12442.8	-8.02665	2.17301	-3.6938	0.000220931	0.001996		TRINITY_DN37945_c2_g2_i1-AT3G23510	Unknown	Cyclopropane Fatty Acid Synthase	Cyclopropane Fatty Acid Synthase	9458.67	-7.77438	2.00531	-3.87689	0.000105799	0.00111262
TRINITY_DN37631_c3_g1_i9-AT2G25170	Triacylglycerol Biosynthesis	a SWI / SWF nuclear-localized chromatin remodeling factor of the CHD3 group	a SWI / SWF nuclear-localized chromatin remodeling factor of the CHD3 group	24.829	6.36862	1.72399	3.69412	0.000220648	0.001996		TRINITY_DN35756_c0_g6_i1-AT1G54100	Oxylipin Metabolism 2	NAD+ Oxidoreductase (involved in fatty acid &alpha;-oxidation)	NAD+ Oxidoreductase (involved in fatty acid &alpha;;-oxidation)	10605.9	-7.80039	2.01362	-3.87381	0.000107145	0.00112165
TRINITY_DN35388_c4_g1_i1-AT1G65410	Eukaryotic Galactolipid & Sulfolipid Synthesis*Lipid Trafficking	ATPase	ATPase	7905.15	-7.91434	2.14437	-3.69076	0.000223582	0.00200955		TRINITY_DN35852_c1_g4_i1-AT1G65410	Eukaryotic Galactolipid & Sulfolipid Synthesis*Lipid Trafficking	ATPase	ATPase	11636.2	-7.83026	2.0214	-3.87368	0.000107202	0.00112165
TRINITY_DN38700_c7_g3_i1-AT3G16170	Mitochondrial Fatty Acid & Lipoic Acid Synthesis	Malonyl-CoA Synthase	Malonyl-CoA Synthase	13837.1	-8.04968	2.18067	-3.69139	0.000223034	0.00200955		TRINITY_DN36966_c9_g12_i1-AT1G63380	Mitochondrial Fatty Acid & Lipoic Acid Synthesis	Ketoacyl-ACP Reductase	Ketoacyl-ACP Reductase	11208	-7.79872	2.01327	-3.87367	0.00010721	0.00112165
TRINITY_DN38700_c7_g7_i3-AT1G62640	Fatty Acid Synthesis	Ketoacyl-ACP Synthase III	Ketoacyl-ACP Synthase III	7550.39	-7.90609	2.14209	-3.69083	0.000223527	0.00200955		TRINITY_DN36188_c2_g1_i1-AT3G48610	Eukaryotic Galactolipid & Sulfolipid Synthesis	Phospholipase C (Non specific)	Phospholipase C (Non specific)	16749.2	-7.91592	2.04603	-3.86891	0.000109323	0.00114077
TRINITY_DN29835_c0_g1_i1-AT5G52860	Fatty Acid Elongation & Wax Biosynthesis	ABC Transporter	ABC Transporter	8835.24	-7.93104	2.14971	-3.68936	0.00022482	0.00201377		TRINITY_DN36653_c2_g2_i1-AT1G76680	Oxylipin Metabolism 1	Oxo-Phytodienoic Acid Reductase	Oxo-Phytodienoic Acid Reductase	12672	-7.81208	2.0193	-3.86871	0.000109412	0.00114077
TRINITY_DN38587_c2_g5_i1-AT1G65410	Eukaryotic Galactolipid & Sulfolipid Synthesis*Lipid Trafficking	ATPase	ATPase	6278.13	-7.8742	2.13427	-3.68941	0.000224775	0.00201377		TRINITY_DN38536_c4_g1_i4-AT1G65060	Suberin Synthesis & Transport 1	4-Coumarate-CoA Ligase	4-Coumarate-CoA Ligase	19602	-7.94611	2.05482	-3.86706	0.000110155	0.00114656
TRINITY_DN37384_c6_g11_i1-AT1G65410	Eukaryotic Galactolipid & Sulfolipid Synthesis*Lipid Trafficking	ATPase	ATPase	9610.67	-7.95316	2.15603	-3.6888	0.000225318	0.00201479		TRINITY_DN34660_c5_g18_i1-AT5G64440	Phospholipid Signaling	Fatty Acid Amide Hydrolase	Fatty Acid Amide Hydrolase	13484.9	-7.83593	2.02813	-3.86362	0.00011172	0.00115295
TRINITY_DN38828_c8_g14_i4-AT3G16170	Mitochondrial Fatty Acid & Lipoic Acid Synthesis	Malonyl-CoA Synthase	Malonyl-CoA Synthase	6576.3	-7.87243	2.13453	-3.68813	0.00022591	0.00201664		TRINITY_DN34994_c3_g7_i1-AT5G06530	Fatty Acid Elongation & Wax Biosynthesis	ABC Transporter	ABC Transporter	10438.3	-7.77646	2.01199	-3.86505	0.000111064	0.00115295
TRINITY_DN36966_c9_g12_i1-AT1G63380	Mitochondrial Fatty Acid & Lipoic Acid Synthesis	Ketoacyl-ACP Reductase	Ketoacyl-ACP Reductase	11208	-7.98544	2.16551	-3.68755	0.000226422	0.00201777		TRINITY_DN36164_c1_g3_i2-AT4G30580	Prokaryotic Galactolipid, Sulfolipid, & Phospholipid Synthesis 1	1-Acylglycerol-3-Phosphate Acyltransferase	1-Acylglycerol-3-Phosphate Acyltransferase	6.36044	-6.94808	1.79852	-3.86321	0.000111906	0.00115295
TRINITY_DN36773_c4_g7_i1-AT1G73050	Suberin Synthesis & Transport 1			9876.55	-7.95705	2.15854	-3.68631	0.000227532	0.00202423		TRINITY_DN37350_c5_g3_i1-AT1G04710	Triacylglycerol & Fatty Acid Degradation	Ketoacyl-CoA Thiolase	Ketoacyl-CoA Thiolase	13147.4	-7.8141	2.02262	-3.86336	0.00011184	0.00115295
TRINITY_DN37546_c3_g4_i1-AT2G30200	Fatty Acid Synthesis	Malonyl-CoA : ACP Malonyltransferase	Malonyl-CoA : ACP Malonyltransferase	8905.52	-7.9289	2.15211	-3.68424	0.000229388	0.00203716		TRINITY_DN37350_c6_g1_i1-AT1G65410	Eukaryotic Galactolipid & Sulfolipid Synthesis*Lipid Trafficking	ATPase	ATPase	13302.3	-7.82909	2.02621	-3.86392	0.000111584	0.00115295
TRINITY_DN38915_c1_g16_i1-AT1G65410	Eukaryotic Galactolipid & Sulfolipid Synthesis*Lipid Trafficking	ATPase	ATPase	12402.2	-8.00655	2.17344	-3.68382	0.000229764	0.00203716		TRINITY_DN37702_c12_g1_i2-AT5G52860	Fatty Acid Elongation & Wax Biosynthesis	ABC Transporter	ABC Transporter	9642.88	-7.76234	2.00908	-3.86363	0.000111715	0.00115295
TRINITY_DN35841_c4_g2_i1-AT3G13220	Fatty Acid Elongation & Wax Biosynthesis	ABC Transporter	ABC Transporter	9481.44	-7.9512	2.15903	-3.68277	0.000230716	0.00204215		TRINITY_DN35388_c11_g1_i1-AT3G10370	Mitochondrial Phospholipid Synthesis*Mitochondrial Lipopolysaccharide Synthesis	FAD-dependent Glycerol-3-Phosphate Dehydrogenase	FAD-dependent Glycerol-3-Phosphate Dehydrogenase	7398.68	-7.69422	1.99283	-3.86095	0.000112947	0.00116172
TRINITY_DN37384_c4_g2_i1-AT4G25750	Fatty Acid Elongation & Wax Biosynthesis	ABC Transporter	ABC Transporter	7508.25	-7.88648	2.14274	-3.68056	0.000232727	0.00205647		TRINITY_DN26934_c0_g2_i1-AT5G20730	Prokaryotic Galactolipid, Sulfolipid, & Phospholipid Synthesis 1	auxin response factor	AUXIN RESPONSE FACTOR,BIPOSTO,INDOLE-3-ACETIC ACID INDUCIBLE,MASSUGU,NON-PHOTOTROPHIC HYPOCOTYL,TRANSPORT INHIBITOR RESPONSE	51.4678	-5.051	1.30842	-3.86037	0.000113215	0.00116251
TRINITY_DN38828_c8_g13_i4-AT3G16170	Mitochondrial Fatty Acid & Lipoic Acid Synthesis	Malonyl-CoA Synthase	Malonyl-CoA Synthase	6775.79	-7.8686	2.14037	-3.67629	0.000236652	0.00208764		TRINITY_DN31076_c3_g2_i1-AT5G06530	Fatty Acid Elongation & Wax Biosynthesis	ABC Transporter	ABC Transporter	32.4021	3.67642	0.953018	3.85766	0.000114477	0.00117348
TRINITY_DN36335_c9_g2_i1-AT1G64670	Cutin Synthesis & Transport 1*Suberin Synthesis & Transport 1	Hydrolase-like Protein	Hydrolase-like Protein	9933.64	-7.9444	2.1613	-3.67575	0.00023715	0.00208852		TRINITY_DN29591_c0_g1_i2-AT5G43280	Triacylglycerol & Fatty Acid Degradation	Dienoyl CoA Isomerase	Dienoyl CoA Isomerase	11026.5	-7.78839	2.01967	-3.85626	0.000115133	0.00117625
TRINITY_DN36876_c6_g3_i6-AT5G08030	Unknown	Glycerophosphoryl Diester Phosphodiesterase	Glycerophosphoryl Diester Phosphodiesterase	5735.01	-7.80601	2.12545	-3.67264	0.000240059	0.00210705		TRINITY_DN36586_c0_g2_i1-AT1G65410	Eukaryotic Galactolipid & Sulfolipid Synthesis*Lipid Trafficking	ATPase	ATPase	8249.73	-7.71668	2.00104	-3.85632	0.000115105	0.00117625
TRINITY_DN37350_c5_g3_i1-AT1G04710	Triacylglycerol & Fatty Acid Degradation	Ketoacyl-CoA Thiolase	Ketoacyl-CoA Thiolase	13147.4	-7.98715	2.17466	-3.67283	0.000239882	0.00210705		TRINITY_DN37691_c0_g1_i3-AT2G46500	Phospholipid Signaling	Phosphatidylinositol-4-Kinase &gamma;	Phosphatidylinositol-4-Kinase &gamma;	10.3759	5.07144	1.31557	3.85495	0.000115754	0.00118061
TRINITY_DN34660_c5_g8_i1-AT1G65410	Eukaryotic Galactolipid & Sulfolipid Synthesis*Lipid Trafficking	ATPase	ATPase	9019.17	-7.91337	2.15595	-3.67047	0.000242105	0.00212145		TRINITY_DN35387_c0_g2_i11-AT1G34430	Fatty Acid Synthesis	Dihydrolipoamide Acetyltransferase, E2 component of Pyruvate Dehydrogenase Complex	Dihydrolipoamide Acetyltransferase, E2 component of Pyruvate Dehydrogenase Complex	10.6199	5.92106	1.5362	3.85436	0.000116032	0.00118147
TRINITY_DN37406_c3_g3_i5-AT1G65410	Eukaryotic Galactolipid & Sulfolipid Synthesis*Lipid Trafficking	ATPase	ATPase	8434.4	-8.02959	2.18808	-3.6697	0.000242837	0.00212432		TRINITY_DN36413_c3_g1_i1-AT3G51840	Triacylglycerol & Fatty Acid Degradation	Acyl-CoA Oxidase	Acyl-CoA Oxidase	11130.8	-7.77668	2.018	-3.85366	0.000116365	0.00118288
TRINITY_DN37949_c3_g1_i1-AT1G80460	Eukaryotic Phospholipid Synthesis & Editing	Glycerol Kinase	Glycerol Kinase	10243.4	-7.9297	2.16212	-3.66755	0.000244884	0.00213865		TRINITY_DN36653_c2_g1_i2-AT1G76690	Oxylipin Metabolism 1	Oxo-Phytodienoic Acid Reductase	Oxo-Phytodienoic Acid Reductase	13899.1	-7.82612	2.03125	-3.85286	0.000116745	0.00118477
TRINITY_DN37900_c3_g3_i5-AT3G23530	Unknown	Cyclopropane Fatty Acid Synthase	Cyclopropane Fatty Acid Synthase	6973.31	-7.83099	2.1379	-3.66293	0.00024935	0.00217403		TRINITY_DN37557_c5_g2_i6-AT2G43790	Fatty Acid Elongation & Wax Biosynthesis	Mitogen-Activated Protein Kinase	MPK6	9.93801	5.84495	1.51765	3.85132	0.000117483	0.00119027
TRINITY_DN34660_c5_g18_i1-AT5G64440	Phospholipid Signaling	Fatty Acid Amide Hydrolase	Fatty Acid Amide Hydrolase	13484.9	-7.98081	2.18004	-3.66086	0.000251375	0.00218805		TRINITY_DN38828_c8_g13_i4-AT3G16170	Mitochondrial Fatty Acid & Lipoic Acid Synthesis	Malonyl-CoA Synthase	Malonyl-CoA Synthase	6775.79	-7.65188	1.98764	-3.84972	0.000118251	0.00119607
TRINITY_DN36653_c2_g1_i2-AT1G76690	Oxylipin Metabolism 1	Oxo-Phytodienoic Acid Reductase	Oxo-Phytodienoic Acid Reductase	13899.1	-7.98291	2.18308	-3.65672	0.000255468	0.00221998		TRINITY_DN38860_c1_g5_i4-AT1G63430	Mitochondrial Lipopolysaccharide Synthesis	CDP-DAG Synthase	CDP-DAG Synthase	9.75904	5.82254	1.51415	3.84543	0.000120342	0.00121519
TRINITY_DN36547_c11_g2_i1-AT5G52860	Fatty Acid Elongation & Wax Biosynthesis	ABC Transporter	ABC Transporter	15123.1	-8.01821	2.19306	-3.65617	0.000256012	0.00222104		TRINITY_DN35366_c2_g1_i1-AT5G27600	Triacylglycerol & Fatty Acid Degradation	Long-Chain Acyl-CoA Synthetase	Long-Chain Acyl-CoA Synthetase	9702.79	-7.73775	2.01381	-3.84234	0.000121866	0.00122855
TRINITY_DN27572_c0_g1_i1-AT4G19860	Eukaryotic Phospholipid Synthesis & Editing*Unknown	Phospholipase A2,Phospholipid : Acyl acceptor Acyltransferase	Phospholipid : Acyl acceptor Acyltransferase, lecithin:cholesterol acyltransferase-like phospholipase A	25.3989	5.69665	1.5592	3.65357	0.000258618	0.00223993		TRINITY_DN33897_c0_g3_i4-AT3G44460	Triacylglycerol Biosynthesis	Basic leucine zipper transcription factor	Basic leucine zipper transcription factor	73.4683	7.2482	1.88674	3.84165	0.00012221	0.00122998
TRINITY_DN33524_c0_g1_i7-AT2G43790	Fatty Acid Elongation & Wax Biosynthesis	Mitogen-Activated Protein Kinase	MPK6	16.7198	5.65649	1.5486	3.65265	0.00025955	0.00224429		TRINITY_DN33897_c0_g3_i2-AT3G44460	Triacylglycerol Biosynthesis	Basic leucine zipper transcription factor	Basic leucine zipper transcription factor	11.2344	5.98128	1.55793	3.83925	0.000123409	0.00123999
TRINITY_DN35832_c5_g14_i1-AT1G54100	Oxylipin Metabolism 2	NAD+ Oxidoreductase (involved in fatty acid &alpha;-oxidation)	NAD+ Oxidoreductase (involved in fatty acid &alpha;;-oxidation)	9152.58	-7.89085	2.16108	-3.65135	0.000260863	0.00224822		TRINITY_DN22866_c0_g1_i1-AT2G43790	Fatty Acid Elongation & Wax Biosynthesis	Mitogen-Activated Protein Kinase	MPK6	94.9692	-3.36681	0.877706	-3.83592	0.000125096	0.00125488
TRINITY_DN37350_c6_g1_i1-AT1G65410	Eukaryotic Galactolipid & Sulfolipid Synthesis*Lipid Trafficking	ATPase	ATPase	13302.3	-7.95386	2.17816	-3.65164	0.000260575	0.00224822		TRINITY_DN35832_c5_g13_i3-AT1G54100	Oxylipin Metabolism 2	NAD+ Oxidoreductase (involved in fatty acid &alpha;-oxidation)	NAD+ Oxidoreductase (involved in fatty acid &alpha;;-oxidation)	13590.9	-7.76779	2.02613	-3.83381	0.000126173	0.0012636
TRINITY_DN35841_c4_g1_i1-AT1G65060	Suberin Synthesis & Transport 1	4-Coumarate-CoA Ligase	4-Coumarate-CoA Ligase	13446.4	-7.96001	2.18088	-3.64991	0.000262331	0.00225347		TRINITY_DN18295_c0_g1_i1-AT2G47240	Fatty Acid Elongation & Wax Biosynthesis*Cutin Synthesis & Transport 1*Suberin Synthesis & Transport 1	Long-Chain Acyl-CoA Synthetase	Long-Chain Acyl-CoA Synthetase	4.69103	-7.20219	1.87969	-3.83159	0.000127317	0.00127088
TRINITY_DN37074_c1_g5_i3-AT2G43790	Fatty Acid Elongation & Wax Biosynthesis	Mitogen-Activated Protein Kinase	MPK6	84.9075	3.96589	1.08649	3.65017	0.000262062	0.00225347		TRINITY_DN35841_c4_g1_i1-AT1G65060	Suberin Synthesis & Transport 1	4-Coumarate-CoA Ligase	4-Coumarate-CoA Ligase	13446.4	-7.77499	2.02899	-3.83195	0.000127129	0.00127088
TRINITY_DN35852_c1_g4_i1-AT1G65410	Eukaryotic Galactolipid & Sulfolipid Synthesis*Lipid Trafficking	ATPase	ATPase	11636.2	-7.93138	2.17347	-3.64919	0.000263072	0.00225542		TRINITY_DN37384_c6_g7_i1-AT1G65410	Eukaryotic Galactolipid & Sulfolipid Synthesis*Lipid Trafficking	ATPase	ATPase	10622.6	-7.71914	2.01482	-3.83118	0.000127528	0.0012709
TRINITY_DN38646_c0_g4_i14-AT2G43790	Fatty Acid Elongation & Wax Biosynthesis	Mitogen-Activated Protein Kinase	MPK6	25.0257	6.36204	1.74357	3.64885	0.000263419	0.00225542		TRINITY_DN33549_c0_g1_i5-AT2G04350	Fatty Acid Synthesis*Fatty Acid Elongation, Desaturation & Export From Plastid*Prokaryotic Galactolipid, Sulfolipid, & Phospholipid Synthesis 1	Long-Chain Acyl-CoA Synthetase	Long-Chain Acyl-CoA Synthetase	55.3375	7.37981	1.92647	3.83075	0.000127756	0.00127109
TRINITY_DN37702_c12_g1_i2-AT5G52860	Fatty Acid Elongation & Wax Biosynthesis	ABC Transporter	ABC Transporter	9642.88	-7.88408	2.16141	-3.64765	0.000264649	0.00226225		TRINITY_DN37090_c0_g1_i22-AT2G43790	Fatty Acid Elongation & Wax Biosynthesis	Mitogen-Activated Protein Kinase	MPK6	22.2238	6.72029	1.75552	3.8281	0.000129135	0.00128063
TRINITY_DN35756_c0_g6_i1-AT1G54100	Oxylipin Metabolism 2	NAD+ Oxidoreductase (involved in fatty acid &alpha;-oxidation)	NAD+ Oxidoreductase (involved in fatty acid &alpha;;-oxidation)	10605.9	-7.89333	2.16586	-3.64443	0.00026798	0.00227957		TRINITY_DN38642_c0_g3_i9-AT5G27600	Triacylglycerol & Fatty Acid Degradation	Long-Chain Acyl-CoA Synthetase	Long-Chain Acyl-CoA Synthetase	22.9504	6.75309	1.7639	3.82849	0.000128934	0.00128063
TRINITY_DN36413_c3_g1_i1-AT3G51840	Triacylglycerol & Fatty Acid Degradation	Acyl-CoA Oxidase	Acyl-CoA Oxidase	11130.8	-7.90964	2.17014	-3.64476	0.000267641	0.00227957		TRINITY_DN35366_c4_g4_i2-AT2G38040	Fatty Acid Synthesis	Carboxyltransferase alpha Subunit of Heteromeric ACCase	Carboxyltransferase alpha Subunit of Heteromeric ACCase	8106.45	-7.58122	1.98286	-3.82339	0.000131632	0.00129484
TRINITY_DN36414_c1_g1_i1-AT1G54280	Unknown	Translocase	Translocase	43.5104	6.28883	1.72544	3.64477	0.000267627	0.00227957		TRINITY_DN35832_c5_g14_i1-AT1G54100	Oxylipin Metabolism 2	NAD+ Oxidoreductase (involved in fatty acid &alpha;-oxidation)	NAD+ Oxidoreductase (involved in fatty acid &alpha;;-oxidation)	9152.58	-7.68062	2.00874	-3.8236	0.000131516	0.00129484
TRINITY_DN32473_c0_g1_i6-AT1G55250	Triacylglycerol Biosynthesis*Fatty Acid Elongation & Wax Biosynthesis	Ubiquitin ligase	Encodes one of two orthologous E3 ubiquitin ligases	99.3345	7.22014	1.98238	3.64216	0.000270361	0.0022961		TRINITY_DN37820_c4_g10_i1-AT1G54100	Oxylipin Metabolism 2	NAD+ Oxidoreductase (involved in fatty acid &alpha;-oxidation)	NAD+ Oxidoreductase (involved in fatty acid &alpha;;-oxidation)	9999.31	-7.70842	2.01563	-3.82433	0.000131129	0.00129484
TRINITY_DN37384_c6_g7_i1-AT1G65410	Eukaryotic Galactolipid & Sulfolipid Synthesis*Lipid Trafficking	ATPase	ATPase	10622.6	-7.89109	2.16703	-3.64143	0.000271129	0.0022989		TRINITY_DN38072_c2_g1_i1-AT3G47360	Triacylglycerol Biosynthesis	Steroleosin	Steroleosin	17792.7	-7.85208	2.05341	-3.82392	0.000131345	0.00129484
TRINITY_DN36586_c0_g2_i1-AT1G65410	Eukaryotic Galactolipid & Sulfolipid Synthesis*Lipid Trafficking	ATPase	ATPase	8249.73	-7.83178	2.15353	-3.63671	0.000276143	0.00233763		TRINITY_DN38768_c0_g1_i2-AT3G10370	Mitochondrial Phospholipid Synthesis*Mitochondrial Lipopolysaccharide Synthesis	FAD-dependent Glycerol-3-Phosphate Dehydrogenase	FAD-dependent Glycerol-3-Phosphate Dehydrogenase	18972	-7.855	2.05362	-3.82496	0.000130795	0.00129484
TRINITY_DN36715_c3_g2_i2-AT1G65260	Lipid Trafficking	Vesicle-Inducing Protein in Plastids	Vesicle-Inducing Protein in Plastids	25.6614	4.91447	1.35252	3.63356	0.000279533	0.00236251		TRINITY_DN39013_c1_g5_i1-AT3G13220	Fatty Acid Elongation & Wax Biosynthesis	ABC Transporter	ABC Transporter	13963.3	-7.80117	2.04202	-3.82031	0.000133282	0.00130896
TRINITY_DN38108_c0_g1_i3-AT2G01320	Fatty Acid Elongation & Wax Biosynthesis	ABC Transporter	ABC Transporter	41.2684	6.37951	1.75646	3.63202	0.000281208	0.00237283		TRINITY_DN38195_c4_g2_i2-AT1G62640	Fatty Acid Synthesis	Ketoacyl-ACP Synthase III	Ketoacyl-ACP Synthase III	16592.4	-7.81713	2.04796	-3.81703	0.000135066	0.00132434
TRINITY_DN36909_c1_g2_i1-AT3G16785	Eukaryotic Galactolipid & Sulfolipid Synthesis	Phospholipase D &zeta;	Phospholipase D &zeta;	3.86456	-6.33855	1.74554	-3.63128	0.000282021	0.00237587		TRINITY_DN36773_c4_g3_i1-AT1G04710	Triacylglycerol & Fatty Acid Degradation	Ketoacyl-CoA Thiolase	Ketoacyl-CoA Thiolase	17355.8	-7.81438	2.04825	-3.81515	0.000136101	0.00133234
TRINITY_DN29591_c0_g1_i2-AT5G43280	Triacylglycerol & Fatty Acid Degradation	Dienoyl CoA Isomerase	Dienoyl CoA Isomerase	11026.5	-7.88454	2.17178	-3.63045	0.000282922	0.00237854		TRINITY_DN38828_c8_g13_i2-AT1G65060	Suberin Synthesis & Transport 1	4-Coumarate-CoA Ligase	4-Coumarate-CoA Ligase	1670.47	-7.30794	1.91768	-3.81083	0.0001385	0.00135365
TRINITY_DN39013_c1_g2_i1-AT1G24360	Fatty Acid Synthesis	Ketoacyl-ACP Reductase	Ketoacyl-ACP Reductase	7906.33	-7.84724	2.16168	-3.63016	0.000283246	0.00237854		TRINITY_DN36447_c1_g1_i2-AT3G52310	Fatty Acid Elongation & Wax Biosynthesis	ABC Transporter	ABC Transporter	11458.3	-7.71881	2.02714	-3.80773	0.000140251	0.00136857
TRINITY_DN37820_c4_g10_i1-AT1G54100	Oxylipin Metabolism 2	NAD+ Oxidoreductase (involved in fatty acid &alpha;-oxidation)	NAD+ Oxidoreductase (involved in fatty acid &alpha;;-oxidation)	9999.31	-7.86721	2.16782	-3.62909	0.000284424	0.0023808		TRINITY_DN34660_c4_g2_i3-AT1G65060	Suberin Synthesis & Transport 1	4-Coumarate-CoA Ligase	4-Coumarate-CoA Ligase	9083.35	-7.65745	2.01387	-3.80235	0.000143329	0.00139637
TRINITY_DN38536_c4_g1_i4-AT1G65060	Suberin Synthesis & Transport 1	4-Coumarate-CoA Ligase	4-Coumarate-CoA Ligase	19602	-8.00601	2.20601	-3.62918	0.000284327	0.0023808		TRINITY_DN37425_c4_g2_i1-AT1G01050	Triacylglycerol Biosynthesis	Pyrophosphatase	pyrophosphatase (Ppiase)	15244.1	-7.74787	2.03802	-3.80166	0.000143732	0.00139806
TRINITY_DN27959_c0_g1_i4-AT1G78690	Eukaryotic Phospholipid Synthesis & Editing	1-Acylglycerol-3-Phosphocholine Acyltransferase	Lysophospholipid acyltransferase	19.3518	6.07806	1.67583	3.62689	0.000286855	0.00239732		TRINITY_DN34963_c0_g1_i2-AT4G34050	Suberin Synthesis & Transport 1	Caffeoyl-CoA O-Methyltransferase	Caffeoyl-CoA O-Methyltransferase	11.3467	5.98263	1.57411	3.80065	0.000144316	0.0014015
TRINITY_DN37184_c1_g6_i3-AT1G62640	Fatty Acid Synthesis	Ketoacyl-ACP Synthase III	Ketoacyl-ACP Synthase III	9246.34	-7.82108	2.15772	-3.62469	0.000289308	0.00241256		TRINITY_DN34070_c4_g1_i1-AT1G04710	Triacylglycerol & Fatty Acid Degradation	Ketoacyl-CoA Thiolase	Ketoacyl-CoA Thiolase	14804	-7.75479	2.04077	-3.79992	0.000144741	0.00140339
TRINITY_DN38845_c0_g1_i1-AT2G26910	Cutin Synthesis & Transport 1	ABC Transporter	ABC Transporter	37.1076	-2.80195	0.773074	-3.62443	0.0002896	0.00241256		TRINITY_DN37900_c3_g3_i5-AT3G23530	Unknown	Cyclopropane Fatty Acid Synthase	Cyclopropane Fatty Acid Synthase	6973.31	-7.542	1.98514	-3.79923	0.000145143	0.00140399
TRINITY_DN37425_c4_g2_i1-AT1G01050	Triacylglycerol Biosynthesis	Pyrophosphatase	pyrophosphatase (Ppiase)	15244.1	-7.93511	2.18969	-3.62386	0.000290243	0.00241409		TRINITY_DN38694_c1_g7_i1-AT3G47360	Triacylglycerol Biosynthesis	Steroleosin	Steroleosin	15688.9	-7.75412	2.04108	-3.79903	0.000145265	0.00140399
TRINITY_DN35366_c2_g1_i1-AT5G27600	Triacylglycerol & Fatty Acid Degradation	Long-Chain Acyl-CoA Synthetase	Long-Chain Acyl-CoA Synthetase	9702.79	-7.84333	2.16604	-3.62104	0.000293419	0.00243436		TRINITY_DN38330_c2_g1_i8-AT1G30120	Fatty Acid Synthesis	Pyruvate Dehydrogenase beta subunit, E1b component of Pyruvate Dehydrogenase Complex	Pyruvate Dehydrogenase beta subunit, E1b component of Pyruvate Dehydrogenase Complex	19.7381	6.58554	1.73436	3.79709	0.000146404	0.00141276
TRINITY_DN35832_c5_g13_i3-AT1G54100	Oxylipin Metabolism 2	NAD+ Oxidoreductase (involved in fatty acid &alpha;-oxidation)	NAD+ Oxidoreductase (involved in fatty acid &alpha;;-oxidation)	13590.9	-7.88658	2.17809	-3.62087	0.00029361	0.00243436		TRINITY_DN38828_c8_g5_i1-AT3G16170	Mitochondrial Fatty Acid & Lipoic Acid Synthesis	Malonyl-CoA Synthase	Malonyl-CoA Synthase	20004	-7.81358	2.06042	-3.79223	0.000149301	0.00143844
TRINITY_DN36188_c2_g1_i1-AT3G48610	Eukaryotic Galactolipid & Sulfolipid Synthesis	Phospholipase C (Non specific)	Phospholipase C (Non specific)	16749.2	-7.94729	2.19748	-3.61655	0.00029856	0.00247149		TRINITY_DN38694_c1_g2_i1-AT1G10310	Unknown	short-chain dehydrogenase/reductase	short-chain dehydrogenase/reductase	16128.8	-7.75656	2.04663	-3.78991	0.0001507	0.00144963
TRINITY_DN38822_c1_g3_i3-AT5G01220	Prokaryotic Galactolipid, Sulfolipid, & Phospholipid Synthesis 2*Eukaryotic Galactolipid & Sulfolipid Synthesis	UDP-sulfoquinovose:DAG sulfoquinovosyltransferase	UDP-sulfoquinovose:DAG sulfoquinovosyltransferase	28.3781	5.88474	1.62779	3.61518	0.000300136	0.00248062		TRINITY_DN29805_c1_g1_i1-AT5G50700	Triacylglycerol Biosynthesis	Steroleosin,Oil-Body protein	Steroleosin, Hydroxysteroid dehydrogenase	14840.8	-7.73495	2.04165	-3.78858	0.000151512	0.00145514
TRINITY_DN37984_c1_g1_i2-AT2G43790	Fatty Acid Elongation & Wax Biosynthesis	Mitogen-Activated Protein Kinase	MPK6	13.9159	5.13482	1.42068	3.61434	0.000301116	0.0024848		TRINITY_DN36447_c1_g2_i1-AT1G80460	Eukaryotic Phospholipid Synthesis & Editing	Glycerol Kinase	Glycerol Kinase	31.8098	-7.92155	2.09145	-3.78759	0.000152115	0.00145741
TRINITY_DN36164_c1_g3_i2-AT4G30580	Prokaryotic Galactolipid, Sulfolipid, & Phospholipid Synthesis 1	1-Acylglycerol-3-Phosphate Acyltransferase	1-Acylglycerol-3-Phosphate Acyltransferase	6.36044	-6.97919	1.93267	-3.61117	0.000304821	0.00251142		TRINITY_DN38704_c0_g1_i2-AT1G63430	Mitochondrial Lipopolysaccharide Synthesis	CDP-DAG Synthase	CDP-DAG Synthase	6.4506	5.26404	1.38988	3.78741	0.000152228	0.00145741
TRINITY_DN38536_c0_g1_i1-AT1G76680	Oxylipin Metabolism 1	Oxo-Phytodienoic Acid Reductase	Oxo-Phytodienoic Acid Reductase	4549.51	-7.65201	2.11966	-3.61002	0.000306179	0.00251865		TRINITY_DN33126_c0_g2_i2-AT5G04040	Triacylglycerol & Fatty Acid Degradation	Triacylglycerol Lipase (TAGL)	Triacylglycerol Lipase (TAGL)	13.2956	6.15487	1.62606	3.78514	0.000153622	0.00146685
TRINITY_DN38467_c2_g2_i10-AT4G33240	Phospholipid Signaling	Phosphatidylinositol-Phosphate Kinase type III	Phosphatidylinositol-Phosphate Kinase type III	22.4513	5.51205	1.52801	3.60734	0.000309357	0.0025408		TRINITY_DN36413_c6_g2_i2-AT1G65060	Suberin Synthesis & Transport 1	4-Coumarate-CoA Ligase	4-Coumarate-CoA Ligase	17301.1	-7.7513	2.04789	-3.78502	0.000153695	0.00146685
TRINITY_DN38828_c8_g13_i2-AT1G65060	Suberin Synthesis & Transport 1	4-Coumarate-CoA Ligase	4-Coumarate-CoA Ligase	1670.47	-7.46245	2.07103	-3.60326	0.000314257	0.002577		TRINITY_DN35006_c0_g2_i1-AT2G43790	Fatty Acid Elongation & Wax Biosynthesis	Mitogen-Activated Protein Kinase	MPK6	16341.4	-7.76366	2.05187	-3.78369	0.000154518	0.00147239
TRINITY_DN39013_c1_g5_i1-AT3G13220	Fatty Acid Elongation & Wax Biosynthesis	ABC Transporter	ABC Transporter	13963.3	-7.89966	2.19358	-3.60127	0.000316669	0.00259273		TRINITY_DN35366_c4_g6_i4-AT3G18000	Eukaryotic Phospholipid Synthesis & Editing	Phosphoethanolamine N-Methyltransferase	Phosphoethanolamine N-Methyltransferase	4534.58	-7.37225	1.94933	-3.78194	0.000155608	0.00147931
TRINITY_DN29805_c1_g1_i1-AT5G50700	Triacylglycerol Biosynthesis	Steroleosin,Oil-Body protein	Steroleosin, Hydroxysteroid dehydrogenase	14840.8	-7.89241	2.19322	-3.59856	0.000319989	0.00260303		TRINITY_DN36420_c3_g1_i1-AT5G35360	Fatty Acid Synthesis	Biotin Carboxylase; subunit of Heteromeric ACCase	Biotin Carboxylase of Heteromeric ACCase	12528	-7.68064	2.03097	-3.78175	0.000155729	0.00147931
TRINITY_DN36413_c6_g2_i2-AT1G65060	Suberin Synthesis & Transport 1	4-Coumarate-CoA Ligase	4-Coumarate-CoA Ligase	17301.1	-7.91394	2.19928	-3.59842	0.000320156	0.00260303		TRINITY_DN36905_c3_g2_i15-AT4G34100	Fatty Acid Elongation & Wax Biosynthesis	E3 ubiquitin Ligase	ERAD-pathway E3 ubiquitin ligase	11.2658	5.22477	1.38185	3.78099	0.000156203	0.00148149
TRINITY_DN36773_c4_g3_i1-AT1G04710	Triacylglycerol & Fatty Acid Degradation	Ketoacyl-CoA Thiolase	Ketoacyl-CoA Thiolase	17355.8	-7.91655	2.19964	-3.59903	0.00031941	0.00260303		TRINITY_DN37086_c0_g1_i6-AT1G59820	Lipid Trafficking*Unknown	Translocase	Translocase	9.96941	5.83162	1.54255	3.7805	0.000156514	0.00148213
TRINITY_DN37723_c3_g3_i4-AT1G65410	Eukaryotic Galactolipid & Sulfolipid Synthesis*Lipid Trafficking	ATPase	ATPase	13.8726	-8.82719	2.45308	-3.59841	0.000320175	0.00260303		TRINITY_DN38694_c1_g10_i1-AT3G51840	Triacylglycerol & Fatty Acid Degradation	Acyl-CoA Oxidase	Acyl-CoA Oxidase	14981.8	-7.71693	2.04238	-3.77841	0.000157836	0.00149233
TRINITY_DN38694_c1_g7_i1-AT3G47360	Triacylglycerol Biosynthesis	Steroleosin	Steroleosin	15688.9	-7.88966	2.19266	-3.59821	0.000320411	0.00260303		TRINITY_DN35240_c0_g2_i1-AT5G66020	Phospholipid Signaling	Sac domain-containing Phosphoinositide Phosphatase	Sac domain-containing Phosphoinositide Phosphatase	5.46371	-6.3398	1.67932	-3.77523	0.000159861	0.00150914
TRINITY_DN32664_c1_g2_i3-AT5G50700	Triacylglycerol Biosynthesis	Steroleosin,Oil-Body protein	Steroleosin, Hydroxysteroid dehydrogenase	5555.01	-4.78867	1.332	-3.59509	0.000324284	0.00263041		TRINITY_DN38646_c0_g4_i2-AT2G43790	Fatty Acid Elongation & Wax Biosynthesis	Mitogen-Activated Protein Kinase	MPK6	9.56892	5.78137	1.53603	3.76385	0.000167318	0.00157709
TRINITY_DN37901_c3_g2_i1-AT4G25750	Fatty Acid Elongation & Wax Biosynthesis	ABC Transporter	ABC Transporter	49.6168	-8.25097	2.29611	-3.59346	0.000326314	0.00264279		TRINITY_DN34791_c5_g1_i4-AT3G20480	Mitochondrial Phospholipid Synthesis*Mitochondrial Lipopolysaccharide Synthesis	Tetraacyldisaccharide 4'-kinase	Tetraacyldisaccharide 4'-kinase	8770.67	-7.61062	2.02229	-3.76337	0.000167636	0.00157764
TRINITY_DN38072_c2_g1_i1-AT3G47360	Triacylglycerol Biosynthesis	Steroleosin	Steroleosin	17792.7	-7.91747	2.20465	-3.59126	0.000329077	0.00266106		TRINITY_DN34994_c3_g8_i1-AT5G07360	Phospholipid Signaling	Fatty Acid Amide Hydrolase	Fatty Acid Amide Hydrolase	10103	-7.59561	2.01933	-3.76145	0.000168934	0.0015874
TRINITY_DN38524_c0_g1_i3-AT2G44950	Triacylglycerol Biosynthesis*Fatty Acid Elongation & Wax Biosynthesis	Ubiquitin ligase	Encodes one of two orthologous E3 ubiquitin ligases	23.0786	5.85008	1.62916	3.59086	0.000329591	0.0026611		TRINITY_DN37798_c4_g1_i2-AT1G54100	Oxylipin Metabolism 2	NAD+ Oxidoreductase (involved in fatty acid &alpha;-oxidation)	NAD+ Oxidoreductase (involved in fatty acid &alpha;;-oxidation)	14120.8	-7.66327	2.04098	-3.7547	0.000173552	0.00162829
TRINITY_DN38828_c8_g5_i1-AT3G16170	Mitochondrial Fatty Acid & Lipoic Acid Synthesis	Malonyl-CoA Synthase	Malonyl-CoA Synthase	20004	-7.93891	2.21145	-3.58992	0.000330782	0.00266661		TRINITY_DN35756_c0_g9_i1-AT1G60890	Phospholipid Signaling	Phosphatidylinositol-Phosphate Kinase type IB	Phosphatidylinositol-Phosphate Kinase type IB	14371.7	-7.68905	2.04812	-3.7542	0.000173893	0.00162898
TRINITY_DN38768_c0_g1_i2-AT3G10370	Mitochondrial Phospholipid Synthesis*Mitochondrial Lipopolysaccharide Synthesis	FAD-dependent Glycerol-3-Phosphate Dehydrogenase	FAD-dependent Glycerol-3-Phosphate Dehydrogenase	18972	-7.9118	2.20485	-3.58836	0.00033276	0.00267844		TRINITY_DN36447_c2_g1_i1-AT1G65410	Eukaryotic Galactolipid & Sulfolipid Synthesis*Lipid Trafficking	ATPase	ATPase	18296.2	-7.73533	2.06113	-3.75296	0.000174761	0.0016346
TRINITY_DN36420_c3_g1_i1-AT5G35360	Fatty Acid Synthesis	Biotin Carboxylase; subunit of Heteromeric ACCase	Biotin Carboxylase of Heteromeric ACCase	12528	-7.82925	2.18281	-3.58677	0.0003348	0.00269072		TRINITY_DN36934_c0_g1_i3-AT5G11650	Triacylglycerol & Fatty Acid Degradation	Monoacylglycerol Lipase (MAGL)	Monoacylglycerol Lipase (MAGL)	15.4911	6.30981	1.68473	3.7453	0.000180176	0.00168265
TRINITY_DN34070_c4_g1_i1-AT1G04710	Triacylglycerol & Fatty Acid Degradation	Ketoacyl-CoA Thiolase	Ketoacyl-CoA Thiolase	14804	-7.86048	2.19236	-3.58539	0.000336574	0.00270084		TRINITY_DN38890_c4_g3_i6-AT1G63430	Mitochondrial Lipopolysaccharide Synthesis	CDP-DAG Synthase	CDP-DAG Synthase	9.58231	5.77699	1.54511	3.73889	0.000184833	0.00172351
TRINITY_DN32970_c0_g4_i5-AT3G18860	Oxylipin Metabolism 1*Oxylipin Metabolism 2*Phospholipid Signaling	Phospholipase A2	Phospholipase A2	23.0278	6.25157	1.74425	3.5841	0.000338236	0.00271003		TRINITY_DN34071_c0_g1_i2-AT1G74210	Unknown	Glycerophosphoryl Diester Phosphodiesterase	Glycerophosphoryl Diester Phosphodiesterase	10.4468	5.8737	1.57141	3.73786	0.000185597	0.00172534
TRINITY_DN34660_c4_g2_i3-AT1G65060	Suberin Synthesis & Transport 1	4-Coumarate-CoA Ligase	4-Coumarate-CoA Ligase	9083.35	-7.75658	2.1661	-3.58089	0.000342425	0.0027394		TRINITY_DN38447_c1_g1_i4-AT1G63430	Mitochondrial Lipopolysaccharide Synthesis	CDP-DAG Synthase	CDP-DAG Synthase	9.4448	5.75989	1.54096	3.73786	0.000185592	0.00172534
TRINITY_DN38694_c1_g2_i1-AT1G10310	Unknown	short-chain dehydrogenase/reductase	short-chain dehydrogenase/reductase	16128.8	-7.85932	2.19806	-3.57557	0.000349472	0.00279152		TRINITY_DN36567_c1_g5_i2-AT2G33150	Triacylglycerol & Fatty Acid Degradation	Ketoacyl-CoA Thiolase	Ketoacyl-CoA Thiolase	3740.53	-7.40291	1.98089	-3.73716	0.000186109	0.00172747
TRINITY_DN32664_c1_g2_i2-AT5G50700	Triacylglycerol Biosynthesis	Steroleosin,Oil-Body protein	Steroleosin, Hydroxysteroid dehydrogenase	20.7103	6.13454	1.71724	3.57232	0.000353838	0.00281352		TRINITY_DN38090_c5_g4_i10-AT2G25170	Triacylglycerol Biosynthesis	a SWI / SWF nuclear-localized chromatin remodeling factor of the CHD3 group	a SWI / SWF nuclear-localized chromatin remodeling factor of the CHD3 group	20148.8	-7.71338	2.06425	-3.73664	0.000186492	0.00172839
TRINITY_DN34994_c3_g8_i1-AT5G07360	Phospholipid Signaling	Fatty Acid Amide Hydrolase	Fatty Acid Amide Hydrolase	10103	-7.75807	2.17145	-3.57276	0.000353232	0.00281352		TRINITY_DN25031_c0_g1_i1-AT1G19220	Prokaryotic Galactolipid, Sulfolipid, & Phospholipid Synthesis 1	auxin response factor	AUXIN RESPONSE FACTOR,INDOLE-3-ACETIC ACID INDUCIBLE	6.95364	-6.33418	1.69552	-3.73583	0.000187095	0.00173134
TRINITY_DN36447_c1_g1_i2-AT3G52310	Fatty Acid Elongation & Wax Biosynthesis	ABC Transporter	ABC Transporter	11458.3	-7.78511	2.17908	-3.57266	0.000353367	0.00281352		TRINITY_DN35467_c0_g1_i1-AT4G34100	Fatty Acid Elongation & Wax Biosynthesis	E3 ubiquitin Ligase	ERAD-pathway E3 ubiquitin ligase	10.9388	5.92447	1.58634	3.73468	0.000187953	0.00173664
TRINITY_DN38195_c4_g2_i2-AT1G62640	Fatty Acid Synthesis	Ketoacyl-ACP Synthase III	Ketoacyl-ACP Synthase III	16592.4	-7.85578	2.19935	-3.57186	0.000354453	0.00281414		TRINITY_DN34660_c5_g3_i1-AT1G04710	Triacylglycerol & Fatty Acid Degradation	Ketoacyl-CoA Thiolase	Ketoacyl-CoA Thiolase	12625.6	-7.62062	2.04088	-3.73398	0.000188474	0.00173881
TRINITY_DN37120_c0_g3_i3-AT3G05420	Eukaryotic Phospholipid Synthesis & Editing	Acyl CoA Binding Protein	Acyl CoA Binding Protein	18.4797	6.00957	1.68448	3.56761	0.000360254	0.00285156		TRINITY_DN38868_c2_g4_i1-AT1G54100	Oxylipin Metabolism 2	NAD+ Oxidoreductase (involved in fatty acid &alpha;-oxidation)	NAD+ Oxidoreductase (involved in fatty acid &alpha;;-oxidation)	18051	-7.68015	2.05743	-3.73289	0.000189293	0.00174373
TRINITY_DN38694_c1_g10_i1-AT3G51840	Triacylglycerol & Fatty Acid Degradation	Acyl-CoA Oxidase	Acyl-CoA Oxidase	14981.8	-7.82747	2.19392	-3.56779	0.00036	0.00285156		TRINITY_DN37900_c3_g3_i2-AT3G23530	Unknown	Cyclopropane Fatty Acid Synthase	Cyclopropane Fatty Acid Synthase	22374.1	-7.74749	2.0766	-3.73085	0.000190837	0.0017553
TRINITY_DN38603_c0_g2_i8-AT2G44950	Triacylglycerol Biosynthesis*Fatty Acid Elongation & Wax Biosynthesis	Ubiquitin ligase	Encodes one of two orthologous E3 ubiquitin ligases	18.004	5.44465	1.52652	3.5667	0.000361504	0.00285714		TRINITY_DN34959_c6_g5_i1-AT1G65410	Eukaryotic Galactolipid & Sulfolipid Synthesis*Lipid Trafficking	ATPase	ATPase	5819.65	-7.35665	1.97363	-3.72747	0.000193408	0.00177626
TRINITY_DN37798_c4_g1_i2-AT1G54100	Oxylipin Metabolism 2	NAD+ Oxidoreductase (involved in fatty acid &alpha;-oxidation)	NAD+ Oxidoreductase (involved in fatty acid &alpha;;-oxidation)	14120.8	-7.81868	2.19257	-3.566	0.000362477	0.00286051		TRINITY_DN36413_c6_g7_i1-AT3G16170	Mitochondrial Fatty Acid & Lipoic Acid Synthesis	Malonyl-CoA Synthase	Malonyl-CoA Synthase	14204.6	-7.62719	2.04666	-3.72665	0.000194038	0.00177936
TRINITY_DN34129_c1_g1_i4-AT1G63430	Mitochondrial Lipopolysaccharide Synthesis	CDP-DAG Synthase	CDP-DAG Synthase	20.206	6.10451	1.71364	3.56231	0.000367601	0.00289658		TRINITY_DN37406_c3_g1_i1-AT1G73600	Eukaryotic Phospholipid Synthesis & Editing	Phosphoethanolamine N-Methyltransferase	Phosphoethanolamine N-Methyltransferase	17868.1	-7.65714	2.05853	-3.71971	0.000199456	0.00182629
TRINITY_DN35006_c0_g2_i1-AT2G43790	Fatty Acid Elongation & Wax Biosynthesis	Mitogen-Activated Protein Kinase	MPK6	16341.4	-7.84208	2.20315	-3.55948	0.000371591	0.00292363		TRINITY_DN33918_c0_g2_i1-AT3G51840	Triacylglycerol & Fatty Acid Degradation	Acyl-CoA Oxidase	Acyl-CoA Oxidase	21106.9	-7.68808	2.06895	-3.71594	0.000202453	0.00185095
TRINITY_DN30078_c0_g1_i3-AT2G40890	Suberin Synthesis & Transport 2	Coumaroyl 3-Hydroxylase	Coumaroyl 3-Hydroxylase	18.2476	5.65557	1.58975	3.55753	0.000374361	0.002941		TRINITY_DN35817_c0_g1_i10-AT1G63430	Mitochondrial Lipopolysaccharide Synthesis	CDP-DAG Synthase	CDP-DAG Synthase	10.7674	-7.38848	1.99561	-3.70237	0.000213594	0.00194989
TRINITY_DN37861_c1_g1_i8-AT3G18860	Oxylipin Metabolism 1*Oxylipin Metabolism 2*Phospholipid Signaling	Phospholipase A2	Phospholipase A2	13.8625	5.27386	1.48278	3.55675	0.000375474	0.00294534		TRINITY_DN36413_c4_g1_i1-AT5G35360	Fatty Acid Synthesis	Biotin Carboxylase; subunit of Heteromeric ACCase	Biotin Carboxylase of Heteromeric ACCase	24929.8	-7.68909	2.07711	-3.70182	0.000214062	0.00195123
TRINITY_DN36413_c6_g7_i1-AT3G16170	Mitochondrial Fatty Acid & Lipoic Acid Synthesis	Malonyl-CoA Synthase	Malonyl-CoA Synthase	14204.6	-7.81292	2.19808	-3.55442	0.000378813	0.00296708		TRINITY_DN38828_c6_g2_i1-AT1G54100	Oxylipin Metabolism 2	NAD+ Oxidoreductase (involved in fatty acid &alpha;-oxidation)	NAD+ Oxidoreductase (involved in fatty acid &alpha;;-oxidation)	17645.6	-7.62148	2.06203	-3.6961	0.000218937	0.00199269
TRINITY_DN38868_c2_g2_i5-AT1G24360	Fatty Acid Synthesis	Ketoacyl-ACP Reductase	Ketoacyl-ACP Reductase	22541.1	-7.87673	2.21812	-3.55109	0.000383646	0.00300046		TRINITY_DN34879_c2_g1_i2-AT2G01180	Prokaryotic Galactolipid, Sulfolipid, & Phospholipid Synthesis 1*Eukaryotic Galactolipid & Sulfolipid Synthesis*Phospholipid Signaling	Phosphatidate Phosphatase	Phosphatidate Phosphatase	9.51073	5.7559	1.56029	3.68899	0.000225142	0.0020383
TRINITY_DN37355_c1_g1_i3-AT3G18860	Oxylipin Metabolism 1*Oxylipin Metabolism 2*Phospholipid Signaling	Phospholipase A2	Phospholipase A2	21.669	6.17407	1.74095	3.54638	0.000390562	0.00304999		TRINITY_DN36304_c2_g1_i11-AT5G13640	Triacylglycerol Biosynthesis	Phospholipid : Diacylglycerol Acyltransferase	Phospholipid : Diacylglycerol Acyltransferase	9.87273	5.79775	1.57169	3.68886	0.000225262	0.0020383
TRINITY_DN33646_c1_g1_i4-AT1G19220	Prokaryotic Galactolipid, Sulfolipid, & Phospholipid Synthesis 1	auxin response factor	AUXIN RESPONSE FACTOR,INDOLE-3-ACETIC ACID INDUCIBLE	11.8818	5.22252	1.4736	3.54405	0.000394024	0.00307245		TRINITY_DN36865_c1_g2_i3-AT3G61150	Fatty Acid Elongation & Wax Biosynthesis	Homeodomain-Leucine Zipper IV	Homeodomain glabrous1	11.2928	4.89899	1.32779	3.68958	0.000224627	0.0020383
TRINITY_DN7741_c0_g1_i1-AT3G12120	Triacylglycerol Biosynthesis*Eukaryotic Phospholipid Synthesis & Editing	Oleate Desaturase	Oleate Desaturase	9.38384	-7.10333	2.00457	-3.54357	0.000394755	0.00307358		TRINITY_DN36922_c6_g1_i1-AT5G46290	Fatty Acid Synthesis	Ketoacyl-ACP Synthase I	Ketoacyl-ACP Synthase I	19289.9	-7.6264	2.06743	-3.68883	0.000225288	0.0020383
TRINITY_DN33378_c0_g1_i6-AT3G18860	Oxylipin Metabolism 1*Oxylipin Metabolism 2*Phospholipid Signaling	Phospholipase A2	Phospholipase A2	16.9771	5.90951	1.66792	3.54305	0.000395521	0.00307497		TRINITY_DN38868_c2_g2_i5-AT1G24360	Fatty Acid Synthesis	Ketoacyl-ACP Reductase	Ketoacyl-ACP Reductase	22541.1	-7.62014	2.0673	-3.68603	0.000227783	0.00205782
TRINITY_DN37640_c2_g6_i4-AT2G46210	Sphingolipid Biosynthesis 1	Sphingobase-D8 Desaturase	Sphingobase-D8 Desaturase	16.8019	5.89744	1.66567	3.54058	0.000399254	0.00309939		TRINITY_DN36568_c1_g1_i1-AT5G65940	Triacylglycerol & Fatty Acid Degradation	Hydroxyisobutyryl-CoA Hydrolase	Hydroxyisobutyryl-CoA Hydrolase	22995.7	-7.63791	2.07415	-3.68243	0.000231017	0.00208394
TRINITY_DN37955_c1_g2_i2-AT4G28110	Fatty Acid Elongation & Wax Biosynthesis*Suberin Synthesis & Transport 1	MYB Transcription Factors	Myb Transcription Factors	19.0039	5.36046	1.51503	3.53819	0.000402886	0.00312296		TRINITY_DN37998_c1_g2_i3-AT2G43790	Fatty Acid Elongation & Wax Biosynthesis	Mitogen-Activated Protein Kinase	MPK6	9.72342	5.77861	1.56984	3.68101	0.000232308	0.00209249
TRINITY_DN27307_c0_g1_i1-AT1G24360	Fatty Acid Synthesis	Ketoacyl-ACP Reductase	Ketoacyl-ACP Reductase	24328.2	0.968754	0.273863	3.53737	0.000404132	0.003128		TRINITY_DN37657_c1_g1_i10-AT3G62860	Triacylglycerol & Fatty Acid Degradation	Monoacylglycerol Lipase (MAGL)	Monoacylglycerol Lipase (MAGL)	6.51066	5.10525	1.38812	3.67782	0.000235232	0.0021157
TRINITY_DN38868_c2_g4_i1-AT1G54100	Oxylipin Metabolism 2	NAD+ Oxidoreductase (involved in fatty acid &alpha;-oxidation)	NAD+ Oxidoreductase (involved in fatty acid &alpha;;-oxidation)	18051	-7.80549	2.20854	-3.53422	0.000408975	0.00316081		TRINITY_DN30289_c0_g1_i1-AT2G40890	Suberin Synthesis & Transport 2	Coumaroyl 3-Hydroxylase	Coumaroyl 3-Hydroxylase	9.35962	4.58098	1.24634	3.67554	0.00023735	0.0021316
TRINITY_DN37406_c3_g1_i1-AT1G73600	Eukaryotic Phospholipid Synthesis & Editing	Phosphoethanolamine N-Methyltransferase	Phosphoethanolamine N-Methyltransferase	17868.1	-7.80171	2.20962	-3.53079	0.000414316	0.00319737		TRINITY_DN35873_c2_g1_i1-AT2G43790	Fatty Acid Elongation & Wax Biosynthesis	Mitogen-Activated Protein Kinase	MPK6	34.1394	2.30628	0.627828	3.67342	0.000239322	0.002145
TRINITY_DN38090_c5_g4_i10-AT2G25170	Triacylglycerol Biosynthesis	a SWI / SWF nuclear-localized chromatin remodeling factor of the CHD3 group	a SWI / SWF nuclear-localized chromatin remodeling factor of the CHD3 group	20148.8	-7.81796	2.21516	-3.52929	0.000416674	0.00321084		TRINITY_DN37113_c3_g6_i17-AT2G43790	Fatty Acid Elongation & Wax Biosynthesis	Mitogen-Activated Protein Kinase	MPK6	13.4606	6.13564	1.67039	3.67318	0.000239546	0.002145
TRINITY_DN36751_c0_g1_i2-AT3G03310	Unknown	Phospholipid : Acyl acceptor Acyltransferase	Phospholipid : Acyl acceptor Acyltransferase	21.4994	5.51028	1.5633	3.52478	0.000423828	0.00326117		TRINITY_DN33708_c3_g1_i1-AT1G63430	Mitochondrial Lipopolysaccharide Synthesis	CDP-DAG Synthase	CDP-DAG Synthase	8.50207	5.62477	1.53195	3.67164	0.000240997	0.00215482
TRINITY_DN34660_c5_g3_i1-AT1G04710	Triacylglycerol & Fatty Acid Degradation	Ketoacyl-CoA Thiolase	Ketoacyl-CoA Thiolase	12625.6	-7.72698	2.19247	-3.52433	0.000424548	0.00326193		TRINITY_DN38876_c2_g1_i1-AT3G14270	Phospholipid Signaling	Phosphatidylinositol-Phosphate Kinase type III	Phosphatidylinositol-Phosphate Kinase type III	17.5563	6.4185	1.74856	3.67074	0.000241847	0.00215925
TRINITY_DN37351_c0_g1_i7-AT2G43790	Fatty Acid Elongation & Wax Biosynthesis	Mitogen-Activated Protein Kinase	MPK6	23.9033	6.26985	1.77927	3.52382	0.000425371	0.00326346		TRINITY_DN33487_c0_g1_i1-AT5G35360	Fatty Acid Synthesis	Biotin Carboxylase; subunit of Heteromeric ACCase	Biotin Carboxylase of Heteromeric ACCase	27147.2	-7.63808	2.08524	-3.66292	0.000249354	0.00222301
TRINITY_DN38868_c2_g2_i3-AT1G24360	Fatty Acid Synthesis	Ketoacyl-ACP Reductase	Ketoacyl-ACP Reductase	15788.5	-7.76026	2.20313	-3.52237	0.000427703	0.00327655		TRINITY_DN38560_c4_g3_i3-AT1G73600	Eukaryotic Phospholipid Synthesis & Editing	Phosphoethanolamine N-Methyltransferase	Phosphoethanolamine N-Methyltransferase	18225.5	-7.57276	2.0686	-3.66082	0.000251414	0.0022381
TRINITY_DN21368_c0_g2_i1-AT3G61580	Sphingolipid Biosynthesis 1	Sphingobase-D8 Desaturase	Sphingobase-D8 Desaturase	18.63	-3.88206	1.1026	-3.52084	0.000430188	0.00328799		TRINITY_DN34963_c0_g1_i6-AT4G34050	Suberin Synthesis & Transport 1	Caffeoyl-CoA O-Methyltransferase	Caffeoyl-CoA O-Methyltransferase	24.5122	-3.38493	0.925977	-3.65553	0.000256652	0.00228042
TRINITY_DN31417_c0_g1_i1-AT3G54010	Fatty Acid Elongation & Wax Biosynthesis	Immunophilin-like FK506 binding protein	Pasticcino 1	47.6119	4.93354	1.40131	3.52067	0.000430451	0.00328799		TRINITY_DN38857_c0_g1_i4-AT1G68710	Unknown	Translocase	Translocase	16.5815	-7.08274	1.93768	-3.65526	0.000256917	0.00228042
TRINITY_DN36413_c4_g1_i1-AT5G35360	Fatty Acid Synthesis	Biotin Carboxylase; subunit of Heteromeric ACCase	Biotin Carboxylase of Heteromeric ACCase	24929.8	-7.83873	2.2276	-3.5189	0.000433334	0.00330519		TRINITY_DN37900_c3_g3_i8-AT3G23530	Unknown	Cyclopropane Fatty Acid Synthase	Cyclopropane Fatty Acid Synthase	33482.4	-7.65819	2.09648	-3.65289	0.000259307	0.00229829
TRINITY_DN35366_c4_g6_i4-AT3G18000	Eukaryotic Phospholipid Synthesis & Editing	Phosphoethanolamine N-Methyltransferase	Phosphoethanolamine N-Methyltransferase	4534.58	-7.39161	2.10258	-3.51549	0.000438938	0.00333822		TRINITY_DN29546_c0_g1_i3-AT4G04020	Unknown	Plastid Lipid-associated Protein	Plastid Lipid-associated Protein	9.09421	5.69583	1.55993	3.65135	0.000260868	0.00230875
TRINITY_DN35756_c0_g9_i1-AT1G60890	Phospholipid Signaling	Phosphatidylinositol-Phosphate Kinase type IB	Phosphatidylinositol-Phosphate Kinase type IB	14371.7	-7.73299	2.19951	-3.51579	0.000438455	0.00333822		TRINITY_DN38518_c0_g1_i1-AT1G63430	Mitochondrial Lipopolysaccharide Synthesis	CDP-DAG Synthase	CDP-DAG Synthase	13.453	6.127	1.67996	3.64711	0.000265207	0.00234375
TRINITY_DN38915_c1_g19_i3-AT1G24360	Fatty Acid Synthesis	Ketoacyl-ACP Reductase	Ketoacyl-ACP Reductase	4244.78	-8.23065	2.34369	-3.51183	0.000445035	0.00337968		TRINITY_DN37877_c1_g2_i1-AT1G34430	Fatty Acid Synthesis	Dihydrolipoamide Acetyltransferase, E2 component of Pyruvate Dehydrogenase Complex	Dihydrolipoamide Acetyltransferase, E2 component of Pyruvate Dehydrogenase Complex	8.03661	5.55361	1.52474	3.64233	0.000270186	0.0023843
TRINITY_DN33918_c0_g2_i1-AT3G51840	Triacylglycerol & Fatty Acid Degradation	Acyl-CoA Oxidase	Acyl-CoA Oxidase	21106.9	-7.79167	2.21971	-3.51022	0.000447737	0.00339038		TRINITY_DN34994_c2_g1_i1-AT1G65410	Eukaryotic Galactolipid & Sulfolipid Synthesis*Lipid Trafficking	ATPase	ATPase	27962	-7.59638	2.08899	-3.6364	0.000276479	0.0024363
TRINITY_DN38898_c2_g1_i1-AT5G20730	Prokaryotic Galactolipid, Sulfolipid, & Phospholipid Synthesis 1	auxin response factor	AUXIN RESPONSE FACTOR,BIPOSTO,INDOLE-3-ACETIC ACID INDUCIBLE,MASSUGU,NON-PHOTOTROPHIC HYPOCOTYL,TRANSPORT INHIBITOR RESPONSE	31.1172	-2.85202	0.81247	-3.51031	0.000447582	0.00339038		TRINITY_DN39001_c3_g5_i1-AT5G52860	Fatty Acid Elongation & Wax Biosynthesis	ABC Transporter	ABC Transporter	13.4796	2.9409	0.809533	3.63283	0.000280326	0.00246662
TRINITY_DN38828_c6_g2_i1-AT1G54100	Oxylipin Metabolism 2	NAD+ Oxidoreductase (involved in fatty acid &alpha;-oxidation)	NAD+ Oxidoreductase (involved in fatty acid &alpha;;-oxidation)	17645.6	-7.76578	2.21301	-3.50914	0.000449551	0.0033992		TRINITY_DN34772_c3_g1_i2-AT5G44190	Prokaryotic Galactolipid, Sulfolipid, & Phospholipid Synthesis 1	golden2-like	Golden2-like,GBF'S PRO-RICH REGION-INTERACTING FACTOR	9.76637	5.7706	1.58947	3.63053	0.00028284	0.00247444
TRINITY_DN34759_c0_g1_i3-AT5G64440	Phospholipid Signaling	Fatty Acid Amide Hydrolase	Fatty Acid Amide Hydrolase	19.7834	5.50678	1.57033	3.50675	0.000453608	0.00342494		TRINITY_DN35366_c4_g4_i1-AT2G38040	Fatty Acid Synthesis	Carboxyltransferase alpha Subunit of Heteromeric ACCase	Carboxyltransferase alpha Subunit of Heteromeric ACCase	32392.5	-7.6303	2.10154	-3.63081	0.000282536	0.00247444
TRINITY_DN36719_c0_g1_i8-AT2G25170	Triacylglycerol Biosynthesis	a SWI / SWF nuclear-localized chromatin remodeling factor of the CHD3 group	a SWI / SWF nuclear-localized chromatin remodeling factor of the CHD3 group	17.0402	5.9023	1.6839	3.50514	0.000456374	0.00344086		TRINITY_DN36335_c11_g1_i1-AT3G16950	Fatty Acid Synthesis	Dihydrolipoamide Dehydrogenase, E3 component of Pyruvate Dehydrogenase Complex	Dihydrolipoamide Dehydrogenase, E3 component of Pyruvate Dehydrogenase Complex	20779	-7.53363	2.07487	-3.63089	0.000282447	0.00247444
TRINITY_DN34959_c6_g5_i1-AT1G65410	Eukaryotic Galactolipid & Sulfolipid Synthesis*Lipid Trafficking	ATPase	ATPase	5819.65	-7.45034	2.12659	-3.50342	0.000459317	0.00345808		TRINITY_DN37284_c1_g1_i6-AT2G43790	Fatty Acid Elongation & Wax Biosynthesis	Mitogen-Activated Protein Kinase	MPK6	15.8124	6.29464	1.73348	3.63122	0.000282087	0.00247444
TRINITY_DN26612_c0_g1_i1-AT4G27780	Eukaryotic Phospholipid Synthesis & Editing	Acyl CoA Binding Protein	Acyl CoA Binding Protein	24.0674	-3.19442	0.912303	-3.50149	0.000462659	0.00347824		TRINITY_DN37031_c0_g1_i6-AT2G43790	Fatty Acid Elongation & Wax Biosynthesis	Mitogen-Activated Protein Kinase	MPK6	9.43642	5.73152	1.57965	3.62835	0.000285235	0.00249182
TRINITY_DN34993_c2_g1_i2-AT1G55840	Unknown	Sec14-like Protein	Sec14-like Protein	21.2825	3.80136	1.08608	3.50008	0.000465126	0.00348541		TRINITY_DN31383_c0_g1_i3-AT3G61680	Oxylipin Metabolism 1*Oxylipin Metabolism 2	Lipid Acylhydrolase-like	Lipid Acylhydrolase-like	118.102	-2.15565	0.594645	-3.6251	0.000288847	0.00251976
TRINITY_DN37023_c0_g4_i3-AT1G63430	Mitochondrial Lipopolysaccharide Synthesis	CDP-DAG Synthase	CDP-DAG Synthase	16.9542	5.89503	1.68439	3.4998	0.000465608	0.00348541		TRINITY_DN38868_c2_g2_i3-AT1G24360	Fatty Acid Synthesis	Ketoacyl-ACP Reductase	Ketoacyl-ACP Reductase	15788.5	-7.43084	2.05185	-3.62153	0.000292866	0.00255116
TRINITY_DN37255_c2_g2_i2-AT2G46500	Phospholipid Signaling	Phosphatidylinositol-4-Kinase &gamma;	Phosphatidylinositol-4-Kinase &gamma;	59.1425	3.40903	0.973905	3.50037	0.000464613	0.00348541		TRINITY_DN36880_c0_g1_i5-AT5G40990	Unknown	GDSL lipase	GDSL-Motif Lipase 1	10.4381	-7.30852	2.02029	-3.61756	0.000297392	0.00258689
TRINITY_DN36447_c2_g1_i1-AT1G65410	Eukaryotic Galactolipid & Sulfolipid Synthesis*Lipid Trafficking	ATPase	ATPase	18296.2	-7.73481	2.21214	-3.49653	0.00047135	0.00352154		TRINITY_DN38786_c3_g3_i8-AT1G19220	Prokaryotic Galactolipid, Sulfolipid, & Phospholipid Synthesis 1	auxin response factor	AUXIN RESPONSE FACTOR,INDOLE-3-ACETIC ACID INDUCIBLE	11.2924	5.92644	1.63998	3.61372	0.000301835	0.00262178
TRINITY_DN37916_c0_g1_i13-AT3G18860	Oxylipin Metabolism 1*Oxylipin Metabolism 2*Phospholipid Signaling	Phospholipase A2	Phospholipase A2	17.1939	5.90919	1.69013	3.49629	0.000471779	0.00352154		TRINITY_DN34826_c1_g1_i5-AT3G07400	Oxylipin Metabolism 1*Oxylipin Metabolism 2	Lipid Acylhydrolase-like	Lipid Acylhydrolase-like	14.4744	6.19327	1.7161	3.60891	0.000307483	0.00266325
TRINITY_DN35594_c4_g1_i4-AT1G27980	Sphingolipid Biosynthesis 2	Dihydrosphingosine Phosphate Lyase	Dihydrosphingosine Phosphate Lyase	609.852	1.45755	0.416939	3.49584	0.000472567	0.0035224		TRINITY_DN38694_c1_g6_i1-AT3G13220	Fatty Acid Elongation & Wax Biosynthesis	ABC Transporter	ABC Transporter	24918	-7.53565	2.08791	-3.60919	0.000307153	0.00266325
TRINITY_DN36568_c1_g1_i1-AT5G65940	Triacylglycerol & Fatty Acid Degradation	Hydroxyisobutyryl-CoA Hydrolase	Hydroxyisobutyryl-CoA Hydrolase	22995.7	-7.77551	2.22474	-3.49502	0.000474019	0.00352821		TRINITY_DN37705_c4_g1_i5-AT3G16950	Fatty Acid Synthesis	Dihydrolipoamide Dehydrogenase, E3 component of Pyruvate Dehydrogenase Complex	Dihydrolipoamide Dehydrogenase, E3 component of Pyruvate Dehydrogenase Complex	32486.3	-7.59927	2.10817	-3.60468	0.000312541	0.00270322
TRINITY_DN36922_c6_g1_i1-AT5G46290	Fatty Acid Synthesis	Ketoacyl-ACP Synthase I	Ketoacyl-ACP Synthase I	19289.9	-7.7479	2.21824	-3.49281	0.000477961	0.00355251		TRINITY_DN21577_c0_g2_i1-AT4G34100	Fatty Acid Elongation & Wax Biosynthesis	E3 ubiquitin Ligase	ERAD-pathway E3 ubiquitin ligase	10.6761	4.09841	1.13765	3.60253	0.000315131	0.00272175
TRINITY_DN38270_c0_g1_i6-AT3G27870	Unknown	Translocase	Translocase	51.3737	3.19666	0.916728	3.48703	0.000488407	0.00362501		TRINITY_DN34994_c3_g11_i1-AT1G65410	Eukaryotic Galactolipid & Sulfolipid Synthesis*Lipid Trafficking	ATPase	ATPase	32383.8	-7.56989	2.10205	-3.60119	0.00031676	0.00273194
TRINITY_DN37900_c3_g3_i2-AT3G23530	Unknown	Cyclopropane Fatty Acid Synthase	Cyclopropane Fatty Acid Synthase	22374.1	-7.75972	2.22711	-3.48421	0.000493596	0.00365834		TRINITY_DN38768_c0_g1_i1-AT3G10370	Mitochondrial Phospholipid Synthesis*Mitochondrial Lipopolysaccharide Synthesis	FAD-dependent Glycerol-3-Phosphate Dehydrogenase	FAD-dependent Glycerol-3-Phosphate Dehydrogenase	28416.6	-7.52309	2.09237	-3.59548	0.000323788	0.00278861
TRINITY_DN38331_c2_g3_i8-AT2G43790	Fatty Acid Elongation & Wax Biosynthesis	Mitogen-Activated Protein Kinase	MPK6	9.41571	-7.47248	2.14782	-3.47909	0.000503117	0.00372363		TRINITY_DN38350_c1_g4_i20-AT2G43790	Fatty Acid Elongation & Wax Biosynthesis	Mitogen-Activated Protein Kinase	MPK6	43.3594	7.06793	1.96739	3.59254	0.000327469	0.00281632
TRINITY_DN37900_c3_g3_i8-AT3G23530	Unknown	Cyclopropane Fatty Acid Synthase	Cyclopropane Fatty Acid Synthase	33482.4	-7.80992	2.24627	-3.47683	0.000507374	0.00374985		TRINITY_DN36447_c2_g5_i1-AT1G25145	Mitochondrial Phospholipid Synthesis	UDP-3-O-acyl N-acetylglucosamine deacetylase	UDP-3-O-acyl N-acetylglucosamine deacetylase	30938.2	-7.53917	2.09888	-3.592	0.000328155	0.00281824
TRINITY_DN31231_c0_g1_i3-AT1G63430	Mitochondrial Lipopolysaccharide Synthesis	CDP-DAG Synthase	CDP-DAG Synthase	80.1005	6.86854	1.9764	3.47527	0.000510336	0.00376642		TRINITY_DN34854_c3_g1_i2-AT1G65410	Eukaryotic Galactolipid & Sulfolipid Synthesis*Lipid Trafficking	ATPase	ATPase	27286.2	-7.5136	2.09498	-3.58648	0.000335176	0.00287449
TRINITY_DN33487_c0_g1_i1-AT5G35360	Fatty Acid Synthesis	Biotin Carboxylase; subunit of Heteromeric ACCase	Biotin Carboxylase of Heteromeric ACCase	27147.2	-7.76469	2.23545	-3.47343	0.000513846	0.00378699		TRINITY_DN33390_c0_g2_i1-AT2G43790	Fatty Acid Elongation & Wax Biosynthesis	Mitogen-Activated Protein Kinase	MPK6	7.79456	4.11568	1.14782	3.58566	0.000336232	0.00287949
TRINITY_DN36469_c1_g1_i5-AT2G43790	Fatty Acid Elongation & Wax Biosynthesis	Mitogen-Activated Protein Kinase	MPK6	18.7699	5.99557	1.72744	3.47078	0.000518939	0.00381916		TRINITY_DN34640_c1_g3_i4-AT3G05420	Eukaryotic Phospholipid Synthesis & Editing	Acyl CoA Binding Protein	Acyl CoA Binding Protein	9.07456	5.67471	1.58616	3.57765	0.000346701	0.00296498
TRINITY_DN36109_c4_g3_i1-AT5G61590	Fatty Acid Elongation & Wax Biosynthesis	AP2 / EREBP Transcription Factors	A member of the ethylene response factor subfamily B-3 of ERF/AP2 transcription factor family.	27.3918	-2.84075	0.818998	-3.46857	0.000523242	0.00384543		TRINITY_DN38529_c1_g1_i2-AT5G40420	Triacylglycerol Biosynthesis	Oil-Body Oleosin	Oil-Body Oleosin	12.778	6.04838	1.69268	3.57326	0.000352567	0.00301092
TRINITY_DN37949_c5_g17_i1-AT3G51840	Triacylglycerol & Fatty Acid Degradation	Acyl-CoA Oxidase	Acyl-CoA Oxidase	13547.3	-7.62483	2.20017	-3.46557	0.00052911	0.00388311		TRINITY_DN35841_c5_g8_i1-AT5G18640	Triacylglycerol & Fatty Acid Degradation	Triacylglycerol Lipase (TAGL)	Triacylglycerol Lipase (TAGL)	28809	-7.49157	2.09694	-3.57263	0.000353416	0.00301394
TRINITY_DN34634_c1_g1_i2-AT1G63430	Mitochondrial Lipopolysaccharide Synthesis	CDP-DAG Synthase	CDP-DAG Synthase	30.5798	5.31981	1.53797	3.45899	0.000542211	0.00397369		TRINITY_DN35855_c0_g2_i1-AT4G09820	Triacylglycerol Biosynthesis	transparent testa??	TRANSPARENT TESTA	12.9779	3.135	0.877981	3.57069	0.00035604	0.00303206
TRINITY_DN36625_c0_g4_i1-AT3G14270	Phospholipid Signaling	Phosphatidylinositol-Phosphate Kinase type III	Phosphatidylinositol-Phosphate Kinase type III	45.7707	3.06031	0.884871	3.45848	0.000543235	0.00397563		TRINITY_DN38241_c1_g2_i1-AT3G25610	Unknown	Translocase	Translocase	22.7416	4.57471	1.28192	3.56864	0.00035884	0.00305164
TRINITY_DN31327_c1_g1_i4-AT3G09920	Phospholipid Signaling	Phosphatidylinositol-Phosphate Kinase type IB	Phosphatidylinositol-Phosphate Kinase type IB	35.8601	3.99216	1.15528	3.45556	0.000549151	0.00400591		TRINITY_DN38750_c1_g1_i5-AT3G54010	Fatty Acid Elongation & Wax Biosynthesis	Immunophilin-like FK506 binding protein	Pasticcino 1	19.5276	3.36931	0.944654	3.56671	0.000361494	0.00306993
TRINITY_DN36355_c0_g1_i31-AT2G43790	Fatty Acid Elongation & Wax Biosynthesis	Mitogen-Activated Protein Kinase	MPK6	12.8493	5.12514	1.48332	3.45519	0.000549897	0.00400591		TRINITY_DN35240_c0_g3_i2-AT5G66020	Phospholipid Signaling	Sac domain-containing Phosphoinositide Phosphatase	Sac domain-containing Phosphoinositide Phosphatase	7.7299	5.49147	1.53989	3.56614	0.000362277	0.00307229
TRINITY_DN36715_c4_g1_i8-AT3G60500	Fatty Acid Elongation & Wax Biosynthesis	CER7 Protein involved in wax synthesis	CER7 Protein involved in wax synthesis	30.7578	2.95004	0.853687	3.45565	0.000548968	0.00400591		TRINITY_DN36397_c0_g1_i18-AT2G43790	Fatty Acid Elongation & Wax Biosynthesis	Mitogen-Activated Protein Kinase	MPK6	15.5016	5.89897	1.65444	3.56555	0.000363096	0.00307495
TRINITY_DN38906_c6_g2_i7-AT4G25750	Fatty Acid Elongation & Wax Biosynthesis	ABC Transporter	ABC Transporter	28.1031	5.79205	1.67646	3.45493	0.000550431	0.00400591		TRINITY_DN37949_c5_g17_i1-AT3G51840	Triacylglycerol & Fatty Acid Degradation	Acyl-CoA Oxidase	Acyl-CoA Oxidase	13547.3	-7.30158	2.0488	-3.56383	0.000365478	0.003088
TRINITY_DN34545_c0_g3_i1-AT1G51680	Suberin Synthesis & Transport 1	4-Coumarate-CoA Ligase	4-Coumarate-CoA Ligase	28.3732	-2.6918	0.779455	-3.45344	0.000553495	0.00401706		TRINITY_DN38893_c3_g2_i24-AT1G69640	Sphingolipid Biosynthesis 1	Sphingobase C4-Hydroxylase	Sphingobase C4-Hydroxylase	6299.47	-7.08927	1.98929	-3.56371	0.00036565	0.003088
TRINITY_DN34994_c2_g1_i1-AT1G65410	Eukaryotic Galactolipid & Sulfolipid Synthesis*Lipid Trafficking	ATPase	ATPase	27962	-7.73283	2.23906	-3.4536	0.000553155	0.00401706		TRINITY_DN31998_c0_g2_i1-AT1G65060	Suberin Synthesis & Transport 1	4-Coumarate-CoA Ligase	4-Coumarate-CoA Ligase	266.068	-2.47401	0.694973	-3.55987	0.000371041	0.00312486
TRINITY_DN32809_c0_g1_i3-AT3G18860	Oxylipin Metabolism 1*Oxylipin Metabolism 2*Phospholipid Signaling	Phospholipase A2	Phospholipase A2	17.404	5.87093	1.70062	3.45224	0.000555958	0.00402935		TRINITY_DN38422_c1_g1_i2-AT5G61590	Fatty Acid Elongation & Wax Biosynthesis	AP2 / EREBP Transcription Factors	A member of the ethylene response factor subfamily B-3 of ERF/AP2 transcription factor family.	16.1014	-3.87698	1.08898	-3.56019	0.000370588	0.00312486
TRINITY_DN36335_c11_g1_i1-AT3G16950	Fatty Acid Synthesis	Dihydrolipoamide Dehydrogenase, E3 component of Pyruvate Dehydrogenase Complex	Dihydrolipoamide Dehydrogenase, E3 component of Pyruvate Dehydrogenase Complex	20779	-7.6807	2.22544	-3.45132	0.000557854	0.00403325		TRINITY_DN28957_c0_g2_i4-AT3G18860	Oxylipin Metabolism 1*Oxylipin Metabolism 2*Phospholipid Signaling	Phospholipase A2	Phospholipase A2	31.5848	6.00501	1.68718	3.55921	0.000371977	0.00312841
TRINITY_DN37737_c1_g1_i5-AT2G13610	Fatty Acid Elongation & Wax Biosynthesis	ABC Transporter	ABC Transporter	369.134	1.82787	0.529629	3.45123	0.000558035	0.00403325		TRINITY_DN34890_c2_g4_i1-AT1G67730	Fatty Acid Elongation & Wax Biosynthesis*Suberin Synthesis & Transport 1	Ketoacyl-CoA Reductase	Ketoacyl-CoA Reductase	32455.8	-7.49718	2.10756	-3.55728	0.00037471	0.00314704
TRINITY_DN35480_c0_g3_i4-AT2G43790	Fatty Acid Elongation & Wax Biosynthesis	Mitogen-Activated Protein Kinase	MPK6	17.8068	5.14618	1.49549	3.44113	0.000579297	0.00418115		TRINITY_DN33383_c0_g3_i8-AT5G14980	Triacylglycerol & Fatty Acid Degradation*Phospholipid Signaling	Monoacylglycerol Lipase (MAGL),Lysophospholipase	Monoacylglycerol Lipase (MAGL)	24.2231	-6.91823	1.95065	-3.54663	0.000390187	0.00326802
TRINITY_DN37559_c0_g1_i11-AT3G51830	Phospholipid Signaling	Sac domain-containing Phosphoinositide Phosphatase	Sac domain-containing Phosphoinositide Phosphatase	16.4013	5.8406	1.69769	3.44033	0.000581004	0.0041877		TRINITY_DN38274_c0_g6_i3-AT3G11980	Fatty Acid Elongation & Wax Biosynthesis*Suberin Synthesis & Transport 1	Alcohol-forming Fatty Acyl-CoA Reductase	Alcohol-forming Fatty Acyl-CoA Reductase, MALE STERILITY 2 / FAR2	4.28131	-6.57687	1.85431	-3.54681	0.000389924	0.00326802
TRINITY_DN33259_c0_g1_i8-AT3G05510	Mitochondrial Lipopolysaccharide Synthesis		Cardiolipin Transacylase	43.0385	-1.95781	0.569348	-3.43869	0.000584529	0.00420155		TRINITY_DN37390_c0_g1_i36-AT3G27670	Fatty Acid Elongation & Wax Biosynthesis	Resurrection Protein	Resurrection Protein	15.3642	4.8669	1.37342	3.54364	0.000394642	0.00330079
TRINITY_DN39869_c0_g1_i1-AT5G48485	Fatty Acid Elongation & Wax Biosynthesis	Lipid Transfer Protein	Lipid Transfer Protein type 3	10.6044	-3.4466	1.00224	-3.43889	0.000584097	0.00420155		TRINITY_DN34841_c1_g1_i3-AT1G63430	Mitochondrial Lipopolysaccharide Synthesis	CDP-DAG Synthase	CDP-DAG Synthase	9.16487	4.7261	1.33447	3.54157	0.00039776	0.00332231
TRINITY_DN38768_c0_g1_i1-AT3G10370	Mitochondrial Phospholipid Synthesis*Mitochondrial Lipopolysaccharide Synthesis	FAD-dependent Glycerol-3-Phosphate Dehydrogenase	FAD-dependent Glycerol-3-Phosphate Dehydrogenase	28416.6	-7.70426	2.24232	-3.43584	0.00059072	0.00424024		TRINITY_DN36694_c0_g1_i1-AT2G43790	Fatty Acid Elongation & Wax Biosynthesis	Mitogen-Activated Protein Kinase	MPK6	22.6695	2.99574	0.846938	3.53714	0.00040448	0.0033738
TRINITY_DN34375_c0_g1_i3-AT2G34590	Fatty Acid Synthesis	Pyruvate Dehydrogenase beta subunit, E1b component of Pyruvate Dehydrogenase Complex	Pyruvate Dehydrogenase beta subunit, E1b component of Pyruvate Dehydrogenase Complex	16.3311	5.83445	1.69873	3.4346	0.000593419	0.00424236		TRINITY_DN34826_c1_g1_i11-AT3G07400	Oxylipin Metabolism 1*Oxylipin Metabolism 2	Lipid Acylhydrolase-like	Lipid Acylhydrolase-like	7.51928	5.45165	1.54375	3.53144	0.000413301	0.00344267
TRINITY_DN35180_c0_g1_i4-AT3G10550	Phospholipid Signaling	Phosphoinositide 3-Phosphatase	Phosphoinositide 3-Phosphatase	37.3108	6.05045	1.76162	3.43459	0.000593445	0.00424236		TRINITY_DN36327_c2_g5_i4-AT5G62470	Fatty Acid Elongation & Wax Biosynthesis	MYB Transcription Factors	Myb Transcription Factors	8.87175	5.63681	1.59683	3.53	0.000415562	0.00345677
TRINITY_DN38560_c4_g3_i3-AT1G73600	Eukaryotic Phospholipid Synthesis & Editing	Phosphoethanolamine N-Methyltransferase	Phosphoethanolamine N-Methyltransferase	18225.5	-7.6231	2.21937	-3.4348	0.000592991	0.00424236		TRINITY_DN38253_c2_g1_i4-AT1G19220	Prokaryotic Galactolipid, Sulfolipid, & Phospholipid Synthesis 1	auxin response factor	AUXIN RESPONSE FACTOR,INDOLE-3-ACETIC ACID INDUCIBLE	7.88153	5.50383	1.56023	3.52758	0.000419382	0.00348379
TRINITY_DN30027_c0_g1_i4-AT3G47290	Phospholipid Signaling	Phosphoinositide-specific Phospholipase C	Phosphoinositide-specific Phospholipase C	29.4716	5.81889	1.69492	3.43313	0.000596652	0.00425948		TRINITY_DN37571_c5_g2_i5-AT5G47730	Unknown	Sec14-like Protein	Sec14-like Protein	14.4613	6.16266	1.74997	3.52158	0.00042899	0.00355875
TRINITY_DN30667_c0_g1_i1-AT2G40890	Suberin Synthesis & Transport 2	Coumaroyl 3-Hydroxylase	Coumaroyl 3-Hydroxylase	16.3143	-3.77948	1.10105	-3.43262	0.000597771	0.00426166		TRINITY_DN38361_c0_g3_i9-AT3G19240	Phospholipid Signaling	Phosphoinositide 3-Phosphatase	Phosphoinositide 3-Phosphatase	11.5181	5.91996	1.68167	3.5203	0.000431062	0.00357107
TRINITY_DN34196_c0_g1_i1-AT5G53470	Eukaryotic Phospholipid Synthesis & Editing	Acyl CoA Binding Protein	Acyl CoA Binding Protein	23.511	5.96297	1.73849	3.42998	0.000603627	0.00429756		TRINITY_DN31814_c0_g2_i1-AT1G54060	Triacylglycerol Biosynthesis	Trihelix DNA Binding Family	Trihelix DNA Binding Family	97.2675	-1.85077	0.52628	-3.5167	0.000436946	0.00361489
TRINITY_DN35817_c0_g1_i10-AT1G63430	Mitochondrial Lipopolysaccharide Synthesis	CDP-DAG Synthase	CDP-DAG Synthase	10.7674	-7.30874	2.13213	-3.42791	0.000608245	0.00432456		TRINITY_DN32302_c0_g1_i3-AT1G63430	Mitochondrial Lipopolysaccharide Synthesis	CDP-DAG Synthase	CDP-DAG Synthase	10.542	4.98174	1.41698	3.51576	0.000438501	0.00362284
TRINITY_DN38694_c1_g6_i1-AT3G13220	Fatty Acid Elongation & Wax Biosynthesis	ABC Transporter	ABC Transporter	24918	-7.6684	2.23802	-3.42642	0.000611594	0.00434249		TRINITY_DN36653_c1_g2_i1-AT1G65060	Suberin Synthesis & Transport 1	4-Coumarate-CoA Ligase	4-Coumarate-CoA Ligase	32803.4	-7.4152	2.10957	-3.51503	0.000439701	0.00362783
TRINITY_DN36206_c2_g4_i1-AT1G55250	Triacylglycerol Biosynthesis*Fatty Acid Elongation & Wax Biosynthesis	Ubiquitin ligase	Encodes one of two orthologous E3 ubiquitin ligases	12.669	5.05677	1.47738	3.4228	0.000619795	0.00439476		TRINITY_DN29727_c1_g1_i1-AT2G44950	Triacylglycerol Biosynthesis*Fatty Acid Elongation & Wax Biosynthesis	Ubiquitin ligase	Encodes one of two orthologous E3 ubiquitin ligases	33.9378	-6.39155	1.821	-3.50991	0.000448252	0.00369048
TRINITY_DN28585_c0_g1_i5-AT5G27630	Eukaryotic Phospholipid Synthesis & Editing	Acyl CoA Binding Protein	Acyl CoA Binding Protein	14.8717	5.72848	1.67413	3.42177	0.000622153	0.00440551		TRINITY_DN35524_c0_g1_i3-AT3G18860	Oxylipin Metabolism 1*Oxylipin Metabolism 2*Phospholipid Signaling	Phospholipase A2	Phospholipase A2	9.83468	5.74493	1.63684	3.50976	0.000448507	0.00369048
TRINITY_DN26612_c0_g3_i1-AT5G53470	Eukaryotic Phospholipid Synthesis & Editing	Acyl CoA Binding Protein	Acyl CoA Binding Protein	15.4504	5.76876	1.68848	3.41653	0.000634241	0.00448359		TRINITY_DN35761_c2_g3_i1-AT5G25390	Fatty Acid Elongation & Wax Biosynthesis*Cutin Synthesis & Transport 1*Suberin Synthesis & Transport 1	SHN Transcription Factors	SHN Transcription Factors	220.693	-2.60077	0.741711	-3.50645	0.000454135	0.00373175
TRINITY_DN36447_c2_g5_i1-AT1G25145	Mitochondrial Phospholipid Synthesis	UDP-3-O-acyl N-acetylglucosamine deacetylase	UDP-3-O-acyl N-acetylglucosamine deacetylase	30938.2	-7.68174	2.24859	-3.41625	0.000634889	0.00448359		TRINITY_DN38309_c2_g8_i2-AT4G36480	Sphingolipid Biosynthesis 1	Long-Chain Base 2; subunit of Serine Palmitoyltransferase,Long-Chain Base 1; subunit of Serine Palmitoyltransferase	Subunit of Serine Palmitoyltransferase (LCB1)	13.132	6.05553	1.72718	3.50601	0.000454872	0.00373277
TRINITY_DN32943_c1_g1_i4-AT1G54100	Oxylipin Metabolism 2	NAD+ Oxidoreductase (involved in fatty acid &alpha;-oxidation)	NAD+ Oxidoreductase (involved in fatty acid &alpha;;-oxidation)	631.213	-4.46634	1.30781	-3.41514	0.000637483	0.0044898		TRINITY_DN36706_c0_g2_i1-AT2G43790	Fatty Acid Elongation & Wax Biosynthesis	Mitogen-Activated Protein Kinase	MPK6	9.44596	5.69889	1.62673	3.50328	0.000459559	0.00376616
TRINITY_DN34791_c5_g1_i4-AT3G20480	Mitochondrial Phospholipid Synthesis*Mitochondrial Lipopolysaccharide Synthesis	Tetraacyldisaccharide 4'-kinase	Tetraacyldisaccharide 4'-kinase	8770.67	-7.42635	2.17434	-3.41545	0.000636758	0.0044898		TRINITY_DN38576_c1_g1_i17-AT5G04930	Lipid Trafficking	Aminophospholipid ATPase	Aminophospholipid ATPase	14.4115	5.96847	1.70412	3.50239	0.000461108	0.00377377
TRINITY_DN33897_c0_g3_i4-AT3G44460	Triacylglycerol Biosynthesis	Basic leucine zipper transcription factor	Basic leucine zipper transcription factor	73.4683	7.18722	2.10474	3.41477	0.000638351	0.00448988		TRINITY_DN33480_c0_g3_i2-AT5G43280	Triacylglycerol & Fatty Acid Degradation	Dienoyl CoA Isomerase	Dienoyl CoA Isomerase	12.9132	-3.16491	0.904246	-3.50005	0.000465167	0.00380188
TRINITY_DN35366_c4_g4_i1-AT2G38040	Fatty Acid Synthesis	Carboxyltransferase alpha Subunit of Heteromeric ACCase	Carboxyltransferase alpha Subunit of Heteromeric ACCase	32392.5	-7.66985	2.25115	-3.40709	0.000656606	0.00461208		TRINITY_DN31879_c0_g1_i1-AT4G26770	Prokaryotic Galactolipid, Sulfolipid, & Phospholipid Synthesis 1*Mitochondrial Lipopolysaccharide Synthesis	CDP-DAG Synthase	CDP-DAG Synthase	20.3869	-2.37969	0.680169	-3.49868	0.000467574	0.00381643
TRINITY_DN34994_c3_g11_i1-AT1G65410	Eukaryotic Galactolipid & Sulfolipid Synthesis*Lipid Trafficking	ATPase	ATPase	32383.8	-7.66777	2.25163	-3.40543	0.000660611	0.00463401		TRINITY_DN7442_c0_g2_i1-AT5G40610	Prokaryotic Galactolipid, Sulfolipid, & Phospholipid Synthesis 1	NAD-dependent Glycerol-3-Phosphate Dehydrogenase	NAD-dependent Glycerol-3-Phosphate Dehydrogenase	7.73625	5.47543	1.56566	3.4972	0.000470169	0.00383248
TRINITY_DN38893_c3_g2_i24-AT1G69640	Sphingolipid Biosynthesis 1	Sphingobase C4-Hydroxylase	Sphingobase C4-Hydroxylase	6299.47	-7.29193	2.14201	-3.40425	0.00066347	0.00464784		TRINITY_DN37183_c6_g9_i7-AT5G53390	Fatty Acid Elongation & Wax Biosynthesis	Bifunctional Wax Ester Synthase / Diacylglycerol Acyltransferase	Bifunctional Wax Ester Synthase / Diacylglycerol Acyltransferase	6.12021	5.09049	1.45682	3.49426	0.000475386	0.00386982
TRINITY_DN31317_c0_g1_i5-AT1G74210	Unknown	Glycerophosphoryl Diester Phosphodiesterase	Glycerophosphoryl Diester Phosphodiesterase	4.78588	-3.33636	0.980905	-3.40131	0.000670643	0.00469182		TRINITY_DN36383_c2_g1_i18-AT3G24650	Triacylglycerol Biosynthesis	Homologous to the maize transcription factor Viviparous-1	Homologous to the maize transcription factor Viviparous-1	9.43397	5.69488	1.63	3.4938	0.000476198	0.00387126
TRINITY_DN35841_c5_g8_i1-AT5G18640	Triacylglycerol & Fatty Acid Degradation	Triacylglycerol Lipase (TAGL)	Triacylglycerol Lipase (TAGL)	28809	-7.63911	2.24672	-3.40012	0.000673557	0.00470592		TRINITY_DN37353_c2_g2_i4-AT2G20570	Phospholipid Signaling	golden2-like	Golden2-like,GBF'S PRO-RICH REGION-INTERACTING FACTOR	7.178	5.3874	1.5465	3.48362	0.000494682	0.00401616
TRINITY_DN32449_c0_g1_i1-AT2G43790	Fatty Acid Elongation & Wax Biosynthesis	Mitogen-Activated Protein Kinase	MPK6	18.0956	4.38481	1.2901	3.39882	0.000676777	0.00472212		TRINITY_DN36205_c1_g1_i7-AT4G33030	Prokaryotic Galactolipid, Sulfolipid, & Phospholipid Synthesis 2*Eukaryotic Galactolipid & Sulfolipid Synthesis	UDP-Sulfoquinovose Synthase	UDP-Sulfoquinovose Synthase	7.70873	5.4674	1.56979	3.48288	0.000496045	0.00402186
TRINITY_DN22724_c0_g1_i1-AT5G25390	Fatty Acid Elongation & Wax Biosynthesis*Cutin Synthesis & Transport 1*Suberin Synthesis & Transport 1	SHN Transcription Factors	SHN Transcription Factors	21.2588	4.77644	1.4062	3.3967	0.000682037	0.00474862		TRINITY_DN35787_c0_g3_i3-AT5G01220	Prokaryotic Galactolipid, Sulfolipid, & Phospholipid Synthesis 2*Eukaryotic Galactolipid & Sulfolipid Synthesis	UDP-sulfoquinovose:DAG sulfoquinovosyltransferase	UDP-sulfoquinovose:DAG sulfoquinovosyltransferase	7.75658	5.47175	1.57555	3.4729	0.000514859	0.00416886
TRINITY_DN36654_c3_g1_i6-AT2G43790	Fatty Acid Elongation & Wax Biosynthesis	Mitogen-Activated Protein Kinase	MPK6	15.05	5.12884	1.51017	3.3962	0.000683294	0.00474862		TRINITY_DN30843_c0_g1_i3-AT2G43790	Fatty Acid Elongation & Wax Biosynthesis	Mitogen-Activated Protein Kinase	MPK6	9.87678	5.73826	1.65355	3.47026	0.000519949	0.00420448
TRINITY_DN37666_c4_g2_i2-AT3G10570	Cutin Synthesis & Transport 1	Fatty Acyl in-chain Hydroxylase	Fatty Acyl in-chain Hydroxylase (CYP77A)	58.9815	6.67697	1.96588	3.39643	0.000682699	0.00474862		TRINITY_DN31998_c0_g2_i2-AT1G65060	Suberin Synthesis & Transport 1	4-Coumarate-CoA Ligase	4-Coumarate-CoA Ligase	7.47393	5.4283	1.56622	3.46587	0.000528526	0.00426816
TRINITY_DN25558_c0_g1_i1-AT5G47730	Unknown	Sec14-like Protein	Sec14-like Protein	13.6336	5.12442	1.51035	3.39286	0.000691664	0.00479407		TRINITY_DN37341_c0_g1_i5-AT4G25750	Fatty Acid Elongation & Wax Biosynthesis	ABC Transporter	ABC Transporter	13.6753	6.08389	1.75606	3.4645	0.000531212	0.00428417
TRINITY_DN34854_c3_g1_i2-AT1G65410	Eukaryotic Galactolipid & Sulfolipid Synthesis*Lipid Trafficking	ATPase	ATPase	27286.2	-7.61719	2.24483	-3.39321	0.00069079	0.00479407		TRINITY_DN31803_c0_g1_i6-AT1G80950	Eukaryotic Phospholipid Synthesis & Editing	1-Acylglycerol-3-Phosphocholine Acyltransferase,1-Acylglycerol-3-Phosphoethanolamine Acyltransferase	Lysophospholipid acyltransferase	21.1435	6.25884	1.80795	3.46184	0.000536503	0.00431541
TRINITY_DN33569_c1_g1_i1-AT3G54010	Fatty Acid Elongation & Wax Biosynthesis	Immunophilin-like FK506 binding protein	Pasticcino 1	15.2203	5.74479	1.69351	3.39224	0.000693246	0.00479869		TRINITY_DN35968_c1_g2_i2-AT5G64080	Fatty Acid Elongation & Wax Biosynthesis	Lipid Transfer Protein	Lipid Transfer Protein type 5	26.3613	6.72171	1.94163	3.46189	0.000536404	0.00431541
TRINITY_DN36234_c1_g1_i2-AT5G44190	Prokaryotic Galactolipid, Sulfolipid, & Phospholipid Synthesis 1	golden2-like	Golden2-like,GBF'S PRO-RICH REGION-INTERACTING FACTOR	36.5281	5.87767	1.73396	3.38974	0.000699597	0.00483627		TRINITY_DN38975_c0_g1_i10-AT1G60490	Phospholipid Signaling	Phosphatidylinositol-3-Kinase	Phosphatidylinositol-3-Kinase	15.1476	5.99993	1.73483	3.45852	0.000543161	0.00436321
TRINITY_DN37705_c4_g1_i5-AT3G16950	Fatty Acid Synthesis	Dihydrolipoamide Dehydrogenase, E3 component of Pyruvate Dehydrogenase Complex	Dihydrolipoamide Dehydrogenase, E3 component of Pyruvate Dehydrogenase Complex	32486.3	-7.65149	2.25751	-3.38935	0.000700582	0.00483669		TRINITY_DN31219_c1_g2_i1-AT4G33240	Phospholipid Signaling	Phosphatidylinositol-Phosphate Kinase type III	Phosphatidylinositol-Phosphate Kinase type III	64.3188	2.75453	0.796643	3.45767	0.000544862	0.0043711
TRINITY_DN34745_c1_g1_i1-AT3G50110	Phospholipid Signaling	Phosphoinositide 3-Phosphatase	Phosphoinositide 3-Phosphatase	30.4795	-3.25992	0.96195	-3.38886	0.000701834	0.00483896		TRINITY_DN28812_c0_g1_i2-AT1G19220	Prokaryotic Galactolipid, Sulfolipid, & Phospholipid Synthesis 1	auxin response factor	AUXIN RESPONSE FACTOR,INDOLE-3-ACETIC ACID INDUCIBLE	30.2547	2.55895	0.740221	3.45701	0.000546214	0.00437618
TRINITY_DN22724_c0_g2_i1-AT1G15360	Fatty Acid Elongation & Wax Biosynthesis*Cutin Synthesis & Transport 1	SHN Transcription Factors	SHN Transcription Factors	9.50816	-3.64266	1.0753	-3.38758	0.000705132	0.00485531		TRINITY_DN36414_c0_g2_i5-AT3G25610	Unknown	Translocase	Translocase	20.463	4.25952	1.23561	3.44731	0.000566199	0.00453034
TRINITY_DN33738_c0_g1_i1-AT4G02510	Prokaryotic Galactolipid, Sulfolipid, & Phospholipid Synthesis 2	translocon at the outer envelope membrane of chloroplasts	plastid protein import 2	267.238	1.31813	0.389313	3.38579	0.000709732	0.00488057		TRINITY_DN30027_c0_g1_i1-AT3G47290	Phospholipid Signaling	Phosphoinositide-specific Phospholipase C	Phosphoinositide-specific Phospholipase C	9.04667	5.63218	1.6391	3.43614	0.000590072	0.00471516
TRINITY_DN27504_c0_g2_i1-AT1G69180	Triacylglycerol Biosynthesis	Transcription factor with zinc finger and helix-loop-helix domains, the later similar to HMG boxes	Transcription factor with zinc finger and helix-loop-helix domains, the later similar to HMG boxes	16.1582	-5.73603	1.69458	-3.38494	0.000711939	0.00488933		TRINITY_DN36231_c1_g2_i11-AT5G64070	Phospholipid Signaling	Phosphatidylinositol-4-Kinase &beta;	Phosphatidylinositol-4-Kinase &beta;;	11.372	4.64107	1.35152	3.43396	0.000594829	0.00474694
TRINITY_DN38813_c1_g1_i8-AT2G25170	Triacylglycerol Biosynthesis	a SWI / SWF nuclear-localized chromatin remodeling factor of the CHD3 group	a SWI / SWF nuclear-localized chromatin remodeling factor of the CHD3 group	22.2148	5.51334	1.6297	3.38305	0.000716865	0.00491672		TRINITY_DN37803_c0_g1_i1-AT5G27630	Eukaryotic Phospholipid Synthesis & Editing	Acyl CoA Binding Protein	Acyl CoA Binding Protein	24.6756	1.85035	0.53999	3.42663	0.000611117	0.00487054
TRINITY_DN53754_c0_g1_i1-AT1G77740	Phospholipid Signaling	Phosphatidylinositol-Phosphate Kinase type IB	Phosphatidylinositol-Phosphate Kinase type IB	4.53151	-4.46998	1.32232	-3.38041	0.000723783	0.00495768		TRINITY_DN38118_c3_g4_i1-AT4G25750	Fatty Acid Elongation & Wax Biosynthesis	ABC Transporter	ABC Transporter	12.883	-4.04173	1.1797	-3.42608	0.000612368	0.00487413
TRINITY_DN37804_c1_g2_i3-AT1G04710	Triacylglycerol & Fatty Acid Degradation	Ketoacyl-CoA Thiolase	Ketoacyl-CoA Thiolase	10.183	4.91267	1.45513	3.37611	0.000735196	0.00502928		TRINITY_DN29919_c0_g1_i2-AT1G69180	Triacylglycerol Biosynthesis	Transcription factor with zinc finger and helix-loop-helix domains, the later similar to HMG boxes	Transcription factor with zinc finger and helix-loop-helix domains, the later similar to HMG boxes	84.0846	-2.05935	0.601855	-3.42167	0.00062238	0.00494735
TRINITY_DN34890_c2_g4_i1-AT1G67730	Fatty Acid Elongation & Wax Biosynthesis*Suberin Synthesis & Transport 1	Ketoacyl-CoA Reductase	Ketoacyl-CoA Reductase	32455.8	-7.61242	2.25692	-3.37292	0.000743755	0.00507583		TRINITY_DN36426_c0_g2_i8-AT3G54010	Fatty Acid Elongation & Wax Biosynthesis	Immunophilin-like FK506 binding protein	Pasticcino 1	325.331	-1.63031	0.476683	-3.42011	0.000625964	0.00496936
TRINITY_DN36203_c1_g1_i3-AT2G37940	Sphingolipid Biosynthesis 2	Inositolphosphorylceramide Synthase	Inositolphosphorylceramide Synthase	39.4961	3.50719	1.03983	3.37285	0.000743938	0.00507583		TRINITY_DN36872_c2_g1_i1-AT4G25140	Triacylglycerol Biosynthesis	Oil-Body Oleosin	Oil-Body Oleosin	8072.25	-2.08683	0.610722	-3.41699	0.000633178	0.00501355
TRINITY_DN35937_c0_g2_i3-AT5G01220	Prokaryotic Galactolipid, Sulfolipid, & Phospholipid Synthesis 2*Eukaryotic Galactolipid & Sulfolipid Synthesis	UDP-sulfoquinovose:DAG sulfoquinovosyltransferase	UDP-sulfoquinovose:DAG sulfoquinovosyltransferase	17.147	5.86459	1.74152	3.36752	0.000758481	0.00516832		TRINITY_DN38605_c1_g2_i33-AT4G32010	Triacylglycerol Biosynthesis	a member of a novel family of B3 domain proteins	a member of a novel family of B3 domain proteins	7.8207	5.46703	1.59983	3.41726	0.000632556	0.00501355
TRINITY_DN35418_c0_g1_i4-AT3G48780	Sphingolipid Biosynthesis 1	Long-Chain Base 2; subunit of Serine Palmitoyltransferase	Subunit of Serine Palmitoyltransferase (LCB2b)	6.24947	-3.83577	1.13924	-3.36696	0.000760031	0.00517216		TRINITY_DN35563_c0_g1_i5-AT5G52860	Fatty Acid Elongation & Wax Biosynthesis	ABC Transporter	ABC Transporter	14.5178	6.1275	1.79482	3.414	0.000640176	0.00506238
TRINITY_DN31286_c2_g1_i1-AT1G68530	Fatty Acid Elongation & Wax Biosynthesis*Suberin Synthesis & Transport 1	Ketoacyl-CoA Synthase	Ketoacyl-CoA Synthase	20.7153	3.23612	0.961564	3.36548	0.000764116	0.00519321		TRINITY_DN38689_c2_g1_i4-AT1G54570	Fatty Acid Elongation & Wax Biosynthesis	phytyl ester synthase	Phytyl ester synthase	9.24125	5.64875	1.65486	3.41342	0.000641528	0.00506649
TRINITY_DN28323_c0_g1_i1-AT1G63430	Mitochondrial Lipopolysaccharide Synthesis	CDP-DAG Synthase	CDP-DAG Synthase	33.1676	5.04897	1.50049	3.36488	0.000765781	0.00519779		TRINITY_DN33569_c1_g1_i4-AT3G54010	Fatty Acid Elongation & Wax Biosynthesis	Immunophilin-like FK506 binding protein	Pasticcino 1	10.6112	5.79697	1.69987	3.41025	0.000649037	0.00511915
TRINITY_DN38191_c0_g1_i5-AT1G63430	Mitochondrial Lipopolysaccharide Synthesis	CDP-DAG Synthase	CDP-DAG Synthase	15.4985	-2.72431	0.809747	-3.3644	0.000767115	0.00520011		TRINITY_DN36031_c0_g1_i3-AT3G18860	Oxylipin Metabolism 1*Oxylipin Metabolism 2*Phospholipid Signaling	Phospholipase A2	Phospholipase A2	10.4397	5.77936	1.69513	3.40939	0.000651093	0.00512873
TRINITY_DN37625_c4_g1_i2-AT1G01050	Triacylglycerol Biosynthesis	Pyrophosphatase	pyrophosphatase (Ppiase)	11.7137	4.90403	1.45814	3.36322	0.000770384	0.00521552		TRINITY_DN38429_c1_g2_i2-AT2G25170	Triacylglycerol Biosynthesis	a SWI / SWF nuclear-localized chromatin remodeling factor of the CHD3 group	a SWI / SWF nuclear-localized chromatin remodeling factor of the CHD3 group	19.4236	6.11314	1.79397	3.4076	0.000655359	0.00515566
TRINITY_DN35968_c1_g2_i3-AT5G64080	Fatty Acid Elongation & Wax Biosynthesis	Lipid Transfer Protein	Lipid Transfer Protein type 5	23.4151	5.71092	1.69913	3.36108	0.000776378	0.00524932		TRINITY_DN36302_c0_g1_i4-AT4G27780	Eukaryotic Phospholipid Synthesis & Editing	Acyl CoA Binding Protein	Acyl CoA Binding Protein	6.91219	4.50083	1.32504	3.39675	0.000681907	0.00535759
TRINITY_DN37686_c2_g1_i2-AT1G63430	Mitochondrial Lipopolysaccharide Synthesis	CDP-DAG Synthase	CDP-DAG Synthase	28.0688	5.73048	1.70724	3.35657	0.000789162	0.00532888		TRINITY_DN38331_c2_g3_i8-AT2G43790	Fatty Acid Elongation & Wax Biosynthesis	Mitogen-Activated Protein Kinase	MPK6	9.41571	-6.86278	2.02064	-3.39634	0.000682927	0.00535869
TRINITY_DN33975_c0_g2_i5-AT2G43790	Fatty Acid Elongation & Wax Biosynthesis	Mitogen-Activated Protein Kinase	MPK6	53.8907	6.48381	1.93348	3.35345	0.000798116	0.0053778		TRINITY_DN30779_c0_g2_i2-AT1G63430	Mitochondrial Lipopolysaccharide Synthesis	CDP-DAG Synthase	CDP-DAG Synthase	17.2766	2.8337	0.835459	3.39178	0.000694391	0.00544163
TRINITY_DN6857_c0_g1_i1-AT1G27980	Sphingolipid Biosynthesis 2	Dihydrosphingosine Phosphate Lyase	Dihydrosphingosine Phosphate Lyase	4.20441	-4.88541	1.45689	-3.35333	0.00079846	0.0053778		TRINITY_DN38647_c0_g2_i9-AT3G23470	Unknown	Cyclopropane Fatty Acid Synthase	Cyclopropane Fatty Acid Synthase	6.51125	4.49532	1.32558	3.3912	0.00069587	0.00544621
TRINITY_DN25834_c0_g1_i2-AT2G33510	Cutin Synthesis & Transport 1	a WW domain-containing unknown protein	A WW domain-containing protein	117.477	-1.14223	0.340858	-3.35103	0.000805122	0.00540877		TRINITY_DN31585_c0_g2_i2-AT2G44950	Triacylglycerol Biosynthesis*Fatty Acid Elongation & Wax Biosynthesis	Ubiquitin ligase	Encodes one of two orthologous E3 ubiquitin ligases	4.75187	-6.07006	1.792	-3.38731	0.000705806	0.00551689
TRINITY_DN37685_c2_g1_i11-AT5G24240	Phospholipid Signaling	Phosphatidylinositol-4-Kinase &gamma;	Phosphatidylinositol-4-Kinase &gamma;	19.7386	5.5255	1.64887	3.35107	0.000804996	0.00540877		TRINITY_DN29068_c0_g1_i3-AT1G63430	Mitochondrial Lipopolysaccharide Synthesis	CDP-DAG Synthase	CDP-DAG Synthase	11.8711	4.96088	1.46614	3.38363	0.000715333	0.00558418
TRINITY_DN36653_c1_g2_i1-AT1G65060	Suberin Synthesis & Transport 1	4-Coumarate-CoA Ligase	4-Coumarate-CoA Ligase	32803.4	-7.55982	2.25885	-3.34676	0.00081763	0.00548576		TRINITY_DN33763_c0_g2_i9-AT3G14075	Oxylipin Metabolism 1*Oxylipin Metabolism 2	Lipid Acylhydrolase-like	Lipid Acylhydrolase-like	7.02484	5.01752	1.48642	3.37558	0.000736596	0.00574281
TRINITY_DN37753_c4_g3_i12-AT2G45670	Eukaryotic Phospholipid Synthesis & Editing	1-Acylglycerol-3-Phosphocholine Acyltransferase,1-Acylglycerol-3-Phosphoethanolamine Acyltransferase	Lysophospholipid acyltransferase	16.6538	4.82056	1.44208	3.34277	0.000829457	0.005558		TRINITY_DN7442_c0_g1_i1-AT5G40610	Prokaryotic Galactolipid, Sulfolipid, & Phospholipid Synthesis 1	NAD-dependent Glycerol-3-Phosphate Dehydrogenase	NAD-dependent Glycerol-3-Phosphate Dehydrogenase	23.688	-4.2578	1.26423	-3.36789	0.000757452	0.00589786
TRINITY_DN37113_c3_g6_i2-AT2G43790	Fatty Acid Elongation & Wax Biosynthesis	Mitogen-Activated Protein Kinase	MPK6	11.339	-3.53928	1.0605	-3.33736	0.000845779	0.00566013		TRINITY_DN38828_c8_g14_i3-AT1G65060	Suberin Synthesis & Transport 1	4-Coumarate-CoA Ligase	4-Coumarate-CoA Ligase	1443.21	-6.63372	1.97008	-3.36724	0.000759241	0.00590424
TRINITY_DN37948_c1_g2_i3-AT2G40890	Suberin Synthesis & Transport 2	Coumaroyl 3-Hydroxylase	Coumaroyl 3-Hydroxylase	30.6848	5.24888	1.57391	3.33493	0.000853214	0.00570261		TRINITY_DN36384_c0_g1_i2-AT1G34430	Fatty Acid Synthesis	Dihydrolipoamide Acetyltransferase, E2 component of Pyruvate Dehydrogenase Complex	Dihydrolipoamide Acetyltransferase, E2 component of Pyruvate Dehydrogenase Complex	6.18322	-5.30719	1.57818	-3.36286	0.000771387	0.00599104
TRINITY_DN36322_c0_g1_i1-AT2G43790	Fatty Acid Elongation & Wax Biosynthesis	Mitogen-Activated Protein Kinase	MPK6	17.6097	5.25144	1.57657	3.33093	0.000865576	0.00577786		TRINITY_DN31068_c0_g1_i1-AT2G40690	Eukaryotic Phospholipid Synthesis & Editing	NAD-dependent Glycerol-3-Phosphate Dehydrogenase	NAD-dependent Glycerol-3-Phosphate Dehydrogenase	6.52504	5.24951	1.56146	3.36191	0.000774041	0.006004
TRINITY_DN38344_c0_g1_i8-AT5G23450	Sphingolipid Biosynthesis 1*Sphingolipid Biosynthesis 2	Long Chain Base Kinase	Long Chain Base Kinase	102.418	1.65244	0.49636	3.32912	0.000871213	0.00580809		TRINITY_DN38350_c1_g4_i7-AT2G43790	Fatty Acid Elongation & Wax Biosynthesis	Mitogen-Activated Protein Kinase	MPK6	47.7101	4.95407	1.47503	3.35864	0.000783278	0.00606792
TRINITY_DN36621_c0_g3_i2-AT3G23530	Unknown	Cyclopropane Fatty Acid Synthase	Cyclopropane Fatty Acid Synthase	18.9134	4.88591	1.47331	3.31628	0.000912237	0.00607385		TRINITY_DN32299_c0_g1_i1-AT1G63430	Mitochondrial Lipopolysaccharide Synthesis	CDP-DAG Synthase	CDP-DAG Synthase	10.1277	5.32037	1.58757	3.35127	0.000804426	0.00622383
TRINITY_DN36059_c1_g2_i4-AT2G43790	Fatty Acid Elongation & Wax Biosynthesis	Mitogen-Activated Protein Kinase	MPK6	134.963	1.84388	0.556933	3.31078	0.000930369	0.00618672		TRINITY_DN37074_c1_g5_i1-AT2G43790	Fatty Acid Elongation & Wax Biosynthesis	Mitogen-Activated Protein Kinase	MPK6	27.7217	6.44673	1.925	3.34895	0.000811195	0.00626823
TRINITY_DN37302_c1_g2_i8-AT2G33150	Triacylglycerol & Fatty Acid Degradation	Ketoacyl-CoA Thiolase	Ketoacyl-CoA Thiolase	44.2759	5.96328	1.80451	3.30466	0.000950907	0.00631528		TRINITY_DN37631_c3_g1_i19-AT2G25170	Triacylglycerol Biosynthesis	a SWI / SWF nuclear-localized chromatin remodeling factor of the CHD3 group	a SWI / SWF nuclear-localized chromatin remodeling factor of the CHD3 group	8.56486	5.54629	1.65699	3.3472	0.000816313	0.00629978
TRINITY_DN35204_c0_g1_i1-AT1G63430	Mitochondrial Lipopolysaccharide Synthesis	CDP-DAG Synthase	CDP-DAG Synthase	10.7675	5.06218	1.53207	3.30415	0.000952642	0.00631879		TRINITY_DN37250_c1_g2_i1-AT2G43790	Fatty Acid Elongation & Wax Biosynthesis	Mitogen-Activated Protein Kinase	MPK6	7.79016	5.4415	1.62776	3.34294	0.000828966	0.00638934
TRINITY_DN37255_c2_g1_i5-AT2G46500	Phospholipid Signaling	Phosphatidylinositol-4-Kinase &gamma;	Phosphatidylinositol-4-Kinase &gamma;	58.6872	4.45901	1.34989	3.30325	0.00095572	0.0063312		TRINITY_DN30747_c0_g1_i1-AT3G54010	Fatty Acid Elongation & Wax Biosynthesis	Immunophilin-like FK506 binding protein	Pasticcino 1	48.8855	1.70863	0.511308	3.34169	0.00083269	0.00640365
TRINITY_DN31510_c0_g2_i1-AT5G48370	Unknown	Acyl-CoA Thioesterase	Acyl-CoA Thioesterase	36.6789	2.97121	0.90069	3.29881	0.00097094	0.00642389		TRINITY_DN39001_c3_g1_i1-AT2G13610	Fatty Acid Elongation & Wax Biosynthesis	ABC Transporter	ABC Transporter	12.9862	4.35559	1.30344	3.34161	0.000832927	0.00640365
TRINITY_DN36880_c0_g1_i5-AT5G40990	Unknown	GDSL lipase	GDSL-Motif Lipase 1	10.4381	-7.1233	2.15985	-3.29805	0.000973595	0.00643334		TRINITY_DN31596_c1_g1_i1-AT2G45670	Eukaryotic Phospholipid Synthesis & Editing	1-Acylglycerol-3-Phosphocholine Acyltransferase,1-Acylglycerol-3-Phosphoethanolamine Acyltransferase	Lysophospholipid acyltransferase	34.2465	1.64932	0.4939	3.33939	0.000839637	0.0064471
TRINITY_DN37113_c3_g6_i22-AT2G43790	Fatty Acid Elongation & Wax Biosynthesis	Mitogen-Activated Protein Kinase	MPK6	19.9752	5.4274	1.64677	3.29578	0.000981486	0.00647731		TRINITY_DN36390_c0_g1_i2-AT2G43790	Fatty Acid Elongation & Wax Biosynthesis	Mitogen-Activated Protein Kinase	MPK6	12.4579	5.94079	1.78008	3.33737	0.000845764	0.00648596
TRINITY_DN33859_c0_g1_i5-AT1G63430	Mitochondrial Lipopolysaccharide Synthesis	CDP-DAG Synthase	CDP-DAG Synthase	8.86895	-6.8225	2.07334	-3.29058	0.000999825	0.00659005		TRINITY_DN37457_c2_g1_i1-AT5G23940	Cutin Synthesis & Transport 1	DCR / PEL3 Acyltransferase	DCR / PEL3 Acyltransferase	13.6588	-2.95595	0.885843	-3.33688	0.000847258	0.00648925
TRINITY_DN35872_c0_g1_i5-AT1G69120	Triacylglycerol Biosynthesis	a MADS domain protein homologous to SRF transcription factors	Floral homeotic gene encoding a MADS domain protein homologous to SRF transcription factors	10.0161	4.83744	1.4707	3.2892	0.00100471	0.00661393		TRINITY_DN33795_c0_g1_i2-AT4G09820	Triacylglycerol Biosynthesis	transparent testa??	TRANSPARENT TESTA	7.39518	5.38042	1.61568	3.33013	0.000868042	0.00664009
TRINITY_DN38876_c2_g1_i10-AT3G14270	Phospholipid Signaling	Phosphatidylinositol-Phosphate Kinase type III	Phosphatidylinositol-Phosphate Kinase type III	19.6153	5.97568	1.81918	3.28483	0.00102044	0.00670906		TRINITY_DN37947_c3_g2_i4-AT1G73480	Triacylglycerol & Fatty Acid Degradation	Monoacylglycerol Lipase (MAGL)	Monoacylglycerol Lipase (MAGL)	6.98849	5.31737	1.59748	3.3286	0.000872838	0.0066684
TRINITY_DN33530_c0_g1_i2-AT2G19450	Triacylglycerol Biosynthesis	Acyl-CoA : Diacylglycerol Acyltransferase	Acyl-CoA : Diacylglycerol Acyltransferase	21.4943	3.06541	0.933701	3.28308	0.0010268	0.00674242		TRINITY_DN33035_c0_g2_i1-AT1G15110	Eukaryotic Phospholipid Synthesis & Editing	Base-Exchange-type Phosphatidylserine Synthase	Base-Exchange-type Phosphatidylserine Synthase	6.47737	5.23203	1.57306	3.32601	0.000880975	0.00672213
TRINITY_DN34903_c0_g1_i1-AT4G24160	Triacylglycerol & Fatty Acid Degradation*Mitochondrial Lipopolysaccharide Synthesis	Lysophosphatidic acid acyltransferase	Lysophosphatidic acid acyltransferase, CGI-58	9.73502	-2.51913	0.767501	-3.28225	0.00102981	0.00674812		TRINITY_DN29319_c0_g1_i1-AT1G63430	Mitochondrial Lipopolysaccharide Synthesis	CDP-DAG Synthase	CDP-DAG Synthase	7.04346	5.00913	1.50872	3.32013	0.000899761	0.00685687
TRINITY_DN37593_c5_g1_i1-AT1G76150	Triacylglycerol & Fatty Acid Degradation	Peroxisomal Enoyl-CoA Hydratase 2,Enoyl CoA hydratase	Peroxisomal Enoyl-CoA Hydratase 2, Enoyl CoA hydratase	10.6118	-3.94866	1.20308	-3.28213	0.00103025	0.00674812		TRINITY_DN25723_c0_g1_i1-AT5G61590	Fatty Acid Elongation & Wax Biosynthesis	AP2 / EREBP Transcription Factors	A member of the ethylene response factor subfamily B-3 of ERF/AP2 transcription factor family.	70.5082	-1.93152	0.583013	-3.313	0.000923016	0.00702531
TRINITY_DN31231_c0_g1_i4-AT1G63430	Mitochondrial Lipopolysaccharide Synthesis	CDP-DAG Synthase	CDP-DAG Synthase	1468.68	-2.43276	0.741462	-3.28104	0.00103427	0.00675287		TRINITY_DN34453_c1_g3_i9-AT1G63430	Mitochondrial Lipopolysaccharide Synthesis	CDP-DAG Synthase	CDP-DAG Synthase	8.51083	5.22987	1.57901	3.31213	0.000925895	0.00703842
TRINITY_DN36972_c1_g1_i5-AT3G48090	Unknown	EDS1 is the first plant L-family lipase representative to be cloned and assigned a function.	Enhanced disease susceptibility 1	19.3106	4.65641	1.41926	3.28088	0.00103484	0.00675287		TRINITY_DN34965_c0_g3_i2-AT1G63430	Mitochondrial Lipopolysaccharide Synthesis	CDP-DAG Synthase	CDP-DAG Synthase	8.6292	5.54316	1.67485	3.30964	0.000934164	0.00709243
TRINITY_DN38975_c0_g1_i11-AT1G60490	Phospholipid Signaling	Phosphatidylinositol-3-Kinase	Phosphatidylinositol-3-Kinase	25.3299	3.82059	1.16426	3.28155	0.00103238	0.00675287		TRINITY_DN32758_c0_g1_i9-AT3G02600	Prokaryotic Galactolipid, Sulfolipid, & Phospholipid Synthesis 1*Eukaryotic Galactolipid & Sulfolipid Synthesis*Mitochondrial Lipopolysaccharide Synthesis*Phospholipid Signaling	Phosphatidate Phosphatase	Phosphatidate Phosphatase	8.30786	5.50163	1.66266	3.30893	0.000936537	0.00710159
TRINITY_DN36426_c0_g2_i8-AT3G54010	Fatty Acid Elongation & Wax Biosynthesis	Immunophilin-like FK506 binding protein	Pasticcino 1	325.331	-1.7502	0.534108	-3.27686	0.00104968	0.00684118		TRINITY_DN35783_c0_g1_i1-AT3G60500	Fatty Acid Elongation & Wax Biosynthesis	CER7 Protein involved in wax synthesis	CER7 Protein involved in wax synthesis	6.27755	5.19146	1.57126	3.30401	0.000953108	0.00721825
TRINITY_DN34064_c0_g1_i6-AT4G34100	Fatty Acid Elongation & Wax Biosynthesis	E3 ubiquitin Ligase	ERAD-pathway E3 ubiquitin ligase	17.9992	5.51783	1.68612	3.27251	0.00106597	0.00693014		TRINITY_DN31283_c0_g1_i2-AT4G16070	Oxylipin Metabolism 1*Oxylipin Metabolism 2	Lipid Acylhydrolase-like	Lipid Acylhydrolase-like	8.39069	5.51065	1.66869	3.30239	0.000958653	0.00725123
TRINITY_DN36486_c0_g2_i10-AT3G54320	Fatty Acid Synthesis*Triacylglycerol Biosynthesis	AP2 / EREBP Transcription Factors	AP2 / EREBP Transcription Factors (or is it AP2 / ERWEBP)	820.599	-2.42279	0.740325	-3.2726	0.00106562	0.00693014		TRINITY_DN35301_c0_g1_i4-AT2G43790	Fatty Acid Elongation & Wax Biosynthesis	Mitogen-Activated Protein Kinase	MPK6	8.94687	5.57757	1.6922	3.29604	0.000980564	0.00739858
TRINITY_DN36301_c0_g1_i1-AT4G02510	Prokaryotic Galactolipid, Sulfolipid, & Phospholipid Synthesis 2	translocon at the outer envelope membrane of chloroplasts	plastid protein import 2	38.3375	2.64064	0.807187	3.27141	0.00107014	0.00694864		TRINITY_DN36469_c1_g2_i4-AT2G43790	Fatty Acid Elongation & Wax Biosynthesis	Mitogen-Activated Protein Kinase	MPK6	7.58432	5.39864	1.6378	3.29627	0.000979782	0.00739858
TRINITY_DN38492_c0_g2_i2-AT5G58690	Phospholipid Signaling	Phosphoinositide-specific Phospholipase C	Phosphoinositide-specific Phospholipase C	6.47432	-3.3679	1.03038	-3.2686	0.0010808	0.00700912		TRINITY_DN37887_c0_g1_i5-AT3G12800	Triacylglycerol & Fatty Acid Degradation	Dienoyl-CoA Reductase	Dienoyl-CoA Reductase	8.84627	5.56474	1.68941	3.29388	0.000988132	0.00744645
TRINITY_DN29864_c0_g1_i1-AT3G05420	Eukaryotic Phospholipid Synthesis & Editing	Acyl CoA Binding Protein	Acyl CoA Binding Protein	19.1787	5.94497	1.82014	3.26622	0.00108992	0.00705958		TRINITY_DN30108_c0_g1_i5-AT1G63430	Mitochondrial Lipopolysaccharide Synthesis	CDP-DAG Synthase	CDP-DAG Synthase	6.77095	5.27244	1.60195	3.29127	0.000997357	0.00749742
TRINITY_DN37691_c0_g1_i3-AT2G46500	Phospholipid Signaling	Phosphatidylinositol-4-Kinase &gamma;	Phosphatidylinositol-4-Kinase &gamma;	10.3759	5.23756	1.60396	3.2654	0.00109308	0.00707132		TRINITY_DN36865_c1_g3_i1-AT3G61150	Fatty Acid Elongation & Wax Biosynthesis	Homeodomain-Leucine Zipper IV	Homeodomain glabrous1	25.1937	4.63323	1.40764	3.2915	0.000996561	0.00749742
TRINITY_DN34903_c0_g2_i3-AT1G08980	Phospholipid Signaling	Fatty Acid Amide Hydrolase	Fatty Acid Amide Hydrolase	11.3071	4.92045	1.50889	3.26097	0.00111032	0.00717398		TRINITY_DN32448_c0_g1_i4-AT2G40220	Triacylglycerol Biosynthesis	Abscisic Acid Insensitive (ABI) transcription factors	Abscisic Acid Insensitive (ABI) transcription factors	6.24404	5.17991	1.57842	3.2817	0.00103184	0.00773749
TRINITY_DN37137_c0_g1_i6-AT4G33030	Prokaryotic Galactolipid, Sulfolipid, & Phospholipid Synthesis 2*Eukaryotic Galactolipid & Sulfolipid Synthesis	UDP-Sulfoquinovose Synthase	UDP-Sulfoquinovose Synthase	14.6481	5.66056	1.73646	3.25984	0.00111476	0.00718955		TRINITY_DN38838_c2_g2_i3-AT2G43790	Fatty Acid Elongation & Wax Biosynthesis	Mitogen-Activated Protein Kinase	MPK6	10.2467	5.71706	1.74195	3.28199	0.00103077	0.00773749
TRINITY_DN38009_c1_g2_i1-AT2G43790	Fatty Acid Elongation & Wax Biosynthesis	Mitogen-Activated Protein Kinase	MPK6	10.2554	-2.77556	0.85149	-3.25966	0.00111548	0.00718955		TRINITY_DN35800_c0_g1_i3-AT1G19220	Prokaryotic Galactolipid, Sulfolipid, & Phospholipid Synthesis 1	auxin response factor	AUXIN RESPONSE FACTOR,INDOLE-3-ACETIC ACID INDUCIBLE	8.0296	5.4557	1.66389	3.27889	0.00104218	0.00780542
TRINITY_DN32412_c0_g2_i4-AT3G54320	Fatty Acid Synthesis*Triacylglycerol Biosynthesis	AP2 / EREBP Transcription Factors	AP2 / EREBP Transcription Factors (or is it AP2 / ERWEBP)	69.6502	-3.35362	1.02934	-3.25803	0.0011219	0.00722207		TRINITY_DN37529_c1_g1_i3-AT5G20730	Prokaryotic Galactolipid, Sulfolipid, & Phospholipid Synthesis 1	auxin response factor	AUXIN RESPONSE FACTOR,BIPOSTO,INDOLE-3-ACETIC ACID INDUCIBLE,MASSUGU,NON-PHOTOTROPHIC HYPOCOTYL,TRANSPORT INHIBITOR RESPONSE	11.4754	5.83392	1.77957	3.27827	0.00104444	0.00781276
TRINITY_DN37678_c1_g1_i8-AT3G10370	Mitochondrial Phospholipid Synthesis*Mitochondrial Lipopolysaccharide Synthesis	FAD-dependent Glycerol-3-Phosphate Dehydrogenase	FAD-dependent Glycerol-3-Phosphate Dehydrogenase	12.6531	-2.63857	0.810146	-3.25691	0.00112632	0.00724163		TRINITY_DN32243_c0_g1_i1-AT1G63430	Mitochondrial Lipopolysaccharide Synthesis	CDP-DAG Synthase	CDP-DAG Synthase	6.63523	5.09181	1.55565	3.2731	0.00106374	0.00794737
TRINITY_DN36053_c1_g1_i2-AT1G10310	Unknown	short-chain dehydrogenase/reductase	short-chain dehydrogenase/reductase	20.3892	4.85214	1.49218	3.25171	0.00114712	0.00736632		TRINITY_DN31688_c0_g2_i7-AT2G43790	Fatty Acid Elongation & Wax Biosynthesis	Mitogen-Activated Protein Kinase	MPK6	12.4396	4.23065	1.29534	3.26604	0.00109062	0.00813822
TRINITY_DN25827_c0_g1_i1-AT2G38540	Fatty Acid Elongation & Wax Biosynthesis	Lipid Transfer Protein	Lipid Transfer Protein type 1	189.305	-2.97133	0.914387	-3.24953	0.00115597	0.00740498		TRINITY_DN36086_c1_g1_i1-AT1G63430	Mitochondrial Lipopolysaccharide Synthesis	CDP-DAG Synthase	CDP-DAG Synthase	24.0211	4.77101	1.46113	3.26529	0.00109354	0.00814999
TRINITY_DN31254_c0_g1_i5-AT2G43790	Fatty Acid Elongation & Wax Biosynthesis	Mitogen-Activated Protein Kinase	MPK6	12.9824	5.5278	1.70099	3.24975	0.00115505	0.00740498		TRINITY_DN36953_c3_g2_i8-AT2G43790	Fatty Acid Elongation & Wax Biosynthesis	Mitogen-Activated Protein Kinase	MPK6	8.31851	5.48856	1.68264	3.26187	0.0011068	0.00823876
TRINITY_DN38331_c2_g3_i1-AT2G43790	Fatty Acid Elongation & Wax Biosynthesis	Mitogen-Activated Protein Kinase	MPK6	55.5067	5.93125	1.8256	3.24894	0.00115835	0.00741119		TRINITY_DN37953_c0_g1_i1-AT1G63430	Mitochondrial Lipopolysaccharide Synthesis	CDP-DAG Synthase	CDP-DAG Synthase	9.71995	5.65489	1.73419	3.26082	0.0011109	0.00825918
TRINITY_DN31869_c1_g1_i1-AT5G50770	Triacylglycerol Biosynthesis	Steroleosin	Steroleosin	12.1462	4.61388	1.42071	3.24759	0.00116388	0.00743745		TRINITY_DN37394_c1_g1_i12-AT2G20570	Phospholipid Signaling	golden2-like	Golden2-like,GBF'S PRO-RICH REGION-INTERACTING FACTOR	18.4871	5.85377	1.79952	3.25296	0.00114208	0.00848066
TRINITY_DN38719_c0_g2_i5-AT2G43790	Fatty Acid Elongation & Wax Biosynthesis	Mitogen-Activated Protein Kinase	MPK6	18.1654	5.21167	1.60788	3.24133	0.00118975	0.00759354		TRINITY_DN38236_c0_g5_i1-AT2G25170	Triacylglycerol Biosynthesis	a SWI / SWF nuclear-localized chromatin remodeling factor of the CHD3 group	a SWI / SWF nuclear-localized chromatin remodeling factor of the CHD3 group	39.7478	2.35974	0.726229	3.2493	0.00115689	0.00858015
TRINITY_DN35563_c0_g1_i3-AT2G01320	Fatty Acid Elongation & Wax Biosynthesis	ABC Transporter	ABC Transporter	12.5838	5.48998	1.69627	3.2365	0.00121006	0.00771376		TRINITY_DN36818_c0_g1_i4-AT1G71960	Fatty Acid Elongation & Wax Biosynthesis	ABC Transporter	ABC Transporter	93.5279	2.1129	0.650807	3.24659	0.00116798	0.00864138
TRINITY_DN37394_c1_g1_i2-AT2G20570	Phospholipid Signaling	golden2-like	Golden2-like,GBF'S PRO-RICH REGION-INTERACTING FACTOR	11.4839	5.20692	1.61062	3.23288	0.0012255	0.00780269		TRINITY_DN38043_c0_g1_i1-AT1G54100	Oxylipin Metabolism 2	NAD+ Oxidoreductase (involved in fatty acid &alpha;-oxidation)	NAD+ Oxidoreductase (involved in fatty acid &alpha;;-oxidation)	9.73848	3.7371	1.15102	3.24677	0.00116721	0.00864138
TRINITY_DN34745_c1_g1_i2-AT3G50110	Phospholipid Signaling	Phosphoinositide 3-Phosphatase	Phosphoinositide 3-Phosphatase	37.0195	6.21622	1.92333	3.23201	0.00122922	0.00781688		TRINITY_DN36109_c4_g2_i2-AT3G18860	Oxylipin Metabolism 1*Oxylipin Metabolism 2*Phospholipid Signaling	Phospholipase A2	Phospholipase A2	10.7849	5.7575	1.77386	3.24574	0.00117145	0.00865653
TRINITY_DN34660_c4_g2_i5-AT1G65060	Suberin Synthesis & Transport 1	4-Coumarate-CoA Ligase	4-Coumarate-CoA Ligase	149.36	-8.7144	2.69887	-3.22891	0.00124264	0.00789266		TRINITY_DN37611_c0_g1_i3-AT2G43790	Fatty Acid Elongation & Wax Biosynthesis	Mitogen-Activated Protein Kinase	MPK6	6.24188	5.1691	1.59347	3.24393	0.00117893	0.00870124
TRINITY_DN36009_c0_g2_i2-AT2G43790	Fatty Acid Elongation & Wax Biosynthesis	Mitogen-Activated Protein Kinase	MPK6	42.2155	3.2388	1.00576	3.22026	0.00128076	0.0081249		TRINITY_DN36124_c7_g4_i1-AT1G54100	Oxylipin Metabolism 2	NAD+ Oxidoreductase (involved in fatty acid &alpha;-oxidation)	NAD+ Oxidoreductase (involved in fatty acid &alpha;;-oxidation)	3631.5	-6.5778	2.03232	-3.23659	0.00120966	0.00891719
TRINITY_DN36085_c0_g1_i3-AT2G43790	Fatty Acid Elongation & Wax Biosynthesis	Mitogen-Activated Protein Kinase	MPK6	4.88079	-6.70012	2.0835	-3.2158	0.00130082	0.00824218		TRINITY_DN38720_c0_g2_i1-AT2G43790	Fatty Acid Elongation & Wax Biosynthesis	Mitogen-Activated Protein Kinase	MPK6	8.69273	5.52653	1.70949	3.23286	0.0012256	0.00902376
TRINITY_DN36905_c3_g2_i15-AT4G34100	Fatty Acid Elongation & Wax Biosynthesis	E3 ubiquitin Ligase	ERAD-pathway E3 ubiquitin ligase	11.2658	5.32214	1.65561	3.2146	0.00130624	0.00826658		TRINITY_DN33951_c0_g1_i2-AT1G63430	Mitochondrial Lipopolysaccharide Synthesis	CDP-DAG Synthase	CDP-DAG Synthase	6.63042	4.32196	1.33722	3.23204	0.00122908	0.00903848
TRINITY_DN39001_c3_g1_i1-AT2G13610	Fatty Acid Elongation & Wax Biosynthesis	ABC Transporter	ABC Transporter	12.9862	5.41481	1.68824	3.20737	0.00133956	0.00846719		TRINITY_DN34822_c0_g1_i1-AT2G29980	Triacylglycerol Biosynthesis*Eukaryotic Phospholipid Synthesis & Editing	Linoleate Desaturase	Linoleate Desaturase	42.6163	-1.3566	0.419922	-3.23059	0.00123533	0.00907351
TRINITY_DN37670_c1_g1_i6-AT2G43790	Fatty Acid Elongation & Wax Biosynthesis	Mitogen-Activated Protein Kinase	MPK6	56.5841	6.36553	1.9854	3.20617	0.00134513	0.00849212		TRINITY_DN32686_c0_g1_i6-AT5G57190	Eukaryotic Phospholipid Synthesis & Editing	Phosphatidylserine Decarboxylase	Phosphatidylserine Decarboxylase	3.22087	-5.78097	1.79048	-3.22873	0.00124342	0.00912192
TRINITY_DN36758_c1_g2_i3-AT3G16950	Fatty Acid Synthesis	Dihydrolipoamide Dehydrogenase, E3 component of Pyruvate Dehydrogenase Complex	Dihydrolipoamide Dehydrogenase, E3 component of Pyruvate Dehydrogenase Complex	22.5089	2.80189	0.874019	3.20576	0.00134707	0.00849417		TRINITY_DN37676_c0_g3_i6-AT1G63430	Mitochondrial Lipopolysaccharide Synthesis	CDP-DAG Synthase	CDP-DAG Synthase	8.11782	5.4484	1.69312	3.21797	0.00129103	0.00945976
TRINITY_DN37870_c3_g2_i1-AT1G63430	Mitochondrial Lipopolysaccharide Synthesis	CDP-DAG Synthase	CDP-DAG Synthase	12.2926	4.66181	1.45485	3.20433	0.00135379	0.0085263		TRINITY_DN36486_c0_g2_i4-AT3G54320	Fatty Acid Synthesis*Triacylglycerol Biosynthesis	AP2 / EREBP Transcription Factors	AP2 / EREBP Transcription Factors (or is it AP2 / ERWEBP)	43.9922	6.41438	1.99577	3.21398	0.00130907	0.00958043
TRINITY_DN36567_c1_g5_i2-AT2G33150	Triacylglycerol & Fatty Acid Degradation	Ketoacyl-CoA Thiolase	Ketoacyl-CoA Thiolase	3740.53	-6.8337	2.13376	-3.20266	0.00136165	0.00856547		TRINITY_DN36085_c0_g1_i3-AT2G43790	Fatty Acid Elongation & Wax Biosynthesis	Mitogen-Activated Protein Kinase	MPK6	4.88079	-6.26537	1.9509	-3.21153	0.00132032	0.00965121
TRINITY_DN37169_c0_g1_i2-AT2G44950	Triacylglycerol Biosynthesis*Fatty Acid Elongation & Wax Biosynthesis	Ubiquitin ligase	Encodes one of two orthologous E3 ubiquitin ligases	5.22261	-4.4108	1.37745	-3.20214	0.0013641	0.00857059		TRINITY_DN38975_c0_g1_i11-AT1G60490	Phospholipid Signaling	Phosphatidylinositol-3-Kinase	Phosphatidylinositol-3-Kinase	25.3299	2.71898	0.846842	3.21073	0.00132398	0.00966629
TRINITY_DN35173_c0_g1_i2-AT1G72970	Cutin Synthesis & Transport 1*Suberin Synthesis & Transport 1	Omega-Hydroxy Fatty Acyl Dehydrogenase	omega-Hydroxy Fatty Acyl Dehydrogenase	15.0128	4.71952	1.47805	3.19307	0.00140771	0.00882712		TRINITY_DN38905_c0_g2_i5-AT1G54100	Oxylipin Metabolism 2	NAD+ Oxidoreductase (involved in fatty acid &alpha;-oxidation)	NAD+ Oxidoreductase (involved in fatty acid &alpha;;-oxidation)	73.7536	-1.48889	0.463999	-3.20883	0.00133277	0.00971884
TRINITY_DN38465_c2_g2_i20-AT2G43790	Fatty Acid Elongation & Wax Biosynthesis	Mitogen-Activated Protein Kinase	MPK6	10.6386	4.83204	1.51335	3.19295	0.0014083	0.00882712		TRINITY_DN35501_c0_g1_i8-AT2G43790	Fatty Acid Elongation & Wax Biosynthesis	Mitogen-Activated Protein Kinase	MPK6	7.00682	5.28672	1.64806	3.20784	0.00133736	0.00972904
TRINITY_DN38053_c0_g2_i7-AT2G43790	Fatty Acid Elongation & Wax Biosynthesis	Mitogen-Activated Protein Kinase	MPK6	11.3826	5.02191	1.57454	3.18945	0.00142545	0.00892397		TRINITY_DN36616_c0_g1_i6-AT1G71697	Triacylglycerol Biosynthesis*Eukaryotic Phospholipid Synthesis & Editing	Choline Kinase	Choline Kinase	5.84233	5.08607	1.58541	3.20806	0.00133635	0.00972904
TRINITY_DN32783_c1_g1_i3-AT2G38040	Fatty Acid Synthesis	Carboxyltransferase alpha Subunit of Heteromeric ACCase	Carboxyltransferase alpha Subunit of Heteromeric ACCase	14.2384	5.21452	1.63688	3.18565	0.00144429	0.00901664		TRINITY_DN37393_c1_g2_i1-AT4G39850	Triacylglycerol & Fatty Acid Degradation	ABC Acyl Transporter	ABC Acyl Transporter	18.521	3.77475	1.17755	3.20559	0.00134786	0.00979369
TRINITY_DN34476_c1_g2_i3-AT2G34690	Sphingolipid Biosynthesis 1*Sphingolipid Biosynthesis 2	Sphingosine Transfer Protein	Sphingosine Transfer Protein	10.021	4.59874	1.44368	3.18543	0.00144542	0.00901664		TRINITY_DN33338_c0_g1_i9-AT2G25170	Triacylglycerol Biosynthesis	a SWI / SWF nuclear-localized chromatin remodeling factor of the CHD3 group	a SWI / SWF nuclear-localized chromatin remodeling factor of the CHD3 group	8.58475	5.502	1.71955	3.19968	0.0013758	0.00998481
TRINITY_DN35888_c0_g1_i4-AT5G08415	Fatty Acid Synthesis	Lipoate Synthase	Lipoate Synthase	247.83	-5.11842	1.60658	-3.18591	0.00144301	0.00901664		TRINITY_DN38495_c0_g2_i8-AT4G02510	Prokaryotic Galactolipid, Sulfolipid, & Phospholipid Synthesis 2	translocon at the outer envelope membrane of chloroplasts	plastid protein import 2	18.7469	5.18765	1.62253	3.19726	0.0013874	0.010057
TRINITY_DN38642_c0_g3_i14-AT3G05970	Triacylglycerol & Fatty Acid Degradation	Long-Chain Acyl-CoA Synthetase	Long-Chain Acyl-CoA Synthetase	17.9862	5.84715	1.83606	3.18462	0.00144945	0.00903107		TRINITY_DN37053_c4_g2_i2-AT3G61150	Fatty Acid Elongation & Wax Biosynthesis	Homeodomain-Leucine Zipper IV	Homeodomain glabrous1	8.87624	3.97876	1.24477	3.19638	0.00139163	0.010067
TRINITY_DN37691_c0_g1_i10-AT1G64460	Phospholipid Signaling	Phosphatidylinositol-4-Kinase &gamma;	Phosphatidylinositol-4-Kinase &gamma;	44.0271	-3.02838	0.952131	-3.18063	0.00146954	0.00914535		TRINITY_DN38007_c1_g3_i4-AT2G26250	Fatty Acid Elongation & Wax Biosynthesis	Ketoacyl-CoA Synthase	Ketoacyl-CoA Synthase	57.5711	-2.22472	0.696032	-3.19629	0.00139208	0.010067
TRINITY_DN38609_c0_g1_i2-AT4G34100	Fatty Acid Elongation & Wax Biosynthesis	E3 ubiquitin Ligase	ERAD-pathway E3 ubiquitin ligase	199.599	2.8432	0.895042	3.17661	0.00149008	0.00925792		TRINITY_DN26612_c0_g1_i1-AT4G27780	Eukaryotic Phospholipid Synthesis & Editing	Acyl CoA Binding Protein	Acyl CoA Binding Protein	24.0674	-2.61657	0.819233	-3.19393	0.00140349	0.0101374
TRINITY_DN38888_c1_g1_i19-AT1G65340	Fatty Acid Elongation & Wax Biosynthesis	Midchain Alkane Hydroxylase	Midchain Alkane Hydroxylase / Cytochrome P450, 96A	120.07	-4.3396	1.3662	-3.1764	0.00149116	0.00925792		TRINITY_DN36532_c2_g1_i2-AT1G63430	Mitochondrial Lipopolysaccharide Synthesis	CDP-DAG Synthase	CDP-DAG Synthase	7.05143	5.28774	1.65767	3.18987	0.00142336	0.0102688
TRINITY_DN38927_c2_g1_i8-AT5G20730	Prokaryotic Galactolipid, Sulfolipid, & Phospholipid Synthesis 1	auxin response factor	AUXIN RESPONSE FACTOR,BIPOSTO,INDOLE-3-ACETIC ACID INDUCIBLE,MASSUGU,NON-PHOTOTROPHIC HYPOCOTYL,TRANSPORT INHIBITOR RESPONSE	18.8671	5.4582	1.722	3.16968	0.00152606	0.00946335		TRINITY_DN38430_c1_g3_i1-AT2G41710	Unknown	AP2 / EREBP Transcription Factors	Wrinkled2	6.13408	5.13439	1.61085	3.18738	0.0014357	0.0103455
TRINITY_DN26026_c0_g1_i3-AT3G11670	Prokaryotic Galactolipid, Sulfolipid, & Phospholipid Synthesis 2*Eukaryotic Galactolipid & Sulfolipid Synthesis	Digalactosyldiacylglycerol Synthase	Digalactosyldiacylglycerol Synthase	23.2508	3.68563	1.16344	3.16786	0.00153564	0.00951155		TRINITY_DN25617_c0_g1_i2-AT1G63430	Mitochondrial Lipopolysaccharide Synthesis	CDP-DAG Synthase	CDP-DAG Synthase	6.12209	5.13204	1.61076	3.1861	0.00144207	0.0103791
TRINITY_DN36767_c1_g1_i1-AT2G28070	Fatty Acid Elongation & Wax Biosynthesis	ABC Transporter	ABC Transporter	11.5636	4.85708	1.53449	3.16528	0.00154933	0.00956678		TRINITY_DN30882_c0_g1_i3-AT3G18860	Oxylipin Metabolism 1*Oxylipin Metabolism 2*Phospholipid Signaling	Phospholipase A2	Phospholipase A2	6.46394	5.02961	1.57942	3.18447	0.00145021	0.0104254
TRINITY_DN38252_c0_g1_i2-AT3G04290	Cutin Synthesis & Transport 1	Polyester Synthase	Polyester Synthase	8.66227	4.60823	1.45593	3.16515	0.00155004	0.00956678		TRINITY_DN31922_c0_g1_i1-AT3G58550	Fatty Acid Elongation & Wax Biosynthesis	Lipid Transfer Protein	Lipid Transfer Protein type 7	117.936	-2.46181	0.774022	-3.18054	0.00147001	0.0105428
TRINITY_DN4736_c0_g1_i1-AT3G21090	Fatty Acid Elongation & Wax Biosynthesis	ABC Transporter	ABC Transporter	10.5586	4.98828	1.57571	3.16574	0.00154687	0.00956678		TRINITY_DN36953_c2_g1_i2-AT2G43790	Fatty Acid Elongation & Wax Biosynthesis	Mitogen-Activated Protein Kinase	MPK6	9.18202	3.94208	1.2394	3.18063	0.00146953	0.0105428
TRINITY_DN35052_c3_g3_i1-AT2G41710	Unknown	AP2 / EREBP Transcription Factors	Wrinkled2	5.88022	-4.15852	1.31466	-3.16319	0.0015605	0.00962003		TRINITY_DN22081_c0_g1_i3-AT3G45770	Mitochondrial Fatty Acid & Lipoic Acid Synthesis	Enoyl-ACP Reductase	Enoyl-ACP Reductase	8.90769	5.53239	1.74272	3.17457	0.00150058	0.0107495
TRINITY_DN36433_c0_g1_i6-AT2G43790	Fatty Acid Elongation & Wax Biosynthesis	Mitogen-Activated Protein Kinase	MPK6	60.7625	6.31232	1.99594	3.16257	0.00156381	0.00962909		TRINITY_DN37593_c5_g3_i5-AT1G76150	Triacylglycerol & Fatty Acid Degradation	Peroxisomal Enoyl-CoA Hydratase 2,Enoyl CoA hydratase	Peroxisomal Enoyl-CoA Hydratase 2, Enoyl CoA hydratase	6.3423	5.16708	1.62846	3.17298	0.00150881	0.0107957
TRINITY_DN31076_c4_g1_i1-AT1G54350	Fatty Acid Synthesis*Fatty Acid Elongation, Desaturation & Export From Plastid*Prokaryotic Galactolipid, Sulfolipid, & Phospholipid Synthesis 1	ABC Acyl Transporter	ABC Acyl Transporter	10.4927	-3.64332	1.15239	-3.16153	0.00156944	0.00965244		TRINITY_DN37499_c3_g1_i9-AT1G63430	Mitochondrial Lipopolysaccharide Synthesis	CDP-DAG Synthase	CDP-DAG Synthase	20.8227	6.34788	2.00329	3.16872	0.0015311	0.0109423
TRINITY_DN33390_c0_g2_i1-AT2G43790	Fatty Acid Elongation & Wax Biosynthesis	Mitogen-Activated Protein Kinase	MPK6	7.79456	4.84398	1.53247	3.16091	0.00157279	0.00966171		TRINITY_DN32927_c1_g2_i2-AT4G34100	Fatty Acid Elongation & Wax Biosynthesis	E3 ubiquitin Ligase	ERAD-pathway E3 ubiquitin ligase	6.22633	5.1453	1.62429	3.16773	0.00153635	0.010967
TRINITY_DN37832_c0_g2_i5-AT2G43790	Fatty Acid Elongation & Wax Biosynthesis	Mitogen-Activated Protein Kinase	MPK6	20.2551	5.29213	1.67559	3.15837	0.00158655	0.00973481		TRINITY_DN33961_c0_g1_i5-AT1G63380	Mitochondrial Fatty Acid & Lipoic Acid Synthesis	Ketoacyl-ACP Reductase	Ketoacyl-ACP Reductase	6.89095	5.25549	1.66014	3.16569	0.00154716	0.0110228
TRINITY_DN28469_c0_g1_i1-AT2G43790	Fatty Acid Elongation & Wax Biosynthesis	Mitogen-Activated Protein Kinase	MPK6	12.9751	5.49686	1.74128	3.15679	0.00159518	0.00977629		TRINITY_DN37796_c3_g3_i14-AT1G08980	Phospholipid Signaling	Fatty Acid Amide Hydrolase	Fatty Acid Amide Hydrolase	7.27964	5.31473	1.67892	3.16557	0.00154778	0.0110228
TRINITY_DN26002_c0_g1_i2-AT3G18860	Oxylipin Metabolism 1*Oxylipin Metabolism 2*Phospholipid Signaling	Phospholipase A2	Phospholipase A2	43.8303	5.68152	1.80184	3.15317	0.00161508	0.00988668		TRINITY_DN32473_c0_g1_i8-AT1G55250	Triacylglycerol Biosynthesis*Fatty Acid Elongation & Wax Biosynthesis	Ubiquitin ligase	Encodes one of two orthologous E3 ubiquitin ligases	6.93272	5.26068	1.66406	3.16136	0.00157035	0.0111704
TRINITY_DN36758_c0_g1_i1-AT3G16950	Fatty Acid Synthesis	Dihydrolipoamide Dehydrogenase, E3 component of Pyruvate Dehydrogenase Complex	Dihydrolipoamide Dehydrogenase, E3 component of Pyruvate Dehydrogenase Complex	12.9028	4.53111	1.43938	3.14796	0.00164412	0.0100527		TRINITY_DN34949_c0_g2_i1-AT3G54010	Fatty Acid Elongation & Wax Biosynthesis	Immunophilin-like FK506 binding protein	Pasticcino 1	6.94108	5.26112	1.66583	3.15827	0.00158711	0.0112764
TRINITY_DN38043_c0_g1_i1-AT1G54100	Oxylipin Metabolism 2	NAD+ Oxidoreductase (involved in fatty acid &alpha;-oxidation)	NAD+ Oxidoreductase (involved in fatty acid &alpha;;-oxidation)	9.73848	4.99294	1.58709	3.14597	0.0016554	0.010102		TRINITY_DN34474_c0_g1_i1-AT1G63430	Mitochondrial Lipopolysaccharide Synthesis	CDP-DAG Synthase	CDP-DAG Synthase	7.28421	5.30897	1.68803	3.14507	0.00166046	0.0117839
TRINITY_DN38350_c1_g4_i17-AT2G43790	Fatty Acid Elongation & Wax Biosynthesis	Mitogen-Activated Protein Kinase	MPK6	16.3487	5.73433	1.82282	3.14585	0.00165604	0.010102		TRINITY_DN34333_c0_g3_i5-AT4G09820	Triacylglycerol Biosynthesis	transparent testa??	TRANSPARENT TESTA	5.46522	4.07319	1.29666	3.14129	0.00168206	0.0119093
TRINITY_DN35968_c1_g2_i10-AT5G64080	Fatty Acid Elongation & Wax Biosynthesis	Lipid Transfer Protein	Lipid Transfer Protein type 5	7.28138	-7.93644	2.52473	-3.14348	0.00166951	0.0101723		TRINITY_DN37998_c1_g1_i11-AT2G43790	Fatty Acid Elongation & Wax Biosynthesis	Mitogen-Activated Protein Kinase	MPK6	7.51062	5.34063	1.70012	3.14133	0.00168184	0.0119093
TRINITY_DN38278_c0_g6_i3-AT5G52320	Fatty Acid Elongation & Wax Biosynthesis	Midchain Alkane Hydroxylase	Midchain Alkane Hydroxylase / Cytochrome P450, 96A	13.2515	4.73295	1.50716	3.14031	0.00168768	0.0102712		TRINITY_DN31111_c0_g2_i5-AT5G53470	Eukaryotic Phospholipid Synthesis & Editing	Acyl CoA Binding Protein	Acyl CoA Binding Protein	8.25181	5.44031	1.73242	3.1403	0.00168777	0.011936
TRINITY_DN24755_c0_g1_i1-AT2G40890	Suberin Synthesis & Transport 2	Coumaroyl 3-Hydroxylase	Coumaroyl 3-Hydroxylase	40.0595	2.45182	0.781094	3.13896	0.00169551	0.0102989		TRINITY_DN34476_c1_g2_i4-AT2G34690	Sphingolipid Biosynthesis 1*Sphingolipid Biosynthesis 2	Sphingosine Transfer Protein	Sphingosine Transfer Protein	9.19766	3.7875	1.20808	3.13516	0.00171763	0.012133
TRINITY_DN36384_c0_g1_i2-AT1G34430	Fatty Acid Synthesis	Dihydrolipoamide Acetyltransferase, E2 component of Pyruvate Dehydrogenase Complex	Dihydrolipoamide Acetyltransferase, E2 component of Pyruvate Dehydrogenase Complex	6.18322	-5.40443	1.72179	-3.13884	0.00169617	0.0102989		TRINITY_DN34625_c0_g1_i3-AT3G51590	Fatty Acid Elongation & Wax Biosynthesis	Lipid Transfer Protein	Lipid Transfer Protein type 1	16.4582	-3.03151	0.967418	-3.13361	0.00172673	0.012155
TRINITY_DN37346_c0_g1_i1-AT3G61150	Fatty Acid Elongation & Wax Biosynthesis	Homeodomain-Leucine Zipper IV	Homeodomain glabrous1	17.4876	5.29503	1.68803	3.13682	0.00170792	0.0103582		TRINITY_DN37045_c2_g1_i11-AT2G43790	Fatty Acid Elongation & Wax Biosynthesis	Mitogen-Activated Protein Kinase	MPK6	6.60525	4.91799	1.56919	3.13409	0.0017239	0.012155
TRINITY_DN36042_c0_g1_i9-AT4G27780	Eukaryotic Phospholipid Synthesis & Editing	Acyl CoA Binding Protein	Acyl CoA Binding Protein	9.03685	4.61855	1.47338	3.13467	0.00172049	0.0104224		TRINITY_DN38838_c2_g2_i1-AT2G43790	Fatty Acid Elongation & Wax Biosynthesis	Mitogen-Activated Protein Kinase	MPK6	8.41323	5.45873	1.74189	3.13379	0.00172563	0.012155
TRINITY_DN37796_c3_g5_i1-AT1G08980	Phospholipid Signaling	Fatty Acid Amide Hydrolase	Fatty Acid Amide Hydrolase	7.99671	4.67745	1.4935	3.13188	0.00173692	0.0105098		TRINITY_DN38894_c0_g1_i14-AT1G63430	Mitochondrial Lipopolysaccharide Synthesis	CDP-DAG Synthase	CDP-DAG Synthase	4.95148	4.67391	1.49215	3.13233	0.00173422	0.0121936
TRINITY_DN38729_c5_g1_i2-AT1G36180	Fatty Acid Synthesis	Acetyl-CoA Carboxylase (Homomeric)	Acetyl-CoA Carboxylase	419.471	1.50375	0.480271	3.13104	0.00174191	0.0105278		TRINITY_DN38242_c0_g1_i6-AT2G43790	Fatty Acid Elongation & Wax Biosynthesis	Mitogen-Activated Protein Kinase	MPK6	10.403	5.6771	1.81281	3.13166	0.00173823	0.0122077
TRINITY_DN36879_c1_g1_i1-AT5G23940	Cutin Synthesis & Transport 1	DCR / PEL3 Acyltransferase	DCR / PEL3 Acyltransferase	13.2265	4.7678	1.52327	3.12999	0.00174814	0.0105533		TRINITY_DN36706_c0_g2_i11-AT2G43790	Fatty Acid Elongation & Wax Biosynthesis	Mitogen-Activated Protein Kinase	MPK6	7.17301	5.28788	1.68904	3.1307	0.00174389	0.0122334
TRINITY_DN31188_c0_g2_i2-AT5G23190	Suberin Synthesis & Transport 1	Fatty Acyl omega-Hydroxylase	Fatty Acyl Omega-Hydroxylase (CYP86B) (ER)	35.5151	5.60505	1.79096	3.12964	0.0017502	0.0105536		TRINITY_DN35946_c0_g1_i7-AT2G34590	Fatty Acid Synthesis	Pyruvate Dehydrogenase beta subunit, E1b component of Pyruvate Dehydrogenase Complex	Pyruvate Dehydrogenase beta subunit, E1b component of Pyruvate Dehydrogenase Complex	9.95916	5.40111	1.72764	3.12629	0.00177027	0.0124041
TRINITY_DN33844_c0_g1_i3-AT1G17840	Fatty Acid Elongation & Wax Biosynthesis*Cutin Synthesis & Transport 2*Suberin Synthesis & Transport 3	ABC Transporter	ABC Transporter	11.2527	5.33537	1.70528	3.12874	0.00175557	0.0105738		TRINITY_DN38191_c0_g1_i24-AT1G63430	Mitochondrial Lipopolysaccharide Synthesis	CDP-DAG Synthase	CDP-DAG Synthase	6.3275	5.15069	1.64802	3.12537	0.00177582	0.0124287
TRINITY_DN34351_c1_g2_i1-AT5G55240	Triacylglycerol Biosynthesis	Caleosin	Caleosin	46.7819	6.14078	1.96491	3.12522	0.00177674	0.0106767		TRINITY_DN36626_c1_g3_i4-AT1G63430	Mitochondrial Lipopolysaccharide Synthesis	CDP-DAG Synthase	CDP-DAG Synthase	6.66645	4.23325	1.35509	3.12396	0.00178438	0.0124742
TRINITY_DN36505_c5_g1_i11-AT3G14270	Phospholipid Signaling	Phosphatidylinositol-Phosphate Kinase type III	Phosphatidylinositol-Phosphate Kinase type III	269.27	1.46449	0.468587	3.12534	0.00177601	0.0106767		TRINITY_DN35155_c0_g5_i2-AT1G19220	Prokaryotic Galactolipid, Sulfolipid, & Phospholipid Synthesis 1	auxin response factor	AUXIN RESPONSE FACTOR,INDOLE-3-ACETIC ACID INDUCIBLE	9.108	5.53688	1.77431	3.12058	0.00180494	0.0125891
TRINITY_DN36231_c1_g2_i11-AT5G64070	Phospholipid Signaling	Phosphatidylinositol-4-Kinase &beta;	Phosphatidylinositol-4-Kinase &beta;;	11.372	5.27054	1.68972	3.11919	0.00181349	0.0108851		TRINITY_DN36594_c0_g1_i3-AT1G63430	Mitochondrial Lipopolysaccharide Synthesis	CDP-DAG Synthase	CDP-DAG Synthase	5.51537	4.99856	1.60171	3.12077	0.00180381	0.0125891
TRINITY_DN36124_c7_g4_i1-AT1G54100	Oxylipin Metabolism 2	NAD+ Oxidoreductase (involved in fatty acid &alpha;-oxidation)	NAD+ Oxidoreductase (involved in fatty acid &alpha;;-oxidation)	3631.5	-6.80994	2.18411	-3.11794	0.00182118	0.0109063		TRINITY_DN38126_c1_g3_i5-AT2G43790	Fatty Acid Elongation & Wax Biosynthesis	Mitogen-Activated Protein Kinase	MPK6	8.24266	5.42957	1.74527	3.11102	0.00186444	0.0129744
TRINITY_DN38118_c3_g4_i1-AT4G25750	Fatty Acid Elongation & Wax Biosynthesis	ABC Transporter	ABC Transporter	12.883	-4.09592	1.31363	-3.11802	0.00182071	0.0109063		TRINITY_DN38719_c0_g2_i4-AT2G43790	Fatty Acid Elongation & Wax Biosynthesis	Mitogen-Activated Protein Kinase	MPK6	18.1369	5.0156	1.61209	3.11124	0.00186301	0.0129744
TRINITY_DN32664_c1_g2_i4-AT5G50700	Triacylglycerol Biosynthesis	Steroleosin,Oil-Body protein	Steroleosin, Hydroxysteroid dehydrogenase	3299.24	1.75294	0.56253	3.11617	0.00183215	0.0109594		TRINITY_DN35174_c0_g1_i3-AT1G63430	Mitochondrial Lipopolysaccharide Synthesis	CDP-DAG Synthase	CDP-DAG Synthase	6.36301	5.15275	1.65686	3.10996	0.00187116	0.0130062
TRINITY_DN38909_c0_g1_i1-AT4G00240	Phospholipid Signaling	Phospholipase D &beta;	Phospholipase D &beta;;	9.69701	4.77464	1.53307	3.11443	0.00184299	0.0110117		TRINITY_DN38923_c1_g1_i17-AT3G14205	Phospholipid Signaling	Sac domain-containing Phosphoinositide Phosphatase	Sac domain-containing Phosphoinositide Phosphatase	9.3699	5.56066	1.79061	3.10546	0.00189983	0.0131905
TRINITY_DN37051_c0_g2_i3-AT2G43790	Fatty Acid Elongation & Wax Biosynthesis	Mitogen-Activated Protein Kinase	MPK6	15.0392	5.50974	1.77148	3.11026	0.00186925	0.0111559		TRINITY_DN35855_c0_g2_i3-AT4G09820	Triacylglycerol Biosynthesis	transparent testa??	TRANSPARENT TESTA	78.8061	-1.85807	0.598471	-3.10469	0.00190478	0.0132098
TRINITY_DN38270_c0_g1_i1-AT3G27870	Unknown	Translocase	Translocase	11.2138	5.32518	1.7125	3.1096	0.00187344	0.0111681		TRINITY_DN36339_c0_g1_i4-AT5G06530	Fatty Acid Elongation & Wax Biosynthesis	ABC Transporter	ABC Transporter	6.59087	5.18845	1.6715	3.10407	0.00190879	0.0132225
TRINITY_DN38927_c2_g1_i13-AT5G20730	Prokaryotic Galactolipid, Sulfolipid, & Phospholipid Synthesis 1	auxin response factor	AUXIN RESPONSE FACTOR,BIPOSTO,INDOLE-3-ACETIC ACID INDUCIBLE,MASSUGU,NON-PHOTOTROPHIC HYPOCOTYL,TRANSPORT INHIBITOR RESPONSE	17.7797	5.66639	1.82257	3.10902	0.0018771	0.0111773		TRINITY_DN35944_c1_g2_i2-AT2G43790	Fatty Acid Elongation & Wax Biosynthesis	Mitogen-Activated Protein Kinase	MPK6	30.4705	-4.07086	1.31166	-3.10361	0.00191178	0.0132282
TRINITY_DN37074_c1_g5_i7-AT2G43790	Fatty Acid Elongation & Wax Biosynthesis	Mitogen-Activated Protein Kinase	MPK6	117.149	4.29716	1.3839	3.10511	0.00190206	0.011313		TRINITY_DN38010_c0_g2_i10-AT1G54570	Fatty Acid Elongation & Wax Biosynthesis	phytyl ester synthase	Phytyl ester synthase	5.73252	5.03641	1.62349	3.10222	0.00192078	0.0132754
TRINITY_DN35250_c1_g1_i7-AT1G10310	Unknown	short-chain dehydrogenase/reductase	short-chain dehydrogenase/reductase	10.3645	4.70053	1.51543	3.10179	0.00192357	0.011428		TRINITY_DN33259_c0_g1_i2-AT3G05510	Mitochondrial Lipopolysaccharide Synthesis		Cardiolipin Transacylase	8.34697	5.43845	1.75366	3.1012	0.0019274	0.0132939
TRINITY_DN36622_c0_g3_i6-AT1G63430	Mitochondrial Lipopolysaccharide Synthesis	CDP-DAG Synthase	CDP-DAG Synthase	12.1957	4.87216	1.5713	3.10073	0.00193044	0.0114558		TRINITY_DN37311_c0_g1_i7-AT5G14180	Triacylglycerol & Fatty Acid Degradation	Triacylglycerol Lipase (TAGL)	Triacylglycerol Lipase (TAGL)	15.1384	5.41182	1.74511	3.10113	0.00192782	0.0132939
TRINITY_DN29930_c1_g1_i4-AT3G18860	Oxylipin Metabolism 1*Oxylipin Metabolism 2*Phospholipid Signaling	Phospholipase A2	Phospholipase A2	53.2071	-2.48791	0.803508	-3.0963	0.0019595	0.0115982		TRINITY_DN36418_c0_g1_i3-AT2G40890	Suberin Synthesis & Transport 2	Coumaroyl 3-Hydroxylase	Coumaroyl 3-Hydroxylase	100.336	-1.46111	0.47201	-3.0955	0.00196481	0.0135336
TRINITY_DN30667_c0_g1_i3-AT2G40890	Suberin Synthesis & Transport 2	Coumaroyl 3-Hydroxylase	Coumaroyl 3-Hydroxylase	159.297	1.90943	0.616671	3.09634	0.00195923	0.0115982		TRINITY_DN33761_c2_g1_i6-AT2G43790	Fatty Acid Elongation & Wax Biosynthesis	Mitogen-Activated Protein Kinase	MPK6	53.4087	1.46652	0.474074	3.09343	0.00197858	0.0136131
TRINITY_DN38642_c0_g3_i9-AT5G27600	Triacylglycerol & Fatty Acid Degradation	Long-Chain Acyl-CoA Synthetase	Long-Chain Acyl-CoA Synthetase	22.9504	6.04989	1.95406	3.09606	0.00196108	0.0115982		TRINITY_DN37984_c1_g1_i6-AT2G43790	Fatty Acid Elongation & Wax Biosynthesis	Mitogen-Activated Protein Kinase	MPK6	52.7436	1.50748	0.487766	3.09057	0.00199771	0.0137292
TRINITY_DN30993_c0_g1_i2-AT3G55290	Fatty Acid Synthesis	Ketoacyl-ACP Reductase	Ketoacyl-ACP Reductase	54.0875	-5.23468	1.69147	-3.09475	0.00196977	0.0116365		TRINITY_DN35667_c0_g1_i4-AT2G40890	Suberin Synthesis & Transport 2	Coumaroyl 3-Hydroxylase	Coumaroyl 3-Hydroxylase	11.4827	2.67468	0.865869	3.08901	0.00200827	0.0137862
TRINITY_DN32989_c0_g1_i13-AT3G25620	Fatty Acid Elongation & Wax Biosynthesis	ABC Transporter	ABC Transporter	9.17028	-5.50682	1.77996	-3.09379	0.00197618	0.0116612		TRINITY_DN32412_c0_g2_i4-AT3G54320	Fatty Acid Synthesis*Triacylglycerol Biosynthesis	AP2 / EREBP Transcription Factors	AP2 / EREBP Transcription Factors (or is it AP2 / ERWEBP)	69.6502	-2.86177	0.927053	-3.08696	0.00202217	0.0138504
TRINITY_DN37090_c0_g1_i22-AT2G43790	Fatty Acid Elongation & Wax Biosynthesis	Mitogen-Activated Protein Kinase	MPK6	22.2238	6.01718	1.94571	3.09254	0.00198454	0.0116974		TRINITY_DN33763_c0_g2_i3-AT3G14075	Oxylipin Metabolism 1*Oxylipin Metabolism 2	Lipid Acylhydrolase-like	Lipid Acylhydrolase-like	10.4615	5.66502	1.83503	3.08716	0.00202077	0.0138504
TRINITY_DN38404_c0_g1_i14-AT2G25170	Triacylglycerol Biosynthesis	a SWI / SWF nuclear-localized chromatin remodeling factor of the CHD3 group	a SWI / SWF nuclear-localized chromatin remodeling factor of the CHD3 group	4.42341	-5.59418	1.81017	-3.09041	0.00199879	0.0117682		TRINITY_DN38040_c2_g1_i2-AT1G53390	Fatty Acid Elongation & Wax Biosynthesis	ABC Transporter	ABC Transporter	6.02571	5.08421	1.65062	3.08019	0.0020687	0.0141531
TRINITY_DN8101_c0_g1_i1-AT1G63430	Mitochondrial Lipopolysaccharide Synthesis	CDP-DAG Synthase	CDP-DAG Synthase	4.89014	-2.88976	0.935349	-3.0895	0.00200496	0.0117913		TRINITY_DN33708_c3_g1_i2-AT1G63430	Mitochondrial Lipopolysaccharide Synthesis	CDP-DAG Synthase	CDP-DAG Synthase	22.2417	-3.55815	1.1558	-3.07853	0.00208025	0.0142162
TRINITY_DN36205_c1_g1_i6-AT4G33030	Prokaryotic Galactolipid, Sulfolipid, & Phospholipid Synthesis 2*Eukaryotic Galactolipid & Sulfolipid Synthesis	UDP-Sulfoquinovose Synthase	UDP-Sulfoquinovose Synthase	18.1135	4.81191	1.55946	3.08562	0.00203132	0.0119328		TRINITY_DN31254_c0_g1_i10-AT2G43790	Fatty Acid Elongation & Wax Biosynthesis	Mitogen-Activated Protein Kinase	MPK6	6.19942	4.81736	1.56719	3.07388	0.00211292	0.0144233
TRINITY_DN26934_c0_g2_i1-AT5G20730	Prokaryotic Galactolipid, Sulfolipid, & Phospholipid Synthesis 1	auxin response factor	AUXIN RESPONSE FACTOR,BIPOSTO,INDOLE-3-ACETIC ACID INDUCIBLE,MASSUGU,NON-PHOTOTROPHIC HYPOCOTYL,TRANSPORT INHIBITOR RESPONSE	51.4678	-4.46375	1.44693	-3.08498	0.00203564	0.0119397		TRINITY_DN36972_c1_g1_i1-AT3G48090	Unknown	EDS1 is the first plant L-family lipase representative to be cloned and assigned a function.	Enhanced disease susceptibility 1	6.19209	5.11037	1.66547	3.06842	0.00215194	0.0146732
TRINITY_DN35604_c2_g1_i3-AT3G16170	Mitochondrial Fatty Acid & Lipoic Acid Synthesis	Malonyl-CoA Synthase	Malonyl-CoA Synthase	12.524	4.68204	1.51779	3.08478	0.00203704	0.0119397		TRINITY_DN37987_c3_g1_i1-AT3G18860	Oxylipin Metabolism 1*Oxylipin Metabolism 2*Phospholipid Signaling	Phospholipase A2	Phospholipase A2	7.5328	5.3191	1.73398	3.06756	0.00215812	0.0146989
TRINITY_DN28609_c0_g1_i2-AT2G43790	Fatty Acid Elongation & Wax Biosynthesis	Mitogen-Activated Protein Kinase	MPK6	12.0508	-2.68837	0.873729	-3.07689	0.00209171	0.0122465		TRINITY_DN36928_c0_g1_i1-AT4G16155	Fatty Acid Synthesis	Dihydrolipoamide Dehydrogenase, E3 component of Pyruvate Dehydrogenase Complex	Dihydrolipoamide Dehydrogenase, E3 component of Pyruvate Dehydrogenase Complex	6.58022	5.17464	1.68851	3.06461	0.00217952	0.014828
TRINITY_DN34150_c0_g3_i1-AT1G65060	Suberin Synthesis & Transport 1	4-Coumarate-CoA Ligase	4-Coumarate-CoA Ligase	16.2175	4.52941	1.47408	3.0727	0.00212129	0.0124057		TRINITY_DN12249_c0_g1_i1-AT2G43710	Fatty Acid Synthesis*Fatty Acid Elongation, Desaturation & Export From Plastid*Prokaryotic Galactolipid, Sulfolipid, & Phospholipid Synthesis 1	Stearoyl-ACP Desaturase	Stearoyl-ACP Desaturase	3.51616	-3.43629	1.12168	-3.06351	0.00218756	0.0148662
TRINITY_DN37031_c0_g1_i3-AT2G43790	Fatty Acid Elongation & Wax Biosynthesis	Mitogen-Activated Protein Kinase	MPK6	14.5728	-2.87041	0.937998	-3.06015	0.00221229	0.0129235		TRINITY_DN36355_c0_g1_i30-AT2G43790	Fatty Acid Elongation & Wax Biosynthesis	Mitogen-Activated Protein Kinase	MPK6	14.5802	5.96998	1.94952	3.06229	0.00219654	0.0149105
TRINITY_DN38330_c2_g1_i8-AT1G30120	Fatty Acid Synthesis	Pyruvate Dehydrogenase beta subunit, E1b component of Pyruvate Dehydrogenase Complex	Pyruvate Dehydrogenase beta subunit, E1b component of Pyruvate Dehydrogenase Complex	19.7381	5.8851	1.92514	3.05697	0.00223587	0.0130413		TRINITY_DN38640_c1_g1_i1-AT2G25170	Triacylglycerol Biosynthesis	a SWI / SWF nuclear-localized chromatin remodeling factor of the CHD3 group	a SWI / SWF nuclear-localized chromatin remodeling factor of the CHD3 group	9.91261	4.03344	1.31801	3.06024	0.0022116	0.014996
TRINITY_DN39001_c3_g5_i1-AT5G52860	Fatty Acid Elongation & Wax Biosynthesis	ABC Transporter	ABC Transporter	13.4796	3.57736	1.17031	3.05676	0.00223743	0.0130413		TRINITY_DN33835_c1_g2_i5-AT3G02040	Unknown	Glycerophosphoryl Diester Phosphodiesterase	Glycerophosphoryl Diester Phosphodiesterase	6.27458	5.12253	1.6743	3.0595	0.00221705	0.0150163
TRINITY_DN38330_c2_g3_i4-AT1G30120	Fatty Acid Synthesis	Pyruvate Dehydrogenase beta subunit, E1b component of Pyruvate Dehydrogenase Complex	Pyruvate Dehydrogenase beta subunit, E1b component of Pyruvate Dehydrogenase Complex	25.0346	4.05743	1.32854	3.05404	0.00225782	0.0131455		TRINITY_DN38015_c0_g1_i11-AT5G44190	Prokaryotic Galactolipid, Sulfolipid, & Phospholipid Synthesis 1	golden2-like	Golden2-like,GBF'S PRO-RICH REGION-INTERACTING FACTOR	19.1582	5.8475	1.91188	3.0585	0.00222448	0.0150498
TRINITY_DN38072_c4_g3_i6-AT1G54100	Oxylipin Metabolism 2	NAD+ Oxidoreductase (involved in fatty acid &alpha;-oxidation)	NAD+ Oxidoreductase (involved in fatty acid &alpha;;-oxidation)	5227.84	-6.49001	2.12664	-3.05176	0.00227502	0.0132106		TRINITY_DN38480_c3_g1_i4-AT4G28110	Fatty Acid Elongation & Wax Biosynthesis*Suberin Synthesis & Transport 1	MYB Transcription Factors	Myb Transcription Factors	20.8349	5.84766	1.91478	3.05396	0.00225845	0.0152627
TRINITY_DN38828_c5_g1_i1-AT2G33150	Triacylglycerol & Fatty Acid Degradation	Ketoacyl-CoA Thiolase	Ketoacyl-CoA Thiolase	12.9978	-7.66493	2.51147	-3.05196	0.00227349	0.0132106		TRINITY_DN37169_c0_g1_i1-AT2G44950	Triacylglycerol Biosynthesis*Fatty Acid Elongation & Wax Biosynthesis	Ubiquitin ligase	Encodes one of two orthologous E3 ubiquitin ligases	16.2716	-7.26447	2.3805	-3.05166	0.00227583	0.0153461
TRINITY_DN38886_c0_g1_i6-AT5G47730	Unknown	Sec14-like Protein	Sec14-like Protein	8.95722	4.6169	1.51296	3.05156	0.00227657	0.0132106		TRINITY_DN37886_c1_g2_i2-AT1G63430	Mitochondrial Lipopolysaccharide Synthesis	CDP-DAG Synthase	CDP-DAG Synthase	7.42217	5.29802	1.73606	3.05175	0.00227513	0.0153461
TRINITY_DN36055_c1_g1_i2-AT1G65410	Eukaryotic Galactolipid & Sulfolipid Synthesis*Lipid Trafficking	ATPase	ATPase	8.53396	4.82638	1.58186	3.05109	0.00228015	0.0132168		TRINITY_DN33457_c4_g1_i1-AT2G40220	Triacylglycerol Biosynthesis	Abscisic Acid Insensitive (ABI) transcription factors	Abscisic Acid Insensitive (ABI) transcription factors	104.007	-1.85875	0.609204	-3.05111	0.00227996	0.0153569
TRINITY_DN34879_c1_g2_i1-AT3G02600	Prokaryotic Galactolipid, Sulfolipid, & Phospholipid Synthesis 1*Eukaryotic Galactolipid & Sulfolipid Synthesis*Mitochondrial Lipopolysaccharide Synthesis*Phospholipid Signaling	Phosphatidate Phosphatase	Phosphatidate Phosphatase	20.3106	-2.56217	0.840344	-3.04895	0.00229641	0.0132964		TRINITY_DN35450_c3_g2_i6-AT3G61150	Fatty Acid Elongation & Wax Biosynthesis	Homeodomain-Leucine Zipper IV	Homeodomain glabrous1	19.1123	5.78772	1.89999	3.04619	0.00231759	0.015576
TRINITY_DN34841_c1_g1_i3-AT1G63430	Mitochondrial Lipopolysaccharide Synthesis	CDP-DAG Synthase	CDP-DAG Synthase	9.16487	4.95975	1.62798	3.04656	0.00231478	0.0133731		TRINITY_DN36840_c0_g1_i2-AT1G21970	Triacylglycerol Biosynthesis	Transcriptional activator of genes required for both embryo maturation and cellular differentiation	Transcriptional activator of genes required for both embryo maturation and cellular differentiation	231.279	-2.13137	0.699652	-3.04633	0.00231657	0.015576
TRINITY_DN36953_c2_g1_i2-AT2G43790	Fatty Acid Elongation & Wax Biosynthesis	Mitogen-Activated Protein Kinase	MPK6	9.18202	4.9821	1.63526	3.04667	0.00231391	0.0133731		TRINITY_DN33824_c1_g1_i3-AT1G63430	Mitochondrial Lipopolysaccharide Synthesis	CDP-DAG Synthase	CDP-DAG Synthase	6.81962	5.20465	1.7135	3.03744	0.00238595	0.0159927
TRINITY_DN35888_c0_g1_i1-AT5G08415	Fatty Acid Synthesis	Lipoate Synthase	Lipoate Synthase	8.6093	4.60695	1.51592	3.03905	0.00237325	0.0136959		TRINITY_DN36433_c0_g1_i4-AT2G43790	Fatty Acid Elongation & Wax Biosynthesis	Mitogen-Activated Protein Kinase	MPK6	5.57865	4.98749	1.64211	3.03725	0.00238748	0.0159927
[truncated: 839 more rows]
