# Supplementary material for: Comparative transcriptome analysis of cultivated and wild seeds of Salvia hispanica (chia)
Source: Sci Rep. 2019 Jul 5;9:9761. doi: 10.1038/s41598-019-45895-5 (PMC6611817; doi:10.1038/s41598-019-45895-5)
Supplement: Supplementary file 9 — Supplementary Table S9 [file 41598_2019_45895_MOESM9_ESM.xlsx]

## Sheet: Hoja1
Supplementary Table S9. Details of SSRs and their corresponding primers.
						Abundance (expected count RSEM)
Transcript ID	Seq_Len	StartPos	EndPos	Repetitions	Motif	Gu	Sp	Xo	Cu	Wh	Oa	Bl	Mi	Average	Transcript sequence	Seq ID	Count	Primer type	Orientation	Start	Len	tm	GC%	Any compl	3' compl	Seq	Prod size	Seq len	Included len	Pair any compl	Pair 3' compl	Motif	Motif Len	SSR	SSRLen
TRINITY_DN11828_c0_g1_i1	851	314	328	5	TTA	5	13	4	11	3	10	6	10	7.75	ATCATAAATTATGGAACATTAAAATACACTATTTTAGCCCCCTAAAATACATATAATGAGATGTAGCACCAATTTTAATAGAATTGGTTGACAAATTTTCAATTATTACTAGTTATCAGAATTGTAGACTCTAAATTATCATCATCTAATTCAAATGAAACTCCGAAGTGCTACAAATTTAATTGACTCATAATATGATTTTGTGACTGACTTTACCCCGAATTTCATATGATGCCACAATCAAGGCTTGTAACTTTTTCTTAGAAAGGGCTAATATAAATTGATTATATGACAGCTGAAGCCTTATTAAGCCTTATTATTATTATTATAACAATAATTAATTTATTATACAAATTTTTTTCAGTAAATTCTAACTTTTTCAATTACATTTCGGCCCTT…	TRINITY_DN11828_c0_g1_i1	1	SSR	FORWARD	289	21	54.43	38.1	6	3	ATGACAGCTGAAGCCTTATTA	166	851	851	4	1	TTA	3	TTATTATTATTATTA	15
																TRINITY_DN11828_c0_g1_i1	1	SSR	REVERSE	454	21	55.18	38.1	4	1	ACACCCCATGTTCTTTAGATT
TRINITY_DN11966_c0_g1_i1	789	23	40	6	ATA	262	508	435.98	357.57	488.33	308	336	296	373.985	GGCAAATCGTAATGTGAATTTTATAATAATAATAATAATAATTTTTTTCTTTGTATATTGTACAAGTACCTCTCCAACTTAATACACTAAATTAAAAATGTATGAAAAAAAAAGAATAAAAAAATCATTCACTTTCATAAATCTCCATATCCTGAGCTGGCGACTCATCATGACCCTGACCCGCCTCCTCACTTTCCATATCCATATCCATATCCATATCCACATCCATATCCGAATCCGACCCGTCTCCCCTCCCGCCCCGCGCCACAAACAAATGGATCCTCCACCCGCCCATCTCCTCCTTCCCCTCCTCCACCGGCATCCCGTATCTGCAAATCGGGCACGATCCGTGCATCCCCAGCCACCGATCGATGCAATCCGCGTGGAACCGGTGCCGGC…	TRINITY_DN11966_c0_g1_i1	1	SSR	FORWARD	1	21	56.69	33.33	4	3	GGCAAATCGTAATGTGAATTT	159	789	789	5	2	ATA	3	ATAATAATAATAATAATA	18
																TRINITY_DN11966_c0_g1_i1	1	SSR	REVERSE	159	21	55.99	42.86	4	2	CAGCTCAGGATATGGAGATTT
TRINITY_DN17892_c0_g1_i1	807	185	199	5	ACA	2	9	3	3	3	2	2	3	3.375	GAAAACTGACGTTAGCAATGGCTTCTTTTCTTTAAGGTCTTCACTTTGTGGTTGGAACACTACAATCAATTAATATTTCTCTCCTATATAATCCACTACTCCACCAGAAAAAATCAAATGGATAGTATTGATTGGGGCAATGAGCTTGAACAAAGCTTGATAATGTCTTCACCAAATCTCCTCTACAACAACAACAACAACGAAGACAAAATCGAGAGCTCGATTCATCGGAAAACCGAGAATATTGTGCCTCAATGGAATTCAATTAGATCAGGAGGCGGAAGCGGTTGGGCCGTCGCGGTCAATGAAGGAGCCACGACGTCGCGGTCCTTCATTGAATGCGGTAGGCCCGCCGCATTCAACACCACTCTTCCTCTTCCTCTTCCTCATCCTCATCCT…	TRINITY_DN17892_c0_g1_i1	1	SSR	FORWARD	89	21	54.82	42.86	2	0	TAATCCACTACTCCACCAGAA	162	807	807	5	3	ACA	3	ACAACAACAACAACA	15
																TRINITY_DN17892_c0_g1_i1	1	SSR	REVERSE	250	20	54.88	40	6	0	GCACAATATTCTCGGTTTTC
TRINITY_DN21162_c0_g1_i1	1152	676	690	5	TTG	24	18	9	45	16	65	5	5	23.375	GTCAGATGATGTTGAACACTAGAGAAAAGTTAATTGAACAAGCTATACTTGAAGAAGTGACATTGATTTTCACAAGAAACATACAAGTTGAGAAAGTTCAAACTAAAAAAAAAATCAGATGAAATCCAAGATATCCGCCGCCGCAATGTCGAACTTCAACATATCGCTGCAGTAACTCTCCCTCTCATCTTCCGTCATGTTGTAAGAATGCAACGCCGTTGGGCTCGACGACGGCGTCGAGATGTTCGACAAAACGGATTGGAAGCTGAAGCCGTTGCTGCTGCTGTTTGACTGAAAGGCCGATATCTCTGACGACTGACCCTGACCCTGACCCGGATCCACCACCGACTGATCCGACCCGTAGTATCCGTAGTTTCCGATCTGGTCATACTCCGGCCA…	TRINITY_DN21162_c0_g1_i1	1	SSR	FORWARD	653	21	54.39	42.86	4	0	AGTCTGGAGAAGTTGATGTTG	164	1152	1152	5	1	TTG	3	TTGTTGTTGTTGTTG	15
																TRINITY_DN21162_c0_g1_i1	1	SSR	REVERSE	816	21	54.41	38.1	4	2	ATCAAGAACTATTGGAACACG
TRINITY_DN21165_c0_g1_i1	785	573	587	5	ATG	39.98	43	28.01	26	38	46	14.09	24.01	32.3862	GGACCACTTTGCAATACATATTCAAAAAGCCCAACAATTTTAGTATCCAATTATATCATCTCCGCCTCAGCACTGCACCATTTTCTTCAGCTCCTCCGCTGCAGCCGCCGTAAACCTGTGCTCGCCGTCTTCTTCTCAATTGTGGTTTTGAGATAGTTTGAAAGAAAAGATGCCTCTTTATGACTGCATGCTTTTGTTAAAACCCGCTGTACCAAAGGAAGCTCTCTTCGATTTGATTGCAAGGGTGGGAAAGCATGTTTACCGAAGAAACGGAGTAGTCACTGATTTGAAATCCTTTGGAATTGTCCAATTAGGTTATGGAATTAGAAAACTCGATGGAAGATATTATCAGGGCCAACTACTGCAGATGACTATGATGACACCGCCCAGCATAAACTC…	TRINITY_DN21165_c0_g1_i1	1	SSR	FORWARD	491	21	55.13	42.86	6	2	GAAGTTGATATCGCAAGTGAG	149	785	785	5	3	ATG	3	ATGATGATGATGATG	15
																TRINITY_DN21165_c0_g1_i1	1	SSR	REVERSE	639	21	54.88	47.62	3	0	AGGACCAACCATCTCTAACTC
TRINITY_DN21181_c0_g1_i1	1839	1305	1319	5	AGA	104	155	217	130	175	158	143	110	149	GTCTTAATGAATATAAATAATTGTTCCCGGTCTATCCCAAGATAAATTAAATTCCCGATCTATTACATCAAGGAGAAACGTCTTACCAACTGAGTTTAATTGCAAACGTTACACTTTCCTCTTATAAACATATGATTTGGCAAAGTACAAATATGCCAACATTGTAACTGCACTACTCCCAGACAGCAGCCAATAGAAGTAGTCAAGATGCCCTCTATTCAAGTTGCTCGAGAACCAACTGCCCCCGCCGTCGCCGCCGGTCGCCCCGTCGAGTAACGTTATCAGCAAGCTGCTCAAGAAGCTCCCGACGCCGAACACGCTGAGGTACAGGGCGAGGCCGACGCTCTTGAGGTCGGCCGGCACCTCCTTGTAGAAGTACTCTTGAAGCCCGATCACGGT…	TRINITY_DN21181_c0_g1_i1	1	SSR	FORWARD	1212	19	54.75	52.63	3	0	GCTCCTTCTTGTCATCCTC	172	1839	1839	4	2	AGA	3	AGAAGAAGAAGAAGA	15
																TRINITY_DN21181_c0_g1_i1	1	SSR	REVERSE	1383	21	54.85	33.33	5	2	TTTCATTCCAAGTGTGAAAGT
TRINITY_DN21188_c0_g2_i1	707	344	358	5	GGA	5.89	10.84	4.71	8.52	9.88	6	6	12	7.98	TACCTTATGTTAGTATTAAAAAGAAATTAGTCTAAACTGCTATGAGATGTTGCTTGGCTTCAACTCTGATTTCCTCCTTCATTTTCTTGATAAATTCCTCAAACTTGTGATTCAACTCCTCCGTGCTCACCTCCTCCACTCTCGATTCCCCCTCCCCGCCTTTATCTTCATCAACACCTTCGTCCTCATCCTCGTCTTCTTCATCAACACCTTCATCCTCAGCCTCGTCTTCTTCAATGACAGCTCGATAAATGCATTCCTCCTGCGTATCAGTTTCTTCTTCTCCGGCACCATATTCTACATTTTCTTGAACTAGATTTGGTGGCGTTTGGCTGACGCCGGGGGAGGAGGAGGAGGAGAAGCTCAAGCTCTTGACAAGGAAGGCAACGATGGCGTTGC…	TRINITY_DN21188_c0_g2_i1	1	SSR	FORWARD	264	21	54.45	38.1	2	0	TGCGTATCAGTTTCTTCTTCT	159	707	707	4	0	GGA	3	GGAGGAGGAGGAGGA	15
																TRINITY_DN21188_c0_g2_i1	1	SSR	REVERSE	422	21	55.13	38.1	5	2	TCGCAAGTATGTCTTCTTGAT
TRINITY_DN21963_c0_g1_i1	1449	532	546	5	CCG	6	13	16	7	15	16	11	18	12.75	CCAAAGCCGCGTAAATATTGGGGGAAAACAATGGAGGCGAGAGAGCGTTGCGTGTGTAAACCTAGCATCCCTCCCCTCACTATATATAGCCTCTGCACTTCCCCCTCTCTCTTCATCCCTTCGATCGTCATATGTCGCAGCGTGCCACCATCCCCCACTTCTCCTCCATCGCTTTCGGCCACCATTCCCATCTCCTGGTTTCCAGTGAGATGAACTCCAATTCCAATTGGTCTTCCTCTTAATCAATTCAATTCAATCCAATCCAATCCCCACAATTCATTGCACAAACGAATCCAATCCCAAATCGTTTTTGCCATTTTAACCCCAATTCAATTTTTTTTCCTCTGAGTAATTTCATCGAACACCTCATGGGCGTCAAAGGCTTCGTCGAAGGCGGCA…	TRINITY_DN21963_c0_g1_i1	1	SSR	FORWARD	438	21	54.72	42.86	4	2	GATCTCATCAAAGTCCGTATG	192	1449	1449	5	2	CCG	3	CCGCCGCCGCCGCCG	15
																TRINITY_DN21963_c0_g1_i1	1	SSR	REVERSE	629	18	54.96	50	3	2	GTCTTGCTGGATGATTCG
TRINITY_DN21979_c0_g1_i1	1178	1090	1104	5	TCG	165	222	247.97	222	213	186	231	217	212.996	GTCTGGTAAATAATCATCAATTCAGAAAACTGCAGAAAAAAACTGCAGTTTCTATGGTACGGAACGAGCTTATCACTATTTACAAATCGATGTATAAGTTAAAAGTACATACACACCAAGAGTCACAACTTACATATGTGGACAAGATCTATGAGAACATGAAATAGCAGATACATATAAGCACAACTTTGAATAATTTCCCCAAGCTTCTTAGTTAGCTCAGATAAAGAAAATTATTCCTCAATCCAGGTAAATGGGATTCTATATATACTGAAACACCGATGAATCCCAGTAATGCAAAGTCGATTGTTGCTAGCACAACACAGTATCACACCGCTTTATATTACAGATTATGCGAGACTAACCTGCCTCTCCCAGCGCACATCATCAGAGAATTGT…	TRINITY_DN21979_c0_g1_i1	1	SSR	FORWARD	947	21	55.29	47.62	4	2	GATCGGAGAGTGATAGCTTCT	182	1178	1178	3	1	TCG	3	TCGTCGTCGTCGTCG	15
																TRINITY_DN21979_c0_g1_i1	1	SSR	REVERSE	1128	20	55.79	35	7	1	AAAACTTTTAATGGGCTGCT
TRINITY_DN22553_c0_g1_i1	596	452	466	5	GAC	16	14	8	9	13	33	13	12	14.75	AGAGAGAGAAGAAGAAGAAGTTTGTTCATGTTCATGAATAAGCAAGTCCGCAAAAGCTCCAACTATGTAGCCATGGTTGGTCTCATCGTTTACACTGAGATACCACCCCAGCAGCTCCTCCAAAAACTCCCAATCTCTGACCCCGCAGCCGCAGGCCTCCACCATCTCCGCCATCGAAGCCCTGAAATCGACAAACGGATTCATCGAATCCATCACCACCACCGCCACGCTCTCCGATTCATCTGTTTCTCCGTCTTCAATTGTTTTTGCTTCCGCCAGTATGGAACTCGTCGCGCCAGGCTCGAAGAAGAGCCGCTCCGATCTCAGCCCGCTAATAATGACGGATTCTTGGTCGGGGCAGAGTGATTCGTACGGAGTGGCAGTAGCAAATTGGTCGTC…	TRINITY_DN22553_c0_g1_i1	1	SSR	FORWARD	360	20	55.31	50	6	2	AGAGTGATTCGTACGGAGTG	163	596	596	3	1	GAC	3	GACGACGACGACGAC	15
																TRINITY_DN22553_c0_g1_i1	1	SSR	REVERSE	522	21	54.97	33.33	4	0	ATGAAGTTTCCATTTTCCTTC
TRINITY_DN22924_c0_g1_i1	933	241	255	5	CTC	23	40	33	45	55	44	21.02	20	35.1275	GCTAAAAATAGAAATAACTTAATTAACTTTAAACTTTCCAAAATAGTAAAATGACTCTATTAACATGGAACGAAGGGAGTACGTCTCTGAATATTGTATTAATATCATGTGCAAGTTTCTATTTTTGAAATATTCTTAAATATTTATAAATTATTGCTCAAACTATTTTTGCATTTTTTTAAGAGTCACTACGGCCTACGCAGCATGGGCAGCCGGGCCCACCTGTTCGCCGCCGCAGCGCTCCTCCTCCTCCTCCCTCTCTTCTCCTCCGATCCCGACGACGAGCGCTGCCTCACCCATCTAAGCCAATCCCTCTCCGACCCCCTAAAAAGCCTCCACAACTGGAGCGCCACCACCTTCACATCCCCCTGCGACGGCTCCACCTCCTTCCTCCGCGGC…	TRINITY_DN22924_c0_g1_i1	1	SSR	FORWARD	179	21	53.95	47.62	5	2	TTAAGAGTCACTACGGCCTAC	166	933	933	4	2	CTC	3	CTCCTCCTCCTCCTC	15
																TRINITY_DN22924_c0_g1_i1	1	SSR	REVERSE	344	20	55.22	45	3	0	CAGTTGTGGAGGCTTTTTAG
TRINITY_DN22955_c0_g2_i1	1434	1352	1366	5	TCA	19	24	16.39	27	25	10.65	24	32.02	22.2575	AGGCTGAATACATATTCCAATAGCATGCTGTTTGGTTTGAACAAAATAGTCTAACAATACATCATTAGATCCTCACTTATTCCGACACACTAATATAAGATCTAATGTATAGTACATAACATTAAATGGTAACGGTAAGCAGCCCCAGGTAGGGATATGTATTTAAGAATCTGCGACAGGAAAAGCAGAGCCAATTCTGTTGCCGAGACGATAGCACTTGATATTCACAGGGTATGGACCAAGTTCAACATGGTTTTCTTCCTGTCCCAGATAGAAGCACAGAGTATAGATTGCAAACTCAAATTCAGGGCTCACTCCCACCAATGTGCTCGACACTGACTTCAGAACACCATTCCATTCGAACTGAATGGTCAGCAGATGCGATTCAGAGTCCGGTGT…	TRINITY_DN22955_c0_g2_i1	1	SSR	FORWARD	1265	21	54.71	47.62	4	3	GCAGGTCTACGATTAGTCTGA	130	1434	1434	5	2	TCA	3	TCATCATCATCATCA	15
																TRINITY_DN22955_c0_g2_i1	1	SSR	REVERSE	1394	20	54.9	40	6	2	ATGCAGTGCTGAATCCTAAT
TRINITY_DN22993_c0_g1_i1	753	395	409	5	GGC	6	3	7	3	5	10	6	6	5.75	GGTAGACCGCCGGCGCGGCGGCGTCGCCGGCGAGCGCCGCCACCGCGTGCGCCTCGAGCTCGAGGAACGTGTTGACCACGATGCCGCTGACCGACCGCAGCCGGTCGGTCAGGTCGAGGAAGCCGGCCTCGTTGGCGAACGCCATCGCCGGCCAGACCTTCGCCGGCACCGGATTGAGGAACGTCGGCGCCGGAATCTCGGCGCCGGAGTCGAGGTAGTCCTTCAGCGGGCGATCGCGGCGGCGGATCAGATCGGAGAGGCGGAAGAGGAGGCCGAGGCCGGCGGCGCCGCAGGTGAAGAAAATGTACGACGGCGCGGCGAGCTCCGCCGCGACGTCCATCATGGAGGAGCAGAGGATGTCGAAGATGAAGCCGGCGAGGTTCGATCCGGCGGAGGCGG…	TRINITY_DN22993_c0_g1_i1	1	SSR	FORWARD	352	20	54.36	45	4	0	AGAGGATGTCGAAGATGAAG	190	753	753	6	3	GGC	3	GGCGGCGGCGGCGGC	15
																TRINITY_DN22993_c0_g1_i1	1	SSR	REVERSE	541	21	55.01	42.86	2	0	ATCTCCTCTCACCTCAAAAAC
TRINITY_DN22996_c0_g2_i1	1311	37	69	11	ACA	3	11	7	17	5	6	9	5	7.875	GTGTGTCTCACATAAATATAGGAGAGGGTTGAGTATACAACAACAACAACAACAACAACAACAACAACAGCATCATCATATAATGTCACATTGCCTCCATTTCTAATCTCTAGTGAAACAGCATCATTGCACTGGCAACGCACTTTTGTATCTCAATACACGACCATTCAACCCATCATCCGAAAGGATTTCCTCGTGGCAGCGGAAGACTAGGCAAGGAGCGTGTGATCGGATTCAGGGAAGCAAAGGCGTCTTCGCCTGTGCCAAAGTTGCCATTCCCTTCTGGCCTTGCAAGAAGCATGTTGTTTGGAAGCTGCGCCATGTAAGCTTCAGGAACTTGAGGCATGTTCATGCCATATGGGGCCATGTATGAATGAGGAGATAGATAATAAGGTGAAG…	TRINITY_DN22996_c0_g2_i1	1	SSR	FORWARD	9	23	54.74	39.13	4	0	CACATAAATATAGGAGAGGGTTG	162	1311	1311	5	0	ACA	3	ACAACAACAACAACAACAACAACAACAACAACA	33
																TRINITY_DN22996_c0_g2_i1	1	SSR	REVERSE	170	21	55.52	38.1	3	2	TGAATGGTCGTGTATTGAGAT
TRINITY_DN23529_c1_g1_i1	1116	881	895	5	GCG	4	12	3	2	6	9	2	3	5.125	GTCCAATATGTCTCTACGTACGCATCATTTTCTTTATAGTAATAATATGTAATCGTTTATTAACAAAACCAAAACTTTCTTAAATGGTATCAATATACCTATTCGCATAGAAATATAGCAACAAGCTAGAAGCCATATAACTATTGCGCGCAGCAGGTTTCAATTTGAGTACATTATCGATCACGAGCTCGTTAGTTGATCCTCTGTTCAAGACAGTTAAATACGCGAATTTGCTATGTTGTCTCCACCATAAATCTCTGGGAAAATATAAAAGGATCGAGAAAAATCAAATACTGTCTACATATATATGTCTAGTTGTGTTTGTTGACTTGAATCATCATAAGGCAGGCACTGGTCAAGAAAACTCGACAACGACTTGGCTTATCTTAAGGCATAATT…	TRINITY_DN23529_c1_g1_i1	1	SSR	FORWARD	818	21	54.35	47.62	2	2	AGTAAGGGTAAGGGTAGTTGC	171	1116	1116	5	3	GCG	3	GCGGCGGCGGCGGCG	15
																TRINITY_DN23529_c1_g1_i1	1	SSR	REVERSE	988	21	55.86	47.62	4	1	CGCAGCCATACTACTACTTCA
TRINITY_DN23544_c0_g1_i1	686	634	648	5	AAG	141	87	196	127	100	150	125	114	130	ATTTGAAGGAGAAAGCAAGTTTGGAGATGGCGAAATCCAGTAGTGATGCAACTGCAATCGGCAGTGAAGCCAAGGAGAGTATAACAGGCAGATTGTCTCTCATCGAGGACTTGTACTTTCCCCGCAAGGTACAACCTGATGATGCAGCTGACCCATCTCGGCGCAAGTCCCTCCTCCTCGACCTTCTCTCCACCGACGCCCCCGTCTTCCTCGAGCGGTATGGGTCGAAACTATCGATGGAGGAGCTTAATCACTTTGACGTGTTGAGGGATGATTATGAAATCAATTGGCACCTTAAAAATCTTCGGAGCATTTTGAGCCCGACAGATAAGGAGAAGAAGTCGAGGTCAGCTAAGATCAAGAATCGGAGGCTAGCATATATGGATAGGTTGATGGTGG…	TRINITY_DN23544_c0_g1_i1	1	SSR	FORWARD	525	20	55.84	45	4	3	ACACTTATGAGGCGATCAGA	150	686	686	4	2	AAG	3	AAGAAGAAGAAGAAG	15
																TRINITY_DN23544_c0_g1_i1	1	SSR	REVERSE	674	21	54.55	42.86	0	0	TTCTTCTTCTTCCTCTTCCTC
TRINITY_DN2367_c0_g1_i1	547	321	335	5	GCG	11	29	13	20	14	15	11	5	14.75	TAGTAATCAAATAAATCTAAACCAAGAAGAGTGAAACGAGGACTGGTAATGAACCAGCACAAAAAGCAGGAGCAGCACCAGCACCAGCCCGGACGCTGACCCGGCATCATCCGCGTGGTGGTAGTGGTGGTGGTGCGCTCCGAAGTTGTAGCGCAGGAGGCGGTGGCGGAGCATGACGAGGTTGAGGACGACGATGAGGAGCAGAGGCAGCAGGAGGACGCTGAAGCGGAACCCCGTCTTCCGCTTCTCCATCCTCTCCTTGTAGTCCGAGTGGGTTGCCAAGTAGACAAGCATCAGCAGCACGGCCGTGAACGCCAGCAGCGGCGGCGGCGGCGCCCCGAAGGAGGCTATGGCTTGCTCCTTCCAGCTCATCCCCTTTTTCACTCGTAGAAACCAACC…	TRINITY_DN2367_c0_g1_i1	1	SSR	FORWARD	247	21	55.46	52.38	3	1	CTCCATCCTCTCCTTGTAGTC	150	547	547	5	2	GCG	3	GCGGCGGCGGCGGCG	15
																TRINITY_DN2367_c0_g1_i1	1	SSR	REVERSE	396	21	54.8	38.1	6	2	TGGTTTCTACGAGTGAAAAAG
TRINITY_DN2392_c0_g1_i1	1107	107	121	5	AAG	49	51	90	28	38	18	58	34	45.75	GGGTGGGAATAATATATCTATGGCAAGTTTAATTAATAATTTCAAGAAAAGGGAAAACAAAAAAAAAATGTAATCTTGAAGAAAACACATTATAGGCAAATTGAACAAGAAGAAGAAGAAGACACCATTTCTCTTTCCTTTTTTATTCATAATTAATGGAAATTCTGTTGTTCCGACCATGGCCAGAATTCCTGCGTTTCTTCGATGCCGGCAAACATAGTGCCGAAGCACTCGTTGGCCGCCGGCATACTATGTTGCTGCTCCGGCCTCCCCGAGCCGTGCAGGAGCTGCGTCAGCGTCTGCGGCGGTGGAAACATGGAGCCGTGCTTGTTTCTTTGATTGTACATTGCGCTTTCCGTGGCCGTCGACGTCTTAATGTTGACCTCGCAGCTCGTGTCG…	TRINITY_DN2392_c0_g1_i1	1	SSR	FORWARD	40	20	55.08	30	6	0	TTTCAAGAAAAGGGAAAACA	135	1107	1107	6	2	AAG	3	AAGAAGAAGAAGAAG	15
																TRINITY_DN2392_c0_g1_i1	1	SSR	REVERSE	174	21	54.33	33.33	5	3	GGAACAACAGAATTTCCATTA
TRINITY_DN2392_c0_g1_i1	1107	1018	1032	5	GGT	49	51	90	28	38	18	58	34	45.75	GGGTGGGAATAATATATCTATGGCAAGTTTAATTAATAATTTCAAGAAAAGGGAAAACAAAAAAAAAATGTAATCTTGAAGAAAACACATTATAGGCAAATTGAACAAGAAGAAGAAGAAGACACCATTTCTCTTTCCTTTTTTATTCATAATTAATGGAAATTCTGTTGTTCCGACCATGGCCAGAATTCCTGCGTTTCTTCGATGCCGGCAAACATAGTGCCGAAGCACTCGTTGGCCGCCGGCATACTATGTTGCTGCTCCGGCCTCCCCGAGCCGTGCAGGAGCTGCGTCAGCGTCTGCGGCGGTGGAAACATGGAGCCGTGCTTGTTTCTTTGATTGTACATTGCGCTTTCCGTGGCCGTCGACGTCTTAATGTTGACCTCGCAGCTCGTGTCG…	TRINITY_DN2392_c0_g1_i1	1	SSR	FORWARD	960	21	54.94	33.33	0	0	AAAAACACACACACACAAACA	110	1107	1107	5	0	GGT	3	GGTGGTGGTGGTGGT	15
																TRINITY_DN2392_c0_g1_i1	1	SSR	REVERSE	1069	21	55.14	38.1	2	0	TGTTCTTCTCTCACTCCAAAA
TRINITY_DN24796_c0_g1_i1	1037	886	909	8	GGT	12	28	35	15	19	3	27	8	18.375	ATACCCATAAAAAAAGAAAACACATCCCACCAATTTCCAATTATAATAACAAACAAAATTAATCAAGAGATGCAAGTTATTAAAAGTAATCTTCTTGCCTTCGCCGGCGCCGGAAAGATGCACCAAGCATTTCTCCGCCGCCCTCGTATCAGCCATATAATAGCATGACTTTCTCTCTCTCTCTCACAAAATATTTTCTATTTTTCCCCTTCTCTTAATTGTAAGTGCATGAATTCTTCAGAGAGATGGCGACGTTCATTTTCTTTGGGTCCAAAACGACAGCGCATTGGACTCGTTTGTAGAATTTGGGCTTCACTAAATGGCCCAAAATGTAAGCCCGGGCCCGAACAGTGAAATTCATAGCAAGTGGAACTGGCATGAGCGGTTTCCCTTCTTTGC…	TRINITY_DN24796_c0_g1_i1	1	SSR	FORWARD	855	20	56.11	50	3	0	AACTCCTTCCACTGCTTCTC	158	1037	1037	3	0	GGT	3	GGTGGTGGTGGTGGTGGTGGTGGT	24
																TRINITY_DN24796_c0_g1_i1	1	SSR	REVERSE	1012	22	54.99	36.36	5	2	TTGATCCATTGTCACATATCTC
TRINITY_DN25414_c0_g1_i2	1244	194	223	10	TCC	47	32.98	88.81	59.73	68.65	42	64.47	41.3	55.6175	GAAAAAACTATTGATTACAACCCACCTCTCTGTGTAGATGGCTCAAGTCTCTCCCTCATCGTCCTTGTGCAAAACAGTTCAACAATTGATTGAAAATGGCGATGAGCTCCCCGATCGGTATATTTGGAGTGGACCCATTGATCTCACTCTTCCTCTGGCTTCCGATATTCCACTTATTGACGTCGCCCACTTGTCCTCCTCCTCCTCCTCCTCCTCCTCCTCCACGGAGCTTCTCCGCCTCCGCTCCGCTCTCACTTCCTGGGGCTGTTTCCAGGCAGTAAACCATGGCATTGACGCTTCATTCCTTGATGAAGTTCGTCGACTATCCACACAATTCTTTCACCTTCCCATCACCGAGAAGCAAAAATGCGCAAGGCACGGCGACGACTATCAAGGATA…	TRINITY_DN25414_c0_g1_i2	1	SSR	FORWARD	158	21	55.12	38.1	4	1	GCTTCCGATATTCCACTTATT	162	1244	1244	5	2	TCC	3	TCCTCCTCCTCCTCCTCCTCCTCCTCCTCC	30
																TRINITY_DN25414_c0_g1_i2	1	SSR	REVERSE	319	20	55.2	40	6	2	ACGAACTTCATCAAGGAATG
TRINITY_DN26700_c0_g1_i1	1719	672	686	5	CTT	27	27	45	31	36	35	32	38	33.875	CTCCAACTGAAGTTATAAATCACAGGAAGAATTTCACTGTTGTATCTCATTTCAGACTCTTTACCCCAAGTAGCATTGAGATAACCACTACAGTTCTTCTACACAGAAGATGATCCAACATATTTTTTCAATCTAAAAACAGACAATAGGTTACAACTTACTTAAATTCCTACCTCAGCAAAACAATATAGCTGTAAAATCCTCTATAACTTACTTAACTCCCTACCTCAGTAAAACAATAGAACTGTAAAAGTAGAGGATGCTATCAAAGTAAACTGAAAACCTGAAGTGAATGAGGAGATGCAAAAGTACATCATTTCTCCAAAGCATGAATCTCGAAAGAATGATGGACAAACTCATAATAGTGACACTAAGAAGAGCCAAACCATTATCCATCAA…	TRINITY_DN26700_c0_g1_i1	1	SSR	FORWARD	583	21	54.79	38.1	6	2	CTCAAGATCTGGCTATTCAAA	164	1719	1719	5	3	CTT	3	CTTCTTCTTCTTCTT	15
																TRINITY_DN26700_c0_g1_i1	1	SSR	REVERSE	746	21	54.77	42.86	4	1	TTCTTTCGACTGACTACCAAG
TRINITY_DN26711_c0_g1_i1	644	118	135	6	GCA	171	570.28	290.05	432.73	315.01	191	324	207	312.634	GAGCCACTGGTGGGCCAGGACACGGCCACAAGGCCCGGGTCAGGAGACGAGCTTTCTTGAGCCTCCGAACTTCTTCCACGAAGCTTCCACATCGGTTCCCCTCTTCCAAGAAAGTGTGCAGCAGCAGCAGCAGCATCATGAGTCCAGCGACATGCAACACCCTGGCAGGAGCCACTGGTGGGCGCGGACACAGCCAAAAGGCCCGGGTCAGGAGACGAGCTTTCTTGAGCCTCCGAACTTCTTCCAAGAAGCTTCCAATGATGACCTTGACAACTACTCAGACGAGAGAAGTGATGAGGGACATCAGCTGGAGTTGGGAAACTCGAGAGGACTGTCGAGGACGTTCGTCATGGAAGATTTAGATGGAGGGAATTTCAGTCTTCCGTTTGTCGACATATA…	TRINITY_DN26711_c0_g1_i1	1	SSR	FORWARD	99	19	54.27	47.37	6	2	CCCTCTTCCAAGAAAGTGT	186	644	644	3	0	GCA	3	GCAGCAGCAGCAGCAGCA	18
																TRINITY_DN26711_c0_g1_i1	1	SSR	REVERSE	284	21	54.52	47.62	5	1	CGTCTGAGTAGTTGTCAAGGT
TRINITY_DN26723_c0_g1_i2	1704	1617	1631	5	ATG	26.2	25.5	30.57	32.16	26.7	8.52	27.87	20.13	24.7063	AGACAAACCAAAAAGGAAAATAGGTCATCTTCAATGTGACGGAGGAAGTATTAAACACAATTAATATCATGGTATAATAAATATGGAAGCATATTTATGATATCTGAATAATAAATCACCGAAATTAAAGGTGATATTAAAAGAAAACACCCTCGGAATGAGGACGAGTATACGGGCACGTTCTTGACTCGTAACCCGCCGCAGCTGAATCATGGGACGTTGCACTTTCATCTTGTCGCAGCTGCTCTCTCATTTAAGATAGGGCGCCCATTTCGAATAACAGAATCATGGCGTCTTGGAATTCATCTCACCTCGAGGTTCTCTACAACGTTTTGGGATGGCTCGCTTTCGTCTCTTGGTCCATCAGCTTCTACCCTCAAGTTATCTTGAATTTCCGCC…	TRINITY_DN26723_c0_g1_i2	1	SSR	FORWARD	1523	21	55.8	38.1	4	2	TATGATTATGGGATGGGATCT	148	1704	1704	5	3	ATG	3	ATGATGATGATGATG	15
																TRINITY_DN26723_c0_g1_i2	1	SSR	REVERSE	1670	21	55.21	38.1	5	0	CTTGCCAAATAAATCCTACCT
TRINITY_DN26734_c0_g1_i1	1234	394	408	5	AAG	339	585	633	427	375	295	561	446	457.625	TATACATGCAAAAATGAAGAGTTGAAAATGCTTTGGTTGTCTCCTCTCAATCCCTATTTATATATATCTTCTTTCCCCAGAATCATTTTTCACAGATCTAAGAGATATACACCTTCTTTGCTACTGTTTATTCCCTATAGCAAGGTTCCTCAACCTTTGTATTTTTTGGTATGTTTTTCCTGTTAAATCCTTAAAAGAAGAATGCAAAAGAGAAAACGAGGAATATGGTTGTGCTTTTGAGTCAAAAACGCTAGTGGTCGACAAAGTAATCCAATTAGCGCTTTTACCCTTTCCCCCATCCTTAAAGCTTTCACTTCAAACCTCAGATCAAATTCCACACTTATATTTTTTCTACCCAAAAACAATGACTCCTTCGTATACAAAAAAAACCAAAAGAAG…	TRINITY_DN26734_c0_g1_i1	1	SSR	FORWARD	296	21	55.39	38.1	8	2	CCATCCTTAAAGCTTTCACTT	144	1234	1234	5	2	AAG	3	AAGAAGAAGAAGAAG	15
																TRINITY_DN26734_c0_g1_i1	1	SSR	REVERSE	439	21	55.06	38.1	7	1	TCTTGAAGAAGAAGATGGTGA
TRINITY_DN26748_c0_g1_i1	1629	169	186	6	CCA	277	458.02	335	301.16	288.99	235.1	318.91	300.34	314.315	AAACCATGGATCATCAAGAAGACTCCATCTACTCCTACTACCTCCCCACAGACTCCGATCTAGACCTCAGCTTCACCTCCGCCACCACCGCCACCACCCTCTCCGCCCGCACGAGCTTAGCCCGCAGCAGCCTCACCCTCAGCTTCAACGACCGCCTCTCCACCGCCTCCACCACCACCACCACCAACTCCCATCCCCGCCCCCACCGCCGCCACGACAACCCGAACTGGGCCGCCGTCGACGCCGCCACCACCCTCTCCTCCGACGGCGCCCTCCACCTCCGCCACCTGAAGCTCCTCCGCCTCGTCGGCGCCGGCAACCTCGGGCGCGTCTTCCTCTGCCGCCTCCGCGACTACGACCACGCCAACTTCGCCCTCAAGGTCGTCGACCGCGACTCCC…	TRINITY_DN26748_c0_g1_i1	1	SSR	FORWARD	58	21	54.79	47.62	6	2	ATCTAGACCTCAGCTTCACCT	173	1629	1629	3	1	CCA	3	CCACCACCACCACCACCA	18
																TRINITY_DN26748_c0_g1_i1	1	SSR	REVERSE	230	18	61.16	61.11	2	0	CCAGTTCGGGTTGTCGTG
TRINITY_DN26776_c0_g1_i1	1395	822	839	6	TCT	280	221	545	166	247	222	345.01	297	290.376	CTGAATTTGAGAAATTTCAGGCACAATAACAAGGTCAAAATTCAAACCATACAACAACAATAAACACTGTCAGACAAGATAATGCCTTATTTCAAAGAGAACTAAGATCTTCAAGCTAGTCTCATTTTACCAAAAGTGCATGGATAAACCTAAACATACATTTAGTCGAAAACGACCTCTCAATGCAATAAAGAGGAGTTATTAACTTATGACTTACAAGCATGCTTCAAAAGCTTCAGAGCTAGCAGCCTCTTCATCCAGCATTTGAACAACCTGCGCAACACCTGCAGCAAGCTCCTTGTTGATCACCCCATCAGGCATATCAAACGTTCTTCTCTTCATGGATAAAGATTTTCCAGAAGGTTGAGGGTCGACAACATCCAGCATTGCTTCCAGCTC…	TRINITY_DN26776_c0_g1_i1	1	SSR	FORWARD	696	21	54.29	47.62	2	0	CCCTTCTCTTATCCACTCTCT	173	1395	1395	6	3	TCT	3	TCTTCTTCTTCTTCTTCT	18
																TRINITY_DN26776_c0_g1_i1	1	SSR	REVERSE	868	21	55.19	52.38	5	3	GGTGTCTAGTGGAGACAGTCA
TRINITY_DN27313_c0_g2_i1	1992	240	278	13	CTT	119	178.81	248.76	153	185.1	125	216.06	114.98	167.589	GTAGTAGTAGATGTGTAGCTTTCTTTGAATGTAACCATCTACGCTACACGTTTGCTTTTGTTCATCCCCACCAGAAAATGAAATTGCGTCTCTTAGCTCAGCTATCATGGATTCCTCCTCCGAATAAATACCCAATTCGCATATATCTCTGAGGGAGTCTCCTACCCCTTGCAGTTGCCCCCTCCCATCCCCAAATAGCCAATATTTTACGCATACTTTTTTCCATCTTTTTCCTCCACCTTCTTCTTCTTCTTCTTCTTCTTCTTCTTCTTCTTCTTATTGCTAACTTCCCACTACTCACGCACAACACACAACACACACTCTACTCTGCCTGACGAAAAAAAGAAAGAAATTGATGGGTGTGATGAGCAACCGTTGTTCCCACACTTCCCACATCAC…	TRINITY_DN27313_c0_g2_i1	1	SSR	FORWARD	192	21	54.49	33.33	6	2	CAAATAGCCAATATTTTACGC	145	1992	1992	3	2	CTT	3	CTTCTTCTTCTTCTTCTTCTTCTTCTTCTTCTTCTTCTT	39
																TRINITY_DN27313_c0_g2_i1	1	SSR	REVERSE	336	21	54.46	52.38	3	0	GTCAGGCAGAGTAGAGTGTGT
TRINITY_DN27313_c0_g2_i1	1992	1241	1255	5	TCA	119	178.81	248.76	153	185.1	125	216.06	114.98	167.589	GTAGTAGTAGATGTGTAGCTTTCTTTGAATGTAACCATCTACGCTACACGTTTGCTTTTGTTCATCCCCACCAGAAAATGAAATTGCGTCTCTTAGCTCAGCTATCATGGATTCCTCCTCCGAATAAATACCCAATTCGCATATATCTCTGAGGGAGTCTCCTACCCCTTGCAGTTGCCCCCTCCCATCCCCAAATAGCCAATATTTTACGCATACTTTTTTCCATCTTTTTCCTCCACCTTCTTCTTCTTCTTCTTCTTCTTCTTCTTCTTCTTCTTATTGCTAACTTCCCACTACTCACGCACAACACACAACACACACTCTACTCTGCCTGACGAAAAAAAGAAAGAAATTGATGGGTGTGATGAGCAACCGTTGTTCCCACACTTCCCACATCAC…	TRINITY_DN27313_c0_g2_i1	1	SSR	FORWARD	1132	21	54.92	38.1	3	1	CCGATGATGAAGAACATAAAG	152	1992	1992	5	1	TCA	3	TCATCATCATCATCA	15
																TRINITY_DN27313_c0_g2_i1	1	SSR	REVERSE	1283	21	55.13	38.1	5	2	CTCACCTGATTCAACAAACAT
TRINITY_DN28020_c0_g1_i2	1012	241	255	5	CGC	9	29.11	23.22	63.78	19	10.57	35	2	23.96	AATTAAAGGGGCATTACATTTACATACTCCCCAACCGTTCCATCGAATTCCAATTCAAAATTAGATTCGAAGATCTAAACATGTTCTCCTTCCAGCCATGTGATGAGCTGGTTTTCGGTTCCCCAACCACTCCTCGACAACATCCGATTATGATGGACCACTCCTTGCTTGAGACCAATTTATTAAGTTTCTCTTCCACTTCAAGAGAAGATCAGCCGATCGGAGCTTCAAACTTGGGATCGCCGCCGCCGCCGCCAAGGCAAAAGGGTCAGACCAGGTTTGGATCATATAATAAGAGGGTTTTGCACAGAGATATTGAAAGGAAGAGGAGGGAAGAAATGTCCAAGCTTTGTGTTTGTCTCAACACCCTTCTTCCCGTTGAGAACAAAAAGGGGAAAA…	TRINITY_DN28020_c0_g1_i2	1	SSR	FORWARD	194	21	55.06	38.1	5	2	TTCCACTTCAAGAGAAGATCA	139	1012	1012	6	2	CGC	3	CGCCGCCGCCGCCGC	15
																TRINITY_DN28020_c0_g1_i2	1	SSR	REVERSE	332	21	54.65	42.86	4	2	CCTCCTCTTCCTTTCAATATC
TRINITY_DN28020_c0_g1_i2	1012	509	523	5	TTC	9	29.11	23.22	63.78	19	10.57	35	2	23.96	AATTAAAGGGGCATTACATTTACATACTCCCCAACCGTTCCATCGAATTCCAATTCAAAATTAGATTCGAAGATCTAAACATGTTCTCCTTCCAGCCATGTGATGAGCTGGTTTTCGGTTCCCCAACCACTCCTCGACAACATCCGATTATGATGGACCACTCCTTGCTTGAGACCAATTTATTAAGTTTCTCTTCCACTTCAAGAGAAGATCAGCCGATCGGAGCTTCAAACTTGGGATCGCCGCCGCCGCCGCCAAGGCAAAAGGGTCAGACCAGGTTTGGATCATATAATAAGAGGGTTTTGCACAGAGATATTGAAAGGAAGAGGAGGGAAGAAATGTCCAAGCTTTGTGTTTGTCTCAACACCCTTCTTCCCGTTGAGAACAAAAAGGGGAAAA…	TRINITY_DN28020_c0_g1_i2	1	SSR	FORWARD	441	21	55.39	33.33	6	0	AAACAGATGCATGAGAAAATG	154	1012	1012	6	3	TTC	3	TTCTTCTTCTTCTTC	15
																TRINITY_DN28020_c0_g1_i2	1	SSR	REVERSE	594	21	54.86	42.86	4	0	CCACACCTTTATGCAATCTAC
TRINITY_DN29982_c0_g3_i1	1223	963	986	8	TAT	5.27	12.74	6.13	37.84	20.75	8.04	5.23	9.71	13.2137	GAGCCCTATAATTGAGACCGCTCCACCTTTCTCTCTCTCTCTCTCTCTCCTCTTCCGTCGGCGCCGGTGTGCGACGGCACGTTGTCGGCCTCATGTCTCCGCACCTTCATGTCCACCTTCAGCCTCTGTGCTGCTGTTTGATCGTGGTGCAGGAACGAGGCCGCCGTTGTCACGCCTAACCAGCTGTGTTCACCATTTCCTGCTGCTACTAATCTCGGTTGTCGTCGCATGTTGCAACGGAAACATCGGCCTTCCCCCTTCCCCGTCTTTGCCCCCGTCGTCCATACCACTGTAAGGTAAGGCTCTTCCTATTTCGTCTTTATCAAGCTCATTGCCTAAACATTAATATTTTACTTCGATAATTTCATGTTTTGATATATTGGTGGATTTTAATCGTCC…	TRINITY_DN29982_c0_g3_i1	1	SSR	FORWARD	867	21	55.32	38.1	7	2	TGTCCTTATTTTGGACAAGTG	152	1223	1223	3	1	TAT	3	TATTATTATTATTATTATTATTAT	24
																TRINITY_DN29982_c0_g3_i1	1	SSR	REVERSE	1018	21	54.81	38.1	4	1	TCGATCTTCCTTTAGATTCCT
TRINITY_DN29982_c0_g3_i3	1116	856	879	8	TAT	20.88	35.1	7.11	10.37	9.45	12.09	18.73	6.77	15.0625	GAGCCCTATAATTGAGACCGCTCCACCTTTCTCTCTCTCTCTCTCTCTCCTCTTCCGTCGGCGCCGGTGTGCGACGGCACGTTGTCGGCCTCATGTCTCCGCACCTTCATGTCCACCTTCAGCCTCTGTGCTGCTGTTTGATCGTGGTGCAGGAACGAGGCCGCCGTTGTCACGCCTAACCAGCTGTGTTCACCATTTCCTGCTGCTACTAATCTCGGTTGTCGTCGCATGTTGCAACGGAAACATCGGCCTTCCCCCTTCCCCGTCTTTGCCCCCGTCGTCCATACCACTGTAAGAGTTTTGGGAGTTTTCATAGTCGCCGAAAATTTGGTCGGGGTATCAGTCAGAATTCGTGCAAAATATGTCCCTCAAGATAAGCTTTCAAACTTCATACTATTA…	TRINITY_DN29982_c0_g3_i3	1	SSR	FORWARD	760	21	55.32	38.1	7	2	TGTCCTTATTTTGGACAAGTG	152	1116	1116	3	1	TAT	3	TATTATTATTATTATTATTATTAT	24
																TRINITY_DN29982_c0_g3_i3	1	SSR	REVERSE	911	21	54.81	38.1	4	1	TCGATCTTCCTTTAGATTCCT
TRINITY_DN30117_c0_g1_i1	756	652	666	5	TTG	123.31	146	138	93.23	106	91	115	101	114.192	CTGATAGTGATCTGTATTTTTCCAGAGATTCTCTCTCTCAAATTTGGAGACACAGGTGAAATTCAGCTAAGGAGAGAGAAACAATGGAGGGTCTGCCCTCTGGCTATCGCCCTAACGTTGGAGTTTGTCTCATCAATGATGATAATATGGTGTTTGTGGCTTCTAGACTTAATGTTCCAGGAGCATGGCAGATGCCTCAGGGTGGTATTGAAGAAGGAGAGGAACCGAGGTCTGCAGCGATAAGAGAATTGAGGGAAGAAACTGGAGTCGTGTCTGCTGAAGTAGTAGACGAGGTTCCAGAATGGCTGACGTATGACTTCCCTCCGGCTGTAAAGTCAAAAGTGAATCGACTCTGGGGTGGAGAATGGCACGGACAGGCACAAAAATGGTTTCTGATGA…	TRINITY_DN30117_c0_g1_i1	1	SSR	FORWARD	566	21	55.48	33.33	4	2	TGGAAAAGCTACAAAATGCTA	152	756	756	5	1	TTG	3	TTGTTGTTGTTGTTG	15
																TRINITY_DN30117_c0_g1_i1	1	SSR	REVERSE	717	21	55.09	38.1	6	2	ACATTTACAATGAGTCCATGC
TRINITY_DN30128_c0_g1_i3	1969	1187	1201	5	TGC	62	100.62	97	86.57	94.61	109.74	68.05	77	86.9488	GTAATTTTGTACAACAATCCATTATGCCACGTGGATGATTCCCTGACGTGGAATCTGGTCACGTGCCACCCACCTCCTCTTCCTCTCCGTACGGACTCCGTCCGCCACCGTTTCAATGAGTAACCGCTCCACAATCTCAGCTTCCACCTCACGCACCAACCGCTCCCCTTCCTCCTCAAAATACTCATTCACCTCCGTCTTCCTCAGATCCTTCTCCACCAACAAATCGATATCTTCAAGCACCTGACAGTCCTTCGCCGGAAAATTCCCAATCCTCTCACACAGATCATCGACCAAAGAGAATTGATCCGCCGGAGATTTATGAATCCAGGGCTTGTAATCCAAGTGCGGCCTCAAAATATCAGCCAGGATCTCGTCCACCAGCTGGAATATCAGCTT…	TRINITY_DN30128_c0_g1_i3	1	SSR	FORWARD	1126	21	54.36	38.1	4	3	GCTCTCTTTAACTTGCTTCAA	142	1969	1969	5	2	TGC	3	TGCTGCTGCTGCTGC	15
																TRINITY_DN30128_c0_g1_i3	1	SSR	REVERSE	1267	21	54.7	38.1	2	0	GATAAACAAGGAGAACAGCAA
TRINITY_DN30130_c0_g1_i1	1547	112	126	5	AAG	6.29	10.26	15.38	14.71	9.02	18.14	10.54	8.25	11.5738	GCAATCAAATTTCCACATAAACACACAGAAAAGAAACAGAGAGAAGTAAGATGATAGAGTAGAGTGCTATTATTAATTTTTGATTCTCAACTAACAGTTACAGCAGGTGCAAAGAAGAAGAAGAAGACAGCTAAACTGGAAAGTGTTACACATATGATAAAAAACACATTCAGTCTTTTGCTTCACATGTATCTGAGAACCATCTTTCCAAAACCAATTCCTAAAAATGTTGCAATTGATATTCCAAAAATCCCTACGAGAATGCCAGGTACAACTAAAGTGCTCCACCCTTTCGCTGTGGCCATTCCACCTGCTGTAGTTGGACCGCCAATGTTTGCATTTGACGCAAGTAGTAATAGTTTTTTATCGATTCTAAATAATTTTCCCAGCCCAAGTATC…	TRINITY_DN30130_c0_g1_i1	1	SSR	FORWARD	88	22	55.27	45.45	7	3	CAACTAACAGTTACAGCAGGTG	146	1547	1547	4	1	AAG	3	AAGAAGAAGAAGAAG	15
																TRINITY_DN30130_c0_g1_i1	1	SSR	REVERSE	233	21	55.88	33.33	4	2	GCAACATTTTTAGGAATTGGT
TRINITY_DN30161_c0_g1_i1	1024	47	61	5	AGT	51	60.67	58.37	68.26	63	73.83	59	63	62.1412	CGCGATTGTTATAAAAAGTTCGTCAGCCGCACATCACACGGGCCTGAGTAGTAGTAGTAGTATATATATATATATATAAAAGAATAGCGATCATTGACACATCAATAAGTACAACTCCTCCAGCAAAAAGGCACTAGCCTCGATCAGCAGTGGGCTAGCCTTGAGTTAATCAGCTTTAGCTAAGATGATGAAGCTCTGATCAACGAGGAAAATGCAGTCAGCTGATAAACGTCGGCTCCGATTGGGGCAGCTATATCAGTATGGTCGAGGACTCGAAGAGAGTCGAGTTAGATCTCCCTTAGCATTGGCCAGCCTTTTCTTACGATGTTATTGATCTTGTCATTAATCAGCCTCTGCGACCTAGGTGGACAGAGCTCTGCTGCATATCCATTCAGTTTT…	TRINITY_DN30161_c0_g1_i1	1	SSR	FORWARD	6	22	54.17	31.82	8	2	TTGTTATAAAAAGTTCGTCAGC	121	1024	1024	4	3	AGT	3	AGTAGTAGTAGTAGT	15
																TRINITY_DN30161_c0_g1_i1	1	SSR	REVERSE	126	21	55.23	42.86	4	2	TTGCTGGAGGAGTTGTACTTA
TRINITY_DN30193_c0_g1_i2	1690	475	489	5	TTG	842.1	375.87	1421.69	1294.1	1101.21	2590.75	910.29	2224.47	1345.06	CTCCAAAGTTCCTATTTTAAAAAAATGAATGGAGTATTATTTATTACTCGGGAGTACTTGTTAATGATACACGATTCAGTCAGTTTTGGCAGTACTAACGTTTTTATTGACATCCCCAAGTAATATTTAAAGGTTAATTATTTTTTATATTTTTGTACTCCTAATAAATATTTAAGTGAGAGTAGCTATAATTAATAATAAAATAGTGTAATGCATCCTTGTTCCTTGATTGCATATAATAAGGAATGCAAGACGGAACGACTAATCAACAAACATGTAGAAGTCATGTATTGTAGAGTATAATTAATTGCGATTCATTTTCATAGTAGGAGATTTAGAGGAACAAAAAAAATAGTAGCTAGTACATGCAGAAGGTTGGAAGAAGAGGTCCAGTAAGAG…	TRINITY_DN30193_c0_g1_i2	1	SSR	FORWARD	378	21	55.18	47.62	3	0	GGAAGAAGAGGTCCAGTAAGA	156	1690	1690	3	1	TTG	3	TTGTTGTTGTTGTTG	15
																TRINITY_DN30193_c0_g1_i2	1	SSR	REVERSE	533	21	54.96	38.1	7	2	GCTGTTTAACATATCCATTCG
TRINITY_DN30805_c0_g1_i1	1354	1016	1039	8	GTG	45.38	612.89	96.62	123.77	204.55	76.84	114.63	67.17	167.731	GACCAAATCAACAAGCCAAAATCCGACGGTCAGGATTGACCGTGATAGGGTTTACAGATACTGATAAATTCACAACCGCCGACAAAATCACGAGAGCTTCGTAGACCAATCGGCAACCACAGCCGCATTCCAACCGATAGCGCCGCCGTCCACCGCCACACAATCCATACGCACCCAATTCATATGGAAGACAATCGAAATTTTACAGAATCCGACCCTAGGCCGGATAATCAGGACGACGACGTTCCGAGGACGCCTGAAAACGTCAATTCCGAGAATTCTCATCCACACACCGGCGACGGAGCTAGCCCTGGTAAAATTTTCATCGGAGGTCTTGCTCGAGAAACTACTTCTGATGAATTCAGGGATTTTTTTTCAAATTATGGAGAGGTGAAAGAG…	TRINITY_DN30805_c0_g1_i1	1	SSR	FORWARD	980	21	54.88	47.62	4	0	CTGTTTATGGACACAGAGGAG	145	1354	1354	5	1	GTG	3	GTGGTGGTGGTGGTGGTGGTGGTG	24
																TRINITY_DN30805_c0_g1_i1	1	SSR	REVERSE	1124	21	54.99	38.1	2	0	CCAAAGAGCATACAAACATTC
TRINITY_DN30805_c0_g1_i2	1615	1277	1300	8	GTG	1235.04	1067.98	1970.76	1311.89	1546.47	1449.16	1553.87	818.11	1369.16	GACCAAATCAACAAGCCAAAATCCGACGGTCAGGATTGACCGTGATAGGGTTTACAGATACTGATAAATTCACAACCGCCGACAAAATCACGAGAGCTTCGTAGACCAATCGGCAACCACAGCCGCATTCCAACCGATAGCGCCGCCGTCCACCGCCACACAATCCATACGCACCCAATTCATATGGAAGACAATCGAAATTTTACAGAATCCGACCCTAGGCCGGATAATCAGGACGACGACGTTCCGAGGACGCCTGAAAACGTCAATTCCGAGAATTCTCATCCACACACCGGCGACGGAGCTAGCCCTGGTAAAATTTTCATCGGAGGTCTTGCTCGAGAAACTACTTCTGATCAATTTATCAAGTACTTTGGTAAATATGGGGAGATTACGGAT…	TRINITY_DN30805_c0_g1_i2	1	SSR	FORWARD	1241	21	54.88	47.62	4	0	CTGTTTATGGACACAGAGGAG	145	1615	1615	5	1	GTG	3	GTGGTGGTGGTGGTGGTGGTGGTG	24
																TRINITY_DN30805_c0_g1_i2	1	SSR	REVERSE	1385	21	54.99	38.1	2	0	CCAAAGAGCATACAAACATTC
TRINITY_DN30805_c0_g1_i3	1955	1617	1640	8	GTG	3.06	10.13	20.98	32.57	16.57	5.49	9.37	3.49	12.7075	GACCAAATCAACAAGCCAAAATCCGACGGTCAGGATTGACCGTGATAGGGTTTACAGATACTGATAAATTCACAACCGCCGACAAAATCACGAGAGCTTCGTAGACCAATCGGCAACCACAGCCGCATTCCAACCGATAGCGCCGCCGTCCACCGCCACACAATCCATACGCACCCAATTCATATGGAAGACAATCGAAATTTTACAGAATCCGACCCTAGGCCGGATAATCAGGACGACGACGTTCCGAGGACGCCTGAAAACGTCAATTCCGAGAATTCTCATCCACACACCGGCGACGGAGCTAGCCCTGGTAAAATTTTCATCGGAGGTCTTGCTCGAGAAACTACTTCTGGTAATTGCGTTTACACTGCTTCTCAATGCTTTCTTTGTTTGAAT…	TRINITY_DN30805_c0_g1_i3	1	SSR	FORWARD	1581	21	54.88	47.62	4	0	CTGTTTATGGACACAGAGGAG	145	1955	1955	5	1	GTG	3	GTGGTGGTGGTGGTGGTGGTGGTG	24
																TRINITY_DN30805_c0_g1_i3	1	SSR	REVERSE	1725	21	54.99	38.1	2	0	CCAAAGAGCATACAAACATTC
TRINITY_DN31523_c0_g1_i1	790	362	376	5	CGC	43	172.94	189.09	33	183.87	62	137.99	222.05	130.493	AGAGCATAAATATTTATATATATTCATAACCAGCTTCACGAGAAATTCATGAGCAACAGCAATATGCACAAAAACGCAGAAAACACCAACGATTAAACTAGATCTGGATTATGTATGCAGAGAGGGAGAAGGAGAGAGAGACTAATCGACTAATCAATCGACGAATCAATCGATTAATCGTCGAGGAGGTTGATGAGATAGAGCGCGTTGCTGGTAACCCTCGCCACATTCGTGACCTTCTTCCTCACATCCGCCCTCACCTCGCCGTCGATCTCCTTGAATCCGTCCAGGCACGTCTCCTCGTCCGTCAGCGCCGCGCTCACCCACGTCTCCGCGTTGCTCATCTGCCAGCGGAACTCCGCGCCGCCGCCGCCGCGCCGGAGCTGCCGCAGCGCCGCC…	TRINITY_DN31523_c0_g1_i1	1	SSR	FORWARD	226	19	54.99	47.37	3	0	ACATTCGTGACCTTCTTCC	224	790	790	3	2	CGC	3	CGCCGCCGCCGCCGC	15
																TRINITY_DN31523_c0_g1_i1	1	SSR	REVERSE	449	18	59.02	61.11	4	2	GACTGCGTGGAGCAGATG
TRINITY_DN31523_c0_g1_i1	790	583	597	5	GAC	43	172.94	189.09	33	183.87	62	137.99	222.05	130.493	AGAGCATAAATATTTATATATATTCATAACCAGCTTCACGAGAAATTCATGAGCAACAGCAATATGCACAAAAACGCAGAAAACACCAACGATTAAACTAGATCTGGATTATGTATGCAGAGAGGGAGAAGGAGAGAGAGACTAATCGACTAATCAATCGACGAATCAATCGATTAATCGTCGAGGAGGTTGATGAGATAGAGCGCGTTGCTGGTAACCCTCGCCACATTCGTGACCTTCTTCCTCACATCCGCCCTCACCTCGCCGTCGATCTCCTTGAATCCGTCCAGGCACGTCTCCTCGTCCGTCAGCGCCGCGCTCACCCACGTCTCCGCGTTGCTCATCTGCCAGCGGAACTCCGCGCCGCCGCCGCCGCGCCGGAGCTGCCGCAGCGCCGCC…	TRINITY_DN31523_c0_g1_i1	1	SSR	FORWARD	432	18	59.02	61.11	4	1	CATCTGCTCCACGCAGTC	270	790	790	2	0	GAC	3	GACGACGACGACGAC	15
																TRINITY_DN31523_c0_g1_i1	1	SSR	REVERSE	701	20	55.04	45	4	0	CTCACGCTCCTAATTTCATC
TRINITY_DN31707_c0_g1_i5	1234	48	62	5	TTC	20.67	22.17	23.45	23.06	8.33	11.28	16.71	23.11	18.5975	GTTCAAAATTATATTTATTGATTGGTAGCTTTTCTTTTTTTCATTCTTTCTTCTTCTTCTTCGTCTTGCTTTACATTTACCGTTTTTATTTCTAATCCGACACTACAATAAATAATACTTCATCCGTTCCAATTAAGATGTCAATGACACATAATTGCATAAATTGTATTGAATCGAATTGAGCCGAACTGAATACAACTAATTCAAGATTATACAAAAAGAGACGGCACTACAAAAAATCGGGATTTACCGTGATGGAAAAATCCGTCGGTAATTTCAAAATTATCTATCGGTATAGAGTTCATCGTCAAACTTGTGGCGGCCTTCATTGCAGATCTATGCCACCGGTGAATCGGTCAATAATCTCCGATTTTTGTTTTACAAACTAATTTCATTTTC…	TRINITY_DN31707_c0_g1_i5	1	SSR	FORWARD	18	20	51.98	30	4	0	TTGATTGGTAGCTTTTCTTT	119	1234	1234	3	2	TTC	3	TTCTTCTTCTTCTTC	15
																TRINITY_DN31707_c0_g1_i5	1	SSR	REVERSE	136	21	54.94	33.33	4	2	TTAATTGGAACGGATGAAGTA
TRINITY_DN31716_c0_g1_i1	1774	199	222	8	AGC	191	266	458	180	259	131	319.44	144.87	243.664	GTTCAAACTTCAAAAAGCCCCACAACCCTTCTTGAATGCAGCAGCAACATCCATAAAAACAAAAACAAAACTCGATTTTCTTTCTTCTCGAGAGATAGGGAGAGGAGCTTCAAACCATGACTGGGATGGTTATGGTGACGAGGGGCGGCGGCTGCGGAGGAAAGAGCTCGAAATCCGCTGCGGCGGAGGAGCACGATAAGCAGCAGCAGCAGCAGCAGCAGCTCTCCTTGCTCGATTTCATCCTGTCAGCGCTGAGGAAATCAATGGTGTCTACGTGCAACATCGACCGGGAAGATCAGGAAGTGATCTCAGCCCTCCATCCCATGGAAATCGGGTGGCCCACAAACGTTCAGCACATAACTCATGTCACATTTGATAGATTCCACGGTTTTCTAGGGC…	TRINITY_DN31716_c0_g1_i1	1	SSR	FORWARD	84	21	55.02	52.38	8	0	CTTCTCGAGAGATAGGGAGAG	190	1774	1774	3	2	AGC	3	AGCAGCAGCAGCAGCAGCAGCAGC	24
																TRINITY_DN31716_c0_g1_i1	1	SSR	REVERSE	273	21	55.66	38.1	5	1	TAGACACCATTGATTTCCTCA
TRINITY_DN31749_c0_g1_i4	1634	1341	1358	6	GAG	91.49	170.4	168.24	103.66	145.59	89.28	73.85	119.66	120.271	CCCTAATTAAGTTTGTCTAAAGTGGGCTCAAGTGGCTAATGTAAGAAAGCCCAACTAAACTAATAAAAACAAAGCCCAAATGCTTAGTTAACGAATTTTGTAAATTGCACTAGAAATTAATCAAATCTAGTGATATTTCATACAATTTCAATCATTCCTGTCCATTTTTGTATTGACAAAACTGCTCCCCTTCTTGTATCTCTGTGTCTGAAACCAGCAGTGCACCACAGCAACCAACATTCAAAATGCCTCAGCTCAAGCAAGAGTTGATGTCCAAGAAAAACTCTAAACAAAATGCAAATCAAGCTACATGGAGAGCAAGCTAGCACTAAAGTAGCAGATTGTGTTGGTTCCAAACCCACATTACACAGAAATTCCAATACTCCAATTCTTGATGTC…	TRINITY_DN31749_c0_g1_i4	1	SSR	FORWARD	1216	21	55.31	42.86	4	2	TGTCTCTGTAGGCTTCGATTA	171	1634	1634	5	1	GAG	3	GAGGAGGAGGAGGAGGAG	18
																TRINITY_DN31749_c0_g1_i4	1	SSR	REVERSE	1386	21	55.22	42.86	5	1	CATTATGCTACAACCACCACT
TRINITY_DN31749_c0_g2_i1	1562	1269	1286	6	GAG	84.41	108.52	89.17	63.65	77.03	252.14	77.31	129.99	110.278	CCCTAATTAAGTTTGTCTAAAGTGGGCTCAAGTGGCTAATGTAAGAAAGCCCAACTAAACTAATAAAAACAAAGCCCAAATGCTTAGTTAACGAATTTTGTAAATTGCACTAGAAATTAATCAAATCTAGTGATATTTCATACAATTTCAATCATTCCTGTCCATTTTTGTATTGACAAAACTGCTCCCCTTCTTGTATCTCTGTGTCTGAAACCAGCAGTGCACCACAGCAACCAACATTCAAAATGCCTCAGCTCAAGCAAGAGTTGATGTCCAAGAAAAACTCTAAAATTACACAGAAATTCCAATACTCCAATTCTTGATGTCAATCAGGTGTAGTCGAATTCCTTTTGGCCCGTTTTGCACTTCTCTCGGATTTCGCCTGAGCAAACGCCTCGA…	TRINITY_DN31749_c0_g2_i1	1	SSR	FORWARD	1144	21	55.31	42.86	4	2	TGTCTCTGTAGGCTTCGATTA	171	1562	1562	5	1	GAG	3	GAGGAGGAGGAGGAGGAG	18
																TRINITY_DN31749_c0_g2_i1	1	SSR	REVERSE	1314	21	55.22	42.86	5	1	CATTATGCTACAACCACCACT
TRINITY_DN32025_c0_g1_i1	1522	1195	1212	6	TCC	247	207	329	95	177	53	272	113	186.625	CACCAAAATTTGTAGATCAACAACATAGACTAAATTGAAAATTAGTACCTTCATGATTAATAAAAACGACTTAAATATTAGCATATGTTAAGCAATACCAACTTAACTCATAGTTTAACAAATTATTCCCCTTAGCATAACTAATGAGCATCTAGCTAGGGCTTATCACCCACACCCATCCCCTGGAGATCAATCACCACGACAGCGATGTTGTCGATGCTATTCCTACCCAAGGCGAGGCGCGTGAGCACAGCCGCTGCACACGCGCCCCGGGAAGTGAGCAGCGCTCCATTATTGGTATTAATTTCGTACTCGGACACGCGAGGGCCACCTCCGGGCGGCTCACTCAGACACTGGTGCACCACTCGCCCGGCAATCGGCATCGGGACCACGTCCCAC…	TRINITY_DN32025_c0_g1_i1	1	SSR	FORWARD	1133	19	55.49	47.37	6	0	GAACAAGCTTCCTCTCCAA	184	1522	1522	3	1	TCC	3	TCCTCCTCCTCCTCCTCC	18
																TRINITY_DN32025_c0_g1_i1	1	SSR	REVERSE	1316	20	55.02	50	6	3	CAGGCCTTCTACAACAAGTC
TRINITY_DN32053_c0_g1_i2	1887	1366	1380	5	GAA	218.99	240	372	253	221	240	285.32	193	252.914	GTTTAATTAGACAATAAAGTTTAGTCTTATAATTTAAACAGTGTTCACTCTTGCTCTCTTGAAATTCTGCGGCAATTGATTGATCAACAAGACATGCTGAGAAGCAGTCTTCACCGGCGTTCCCCTAATTCCACCCTAAACCCTTCACCAATACTATCTCAATTTCCTCCCTTTTCCCGATATTTTTCGAATTCAAATCAAGACCAAGATGAAACTCACAGGGACCCTGACGCCCCTCCCCGCCTCTTCGTTGTGCAGCCAAGGCTCCGCCCTCAAACCCATTTGAAGGCCAAGCTGGAGGAAGCCCTGAATCTTGCTAATTCTCTCGAGCAACAGCGTCACGAGTTTAGTGCCACGGAGTCTCCGGACAATGAAATGCCGCCGCATCTCGTTGTCCAA…	TRINITY_DN32053_c0_g1_i2	1	SSR	FORWARD	1323	21	54.87	47.62	6	2	CGACCTTCTAGAGGAGAAATC	155	1887	1887	4	1	GAA	3	GAAGAAGAAGAAGAA	15
																TRINITY_DN32053_c0_g1_i2	1	SSR	REVERSE	1477	21	55.03	33.33	5	2	CCGAATGATTGTGATAAATGT
TRINITY_DN32070_c0_g1_i2	1500	1370	1384	5	GAT	124.61	314.49	324.19	181.5	226	221	189.67	252.45	229.239	GAAACAAAAACCTAATAAATATTGAGCCAACCTAAGTTATTATATGATTTACATCAATCTGTCTAAAGTGAATGAGTAGGAGCATGGCATGATGTGCAAAGGACAGGCTTAAGAATACAAGAAAAACTTAGTTTATCTCAAACTGTACAATCACATATACATGCAATACCACTGAAATACCAAATCAATTAGATCACCAAATAACAGAGCTATTACAGTTGGATCCGGGTGCAACAGCGGTGAAGTGACAAAGGTCGACATAATTAAAGACTAGCGAATTAGCAACAGAGTTTAGTAGTTAAGGATGCATGAGAACCCAACCGTTTTTCGACCAAGAAACCCTAACTCGTGGAGTAGAATACATTAACAGTGTAACATCCTATTGTGAAGCAAGGTTTG…	TRINITY_DN32070_c0_g1_i2	1	SSR	FORWARD	1330	21	55.64	38.1	3	2	TAGAAATCCGAAGGAGGAATA	156	1500	1500	5	0	GAT	3	GATGATGATGATGAT	15
																TRINITY_DN32070_c0_g1_i2	1	SSR	REVERSE	1485	21	55.6	33.33	5	3	GGAAACCAATTTCAAAGAAAG
TRINITY_DN32078_c0_g1_i1	1524	1378	1392	5	TGT	3	15	14	13	7	7	15	2	9.5	CGACATCGAGGTCCCGGAGATCATGTTGAACGGCTTGGACGGTGTTATCCACGCCGCCAGGATGTTGACTCCGGGACCTAGGATGTCGGGCTTCAGTATCCCGCGGCTCGCGTAGTTCGGGCCCCGGGACGAGAACGCGGCGACGATCGGGGCCCGGCTGTCGCCGACGACGGTTCCTCCGAACGCGACCGTGGCCGTGGGGGCCGCGGTCGCATTGATGTATGTTTTGATCCTCAGCCCGTCCGCGTAGCTCACATGCGCCGCGGGGAGCACGTGGGCGTCCGCGAGGGTGAGGTTGCCGTAAGCGGCGGGGTTTACGAGGATCATGGCGGCGCCGCCGCCGTTCTTGACGGCGATCCCCTTGTCGATCCTTGTTATCGAACCTCCGACCTCGCAGAC…	TRINITY_DN32078_c0_g1_i1	1	SSR	FORWARD	1340	21	54.32	42.86	4	2	TTCCGATATGAGTAGGTCAAC	155	1524	1524	4	2	TGT	3	TGTTGTTGTTGTTGT	15
																TRINITY_DN32078_c0_g1_i1	1	SSR	REVERSE	1494	20	55.07	40	7	3	GATGCTACATCCGATGAAAT
TRINITY_DN32085_c0_g1_i1	1084	723	740	6	TTC	65	350	382	134	269	113	317	188	227.25	CAGAGAGAATTTTAAAGAGGAAATCAACCTTCTATAATTCTATTCATCAACCACTTTGATAATCAAATTAAAGAGGTGATTAGTTGAGTACAATGTGTGGTTGCACTTATGCTAAGAAAGAATAGAAAAACCGGAATATGATCAAACTAACTTCAATAACACCAGAAAACCAGGATTGGAGTCTAGATATCGACACAGTCGATGATCGAAAAACTAGATTGACTGCCATTGATCTTCACCACAGAATCCCCATTAAAAGGGCCGACTGACCATTATGGAATCTAACATATTGCTATATAACTATCAAAAGTAGACGAGAACTCAGTTCACGGCACTTGAACCCGGGATACACTGGCATTTTTATAAATTGCTTCTACAGACTACAGCATCTCATGCAAA…	TRINITY_DN32085_c0_g1_i1	1	SSR	FORWARD	661	20	55.67	45	6	1	GAGTTTTGGCCATGTGATAG	167	1084	1084	4	1	TTC	3	TTCTTCTTCTTCTTCTTC	18
																TRINITY_DN32085_c0_g1_i1	1	SSR	REVERSE	827	21	54.74	38.1	5	1	TGACCTCTTCAGAACATCATT
TRINITY_DN32701_c0_g1_i1	1799	951	965	5	GTG	1	37	43.02	4	28	11	41	1	20.7525	GAGTTAATTGCATAAACAAGTCTGATTTCCACGTGCTTCTGGGGACTCTCCCCTTCACTCTCCATCCCCCACTTACTTCAATGCCATTCTCCTTCTCTCTCTCTCTCTACACCTCACCTCCTTTGATCATCCCCCACTTATTCCAGAGCTCAGTGTAACGTCCATGGCCGAAACTCATCATCCCAGATAAAAAAGATTTGATTTTTCTTCTCTTGTTTGCGTAGTTTCAAGAATCCAACACAATTTCCGGTGGTAAAACCAAACCCCACATTGCAAGATTGGATTTTTCCCATCTGGGCCATCGAGAAAGCTTCAAAAAACAGTGCTTTTTCAAGAAATCGATCATCGAGGTTTGGCAATGGTGATGGAGGTGGTGCATGAGGATATGGGGGAAGGCAG…	TRINITY_DN32701_c0_g1_i1	1	SSR	FORWARD	896	21	54.97	38.1	5	3	TTTAGCACTGTTGGATCATCT	150	1799	1799	6	3	GTG	3	GTGGTGGTGGTGGTG	15
																TRINITY_DN32701_c0_g1_i1	1	SSR	REVERSE	1045	21	55.1	38.1	8	2	ATCATATGCAGATTGATCAGG
TRINITY_DN32732_c4_g2_i1	1119	552	566	5	CGC	1580.2	1190.91	1534.57	1529.27	1119.38	1111.57	1362.45	617.98	1255.79	GTCTCTTTTACAAATGAATTAGTAGTATTACAAATGAAAATGAAGTTATTTTTCAAAAAAAAAAAAAGAGAAATATTGATATAAACAAAAATAGCCTCTTTTAAATAAAAGTACAAAAAAGGACTTAGTATAGGAAGCTTCCGGAAAAGGTCCCCATGCGCACAAGATTATCGAGACACGGGAGGCTGTTTCGCACGTGCCTCATCACGTACATACACGCGCTTCTACACTAATCTAAAACATATTTTACCAAAAGATCCTATCCTCTGCGATGCTCCGCACCACACACCTAGCACCCATCAATTAAGAGCCCTCCGATTTCTCGAGCTGCACCGCGTCAGCCACGACGACTCCCGATCGTCGCCGCTGCTCTCTAGATCCATCGGCTCAGATTTCACG…	TRINITY_DN32732_c4_g2_i1	1	SSR	FORWARD	524	19	55.05	52.63	5	2	ATCTGATGTGGCTCTCCTC	214	1119	1119	4	0	CGC	3	CGCCGCCGCCGCCGC	15
																TRINITY_DN32732_c4_g2_i1	1	SSR	REVERSE	737	20	55.4	45	4	2	ACTCTGATGTCGAATTACGC
TRINITY_DN32769_c0_g3_i2	1868	184	204	7	ACC	254.23	489	531.86	344	399.54	273.48	434	294	377.514	GTAAAAAAAAAAAACCATTTCTCGTAAAAACATGAGAAAAGGTGAGAGTGAGTGAGATTGAATTTAAGGTATGGCTGAGCAGAGTGCTGTGTCTCTTGTTTGAGTTTAAGTGTGCAGAAATGGGGCAAGCTCCTTCCACCCACGGCCACGGCTATTCTCCCGGCGCCTCCAATCGCTTTCACGACCACCACCACCACCACCACCATCTCTGCGACTCCTCCAATTCCGATTTCCACCTCTTGGACCACACAGCCGAGATCCCCGACGAGTGCTTGGCTCTCATCTTCCAATCCCTCCCCTCCGCCGACAGGAACTCCTGCTCCTTGGTCTCCCGCCGCTGGCTCTCCGTCGACTCCCAGAGCCGCCACCGCCTCGCCCTCAACGCCTCCTCCTCCCTCT…	TRINITY_DN32769_c0_g3_i2	1	SSR	FORWARD	86	21	54.64	42.86	3	0	GCTGTGTCTCTTGTTTGAGTT	147	1868	1868	3	0	ACC	3	ACCACCACCACCACCACCACC	21
																TRINITY_DN32769_c0_g3_i2	1	SSR	REVERSE	232	18	55.01	44.44	5	0	AAATCGGAATTGGAGGAG
TRINITY_DN32951_c3_g1_i1	1848	372	395	8	GAG	536.94	847.73	1042.63	714.17	703.63	640.98	764.2	666.41	739.586	TAAACCACCGCCTTATAATACTTGTATTTCAATAATTTCCTATGTTTAGAATTGGAAATAGATTTTGTTTATAAATATAGAAGTGTCGATTGTAATCGAATAATATAGAGAAATCTGGCATAGCCCCAGACGCAGCAATGGAAGATAGTTTCAGAGTTCGCGTAGATAAGGTCTTCGGCGCTCTCGGCAACGATACGGCGCCATCCGCCGGCGTAAGCCCTGCCCTCTGGTCCCTCACCGATGAAGAAATCGAACGCCGAGAATGGAATCGCAACAAGGATACTACTCCACAAGGAAAAGACCGCGCCCAATCTGAACCCTCCTTTGACCTAGAATCGGATCTTAACGAGTTGAGCGAAGAGGAAGACGAAGAGGAGGAGGAGGAGGAGGAGGAGGAAG…	TRINITY_DN32951_c3_g1_i1	1	SSR	FORWARD	328	21	55.2	42.86	5	2	ACCTAGAATCGGATCTTAACG	175	1848	1848	3	1	GAG	3	GAGGAGGAGGAGGAGGAGGAGGAG	24
																TRINITY_DN32951_c3_g1_i1	1	SSR	REVERSE	502	21	54.95	38.1	5	1	TGAACTTCCAAATACTCCTCA
TRINITY_DN33417_c0_g1_i5	1043	120	134	5	CAA	143.44	57.1	196.31	78.16	99.68	190.37	171.38	126.53	132.871	ACTGCATCGCCTCACCTGAAATAAAGCAAAGTGATCGCAGAATCAGTGAGGTGAACAAATCTGCAATCCTAGCCATACAGAGGAATGTGTTTCCACAAAAGGCTGTTCAACGCAATGACCAACAACAACAACAAAACTTCCTCCTCCGCTATTCAATCTCTTTACGACCTCTGCACTGAGGCTTTCACGCCTTCAGCCGCTTCTCCGCCCTCTCTCGCCGTCGTTCACAAGCTTTCTTCTTTGCTAGACACTATTGGACCTGCTGATGTTGGCCTTAGTGATGCTAGCAAAGAGGATGACAGAGGTCATGGTCCTTTTGGAATATTTTCATACAACCGAGTAGATCGCTGGTCACAACCGCTAACTTATGTGGATATACATGAAGGAAAAAATTTCACG…	TRINITY_DN33417_c0_g1_i5	1	SSR	FORWARD	13	21	55.24	38.1	3	1	CACCTGAAATAAAGCAAAGTG	161	1043	1043	4	0	CAA	3	CAACAACAACAACAA	15
																TRINITY_DN33417_c0_g1_i5	1	SSR	REVERSE	173	21	54.69	42.86	3	1	CAGAGGTCGTAAAGAGATTGA
TRINITY_DN33439_c0_g1_i2	883	557	571	5	CTT	17.02	88.21	45.77	19.31	40.19	24.09	30.94	20.64	35.7713	CCACATTACACATAAATATATATAAGCATAAACCCTACCGTGTCTCCAAAACATAAACATAAGCATAGACAATTAGACATAAACATAAATTGGGAAAGGTGATGCTCATAGAGTGAAGTTCTCCGTGGCTTCATCTCTGGAACAGATGATGATCAAGATTGTTGCAATTTCAACTTTATTAGGACTATCCAGCTTCATATAACCCGGACAGGAACTCAGGCACGCCATCACTTCATATACAAGGCCAAGTCTAGCTCAAACTGAAGTTGAATTTGTAGCATATCCATAATTGAACTGTGGTCTTTAAGCTTGATGAACAATTATCATAACATAATAGTTATGAGGGAAGAGCAAGAGGGCTATTGTTGTTGTTAATGTTAATGTTATTGGATGAGTCAG…	TRINITY_DN33439_c0_g1_i2	1	SSR	FORWARD	458	21	55.66	47.62	3	0	ATTAGACCACTGACCCTTCAC	146	883	883	3	1	CTT	3	CTTCTTCTTCTTCTT	15
																TRINITY_DN33439_c0_g1_i2	1	SSR	REVERSE	603	21	54.89	33.33	6	1	TAACCAATCTTGATTCTTGGA
TRINITY_DN33439_c0_g1_i5	944	563	577	5	CTT	7.17	14.65	25.86	12.98	5.42	10.03	14.71	4.04	11.8575	CCACATTACACATAAATATATATAAGCATAAACCCTACCGTGTCTCCAAAACATAAACATAAGCATAGACAATTAGACATAAACATAAATTGGGAAAGGTGATGCTCATAGAGTGAAGTTCTCCGTGGCTTCATCTCTGGAACAGATGATGATCAAGATTGTTGCAATTTCAACTTTATTAGGACTATCCAGCTTCATATAACCCGGACAGGAACTCAGGCACGCCATCACTTCATATACAAGGCCAAGTCTAGCTCAAACTGAAGTTGAATTTGTAGCATATCCATAATTGAACTGTGGTCTTTAATCTTGATGAACAATTATCTAAGTCATAACATAATAGTTATGAGGGAAGAGCAAGAGGGCTATTGTTGTTGTTAATGTTAATGTTATTGGATG…	TRINITY_DN33439_c0_g1_i5	1	SSR	FORWARD	464	21	55.66	47.62	3	0	ATTAGACCACTGACCCTTCAC	146	944	944	3	1	CTT	3	CTTCTTCTTCTTCTT	15
																TRINITY_DN33439_c0_g1_i5	1	SSR	REVERSE	609	21	54.89	33.33	6	1	TAACCAATCTTGATTCTTGGA
TRINITY_DN33457_c6_g4_i1	661	610	624	5	CGC	69.12	59.21	99.08	67.92	54.92	78.48	91.08	27.16	68.3713	TGAAGGGTGGGGATGGGACCAAAAAATGGCAGGGCGTGGGAGAGAGGACGAACATGACATTGTCGGTTGTTTTTTGTGTTCAGATCATCGCTTCTTACTTGTTTCCCACTCTCTCTCTCCTCTCTCTCCCAACTTAGCTTCATCTCAAGCAACCAACCTGTCTCTTGTTGCAAACCACCCCAACACTTCAATTCTACTTCGAATTCTCTCTAATTTGGTTATACTACAAATGAATTCCAATTCCATGGCTGCTAATCAGGGTTTCCTCTTCACACACAATCAAAACCACAATGTCTTCTTTACCCGGCCAAGACAAGGAAATGAGGGTACAACAATTACAACCCGCTTCTTCACTAGGATCCAAGCCCAAACCCGGTCGCCAGACCTACCGCGAGTGCC…	TRINITY_DN33457_c6_g4_i1	1	SSR	FORWARD	519	18	56.25	44.44	4	0	AATTTCCACCGCAAAGAG	141	661	661	4	3	CGC	3	CGCCGCCGCCGCCGC	15
																TRINITY_DN33457_c6_g4_i1	1	SSR	REVERSE	659	19	54.67	52.63	5	2	GAACTTCGTCCTGAACCTC
TRINITY_DN33457_c6_g4_i3	530	479	493	5	CGC	98.49	107.75	167.93	97.35	109.08	68.63	139.89	28.98	102.263	GAATTCTCTCTAATTTGGTTATACTACAAATGAATTCCAATTCCATGGCTGCTAATCAGGTTTGCCTCACAAACCCCCAATTTAGATTTAGCTAAAGCCCCAATCTTGATCACTCTCCACATTTCTAGGGTTTCCTCTTCACACACAATCAAAACCACAATGTCTTCTTTACCCGGCCAAGACAAGGAAATGAGGGTACAACAATTACAACCCGCTTCTTCACTAGGATCCAAGCCCAAACCCGGTCGCCAGACCTACCGCGAGTGCCTGAAAAACCACGCCGCCAACGTGGGCGGCAACGTCACCGACGGCTGCGGCGAGTTCATGCCCAGCGGCGGCGACGGCACGCTCGAGGCCCTCCAGTGCGCCGCCTGCTCCTGCCACCGCAATTTCCACCGC…	TRINITY_DN33457_c6_g4_i3	1	SSR	FORWARD	388	18	56.25	44.44	4	0	AATTTCCACCGCAAAGAG	141	530	530	4	3	CGC	3	CGCCGCCGCCGCCGC	15
																TRINITY_DN33457_c6_g4_i3	1	SSR	REVERSE	528	19	54.67	52.63	5	2	GAACTTCGTCCTGAACCTC
TRINITY_DN33457_c7_g1_i1	1386	1245	1259	5	GTG	72	161	71	117	90	27	84.32	46	83.54	AATCTAGCCAGCTTCAAATTAGAAACACAAAATCACTAGTCGATCAATTAAAAGTTAGCAATTCAAATTCAATAATTAACAATCTAGTTACAAAAGGTAGAATTAATGGGAGATGATGAAATGCAAATGACTCTGAAATATGAAAAGGGAAATAGTGGAAATAAAGGTATTGAATTTTAGCGCCATCCGCATTTAATGTATGGGCAAGAAATGTGTGAGTGAAAAAAAGTTGCTAAAGTTAACAAAAATTTCTTCCATGAAATGCTAAAAGCACACAGAATTCGAAATTCTACCAACAACACAGGCAATGAATGCAGTGCAGAAGGCTTCAGGTTTTTCTGCACAATGAAAACAAAAAGGTGGTTTGGGGAAATTGAATTCTGAAAACTAACACAAGAT…	TRINITY_DN33457_c7_g1_i1	1	SSR	FORWARD	1124	20	55.15	45	4	0	TGAACCTCTTCTTCACCATC	160	1386	1386	4	0	GTG	3	GTGGTGGTGGTGGTG	15
																TRINITY_DN33457_c7_g1_i1	1	SSR	REVERSE	1283	18	54.72	55.56	2	0	CACCACAAGGGCTACATC
TRINITY_DN33499_c2_g1_i1	1332	51	65	5	CCA	277.12	387.63	531.02	337.59	515.4	298.72	437.53	283.34	383.544	TCTTTTAGTGATAAAAGTAAACACAACTTCCACCGGAGTCGGCGGCGCTTCCACCACCACCACCATGGACTTCCACCTCCACGGCGGTTCCCCTTCTTCCACCTCCTCTTCCTCCTCTCACCACCGCCAACCCATCTCCAATTCCAGCCCCACCAACAATGGCCACTCCTCCGATCCTATGCACTCCTGGTGGGAGTCCATCTCCAGAGCCCGCTCCCGCATCCACCTTCTCTCCTCTCTCCTCCCTTCCTCTCCCCACCACGACCCTCTCTCCTCCCTCGCCGACACCGACCGCCCCGCTCGCTCCCTCCTCCTCTCCTCGTCCGCCTACTCCCTCCTCTCCTCCGCCCTCTCCGCCCCCTCCTCCGGCTCCGCCGACGATCCCGTCTGCCACTGGCT…	TRINITY_DN33499_c2_g1_i1	1	SSR	FORWARD	23	18	55.83	55.56	4	3	ACAACTTCCACCGGAGTC	167	1332	1332	3	1	CCA	3	CCACCACCACCACCA	15
																TRINITY_DN33499_c2_g1_i1	1	SSR	REVERSE	189	18	55.01	55.56	4	2	CAGGAGTGCATAGGATCG
TRINITY_DN33499_c2_g1_i2	1518	51	65	5	CCA	141.88	138.38	159.98	223.41	125.6	193.28	143.47	110.77	154.596	TCTTTTAGTGATAAAAGTAAACACAACTTCCACCGGAGTCGGCGGCGCTTCCACCACCACCACCATGGACTTCCACCTCCACGGCGGTTCCCCTTCTTCCACCTCCTCTTCCTCCTCTCACCACCGCCAACCCATCTCCAATTCCAGCCCCACCAACAATGGCCACTCCTCCGATCCTATGCACTCCTGGTGGGAGTCCATCTCCAGAGCCCGCTCCCGCATCCACCTTCTCTCCTCTCTCCTCCCTTCCTCTCCCCACCACGACCCTCTCTCCTCCCTCGCCGACACCGACCGCCCCGCCCGCTCCCTCCTCCTCTCCTCCCCGGCCTACTCCTCCCTCTCCGCCGCCCTCTCCTCCCCCTCCTCCGGCCGCGCCGACGACCCCCTCTGCCGCTGGCT…	TRINITY_DN33499_c2_g1_i2	1	SSR	FORWARD	23	18	55.83	55.56	4	3	ACAACTTCCACCGGAGTC	167	1518	1518	3	1	CCA	3	CCACCACCACCACCA	15
																TRINITY_DN33499_c2_g1_i2	1	SSR	REVERSE	189	18	55.01	55.56	4	2	CAGGAGTGCATAGGATCG
TRINITY_DN33709_c0_g1_i2	871	646	660	5	AAG	209.06	335	360.08	252.89	264.91	252	242.06	240.15	269.519	TCAAAACATACACAAATTCACTCAAAAACCCCCAAATCCAAAACCCTCGTCCGCCGCCGCGACCGCAACCGCAACCCTCCGCTCCGGCGACTGCAGCCACCGTCACAAATCCGGTCGACCAAATCACAGCTCATAATATACTGAAACAAGTTTTATCTCTCAAAGCAGTGAGCATCCTATCGATGAAAATAATTGAGGCCAGCGCCGGCGCTCTCACTAATTTTGAATTACTTGACCTCTTGAGATCAAGAGGGGCTGGAAAGGATGCCTCACGAGCTATTGCAACCGTATCTCAATCTGAGTTCAAGGTTTTTGATTATTTAGAGGGGACTGTTGCTTGCAATCAAACAAGGGAAATTATCGTTAACTTTGTTGCTGAGTGCCAAAAATTTGACCTTG…	TRINITY_DN33709_c0_g1_i2	1	SSR	FORWARD	583	19	54.88	52.63	1	1	AGGGGGAAGAAGAAGAGAC	159	871	871	4	2	AAG	3	AAGAAGAAGAAGAAG	15
																TRINITY_DN33709_c0_g1_i2	1	SSR	REVERSE	741	21	54.76	38.1	6	2	GAATTCATGGCTAATGCTCTA
TRINITY_DN33725_c0_g2_i1	1908	879	893	5	TGA	140	136.34	149.48	213.8	220.27	102	43.49	61.09	133.309	CCTGCATAAACATTTTACACTCAGAGGATATACCTCGAACAATCTCAGGTTGCCAATTATTTATTTCATTGAAGGGTGGAGACTTTATAAGCCGTAATGGGTTTAACTGGAGAGCCTACCGGAGAGATAAGATACCGCAAGGCCCTAGGATTACGATTCGTTGAATATGTCAAAGGATCGGCCATCTCGTACAAAACTCATCAAGCCATTGCCCTTACTATAACATTCTTTGCATACTTGGCCTACCACGCTACAAGGAAAACTACCAGTGTGGTGAAAAGTGCTCTTGATCCCCAATCTCCTGATGTAGACTTGCAATCTATCTTCTTTTGGAGACGGGTGCCGCTACAAGGAACTAGAAATTCGGCTCTCGGAGCTGGTTGGGCGCCCTTCAGTGGT…	TRINITY_DN33725_c0_g2_i1	1	SSR	FORWARD	800	21	55.21	38.1	2	2	CTGGGTTTGGTATTGTGTTTA	149	1908	1908	5	3	TGA	3	TGATGATGATGATGA	15
																TRINITY_DN33725_c0_g2_i1	1	SSR	REVERSE	948	21	55.66	42.86	4	1	GCTCAACAATGGTACTGCTAA
TRINITY_DN33743_c0_g1_i1	1482	572	586	5	GCC	29.56	43.67	12	4	11	29.74	1	5	16.9962	GTCGGATCAAAGTGGAACACATAACGAAGATGGTGGGAGTATAATTTTTCTTCTATATATTAGAAATGTACAGGCGCTCATAGTCTCCCCTAGCCTAATATAGAAACACAAATATCAACTATTGTGTCGCCGGGACAAATCTTGCTACAACGAATATCGACTATCGTACAAATTCGTACCGACGAGAATTCCGATGAAATAAAGACAAGAGGGAGTAGTGTAGTACTACTACACAATTTCATCCCCTAATTTGTGAGTGAGCCCCAAAACTTTTTGGTTACATCGCCGCTAAGTGACATGGCCGGCGACGAAGAAACCCCGCCGCTGCTCATCCTCCACCACCTCCCCAACTTCAAGCTATCGATCTTCCCCCTCCTCCGCTCCAAATACACCGTCCTC…	TRINITY_DN33743_c0_g1_i1	1	SSR	FORWARD	547	18	53.63	55.56	4	2	GTCAACCACTTCGACCTC	187	1482	1482	3	0	GCC	3	GCCGCCGCCGCCGCC	15
																TRINITY_DN33743_c0_g1_i1	1	SSR	REVERSE	733	21	54.67	42.86	2	2	CAAGCCCATACTCTCTCATAA
TRINITY_DN33746_c0_g1_i1	1494	927	941	5	TTC	5.16	14.4	15.06	10.77	4.14	18.04	9.57	0.05	9.64875	TGATGGTTGATTTAGTAAATCAGTAGTGAAGTTGTTCCACAACAATATCATATGATATCCATGGGTCGACCTTATAGCACAAGTCAAGAGAACAACATGACAATCTTACATCAGAAGTTAAGAGAACAACATGACAATACAACGATAACAACACCGAACATTACAAGAAATTCTTACAGACAATTACTATGAACATTGATCAGCATGAGAATAATAATGTGTCTATCTACTTTCTCTCTTTAGGTCTAATCTCAATCCCTTGAACAATGATCCCACTCTTCCAGTTTCCTCCCTTCACCTCCATCACACTTGCCTCCAGCTCTCCATCTTGTCCTTCCTCTACAAACCACTCTCCCAGCTCTACCTCCATCCACCCGTCGTCTCTCTGCTTTGGATACT…	TRINITY_DN33746_c0_g1_i1	1	SSR	FORWARD	868	21	55.2	42.86	4	2	AATTGTGTGTGAGTCCTTGAG	156	1494	1494	4	2	TTC	3	TTCTTCTTCTTCTTC	15
																TRINITY_DN33746_c0_g1_i1	1	SSR	REVERSE	1023	21	54.77	38.1	4	2	GGTGAAGCGAAATTGTACTTA
TRINITY_DN33746_c0_g1_i2	1785	1218	1232	5	TTC	9.6	29.34	10.61	58.4	28.58	10	17.63	15.48	22.455	TGATGGTTGATTTAGTAAATCAGTAGTGAAGTTGTTCCACAACAATATCATATGATATCCATGGGTCGACCTTATAGCACAAGTCAAGAGAACAACATGACAATCTTACATCAGAAGTTAAGAGAACAACATGACAATACAACGATAACAACACCGAACATTACAAGAAATTCTTACAGACAATTACTATGAACATTGATCAGCATGAGAATAATAATGTGTCTATCTACTTTCTCTCTTTAGGTCTAATCTCAATCCCTTGAACAATGATCCCACTCTTCCAGTTTCCTCCCTTCACCTCCATCACACTTGCCTCCAGCTCTCCATCTTGTCCTTCCTCTACAAACCACTCTCCCAGCTCTACCTCCATCCACCCGTCGTCTCTCTGCTTTGGATACT…	TRINITY_DN33746_c0_g1_i2	1	SSR	FORWARD	1159	21	55.2	42.86	4	2	AATTGTGTGTGAGTCCTTGAG	156	1785	1785	4	2	TTC	3	TTCTTCTTCTTCTTC	15
																TRINITY_DN33746_c0_g1_i2	1	SSR	REVERSE	1314	21	54.77	38.1	4	2	GGTGAAGCGAAATTGTACTTA
TRINITY_DN33795_c0_g1_i1	1527	969	983	5	CCG	2388.9	2016.01	2490.89	1475.99	1928.49	2476.62	1698.73	1406.51	1985.27	TTTTTTTTTTAATTCTTAATAATAAGTAAAAGAAATACTAGTTCAAACATCCTTTACACTTTACAGCTTTATTATTAGCTATTTTCAACCATAACTCACATAAACTACACATATTAGAATCCGAGCTATCTCTTGAAAACATCCTACTCAATCCATCACACAACAATCAAGTTAAAGTTGGAACAAACATGGTTTCAACATGAAGCACGCCATATTATATAGTATCACTCTATTATCTTCCATATTTTTATTTTTTTGAGCCAATCCTTTGTTGAAACTGTTGATACAAAGCTGCCAATCTGGTGTAACCATCGATCGTCATAATTGGTTGAGATTGAGTAGCAAAGTAGTTTGATAAGAAATCCGGCGTGGGCGGCGGAGGCTGGATATCCCACGGCG…	TRINITY_DN33795_c0_g1_i1	1	SSR	FORWARD	924	19	55.06	47.37	4	2	AAGTCTCTCTCGCACGAAT	275	1527	1527	4	1	CCG	3	CCGCCGCCGCCGCCG	15
																TRINITY_DN33795_c0_g1_i1	1	SSR	REVERSE	1198	18	56.86	61.11	4	2	CTAGTTCCGTGGCTCGAC
TRINITY_DN33795_c0_g1_i2	1618	969	983	5	CCG	70.1	75.23	96.57	100.01	102.51	145.41	54.27	76.94	90.13	TTTTTTTTTTAATTCTTAATAATAAGTAAAAGAAATACTAGTTCAAACATCCTTTACACTTTACAGCTTTATTATTAGCTATTTTCAACCATAACTCACATAAACTACACATATTAGAATCCGAGCTATCTCTTGAAAACATCCTACTCAATCCATCACACAACAATCAAGTTAAAGTTGGAACAAACATGGTTTCAACATGAAGCACGCCATATTATATAGTATCACTCTATTATCTTCCATATTTTTATTTTTTTGAGCCAATCCTTTGTTGAAACTGTTGATACAAAGCTGCCAATCTGGTGTAACCATCGATCGTCATAATTGGTTGAGATTGAGTAGCAAAGTAGTTTGATAAGAAATCCGGCGTGGGCGGCGGAGGCTGGATATCCCACGGCG…	TRINITY_DN33795_c0_g1_i2	1	SSR	FORWARD	924	19	55.06	47.37	4	2	AAGTCTCTCTCGCACGAAT	275	1618	1618	4	1	CCG	3	CCGCCGCCGCCGCCG	15
																TRINITY_DN33795_c0_g1_i2	1	SSR	REVERSE	1198	18	56.86	61.11	4	2	CTAGTTCCGTGGCTCGAC
TRINITY_DN34448_c0_g1_i1	1126	782	805	8	CAG	535.67	676	853.7	707.28	613	501	643.26	511.05	630.12	TATCATTTGTGTCACCTTCCATGTTTGCCACGATTCAAAATAAAATGGAAACTGAACTCCATCGCCGCAATATCTTTATAGGTTCGAAACGGAAATTGGAGATTTAGAGAGAGAGAAGATGAGTAGCAACGCAGAAGTCGGAGGGGGAGGGGCCAGCAATGGAGGATTGTTGTACCACGAGGTACAAGAGTCGAAGCTGTGCGCGGTGCATTGCGTGAACACGGTGCTGCAGGGCCCTTTCTTCTCGGAGTTCGATTTGGCGGCCTTGGCATCCGATCTGGATCGCACGGAGCGCCAGATGATGCTCGGCTCCTCCGTCACCGGAGATTTTGTCCCTGAGCTCTCTCACAACGTCTCTCTCGATGGTGACTTCAGCATCCAGGTTCTACAAAAAGCTTT…	TRINITY_DN34448_c0_g1_i1	1	SSR	FORWARD	727	21	55.91	42.86	4	2	AGAGAGGATTACCAAATCGTG	151	1126	1126	8	1	CAG	3	CAGCAGCAGCAGCAGCAGCAGCAG	24
																TRINITY_DN34448_c0_g1_i1	1	SSR	REVERSE	877	21	55.26	38.1	5	0	AGCTTTCAAATCCTCATCTTC
TRINITY_DN34448_c2_g1_i4	1867	447	470	8	CTG	753.95	1099.39	1804.81	1167.99	1305.42	865.11	1231.97	762.11	1123.84	ATCAAGCAAAGCACCCACTTTCTCAATCTCAACAATGGCGATTAGATCTTCGTCTTCACTCCTCAAATCCCCTCTCTCTCTCCTTCTCCCACGAGGCGACGCTTTCCTCTACCTCTTCGCCCTCCTCTCCATCTTCTCTCTCCTCCTCCACCACCTCACTCCCGCCGCCGCCGCTCAACCCCACTTTGAAGGATTCGACGCCGATGAAGACGACGATTTCGCCCTCGGGGAACCCAAATCCGAGGACTTCATCCGCTCCTCTCCTCCTCCGATTACTCTCTCCACCTCCACCCCTGAGTCCCACCACGGCCCTCCCGAGACCGAGATTCAATCCCCGCCGTCCGATCAAAATCAAAATCAAAATCAAAACCCTAAGCCCGCGTCGTTTGACTACTGGGA…	TRINITY_DN34448_c2_g1_i4	1	SSR	FORWARD	390	21	55.33	42.86	2	2	ACTACTGGGATGAAGACGAAT	178	1867	1867	5	3	CTG	3	CTGCTGCTGCTGCTGCTGCTGCTG	24
																TRINITY_DN34448_c2_g1_i4	1	SSR	REVERSE	567	21	55.11	42.86	3	1	ACGGTAAACGAGGTAATCTTC
TRINITY_DN34772_c1_g1_i1	1173	234	263	10	AGT	36	33	62.99	24	22	14	49	40.61	35.2	TTCAAAACCAAGGAAAACTGAAAATTCTATGTGGTAATTATTGTAAAGAACAAAATAAAGCCACTTAGAAAACTTGCAAAATGGGCTCCACTTCTTCTTCTCTTATATTTCCATGAGATCCTTCGTTAGAACTAGTACTACTATAAAACCTCTTTTGTCTATCCAAATCCCCACAATCTTCACTACAACTCTCAATCAAATTCAGATTTTCTTTAATTTTGATATTGATGATGAGTAGTAGTAGTAGTAGTAGTAGTAGTAGTAAAGGTAAAATCCCAAAAAATTATAGTAGCAAATTAGATGAAGATGGAAATGAGGTGAGAAGAGGGCCATGGACACTAGAGGAAGACAATCTACTCATTCAACACATCACCTCTCATGGCGAAGGCCAATGGAATT…	TRINITY_DN34772_c1_g1_i1	1	SSR	FORWARD	170	21	54.29	42.86	2	1	CCCACAATCTTCACTACAACT	150	1173	1173	3	0	AGT	3	AGTAGTAGTAGTAGTAGTAGTAGTAGTAGT	30
																TRINITY_DN34772_c1_g1_i1	1	SSR	REVERSE	319	21	55.22	38.1	2	0	ACCTCATTTCCATCTTCATCT
TRINITY_DN34800_c0_g1_i1	1945	1491	1505	5	AAG	854.17	979.09	1522.27	848.79	1033.36	483.82	1327.71	491.8	942.626	AAAACCCCCAAATTTCTCTAGACATAAACCCTAAACCCTAATTCAATTCCTCCACCGCCATGACAGAAGCTCAGCTCCACTCCTCCGAGAAACCGAAAAAGAAGAAGAATACTGAAGAAAATGACGGCCAAATCGAAACAACCGATTTTCTGATCAAGCCGCAGAGCTTCACCCCGGCTGTCGACACCTCTCAATGGCCGATTCTCCTCAAAAACTACGACAAGCTCAATGTCCGCACCGGCCACTACACGCCGCTCCCGTGCGGCTACTCGCCGCTGAAGCGGCCGCTGGCGGAGTACATCAAGTACGGCATCATGAACCTCGACAAGCCGTCGAATCCGTCGTCGCACGAGGTCGTGGCGTGGATCAAGCGCATTTTACGGGTCGAGAAAACCGGGC…	TRINITY_DN34800_c0_g1_i1	1	SSR	FORWARD	1431	21	55.07	42.86	2	0	AAAGGACATAAGAGGAAGGTG	128	1945	1945	7	2	AAG	3	AAGAAGAAGAAGAAG	15
																TRINITY_DN34800_c0_g1_i1	1	SSR	REVERSE	1558	21	55.47	38.1	2	0	TTCTTCTTTTCTTTCGTCTCC
TRINITY_DN34800_c0_g1_i2	1972	1518	1532	5	AAG	776.89	1883.41	3364.29	2262.37	2251.15	964.18	2682.21	841.22	1878.21	AAACCCTAAACCCTTCCATTTTCTGATAAATCCGTAATTTCTCTTCGCAGAAACCCCAAACCTAATTCGAAATCGGCTCCACCGCCATGTCCGAATCTCAGCACCTCTCCTCCGTGAAACCAAAAAAGAAGAAGAATGCTGAAGAAAATGACGGCCAAATCGAAACAACCGATTTTCTGATCAAGCCGCAGAGCTTCACTCCGCCTGTCGACACCTCCGAATGGCCGATTCTCCTCAAGAACTACGACAAACTCAATGTCCGCACCGGCCACTACACGCCGCTCCCGTGCGGCTACTCGCCGCTGAAGCGGCCGCTGGCGGAGTACATCAAGTACGGCATCATGAACCTCGACAAGCCGTCGAATCCGTCGTCGCACGAGGTCGTGGCGTGGATTAAGC…	TRINITY_DN34800_c0_g1_i2	1	SSR	FORWARD	1458	21	55.07	42.86	2	0	AAAGGACATAAGAGGAAGGTG	128	1972	1972	7	2	AAG	3	AAGAAGAAGAAGAAG	15
																TRINITY_DN34800_c0_g1_i2	1	SSR	REVERSE	1585	21	55.47	38.1	2	0	TTCTTCTTTTCTTTCGTCTCC
TRINITY_DN34884_c0_g1_i2	1497	1205	1222	6	CTG	72.16	225.58	218.39	192.77	189.28	42.65	182.84	64.87	148.567	GAGAATTTGTTGTGTTCCGGATTTTCTTTATAAGATAATCTATTTTAGGAAAAACAATAATTAACTATTTGTCAATAGATACTGTGCTGAATATATATATCAAGACAATGACTGAAGATGATGATAAAGAAGTCGTAGCTCAGGCTTGCATGAGTGTTGCTGACATCATGAAAGATTTTGGATTCATGGCTGTTGAGCCTTATATACCTCGCCTTGTTGAGGCAACTTTGGCACTACTCCGGGAGGAGTCTACCTGTCAGCAGATAGAGTCAGACAGTGAGGTTGATGAGGATGATGCTGACCACGATGACGTACTCATGGATGCAGTTTCTGACCTCCTTCCTGCTTTTGCCAAGGCATTGGGTGCTCAATTTGCACCAATCTTTTCACAGCTGTTTG…	TRINITY_DN34884_c0_g1_i2	1	SSR	FORWARD	1101	21	55.35	42.86	4	0	TCAGAGCTTCTTTCTACACCA	149	1497	1497	5	3	CTG	3	CTGCTGCTGCTGCTGCTG	18
																TRINITY_DN34884_c0_g1_i2	1	SSR	REVERSE	1249	21	53.91	33.33	6	2	ATCTGAAACTGGAATACCAAA
TRINITY_DN34884_c0_g1_i3	794	502	519	6	CTG	7.39	72.72	10.97	62.52	12.56	9.9	28.41	14.31	27.3475	TCAGTTTCTACCTTTATCTTCTTCTATTTTTCCATAATGATATTTTCCCTCCTTTTATCAGGTTATACCCATTTTACTGCAAGTGCTTCCTTTGAAAGAGGACCATGAAGAATCTACAGCTGTTTATGGATGCATCTGCAATCTAGTTTTATCATCTAATTCTCATATTCTTTCTTTTGCCCCTCAGCTGGTTAGCATATTTGCTCAAGTTGCTGAATCACCCGTTGAATCTGATGAAGTTAAGTTCCATATAGGACGGGCATTCTCCCATCTGATATCAATTTATGGCCATCAAATACAACCTGTCTTGGGCAATCTATCTCCTGCCCAGGCTAATGCTCTAGCCGCAATTGCACCTAAGAGCTGAGATATGCTCCCTGCCGGGGTTGTTTTTTATTC…	TRINITY_DN34884_c0_g1_i3	1	SSR	FORWARD	398	21	55.35	42.86	4	0	TCAGAGCTTCTTTCTACACCA	149	794	794	5	3	CTG	3	CTGCTGCTGCTGCTGCTG	18
																TRINITY_DN34884_c0_g1_i3	1	SSR	REVERSE	546	21	53.91	33.33	6	2	ATCTGAAACTGGAATACCAAA
TRINITY_DN34949_c0_g2_i3	1682	528	542	5	GAA	965.99	1439	2133.24	1130	1277.02	786	1713.02	908.85	1294.14	GGGATTGAAGTAAAACCAGGAGAACCGTACGTTTTGTCTGATGAGGAGAGAGGAAGGCTTCATGTAACTCAGGCGACATTAGGTTCAGGGGAATCGACAGAGAAGAGCATATTACAGTGTGAAGTGGGAGATAAAGACCCGATTTACCTGTGCTCGTTGCTCCCCGATAGGCTCGAGACGTGCCCCTTGAACCTCGAGTTTGAGGAAGACGAAAAAGTCACCTTTTCGATCGTTGGCCCTCAGAGTGTGCATCTCTCTGGTTTCTTTTATGGTGATGAATCTGAAGATGAGGATGAATCTGATGAAGATGGTTATGGATGCCTCTATGAGGAGGATGATGGAATGGGGATTGGTTCTGAGGATGAGGAAGATTTTGACTACGATTCTGAAGATGAGGAA…	TRINITY_DN34949_c0_g2_i3	1	SSR	FORWARD	454	21	54.85	33.33	4	3	AACAGTGGAGTGAAAATTGAA	162	1682	1682	5	2	GAA	3	GAAGAAGAAGAAGAA	15
																TRINITY_DN34949_c0_g2_i3	1	SSR	REVERSE	615	21	55.38	38.1	4	1	ACTTTCAAGAATGGGAACACT
TRINITY_DN34966_c0_g1_i3	1565	386	400	5	CAG	69.45	77.74	121.01	43.09	75.69	59.69	120.39	100.15	83.4013	TGTTAATTAGATAAATACATCCAAAAAAAAGAAAATGTATCTTTGTTTTGATTGGATAAAATACAACTTAATTTGTAAAATGTTTTTTTTTTTTTTCAATTCAAATCCGAATGATGACTGAAGCATCAGTAATTAACATGAAGATTCCCCAAATGAGAGAAAATATGAAGAGAGAAAGGTAAGCCCCAAATTTATAGGTCAAATTCATAGATTGATGCTGATGCTCCACTCCAGTTCATCTTCTTCCCACAAAATGCTGAGACCGCAATTGCTCAAACCCCTCACTTTTAACCAAATACTGTCCAATAACAAAGCCGTAAAGTTGGGAATCTCTGCAGCTAAGAGGAGGATTCCCCAAATCATGGCCTCCTCGATTTCCACTACTCAGCAGCAGCAGCA…	TRINITY_DN34966_c0_g1_i3	1	SSR	FORWARD	272	21	55.55	42.86	4	2	CTCAAACCCCTCACTTTTAAC	152	1565	1565	5	2	CAG	3	CAGCAGCAGCAGCAG	15
																TRINITY_DN34966_c0_g1_i3	1	SSR	REVERSE	423	20	55.06	45	6	2	GAATCGACTTGAGCTGAAAC
TRINITY_DN35071_c1_g1_i5	1022	806	829	8	CGC	699.49	312.03	610.68	399.74	568.56	298.09	447.92	225.99	445.312	AGAGGATATTTGAAGTGGAAAAATGGGGAATGGATCTCCTCCTGTGCAAAATGCCATAGCAGGGGATGCTGTGTCAATCCTTATCCCGAACCGGTGATGGTCTCGGATGCAACGAAAGCGGGCCGAGCGTGGAAACAGAACTTAAGCAACAAACCCACATCGCCTTTCAACGGGATGGGAGGAGTGGCGCCCACGCCACTCTCTCTGCTCACTTTTAGATATACGTATGTAGCATCATCATCTTTTTCCTTGTCGACTTGTCGTCACCCCCACTGGTACCATTATTGATTATCACCGGTCTGTGCAGCTAGATGCTCCGAGACATCAGCCAGCGACTTGAGGTTGCACTTGATCAGAGCCTCGACGAAGTAGCATGTTTCGTCCTTGGTGTTCCCTTCC…	TRINITY_DN35071_c1_g1_i5	1	SSR	FORWARD	739	20	55.04	50	4	3	GACGAAGAGCACTGATTCTC	157	1022	1022	4	1	CGC	3	CGCCGCCGCCGCCGCCGCCGCCGC	24
																TRINITY_DN35071_c1_g1_i5	1	SSR	REVERSE	895	20	56	45	2	2	ATCCACTCCTCCACAAATCT
TRINITY_DN35143_c1_g1_i10	1772	1722	1745	8	TGC	151.66	279.66	392.24	280.48	303.8	160.92	381.98	138.49	261.154	CACACAATTATTCAACATCCGGCAATACATATGCACTTGCTGAATCAGCCAACGCTTCTTTGTCATTCTCAAAACCAGACAACATTTTTCATGTAAGCACAAAAATATACATCACATATAATACACAACTATTCATACATGAATGACCAGAACGAATTTCGACAATCGTCTTTACAGAAGCAAACCCACATCTCAAGAGTTTGCCGAAGCTACATTTTACAGCAAGAGTATCACATCCCATTGGGCTCAAGATTCCATTCGTTCAGGCTGCACTCCGGCAGTCATCCCATGTTCCGTATTTTGAGCTGAAGGTTCCACCACCACTTTTCTGGGCGAACTCAGAAATAACAGCACGAGCACAATTATCCCAAGTTCTGGCTATGTGCTCGAGTGACATTG…	TRINITY_DN35143_c1_g1_i10	1	SSR	FORWARD	1621	21	55.23	42.86	4	2	CCATCTGGTGTCTCATCTTTA	147	1772	1772	7	0	TGC	3	TGCTGCTGCTGCTGCTGCTGCTGC	24
																TRINITY_DN35143_c1_g1_i10	1	SSR	REVERSE	1767	21	55.39	38.1	6	2	TGCAGAGACAACAATTAATCC
TRINITY_DN35143_c1_g1_i2	1772	1722	1745	8	TGC	139.19	242	327.51	221.07	205.87	124.72	222.91	56.79	192.507	CACACAATTATTCAACATCCGGCAATACATATGCACTTGCTGAATCAGCCAACGCTTCTTTGTCATTCTCAAAACCAGACAACATTTTTCATGTAAGCACAAAAATATACATCACATATAATACACAACTATTCATACATGAATGACCAGAACGAATTTCGACAATCGTCTTTACAGAAGCAAACCCACATCTCAAGAGTTTGCCGAAGCTACATTTTACAGCAAGAGTATCACATCCCATTGGGCTCAAGATTCCATTCGTTCAGGCTGCACTCCGGCAGTCATCCCATGTTCCGTATTTTGAGCTGAAGGTTCCACCGCCACTTTGCTGGGCATATTCAGAAATAACAGCGCGAGCGCAATTATCCCATGTTCTGGCTATCTCCTCAAGTGACATTG…	TRINITY_DN35143_c1_g1_i2	1	SSR	FORWARD	1621	21	55.23	42.86	4	2	CCATCTGGTGTCTCATCTTTA	147	1772	1772	7	0	TGC	3	TGCTGCTGCTGCTGCTGCTGCTGC	24
																TRINITY_DN35143_c1_g1_i2	1	SSR	REVERSE	1767	21	55.39	38.1	6	2	TGCAGAGACAACAATTAATCC
TRINITY_DN36079_c0_g1_i1	1824	1761	1784	8	TGC	396.85	357.28	785.94	723.59	320.48	374.35	725.91	244.55	491.119	ATGGACTAAAACTTGCACTTTTTAACTGAAATCAATCATATTACTATGGAAAGATATGTACATAACATAATCCTGCAAATACACTACAGAGTGTCCAAAGCAAACTTGAATCATGGCAACATTCATCATTTTATTTAACTTCCAAATAAGATGGTAATTAACTTAAATTACTATAATATAGACTATATAGATAGATAGATAGATCTTCCAAGAAGCTATTTGTTGATTTGGTTATGCTACCAGCACAAGGCAAGCCCACCGCGAGCCATGAGATTGCAAAAGTGCTGGTGGTGAAGCGAGAAAGAGCACTTCAGAATCTAGTATTCTGCTGCAGCATTTGGGGCACAGCAGACTGTGAAACTAACTGCTCGGAGCTTGGAGAAGGTCTTATCATATGGT…	TRINITY_DN36079_c0_g1_i1	1	SSR	FORWARD	1656	19	55.89	57.89	4	0	GAGCCCTGTCCTCCTAGTT	149	1824	1824	4	3	TGC	3	TGCTGCTGCTGCTGCTGCTGCTGC	24
																TRINITY_DN36079_c0_g1_i1	1	SSR	REVERSE	1804	18	60.24	55.56	4	2	GGGCAGCAAAACCAGTTG
TRINITY_DN36079_c0_g1_i2	1695	1632	1655	8	TGC	407.15	499.44	748.34	239.41	648.52	402.85	496.56	455.72	487.249	GCCCACCGCTGCAACAAGATAATGCAGTGTTATAAGATATAGCACATCCACAATAATATATACTTATGCATAGCTTTTTTCAAGAACATTATCTCATAGGCGTCGCAGCAATTTAAGACACTTGCAGAGAAATAAACTCACCGAGCCATGAGATTGCGAAAGTGCTGGTGGTGAAGCGAGAAAGAGCACTTCAGAATCTAGTATTCTGCTGCAGCATTTGGGGCACAGCAGACTGTGAAACTAACTGCTCGGAGCTTGGAGAAGGTCTTATCATATGGTTTTGACCAACTTGATTTCCTGATCCCTGCCTGACCATCTGCTTAGCTCCACTATTTGTCTCAGATTGTACAGGTTCCGTCACGGTGCGAATCACATCCATACGCTTTTTGTGGGCATCAG…	TRINITY_DN36079_c0_g1_i2	1	SSR	FORWARD	1527	19	55.89	57.89	4	0	GAGCCCTGTCCTCCTAGTT	149	1695	1695	4	3	TGC	3	TGCTGCTGCTGCTGCTGCTGCTGC	24
																TRINITY_DN36079_c0_g1_i2	1	SSR	REVERSE	1675	18	60.24	55.56	4	2	GGGCAGCAAAACCAGTTG
TRINITY_DN36208_c0_g1_i1	1492	1389	1412	8	GTT	499	750	808	437	695	852	675.99	443.18	645.021	TTTTTAATTGAAAAGTAGATTAATATTCAAATGAAGAAAACAAAATGCCCCAATGATCATAGTAATTTATTGCTAATCTTCTTATTCCATCATGAAAGAATAGTACTTTTCTATCACAAAATGAACAAATACAATAATGTAGTATAATTAACACTATAACAACAACCTAAACTCACATCCAAAAAGTGATACTCAACCTGAGCCACAGCCGTCCGATCGAGCTAATCGGACGGCTGCCAGGCCGACGCTGTCAGCAGCGACAAATCCTTCCACCCGAGCTTCAAGCACCCATTCTCCTCCATCATGGTGTACCCCTGCCACGGGAACATCCCGAGGAGCAAATTCGCCTGCGCGGCCGGGTTCCCAGCGAGGGAAACCGGCCGAAACCCTACCCGCACG…	TRINITY_DN36208_c0_g1_i1	1	SSR	FORWARD	1140	19	55.72	52.63	4	1	GAGGAAGGAGCTGATGATG	291	1492	1492	6	3	GTT	3	GTTGTTGTTGTTGTTGTTGTTGTT	24
																TRINITY_DN36208_c0_g1_i1	1	SSR	REVERSE	1430	18	60.31	50	7	2	TGCAGCAGCAGCAACAAT
TRINITY_DN36340_c2_g4_i1	1620	594	617	8	GTG	467.69	739.17	900	597.84	615.49	417.85	679.86	235.17	581.634	GTAAATACTGGCAGAGTAGCCGCTATCCCTCTCCCTTTCTCTCCCATCTCTCTAGCTTTGACACAAACCCTAGTTTCAGAGTAGGATTAGGGTTCGACCAATTAATTGGTTGTTTTACTCTCTTTTCTACTCTTTCTTCTTACTTAGCTTCTTAAATTACCTTTTACTCGCCAGTTTGTAGGTTTTTCCCCTATTTTTTTTGTATTAGGAGAGCACTGTTTTTGGATCTGTGAGCTATGGATACTCGCAAACGAGGCAGACCTGAATTTTCTAATGGAGGCGGTTTCAAGAAATCTAAGCCAGCGTTTCTGGTTGTCCCTTTGGTGAGAATTGCCACTTCCTCCACTATGTTCCTGGTGGCTATAATGCTGTTGCTCAGATGATGAACTTGGCCCCCGC…	TRINITY_DN36340_c2_g4_i1	1	SSR	FORWARD	562	18	55.12	44.44	4	0	TAAACCCATTGCACCATC	153	1620	1620	3	2	GTG	3	GTGGTGGTGGTGGTGGTGGTGGTG	24
																TRINITY_DN36340_c2_g4_i1	1	SSR	REVERSE	714	20	55.18	45	4	3	GAAGCATCCACACTGATCTT
TRINITY_DN36340_c2_g4_i2	1681	655	678	8	GTG	1107.19	1455.83	2141.03	1373.03	1515.32	948.61	1641.69	859.85	1380.32	GTAAATACTGGCAGAGTAGCCGCTATCCCTCTCCCTTTCTCTCCCATCTCTCTAGCTTTGACACAAACCCTAGTTTCAGAGTAGGATTAGGGTTCGACCAATTAATTGGTTGTTTTACTCTCTTTTCTACTCTTTCTTCTTACTTAGCTTCTTAAATTACCTTTTACTCGCCAGTTTGTAGGTTTTTCCCCTATTTTTTTTGTATTAGGAGAGCACTGTTTTTGGATCTGTGAGCTATGGATACTCGCAAACGAGGCAGACCTGAATTTTCTAATGGAGGCGGTTTCAAGAAATCTAAGCCAGAAATGGACTCCTTATCAAGTGGTATAGGAAGCAAATCGAAGCCATGCACGAAGTTTTTCAGCGTTTCTGGTTGTCCCTTTGGTGAGAATTGCCACT…	TRINITY_DN36340_c2_g4_i2	1	SSR	FORWARD	623	18	55.12	44.44	4	0	TAAACCCATTGCACCATC	153	1681	1681	3	2	GTG	3	GTGGTGGTGGTGGTGGTGGTGGTG	24
																TRINITY_DN36340_c2_g4_i2	1	SSR	REVERSE	775	20	55.18	45	4	3	GAAGCATCCACACTGATCTT
TRINITY_DN36512_c0_g1_i2	1743	1549	1563	5	CGG	35.16	40.17	72.99	73	28.21	96.6	53	36.26	54.4237	GGTAACATATCATTTCTACTACTAGAAAATACTGACACAAAGAAAGGAGAAATCATGGTAGTAGTATATTTTCTTCTTTATACACAAGTAATGACCAAAACCACAAACCTCTAACACAAAATATGCACAACATCACAAATCTTGATACAACTCAACATGTTTCAAGTCAGTGAGATAAACCTGTGACTGAACAACAGTTCTCCCTACTTTGAAACCAGGCACAACCGTGAACCCGACTCGCGGCCTACTTTTCCCGGGCAGACCACATCTCCCCAAGACATCCTCCATGTACACCATCGAGAACTCAACCCCTCTCTCCACCTGAAAGATCTCGATCACGGGCTTGAACGAATATGCCAGCTTGTGAAGCAGCCATACCGAGCTTGCTGCCCTCACAAA…	TRINITY_DN36512_c0_g1_i2	1	SSR	FORWARD	1497	20	54.88	45	3	2	CGTAGGTTTTGGTCTTGAAC	141	1743	1743	5	0	CGG	3	CGGCGGCGGCGGCGG	15
																TRINITY_DN36512_c0_g1_i2	1	SSR	REVERSE	1637	21	56.23	33.33	6	2	GGAATTCGCAAGAAAAGAATA
TRINITY_DN36512_c0_g1_i3	1783	1589	1603	5	CGG	44.43	26.47	101	52.4	44.8	65.4	61.29	41.78	54.6962	GGTAACATATCATTTCTACTACTAGAAAATACTGACACAAAGAAAGGAGAAATCATGGTAGTAGTATATTTTCTTCTTTATACACAAGTAATGACCAAAACCACAAACCTCTAACACAAAATATGCACATACACAAATCTTAATCAAGCAATAAAACCACACCTCAACACAATAAAACTGTTTACTACTCAGCATGTTTCAAATCAGTGAGATAAACTTGTGACTGAACAACAGTTCTCCCCACCTTGAAACCGGGCACAACCGTGAACCCTACACGCGGCCTACTCTTCCCGGGCGGCAATCCACACCTACCCAAGACATCCTCCATGTACACCATCGAGAACTCCATCCCTCTCTCCACCTGAAATATCTCAACCACGGGCTTAAACGAATAAGCCA…	TRINITY_DN36512_c0_g1_i3	1	SSR	FORWARD	1538	21	55.69	42.86	4	2	GTAGGTTTTGGTCTTGAAAGC	174	1783	1783	5	3	CGG	3	CGGCGGCGGCGGCGG	15
																TRINITY_DN36512_c0_g1_i3	1	SSR	REVERSE	1711	21	55.52	33.33	3	2	ATTCCTTCCTCTTCATTCAAA
TRINITY_DN36522_c2_g1_i5	944	172	186	5	TGC	68.24	371.07	210.43	176.96	205.94	85.56	169.68	88.24	172.015	TTCAGATGCCCTTCTTCTTATTTTTGCCAAAAAAGCAGAGCTACATCATCTTCATCACTGGTATCAGTTCAAGATTTTCCCTATTGCATGCAAACATCTTCGGTGATTAATTTTCTTGGCTTAACTTGTGCAGGTTGTGAGTGTAATATATATGGTGATTGTTAAATCAGTTGCTGCTGCTGCTGCTGAGACAAAGAAGGAGAAAGAGGCAGTGGAAGATGCGACTGCGGAGCCAGAGCCAAAGCCAAAGCCTAAGCGCGCAGAAAAAGCACCGGCAAAGCCTCTTCCTGAGATGATGGAGGAGGATGTGATCCCTTCACTCAAAACAACTCTTGCAGCCCAGCAAGACATCTCCGAGCTCGAGCTTTCCTTCAATGATAACAAGGTAGGGGAAAAAGT…	TRINITY_DN36522_c2_g1_i5	1	SSR	FORWARD	67	21	55.54	38.1	4	2	GTTCAAGATTTTCCCTATTGC	143	944	944	4	0	TGC	3	TGCTGCTGCTGCTGC	15
																TRINITY_DN36522_c2_g1_i5	1	SSR	REVERSE	209	21	54.51	42.86	1	0	CCTCTTTCTCCTTCTTTGTCT
TRINITY_DN36571_c0_g1_i1	1532	1137	1151	5	CCG	58.73	69.79	201.06	46.91	183.91	146.85	94.58	165.62	120.931	TTTTTTTTTAAAGAAATTCAAAAGCATATACTTTATTGAATTATTTATCCTTTGGTCTGGTAGAAGTAAGAACACGCACAACACACACTACATTATACACACATACATAAAATAGAATGGACATTGGGGGTATTCTGCCTGTCATAGGAGCCTATTTACTCTTGTATGCCTTGGTATGTCTCGGTGTTTTTGTTGGGCGTATTTACTTTTTTTGTTTTGTAGGGACAAGTTTCGTCTCCGCTCCACCGGTAAGGCAGCTGAGCGGGGCTGGAATGGTGTTTGACATGTGCACCAGCAAGGAGGGAACAGACGGTGGCTGCCCCATCTGCCTCAGTGAGTACGAGGTCGGGGAGCAGCGCACAACAATATCCGACTGCAGCCACCGCTTCCACGCACTTT…	TRINITY_DN36571_c0_g1_i1	1	SSR	FORWARD	1114	21	55.1	47.62	3	0	ACTCAGGCTTCCTACCATAAC	156	1532	1532	4	2	CCG	3	CCGCCGCCGCCGCCG	15
																TRINITY_DN36571_c0_g1_i1	1	SSR	REVERSE	1269	21	54.92	47.62	4	2	ACAACGAGTACAAGAGCTACG
TRINITY_DN36571_c0_g1_i2	1908	1513	1527	5	CCG	779.35	495.17	1045.8	1330.42	838.39	309.64	1301.5	198.83	787.388	TTTTTTTTTAAAGAAATTCAAAAGCATATACTTTATTGAATTATTTATCCTTTGGTCTGGTAGAAGTAAGAACACGCACAACACACACTACATTATACACACATACATAAAATAGAATGGACATTGGGGGTATTCTGCCTGTCATAGGAGCCTATTTACTCTTGTATGCCTTGGTATGTCTCGGTGTTTTTGTTGGGCGTATTTACTTTTTTTGTTTTGTAGGGACAAGTTTCGTCTCCGCTCCACCGGTAAGGCAGCTGAGCGGGGCTGGAATGGTGTTTGACATGTGCACCAGCAAGGAGGGAACAGACGGTGGCTGCCCCATCTGCCTCAGTGAGTACGAGGTCGGGGAGCAGCGCACAACAATATCCGACTGCAGCCACCGCTTCCACGCACTTT…	TRINITY_DN36571_c0_g1_i2	1	SSR	FORWARD	1490	21	55.1	47.62	3	0	ACTCAGGCTTCCTACCATAAC	156	1908	1908	4	2	CCG	3	CCGCCGCCGCCGCCG	15
																TRINITY_DN36571_c0_g1_i2	1	SSR	REVERSE	1645	21	54.92	47.62	4	2	ACAACGAGTACAAGAGCTACG
TRINITY_DN36571_c0_g1_i4	861	466	480	5	CCG	1278.36	246.24	1234.97	523.82	574.44	1538.64	786.26	669.06	856.474	TCCTGCCTCCTCCCATAACCACCACCCGATTCAGACTCCTGCCTCCTCCCATAACCACCACCCGATTCAGACTCCTGCCTCCTCCCATAACCACCGCCCGATCCATACTCCGATTCCGACTCCTGCCTCCTCCCATAACCACCACCCGATTCAGACTCCTGCCTCCTCCCATAACCACCGCCCGATCCATACTCCGATTCAGATTCCTGCTTCCTCCCATAACCGCCGCCCGATCCATACTCAGATTCAGAATCAGGCCTCCTCCCATACCCGCCGCCGCCTCCGGATCCGTATTCGGATCCTTCCTCCCCATATTGGGGCTTCCTACCATACCCTCCGCCGCCGCCAGATCCGTATTCGGATCCTTGCTCACCATATTCAGGCTTCCTGCCATAACCT…	TRINITY_DN36571_c0_g1_i4	1	SSR	FORWARD	443	21	55.1	47.62	3	0	ACTCAGGCTTCCTACCATAAC	156	861	861	4	2	CCG	3	CCGCCGCCGCCGCCG	15
																TRINITY_DN36571_c0_g1_i4	1	SSR	REVERSE	598	21	54.92	47.62	4	2	ACAACGAGTACAAGAGCTACG
TRINITY_DN36572_c0_g1_i1	1513	1141	1161	7	CCG	17.1	9.28	27.95	32.26	20.2	16.7	32.97	21.33	22.2237	GCACAGGAAATTATCATAACATATAATTGCATATCTTCTTCAAGAATCAATTATAAAGTAAGTCTGAGCTTGAACATAGACAAGCATCTTCCTGTTTCTGATTACAGCTTGTTATTTTCATGCAATTGAAAGAAAACAAACCCACCTCAATAAATCACAAAAAAACAATCTTCAAAACGAGAAAAATTTTGATTCCTAGAACGCAGTTCTAATGATCAAATTGTTTCAAAGCATAACAAAATAACCCTATGACGCCGCGTTAATGCTCTATTCGCGCGCCCTCTGGATTCCAATCCATCGTGCATAATCGACCCACATCAGTGAGCCCAGAAACGTGTTGCCAGTTCGCACAGCAAAGCAGACTGCGCTGAGCACGAGCTTATGCTCGTGTAGCAAAGG…	TRINITY_DN36572_c0_g1_i1	1	SSR	FORWARD	1047	20	55.5	45	5	2	ATCCTTGGGAAGGCTATCTA	165	1513	1513	6	1	CCG	3	CCGCCGCCGCCGCCGCCGCCG	21
																TRINITY_DN36572_c0_g1_i1	1	SSR	REVERSE	1211	21	56.1	38.1	4	2	TCCTTTTTATCCTTCAGCATC
TRINITY_DN36572_c0_g1_i2	1532	1160	1180	7	CCG	154.77	178.36	497.6	213.48	335.34	227.8	275.32	86.82	246.186	GCACAGGAAATTATCATAACATATAATTGCATATCTTCTTCAAGAATCAATTATAAAGTAAGTCTGAGCTTGAACATAGACAAGCATCTTCCTGTTTCTGATTACAGCTTGTTATTTTCATGCAATTGAAAGAAAACAAACCCACCTCAATAAATCACAAAAAAACAATCTTCAAAACGAGAAAAATTTTGATTCCTAGAACGCAGTTCTAATGATCAAATTGTTTCAAAGCATAACAAAATAACCCTATGACGCCGCGTTAATGCTCTATTCGCGCGCCCTCTGGATTCCAATCCATCGTGCATAATCGACCCACATCAGTGAGCCCAGAAACGTGTTGCCAGTTCGCACAGCAAAGCAGACTGCGCTGAGCACGAGCTTATGCTCGTGTAGCAAAGG…	TRINITY_DN36572_c0_g1_i2	1	SSR	FORWARD	1066	20	55.5	45	5	2	ATCCTTGGGAAGGCTATCTA	165	1532	1532	6	1	CCG	3	CCGCCGCCGCCGCCGCCGCCG	21
																TRINITY_DN36572_c0_g1_i2	1	SSR	REVERSE	1230	21	56.1	38.1	4	2	TCCTTTTTATCCTTCAGCATC
TRINITY_DN36574_c1_g1_i2	1345	1255	1269	5	CTT	149.21	259.08	381.13	157.39	320.13	177	248.54	261.06	244.192	GGGACTGACAGTTTCAAGTCCACTAGCCATCAATAATTTCGCTATATGGATTTCTACTTCAAAAAATTGCTCTGTAGCCGCAGTATATATCCAAATACAATCCGACAAAGCCAATTGGTAGAGGTAAAGCAGATACAACAATGCTCGTCAGAGTGAACCTAGATCTCTCTCAAGAACACGACTCAACCTTGAATCTACAAAAGATGAGCGAAAAACTTAAGATCCAACGACCATCAAGGAAAAGCAGTGAATGACGGTGGGAGGAGATTCGACTCTTATCAGGGCCAGGTAAGCAAGTTAGTAGGGATGGAATTTCCTTGCAGCTCGCATCTGTTGTATGCGTTTTTTATCCTGCTCAAATTTGCTTTGCAGCATCATGATCTCATTTCTATGTGCTTC…	TRINITY_DN36574_c1_g1_i2	1	SSR	FORWARD	1152	21	54.65	38.1	5	1	TCTGACTCATTTTCTTTCCTG	143	1345	1345	6	3	CTT	3	CTTCTTCTTCTTCTT	15
																TRINITY_DN36574_c1_g1_i2	1	SSR	REVERSE	1294	21	54.97	42.86	4	2	GGAGCTGACAATGAACAATAG
TRINITY_DN36831_c0_g1_i1	1129	390	404	5	GCC	286.71	884.51	381.64	657.05	675.67	252.72	366.4	221.34	465.755	TTCGCATATGAATTGCTTGATTATGGGTTGCACCTTACCATATATCGGTTGGTTGATCTTAACTCCAAGTATCAAGTACGCTTCAATGAGACAGATTAGTCCCCTATCCTCGTAAAATCTAACATCAGGCACAACGTTTTCTGCAGGCACGACCTCCTAGTGATGGTGAGCGGTGGCAGCGGTGTGACCCCGTTCATCTCCATCATCCGCGACCTCATCCACACGGCCGAAACCCTAAAACACCCGACCCCGCAGATCCTCCTCGTCGCCGCCTTCAAGTACTCAGCCGACCTCACCATGCTCGACCTCATCCTCCCAATCTCCGGCGCCCCACCGCACCTCTCCAACCTAAATCTCCAAATCGAGGCCTACGTCACCCGCCAGAATCAGCCGCCGCCG…	TRINITY_DN36831_c0_g1_i1	1	SSR	FORWARD	342	21	55.01	38.1	2	2	CTCCAACCTAAATCTCCAAAT	200	1129	1129	5	2	GCC	3	GCCGCCGCCGCCGCC	15
																TRINITY_DN36831_c0_g1_i1	1	SSR	REVERSE	541	20	55.5	50	4	0	GGTAGGTGATGAATGACGAG
TRINITY_DN36836_c2_g1_i1	1540	1158	1172	5	CCT	63.55	75	110.1	131.42	77.19	64	65.82	108.88	86.995	GTTTATAAGGACATGAATTAAATCATACTAAAACATAATCGTCGAATTGGTTAATTACATAGACAATGTAATTAACTTGGACTAGGAAATCACACTTGACTACTAATGGATCAAACTTGGTCCATCCTTTTCATTTCTCTCTTTTGTAGGATGACCAAGTTTGCTCCATTATATCAAATTAAGCATGAAAATACTCTCAAAAGCTAAGTTAAATTTAGTCATCAAAATCATACAAATTGAAGGCTCCTTCTAGACATTCACTTCACTAGGTGGCGCCGCCAAAGTGAGGCGGTGGCCAAACGGCCGCGCCACCGCCACCGCCACCATCGGTTATGTAAGACAAGCACGATAATGGGACCAAACACAACCCTCGGCTTTTCAAGTCACCCTTTGCTTCTT…	TRINITY_DN36836_c2_g1_i1	1	SSR	FORWARD	1035	21	54.53	38.1	5	3	TATGAGGAGAATGATTTCAGC	172	1540	1540	4	1	CCT	3	CCTCCTCCTCCTCCT	15
																TRINITY_DN36836_c2_g1_i1	1	SSR	REVERSE	1206	21	55.09	42.86	3	0	ACTACCGCAAATACTCAGACA
TRINITY_DN36842_c0_g2_i1	1523	1057	1071	5	CTC	44.09	335.51	196.16	348	185.88	93.56	141.18	86.45	178.854	TTATTGTATCATTTTGTAATTAGATTATATCACATAACATAATCTGAAAATTCCCAAAACATGATTAATCAATCAACTGAAATTTATACAGCAGCAAAAAGAATGAGTACTTATCAAAGATAGCTACCATTCCTAACCACCATTCACATTTTAAAGCTACTTGAAATAAAACACCAAAAGGGCAAGCCATGCCTCTCAAACGCCTATTGAGCGTAAACACAGAGTATTAACAGAATATGTCCAAGAAGAAGCAGAGTGCCAATGATCATCAGGTACTTGAAAGCCATTGAAAAACAACAAAAACTGGAGTTGCTACGAAGTTAAACATTTTAATCAAAACTAACATATGAGTATTTTTGTCTGACAAAATCAAAGCGAAAGATCAAACCTATCCACTCA…	TRINITY_DN36842_c0_g2_i1	1	SSR	FORWARD	980	21	55.16	33.33	5	0	TTTAATCGTCATCATCAAACC	134	1523	1523	5	1	CTC	3	CTCCTCCTCCTCCTC	15
																TRINITY_DN36842_c0_g2_i1	1	SSR	REVERSE	1113	19	55.03	52.63	6	2	GCCCTGATGTACTTCCTGT
TRINITY_DN36842_c0_g2_i2	1102	636	650	5	CTC	218.91	435.49	418.84	259	389.12	372.44	327.85	340.55	345.275	TTATTGTATCATTTTGTAATTAGATTATATCACATAACATAATCTGAAAATTCCCAAAACATGATTAATCAATCAACTGAAATTTATACAGCAGCAAAAAGAATGAGTACTTATCAAAGATAGCTACCATTCCTAACCACCATTCACATTTTAAAGCTACTTGAAATAAAACACCAAAAGGGCAAGCCATGCCTCTCAAACGCCTATTGAGCGTAAACACAGAGTATTAACAGAATATGTCCAAGAAGAAGCAGAGTGCCAATGATCATCAGGTACTTGAAAGCCATTGAAAAACAACAAAAACTGGAGTTGCTACGAAGTTAAACATTTTAATCAAAACTAACATATGAGTATTTTTGTCTGACAAAATCAAAGCGAAAGATCAAACCTATCCACTCA…	TRINITY_DN36842_c0_g2_i2	1	SSR	FORWARD	532	21	55.38	38.1	8	0	AGCTTACAAGCTCATCAAACA	161	1102	1102	6	3	CTC	3	CTCCTCCTCCTCCTC	15
																TRINITY_DN36842_c0_g2_i2	1	SSR	REVERSE	692	19	55.03	52.63	6	2	GCCCTGATGTACTTCCTGT
TRINITY_DN36846_c3_g1_i2	1923	365	379	5	CCG	6.74	62.41	98.59	89.14	20.95	63.84	69.64	22.99	54.2875	AAAGAGACGAGTGTGCATATAAATATGTAAGTATGCAAGTAACAAATTAATGAAACTGAATAGCTTACCTTTGAATGTACTCTTCCTCCTTGTACGTCTCTCTCATACATCACACATGATTTGTGATTGATCGCCATTCACCACCATCCCCTGCCGCTAATCCCAACCACTCTCCGTTCATATGCATAGCTCCGCCTTCCAACCACCATTTCCCCATACATTCCAATGCTGGAAACCGCCGCACACCCCCACCGCTCCTGGATTCCCTCCGCCGTCACCTTCCTCTCCACTCACAAGACCTCCCTCACCGTCTTCTGGATCCTCTTCTTCTTCACCCTCTTCTACTGGCAGCGCGACACGGCGCCCGCCGCCGCCGCCGTCTTCATTTTCCGCCGCCCG…	TRINITY_DN36846_c3_g1_i2	1	SSR	FORWARD	311	21	54.81	42.86	6	0	TCTTCTGGATCCTCTTCTTCT	149	1923	1923	5	2	CCG	3	CCGCCGCCGCCGCCG	15
																TRINITY_DN36846_c3_g1_i2	1	SSR	REVERSE	459	21	53.97	47.62	5	3	GAAGTCGGTCAAGTTGTAGAC
TRINITY_DN36846_c3_g1_i3	1876	365	379	5	CCG	123.54	151.94	197.68	95.74	138.15	130.53	136.93	63.65	129.77	AAAGAGACGAGTGTGCATATAAATATGTAAGTATGCAAGTAACAAATTAATGAAACTGAATAGCTTACCTTTGAATGTACTCTTCCTCCTTGTACGTCTCTCTCATACATCACACATGATTTGTGATTGATCGCCATTCACCACCATCCCCTGCCGCTAATCCCAACCACTCTCCGTTCATATGCATAGCTCCGCCTTCCAACCACCATTTCCCCATACATTCCAATGCTGGAAACCGCCGCACACCCCCACCGCTCCTGGATTCCCTCCGCCGTCACCTTCCTCTCCACTCACAAGACCTCCCTCACCGTCTTCTGGATCCTCTTCTTCTTCACCCTCTTCTACTGGCAGCGCGACACGGCGCCCGCCGCCGCCGCCGTCTTCATTTTCCGCCGCCCG…	TRINITY_DN36846_c3_g1_i3	1	SSR	FORWARD	311	21	54.81	42.86	6	0	TCTTCTGGATCCTCTTCTTCT	149	1876	1876	5	2	CCG	3	CCGCCGCCGCCGCCG	15
																TRINITY_DN36846_c3_g1_i3	1	SSR	REVERSE	459	21	53.97	47.62	5	3	GAAGTCGGTCAAGTTGTAGAC
TRINITY_DN36856_c0_g3_i1	1041	508	522	5	CTC	264.01	502.65	591.29	495.33	426.3	283.47	464.32	294.9	415.284	CAATTAATTGAGGACGGACGAAAAAATAAAATTAGTGTCAATTAATGGGGTAGAGGAAATAATCAATACACATCACACGCACACAAACAGTGAAAGAGTATGTCTTCCAAATAAATATCGTAGATATCAAACAACCCCAAACATGACAAAAACAGTGTGGAGCAACTTTTGAAGTCTACTAATCTTCATCCATACAGCGAACAAAGTTTAATCAATCAATTTTTTCCGACAAAAGATCTGAATAAATAACAAAACTTGTATGCTATATTCGAAGGTGTGTTCCAAAATCAACTTAAAACCAAATTGCCTTATCCTTGTTGACAACCAGTTTGAAGATAATGTGTGTTACAGATAGAATCAGTAACTTCTTCCCCAGTAGGTCCACTTTTTAGCAGGCTT…	TRINITY_DN36856_c0_g3_i1	1	SSR	FORWARD	444	20	55.02	50	3	1	CGAATGGAGAGCATAGAGAC	166	1041	1041	4	1	CTC	3	CTCCTCCTCCTCCTC	15
																TRINITY_DN36856_c0_g3_i1	1	SSR	REVERSE	609	21	55.26	42.86	4	2	GATACCTGCATCCAAACTGTA
TRINITY_DN36856_c0_g4_i1	1874	325	339	5	CTC	1241.27	1115.11	2597.04	1370.99	1404.39	1141.94	1852.06	1019.76	1467.82	TTTTTTTTAAAAATGTCATCAAAGATGATTACTATAATATACTCCATTTAATCCATACAATGAACAAAAGTTTTATCAAACAATCTTTTTCAGCAAAAGATCCGGAAAATAAAAAACATAAACAAAAACTTATATTTGAAGTTGTTACGAAGATGAAATGCATTAGAGATGGAATCAGTAACTTCTTCCCCAGTAGGTCCACTTTTTAGCAGGCTTGCCGGATGTGAAGCACAACGTACCTTCAGGGAGTTCAGGCTGTTCGAATGGAGAGCATAGAGACTTGGCCGCACCCATTTCTCCCTTCGTTTTTGCCTTCACGTTCTTCTCCTCCTCCTCCTCATCGCACCATGGGGCCAGAATCATCTTCTTCTGGGAAAGTGCTTCTGTGAACTCTTCCCA…	TRINITY_DN36856_c0_g4_i1	1	SSR	FORWARD	233	20	55.81	50	6	3	AACGTACCTTCAGGGAGTTC	146	1874	1874	7	1	CTC	3	CTCCTCCTCCTCCTC	15
																TRINITY_DN36856_c0_g4_i1	1	SSR	REVERSE	378	21	55.12	38.1	3	1	CTTTCCCAGAAGAAGATGATT
TRINITY_DN36856_c0_g4_i3	1851	325	339	5	CTC	770.88	615.43	1535.07	775.75	754.5	885.39	948.01	610.39	861.928	TTTTTTTTAAAAATGTCATCAAAGATGATTACTATAATATACTCCATTTAATCCATACAATGAACAAAAGTTTTATCAAACAATCTTTTTCAGCAAAAGATCCGGAAAATAAAAAACATAAACAAAAACTTATATTTGAAGTTGTTACGAAGATGAAATGCATTAGAGATGGAATCAGTAACTTCTTCCCCAGTAGGTCCACTTTTTAGCAGGCTTGCCGGATGTGAAGCACAACGTACCTTCAGGGAGTTCAGGCTGTTCGAATGGAGAGCATAGAGACTTGGCCGCACCCATTTCTCCCTTCGTTTTTGCCTTCACGTTCTTCTCCTCCTCCTCCTCATCGCACCATGGGGCCAGAATCATCTTCTTCTGGGAAAGTGCTTCTGTGAACTCTTCCCA…	TRINITY_DN36856_c0_g4_i3	1	SSR	FORWARD	233	20	55.81	50	6	3	AACGTACCTTCAGGGAGTTC	146	1851	1851	7	1	CTC	3	CTCCTCCTCCTCCTC	15
																TRINITY_DN36856_c0_g4_i3	1	SSR	REVERSE	378	21	55.12	38.1	3	1	CTTTCCCAGAAGAAGATGATT
TRINITY_DN36884_c3_g1_i1	732	129	143	5	CCT	11	16	20	8	19	11	8	15.01	13.5013	CACGAAACAAAAATCAATAATAATAGCAATCACCTTCAAGCTTCCGACAACAGTCCACACTGAAGTCACTGTAATGAGCAAGCAGAAGTAAAACCAGATCAAGAAATGGGTTTCACGATGGGCCTAAACCTCCTCCTCCTCCTGGCCATGGTCGCCACCAACATCCTCTCCCTCTACCACCTCTCCTCCACCATCCAATCCAAGCCCCCCTCCCCTCCCCCCGTCCCCGACCACCTCCTCCAACAGCTCTCCTCCATCCGCTCCACCATCAACCACCTCACCTCCCTCCGCCACAAACCCTCCTCCTCCCCCTCCTCCTCCACCCCCTCCGATCTCCTCCTCTTCACCCGCTTCTCCCCCATCGCCTCCTCCTGCAAAGACAACCCAATCCTCCTCCAC…	TRINITY_DN36884_c3_g1_i1	1	SSR	FORWARD	47	21	55.09	47.62	4	2	ACAACAGTCCACACTGAAGTC	139	732	732	4	1	CCT	3	CCTCCTCCTCCTCCT	15
																TRINITY_DN36884_c3_g1_i1	1	SSR	REVERSE	185	20	55.45	60	2	0	GAGAGGTGGTAGAGGGAGAG
TRINITY_DN36897_c0_g1_i4	1805	622	639	6	CCA	110.07	228.75	256.73	161.05	209.85	109.37	256.46	127.95	182.529	CCCGTTTGAAAGGTCCGAATCCGACCCGCAATCCCGTTTCGCATTCCCTCAATTAGCCCTTTTACTCTCTCTTTCGCAAACAGAGCAACTGTATTTTGATAGACTGAGCTAACAATAAAAATGGAGAATTTGGGCATGGTTTCGTCACCCAAAATAGTGTTAGGACTCTCCCCAAATCCCAGGAACTCACTGATTTCAGTTTCCAGCAAACAATTCGCAGGTCTTCCGAATTTACTCAGAAAACCTGGGAAAAGTTGCAGAAAGAGCAATCCTGCTCATTCTGTCTCTGTAGTTTCTCTCTTCGAGCCGCGCAAACCCACCAAAACTATTGTGGTGGAGAAAGTTCAAAGGGATTGTTTTGCTAGCATTGCTTCTAGTGGCCAACAAACATCGTCTGTT…	TRINITY_DN36897_c0_g1_i4	1	SSR	FORWARD	541	21	55.2	42.86	4	3	AAGACCTTCACACAACAGATG	164	1805	1805	5	1	CCA	3	CCACCACCACCACCACCA	18
																TRINITY_DN36897_c0_g1_i4	1	SSR	REVERSE	704	21	54.61	47.62	5	3	GATCCACTCTTAAAGGTAGGG
TRINITY_DN36899_c1_g1_i7	1326	723	737	5	ATC	59.82	129.95	150.62	162.65	78.99	26.28	135.33	64.81	101.056	CTGCAAACGATCGAGGAATAGGAATCATTAAAGTTTTACAAAATTACAAGAATCTCAAAGAGGTCCCTAAATTATTGTACATTTTTTATGGTAACCTCTTATATTGCGGTGTACCTCTATATTCAAAGCCATTTACAGAGAAAACTGAGTAACTACTTCCATACATACACTGCGCAGTTAGGCTGAGACTTCTTGCAGACGAGGAACAAAAAATTGACTCAAAATAGTCACCAACACCAGACACTAACCGAACCTACTTACCGTCGGAGCCATGGCCTTGGCCTTCACTACAAGCAGAGGCGGATCCTTTGTGTCTCCCTCTCTTGAACAGTTTCTGCTGTGGAATCCTGCTCCGTCAAACATCTTTTGTACGGCACGAACCCCCTCCCGTAGTTTGCT…	TRINITY_DN36899_c1_g1_i7	1	SSR	FORWARD	694	21	55.08	38.1	4	1	AAAGGATACGAACAACTTTCC	142	1326	1326	5	2	ATC	3	ATCATCATCATCATC	15
																TRINITY_DN36899_c1_g1_i7	1	SSR	REVERSE	835	21	55.15	42.86	5	2	CCAGAAAGACTTGTGTAAACG
TRINITY_DN37029_c2_g2_i3	1948	32	64	11	ATC	21.17	14	133.77	56.22	17.89	69.9	85.2	17.5	51.9562	AAAATGAATGCTGATATGGTCAATACTGCTAATCATCATCATCATCATCATCATCATCATCATCTGTGTGCACAGTTTGTAGACCTAGATCTTGTACTGCAGGTACATCCTCGTGAAATGAACTTTGAACTAACCGTGCAACGTATCCAATTAGTCGATCATTTTTCCTCTATGAATGGATTGGTGGATTACAAAACTCACGGTCAACATGAAAACTTTGATAGTGAGACAAGCTTGATCCAAAAAATGCAAGAGGGTGTCCAAAGTGCTATTCGGACTGTTCGAGAATCCACAAAAGATGTTGAAGTTTCACTGAGCATGCAGGATGGCATTGGATGTCGGCACATGAAGAAAGGCAAAGATATTTGTCGAGATTATGCCAATGTAACTTTGCTCAGA…	TRINITY_DN37029_c2_g2_i3	1	SSR	FORWARD	4	21	54.52	33.33	4	3	ATGAATGCTGATATGGTCAAT	153	1948	1948	4	2	ATC	3	ATCATCATCATCATCATCATCATCATCATCATC	33
																TRINITY_DN37029_c2_g2_i3	1	SSR	REVERSE	156	21	54.85	42.86	4	2	GACTAATTGGATACGTTGCAC
TRINITY_DN37561_c0_g1_i1	1134	1001	1024	8	GCG	94.79	277.68	74.17	116.64	164.3	6.12	7.13	132.9	109.216	GAACTAATTACTTGTAACCTTTTTTGAGAAAACTTAGTTATATTGATTTGTATAAGCCGACAAAGTACATCAACAACAAACCGGGGCTACAAGAAAACTACATAAAAGGTTACAAGTAATTAGTTCAAAGAAAACATACTTCGATTCTGCAAAACTTGTCATCCAGTCTCCCTGTGTTCCAGACAGGCAAAAACCAGAAGGTTATACAGTGATGAAGGGGAAACACTGCATTCTACAAAACATCCTTCACTAGTCAAATCATTCTTCAAAAGCCTAAAACCACCAGAAACCAAACTTTCTTCTCCACCGAAGACTGCAAAATCCAATGTTCCGCAAAACTTTCGCTAAGCATCACCCACAGCATCTTTTACAGTTCATTCCTAGGAGCAGCAGGGAAAT…	TRINITY_DN37561_c0_g1_i1	1	SSR	FORWARD	955	22	54.99	40.91	3	2	GGGAAAGGAAGAGAATAGACTT	152	1134	1134	6	3	GCG	3	GCGGCGGCGGCGGCGGCGGCGGCG	24
																TRINITY_DN37561_c0_g1_i1	1	SSR	REVERSE	1106	22	55.1	31.82	4	1	GATGCTCCATATTTCTTTGATT
TRINITY_DN37561_c0_g1_i8	1315	1182	1205	8	GCG	65.84	82.19	17.56	25.33	41.04	3.38	1.97	18.71	32.0025	AATGAAATGATCATTACACTAACATTCAGAATATCAGACAAGCTTTCAAGAAGCGATTTACATAGAGAAATCTATTCAGAACAACTTGATGTATTTTGCACAGAGCAATCTGTATAGAAACAAACAGGCACCCAGCTCTTAGCAAATATGGGCAGCTGGTAAGCATTGTCGGGATTCAAAGAGTATACGCTGTGTTCACTCATTCAGCCATCTTCTTCTTCATCTGGACTGCGAAAAATCAACACAGTTGATTTGATATGAAATGCCATTAGTAATCAACACCATGTACTCCAAAAATCCAGTGAATGAGCAGAGTGCAGTTCGATTCTGCAAAACTTGTCATCCAGTCTCCCTGTGTTCCAGACAGGCAAAAACCAGAAGGTTATACAGTGATGAAGG…	TRINITY_DN37561_c0_g1_i8	1	SSR	FORWARD	1136	22	54.99	40.91	3	2	GGGAAAGGAAGAGAATAGACTT	152	1315	1315	6	3	GCG	3	GCGGCGGCGGCGGCGGCGGCGGCG	24
																TRINITY_DN37561_c0_g1_i8	1	SSR	REVERSE	1287	22	55.1	31.82	4	1	GATGCTCCATATTTCTTTGATT
TRINITY_DN37591_c1_g1_i1	514	76	99	8	AAG	127.99	109.17	223	256.18	154.22	138.07	189.98	77.02	159.454	GGAAGCAAGAAAACGAGGGAACTGGCCGAAGCAACTGGTGACGGAAGCATGGCCGAAGCAAATGGGGAAGGAAGCAAGAAGAAGAAGAAGAAGAAGAAGTGGGAGCAAGGGGATGGGAGTGATGGACAGAAGGAAACAGTGATGGAAGATGTACAGGTGGAGGAGAATGATGAGGGAAACAAGAAGAAGGAAATAGTGATGGAAGAGGTGAAGGGGAATGAACAGGGAAACAAGAAATTTAGCAAACGGAAACAGGTCAATGGGAATGGTGAAAGAACCAAGAAGGCGAGGAAAACAAAACTAGTGGATGAGTGTGTTGAAGTTTTGAAACCAGTTAAGCAAGCTGGTGAAGACGAAGAGTTAATGGAAGAAAGGGTACAAGTAGATGAACAAGATAAG…	TRINITY_DN37591_c1_g1_i1	1	SSR	FORWARD	6	19	55.88	47.37	2	1	CAAGAAAACGAGGGAACTG	154	514	514	5	2	AAG	3	AAGAAGAAGAAGAAGAAGAAGAAG	24
																TRINITY_DN37591_c1_g1_i1	1	SSR	REVERSE	159	21	55.42	47.62	6	0	CACCTGTACATCTTCCATCAC
TRINITY_DN37591_c1_g1_i1	514	474	488	5	AGA	127.99	109.17	223	256.18	154.22	138.07	189.98	77.02	159.454	GGAAGCAAGAAAACGAGGGAACTGGCCGAAGCAACTGGTGACGGAAGCATGGCCGAAGCAAATGGGGAAGGAAGCAAGAAGAAGAAGAAGAAGAAGAAGTGGGAGCAAGGGGATGGGAGTGATGGACAGAAGGAAACAGTGATGGAAGATGTACAGGTGGAGGAGAATGATGAGGGAAACAAGAAGAAGGAAATAGTGATGGAAGAGGTGAAGGGGAATGAACAGGGAAACAAGAAATTTAGCAAACGGAAACAGGTCAATGGGAATGGTGAAAGAACCAAGAAGGCGAGGAAAACAAAACTAGTGGATGAGTGTGTTGAAGTTTTGAAACCAGTTAAGCAAGCTGGTGAAGACGAAGAGTTAATGGAAGAAAGGGTACAAGTAGATGAACAAGATAAG…	TRINITY_DN37591_c1_g1_i1	1	SSR	FORWARD	348	21	55.11	38.1	4	0	TGAAGACGAAGAGTTAATGGA	165	514	514	5	3	AGA	3	AGAAGAAGAAGAAGA	15
																TRINITY_DN37591_c1_g1_i1	1	SSR	REVERSE	512	21	54.65	33.33	3	2	ACTTGTTTCCCTTCTTTCAAT
TRINITY_DN37645_c3_g1_i1	1928	1446	1469	8	ACT	226	424.65	420.5	468.65	366.28	158.85	284.16	220.97	321.257	GGAAGATCACACAAGCGTATACAACTAACAACCTTTAACAATTTCCTTCATTAAAAATAAATAAATAAACAATTAAATGTCAAACTAAATACACATCTTTTACTCTAAAGCAACAAGAAAGTGGAAGAGCACACAAGTTCGTGGTTTCAAGTAGATACAACGTTGTTGGTTATGGAACTGGACTGAAGCATAGAAAATCAGAGGAGTTCCCAGTCGTCTTCCTGCCCAGAATTCTCCGATTCACCTGTAGGCAGCCCATGACCAAGATCACAATCTTGAACCTCTGTAGTGTTTCCAGGCCTCGGGGTTCTGCGGGTCTCAGCTATGGTAAATAATGGAGCACCTTTTGATTGATCAACAAGGTTTGTTGCACGAACACAAAAATCATCAAAATCACTT…	TRINITY_DN37645_c3_g1_i1	1	SSR	FORWARD	1349	21	55.59	42.86	6	2	ATATTCTCCTCATCGATCCAC	152	1928	1928	5	2	ACT	3	ACTACTACTACTACTACTACTACT	24
																TRINITY_DN37645_c3_g1_i1	1	SSR	REVERSE	1500	21	55.24	47.62	4	3	GAGAAGTGAGTGCAAGAGTTG
TRINITY_DN37689_c0_g1_i1	1169	587	610	8	ATG	531	111.45	72	338	69	408	52	29	201.306	TGGGCATGCACTAGGGCATCCATTGTGGATGCTCTAAAGAGGAATTTCGAGAGGTCCAGTTCAAGAAAATTCATGAGTTCCTTTTTAAAATGTTGTATTGTTTTGTTTTGTATTGTATTGGATTTACACATGGCTTGGCATGTAAACATGAGCCAAGCCTAATAAACAGATAAACAGACACAACCATGAGCACTAACTTTGTGCCACAAATGCTGTTAACACTGCTCACATATTCTCCCTAATGAACTGGAGTCCCTCTCTGGCTACCAGGGATGATAATCGGAGATGAGAACCTCACCTTCTTGTGGAGCTTCCTCTTCCCACTCCCTCCCTTTCTCAGGCAAGGCAACGCTCTCTGCGCCACCACCACCTCCTCGTTTGTTGGCCTCTCACTCTCCA…	TRINITY_DN37689_c0_g1_i1	1	SSR	FORWARD	552	21	55.03	38.1	2	2	TTTCTGTCTTGGTCTTGGTTA	133	1169	1169	4	3	ATG	3	ATGATGATGATGATGATGATGATG	24
																TRINITY_DN37689_c0_g1_i1	1	SSR	REVERSE	684	21	55.72	47.62	3	1	CTGAGCCAACTCTCTGTGTAA
TRINITY_DN37724_c8_g1_i1	1611	40	63	8	CAC	115.96	154.03	208.48	94.34	99.31	52.93	152.32	35.46	114.104	GTCGGTGAGCCAGCAGCTTTGTCTGACTCGGGAGCTCCACACCACCACCACCACCACCACCACATCCCCTACGCAGTTCCTCACATGCTCCACCACCCCACCAACTCTAATTTCATAAATCAAGAAGGGCCAGCTTTTGATTTCGGAGAGCTTGAGGAGGCCATTATTCTGCAAGGGGTTAAGATCAATAATGATGACAAAAAACAACATTTATACACAGCAATCAGGCCTGCAGCAACTCTGGATATGTTCCCTTCTTGGCCTATGAGATTCCACCAGCATACCACAAGAGGAAGCTCAAAATCAGGAGAGGAGAGTACTGATTCCGGTTCAGCTGTAAACACACTTTCCAACGCCCCAGAGTCTCCTTCAGACCACCGCCAGCCACCCCCTCCGCCG…	TRINITY_DN37724_c8_g1_i1	1	SSR	FORWARD	11	19	54.54	52.63	5	3	CAGCAGCTTTGTCTGACTC	173	1611	1611	4	1	CAC	3	CACCACCACCACCACCACCACCAC	24
																TRINITY_DN37724_c8_g1_i1	1	SSR	REVERSE	183	21	55.21	38.1	4	3	CTTAACCCCTTGCAGAATAAT
TRINITY_DN37724_c8_g1_i6	1656	40	63	8	CAC	109.04	62.4	73.81	75.05	26.09	75.78	91.68	70.5	73.0438	GTCGGTGAGCCAGCAGCTTTGTCTGACTCGGGAGCTCCACACCACCACCACCACCACCACCACATCCCCTACGCAGTTCCTCACATGCTCCACCACCCCACCAACTCTAATTTCATAAATCAAGAAGGGCCAGCTTTTGATTTCGGAGAGCTTGAGGAGGCCATTATTCTGCAAGGGGTTAAGATCAATAATGATGACAAAAAACAACATTTATACACAGCAATCAGGCCTGCAGCAACTCTGGATATGTTCCCTTCTTGGCCTATGAGATTCCACCAGCATACCACAAGAGGAAGCTCAAAATCAGGAGAGGAGAGTACTGATTCCGGTTCAGCTGTAAACACACTTTCCAACGCCCCAGAGTCTCCTTCAGACCACCGCCAGCCACCCCCTCCGCCG…	TRINITY_DN37724_c8_g1_i6	1	SSR	FORWARD	11	19	54.54	52.63	5	3	CAGCAGCTTTGTCTGACTC	173	1656	1656	4	1	CAC	3	CACCACCACCACCACCACCACCAC	24
																TRINITY_DN37724_c8_g1_i6	1	SSR	REVERSE	183	21	55.21	38.1	4	3	CTTAACCCCTTGCAGAATAAT
TRINITY_DN37724_c8_g1_i7	718	40	63	8	CAC	14.71	1.62	11.52	9.11	1.31	4.28	1.87	5	6.1775	GTCGGTGAGCCAGCAGCTTTGTCTGACTCGGGAGCTCCACACCACCACCACCACCACCACCACATCCCCTACGCAGTTCCTCACATGCTCCACCACCCCACCAACTCTAATTTCATGTAAGCCTAAAAAAGATTCGATTTTTCGAACTGGGCTTTCGATTTTCTGACTTGGGTTCCTTTGTTTGACAAGAAATCAAGAAGGGCCAGCTTTTGATTTCGGAGAGCTTGAGGAGGCCATTATTGTTGCTTTGTGTAACCAACTCCCAAGAGAGAGAGAAAGGGGAGAGAGAGGGTTTGTTTGTGCAAAGGGGGGTTTCTTTTTCTTGCACAGAAATCATTCTTGGACTAGGGATTTGAATGGCGTGTGTTTCAAATATGGAAAAAACCAGACCTGCTTGCA…	TRINITY_DN37724_c8_g1_i7	1	SSR	FORWARD	11	19	54.54	52.63	5	3	CAGCAGCTTTGTCTGACTC	191	718	718	4	2	CAC	3	CACCACCACCACCACCACCACCAC	24
																TRINITY_DN37724_c8_g1_i7	1	SSR	REVERSE	201	21	54.68	33.33	5	3	CCTTCTTGATTTCTTGTCAAA
TRINITY_DN38020_c0_g3_i12	1282	1219	1242	8	GGT	196.74	296.74	323.54	335.69	301.08	263.1	255.53	178.59	268.876	GTGAGAGATCTACAATATTTGACCTTAAAGGCCCAGTTAATAATCTGTATATTACAAGAAGGAAAAAACAACAACATAGAAAAAGGAGTGCAGACCCATACATGAATATATATATTATTGTAATCAAGAAAAAGAAGTGGTCGATCAAGGTATAGAAGTTTGATCCGCCAATTGTGTTTCTGCAGTCAGCCCATTGTTATTAACATTGCCGACGTCGTTTTTGTTCGTGTTCGTATTGGTGTCCTTGTTGTGTTTGATATCACCATAGAAATAGGAGATAAAACCCCAAATAGAGAGGAAGAGAGAGATACCCTTTTCAGCTTGAAATTTCTCATGATAGAAAATAACAGCTAATATTTCAGTGATGGGAAGCAAAACAGTGATGACAATGCCTGATAA…	TRINITY_DN38020_c0_g3_i12	1	SSR	FORWARD	1128	18	55.19	50	5	3	AGTAGAGGCGCATGATGA	149	1282	1282	3	2	GGT	3	GGTGGTGGTGGTGGTGGTGGTGGT	24
																TRINITY_DN38020_c0_g3_i12	1	SSR	REVERSE	1276	18	55.44	44.44	2	0	TAAAAAGCAGAGCCACCA
TRINITY_DN38020_c0_g3_i13	1807	1744	1767	8	GGT	11.86	7.15	16.55	12.93	20.35	2.76	14.42	12.19	12.2762	GTGATTGAGATGATAAATAAAATAGTTAAACTTTTATTTTTTAATTTAGCCGTTCATGTATCATACAATTTCTATAAACGTAAAAGGAATTAAAGTTCTAGCTATAAAAAAAATTAAAAGTTAAGAACATAACCTGAAAATAATTGAAATTTAAAACCATGCAAAATACTCCAGTAAAGTAGATTCATAGATTTTTTCCGGTCTCATATGGAGTTTCATTTCATTTGAAAGTAAAACATACAACTAACTTTGTCCCATTATTATTATTCAAGATTCAAGGCAATCATCAATTGATCATCAATTGGAGTATATACCCTACAACACTTAATGCACAGTACCACCCACACATAGAACATGTGTTTGATATTTTGTGGTGCATAAGCCTTCATTTTAAATTAT…	TRINITY_DN38020_c0_g3_i13	1	SSR	FORWARD	1653	18	55.19	50	5	3	AGTAGAGGCGCATGATGA	149	1807	1807	3	2	GGT	3	GGTGGTGGTGGTGGTGGTGGTGGT	24
																TRINITY_DN38020_c0_g3_i13	1	SSR	REVERSE	1801	18	55.44	44.44	2	0	TAAAAAGCAGAGCCACCA
TRINITY_DN38411_c0_g1_i1	1427	847	882	12	TTC	41.9	20.66	63.87	48	24.53	50.17	43.92	33.16	40.7762	AGGTAATTCAGAATAGTGATAACTCCTACAAAATGATGCAACAATATATCTGCGCCATGCTACACATTTGTACAATCAAATCTACACGCCCGTGAAGCTGTATGTCTTGGTCATGCATCACGAACGCAAGTTAGCTACTTGGATCTGCATATAGTTGCTAAGGACTACGGCACTGCTAATCCAAATCAATCCATCTGGCTACTTAACAGGGAGTCGATGTTGGGAGTCACAATAGCTGTCATGTCTGGTCCTCCCAAATCACAGCACCGTTTATCCTTTATGTTGACCGCCATAACATTTTGATGGAAAGTGCAGGCAGTACCAGAAGAAACATTATACATGATATCTCCTAACTTGAACTTAACAGCACCACTTTTGTAGACCAACATCTTGCCCATG…	TRINITY_DN38411_c0_g1_i1	1	SSR	FORWARD	777	21	54.33	42.86	4	3	AGAATGAGGTTTCCTAAGAGG	155	1427	1427	4	0	TTC	3	TTCTTCTTCTTCTTCTTCTTCTTCTTCTTCTTCTTC	36
																TRINITY_DN38411_c0_g1_i1	1	SSR	REVERSE	931	21	54.67	42.86	7	2	CACAAGACGTCACTGACAATA
TRINITY_DN38498_c5_g1_i1	928	867	890	8	GCA	4.59	33.35	180.95	11.97	73.55	180.46	147.25	66.03	87.2687	GTATTGTTTCCTTTTCTTCGTCTGATCGAATTGAACAAAGCGAAGAAAATGCCTTCAACGAAATTCATGAATTGAAGTTCAATTCGATTACGATCAATCCAGAGAAGCAATTCAGATTGATTCCTCGCGAAGATGGCGGAGAATTCGCCGTCATCGTCTTCCCCACCGAAACCCTTGCCAGTGCAGCAGAGCTCCGCCATGATTGAACCTCCTTCTAATTCGCAGCAATTACAGCCGCTTCAATCGCCATCTCCGTCGCTCGACCACCAGCAGCAGCAGCAGCAATTGATGCAATCGCAGCAGCAGCAATTGGTACAATCGCAGCAGCAGTTGGTACAGCAACAGCAGCAGCAGCCGCAGCAGCAGCAATTGCAGCAGCTGCAGCAGCAGATAATGCAG…	TRINITY_DN38498_c5_g1_i1	1	SSR	FORWARD	773	18	55.57	38.89	6	1	AATTGCAACAGCAAATGG	149	928	928	7	1	GCA	3	GCAGCAGCAGCAGCAGCAGCAGCA	24
																TRINITY_DN38498_c5_g1_i1	1	SSR	REVERSE	921	20	55.53	45	8	2	GATCTGCTGCAACTGATTCT
TRINITY_DN38498_c5_g1_i1	928	268	282	5	CAG	4.59	33.35	180.95	11.97	73.55	180.46	147.25	66.03	87.2687	GTATTGTTTCCTTTTCTTCGTCTGATCGAATTGAACAAAGCGAAGAAAATGCCTTCAACGAAATTCATGAATTGAAGTTCAATTCGATTACGATCAATCCAGAGAAGCAATTCAGATTGATTCCTCGCGAAGATGGCGGAGAATTCGCCGTCATCGTCTTCCCCACCGAAACCCTTGCCAGTGCAGCAGAGCTCCGCCATGATTGAACCTCCTTCTAATTCGCAGCAATTACAGCCGCTTCAATCGCCATCTCCGTCGCTCGACCACCAGCAGCAGCAGCAGCAATTGATGCAATCGCAGCAGCAGCAATTGGTACAATCGCAGCAGCAGTTGGTACAGCAACAGCAGCAGCAGCCGCAGCAGCAGCAATTGCAGCAGCTGCAGCAGCAGATAATGCAG…	TRINITY_DN38498_c5_g1_i1	1	SSR	FORWARD	198	21	54.47	38.1	4	2	CATGATTGAACCTCCTTCTAA	148	928	928	3	0	CAG	3	CAGCAGCAGCAGCAG	15
																TRINITY_DN38498_c5_g1_i1	1	SSR	REVERSE	345	19	55.29	52.63	6	2	CTGTTGCTGTACCAACTGC
TRINITY_DN38657_c3_g2_i1	892	65	88	8	GAT	38	150	113.38	120.55	132	51	119	38.03	95.245	GGAGTCCACATGATACAGGCTACGACAGAGTCTCGTTTTCTTACATACGAATATAGTGAAAATGGATGATGATGATGATGATGATGATTAAAAAATGGTCCATATAATTATTAATAAAATTAAAACATACATCTTGAAAGGACTCGGTTTAGGATTTAACTAGCTAACTAGTTCGGAGACTATGGTCTTTTTATTTCACCTCCACTCTCAAGGGAATTTATTCATTATGCAGAACTCAGAAGCAATCTGGGAAAGCACTTGTAGCAGTAGATGAGCATAAACCTCAGAAAAGAGGTAGGCTCGCAGGGAATAGAACGTTCATCCATTGCTTCTCGTACGACACCAGATGGTCCCATCCGATTTGTTCCAACAGCGAAAGCTTCAGGTCATAAAACTTCT…	TRINITY_DN38657_c3_g2_i1	1	SSR	FORWARD	11	21	55.07	47.62	3	1	TGATACAGGCTACGACAGAGT	149	892	892	3	2	GAT	3	GATGATGATGATGATGATGATGAT	24
																TRINITY_DN38657_c3_g2_i1	1	SSR	REVERSE	159	21	54.79	38.1	4	2	TTAAATCCTAAACCGAGTCCT
TRINITY_DN3882_c0_g1_i1	1138	886	900	5	CAT	7	11	12	3	3	5	16	24	10.125	GCACAAGATATCAAAGGTGAACCTCAAGTAGATATTAAGTTCCATTCACACTGAAAATTCAACCAAAAGGAAAAAAGGTGATTAATTGTCTCTACATATTATACATATATACACTATACCTTTGTTGAAAATAAATTAGTTATTGATTCAATCATGGAAGAAGTAGAGAACATGAGCATCACTTTCTCCTCCAAGGAAGAGGAAGAAGACTTGCAGCTTCCCGGCTTCCGGTTCCACCCGACCGATGAAGAGCTCGTCGGCTTCTATCTCAGGCGCAAGGTCGAAAAGCGCCCCATCCGGCTCGACCTAATCAAGCACGTCGATATCTACAAATTCGACCCGTGGGATCTTCCAAAATCGGGAGGCGGCGGCGCGGGGGAGAAGGAGTGGTACTTCTTC…	TRINITY_DN3882_c0_g1_i1	1	SSR	FORWARD	837	21	54.5	47.62	3	0	AGTAACACCTGAGACAAGCAC	154	1138	1138	3	1	CAT	3	CATCATCATCATCAT	15
																TRINITY_DN3882_c0_g1_i1	1	SSR	REVERSE	990	21	55.3	38.1	4	0	ACAATCAACAACAGATCGAAG
TRINITY_DN49013_c0_g1_i1	1295	31	60	10	ATC	6	4	20	24	4	2	10	5	9.375	AACGACATTAACAGTGGAATAACCGCTCCTATCATCATCATCATCATCATCATCATCATCGTTACATACTGAAATCTTCAGACCTTATCACTCGTGCTATGTGTAAATTACAATAAGTATTGATAACATTAGAAACAATTAATAACATTAAAAACAATCAGAAAAAGAAAAATATACTCATCTGATCTCTTTATATACACGTGCGATGCACTGCCCAAATATTTTTAGAAAAAGATCTTCACATGTAATGAAAATAAGTAATTATGTGACAATGTCAAAAGAAGAAAGTGTCTTCATTTTTCAGGGTACTGACAACGGTAGAAAAACAACAGTTCATATTTTTGAAAAACTTCTTTACAAACAACATTGACAATTGAATCACCCTTATGATCATCATCA…	TRINITY_DN49013_c0_g1_i1	1	SSR	FORWARD	1	22	54.1	31.82	4	1	AACGACATTAACAGTGGAATAA	101	1295	1295	6	3	ATC	3	ATCATCATCATCATCATCATCATCATCATC	30
																TRINITY_DN49013_c0_g1_i1	1	SSR	REVERSE	101	21	55.01	47.62	6	1	CATAGCACGAGTGATAAGGTC
TRINITY_DN49023_c0_g1_i1	975	178	192	5	GCC	5	4	3	14	6	20	6	1	7.375	TTGTTGAAGACGATGAGATAATGGTGACTACAGGCAGCACCCATAGACGATGATCCTGCTATTATCTACCGTGATTGCAATTGAAACGATTGCGATCTCTTCATCGCCCTATAAATGCTCGAATTCGAGGCACACGACAAATCCATCGACACCGATCTCCTCACGCCCCGCACCTCTGCCGCCGCCGCCGCCGGGCTCGATCCGCCTCTGATGGTCGATCCCGACTCGGCTCGGCTCGGATTGCCCGCCGGCGGCGGCGCCAGGTCCGGGGCGACGGGGGCGCGGCACACGGGGCAGCTCTTGTGCGACCGCAGCCACGTGTCGATGCAGTCCACGTGGAAGGCGTGGCCGCACTTGGGGAGCAGCCGCACCGCGTCCCCGTCGCGGAAGTCGGCCAGG…	TRINITY_DN49023_c0_g1_i1	1	SSR	FORWARD	54	21	55.12	42.86	3	3	TCCTGCTATTATCTACCGTGA	169	975	975	3	2	GCC	3	GCCGCCGCCGCCGCC	15
																TRINITY_DN49023_c0_g1_i1	1	SSR	REVERSE	222	18	58.91	61.11	5	3	GGGATCGACCATCAGAGG
TRINITY_DN53161_c0_g1_i1	908	123	137	5	CAC	3	4	6	7	2	5	1	8	4.5	AGGAGCACGACTGGGGCATGAGTAGGCGTCCAACACAACTCCCCCATCTTCACATACACACAAAAAGCATTTCACACAATTCCGATCTCCGATTCGCTAAATGATCAATTGATAGGCAGCATCACCACCACCACCACCATGGATTGCAAGCTCTGTTTCAAGCGATTCTCAAACGGCAAAGCCTTGGGCGCTCACATGCGTTCCCACTACGCTATCCTCCCTCTCCCCCCCAAGCACCACCCCGACGACACCGAGAGCAGCAGCAGCAGCGCCAGCGGCGGAGACAAATCCAAATCCGAAAACAGCTCGAGATTCAAGCGGCTGAGAGGGATCAATCTCGAGATGGAAGAAGAAGAAGAAGAGCGGAATGTCGCCTTGTGCCTGATGATGCTGTCGAGA…	TRINITY_DN53161_c0_g1_i1	1	SSR	FORWARD	49	21	55.31	33.33	2	0	TTCACATACACACAAAAAGCA	126	908	908	5	0	CAC	3	CACCACCACCACCAC	15
																TRINITY_DN53161_c0_g1_i1	1	SSR	REVERSE	174	20	55.08	40	4	3	GTTTGAGAATCGCTTGAAAC
TRINITY_DN53161_c0_g1_i1	908	256	270	5	AGC	3	4	6	7	2	5	1	8	4.5	AGGAGCACGACTGGGGCATGAGTAGGCGTCCAACACAACTCCCCCATCTTCACATACACACAAAAAGCATTTCACACAATTCCGATCTCCGATTCGCTAAATGATCAATTGATAGGCAGCATCACCACCACCACCACCATGGATTGCAAGCTCTGTTTCAAGCGATTCTCAAACGGCAAAGCCTTGGGCGCTCACATGCGTTCCCACTACGCTATCCTCCCTCTCCCCCCCAAGCACCACCCCGACGACACCGAGAGCAGCAGCAGCAGCGCCAGCGGCGGAGACAAATCCAAATCCGAAAACAGCTCGAGATTCAAGCGGCTGAGAGGGATCAATCTCGAGATGGAAGAAGAAGAAGAAGAGCGGAATGTCGCCTTGTGCCTGATGATGCTGTCGAGA…	TRINITY_DN53161_c0_g1_i1	1	SSR	FORWARD	206	20	55.15	55	2	0	ACTACGCTATCCTCCCTCTC	159	908	908	2	0	AGC	3	AGCAGCAGCAGCAGC	15
																TRINITY_DN53161_c0_g1_i1	1	SSR	REVERSE	364	21	55.63	42.86	2	0	GCTCTTCTTCTTCTTCTTCCA
TRINITY_DN53161_c0_g1_i1	908	346	360	5	GAA	3	4	6	7	2	5	1	8	4.5	AGGAGCACGACTGGGGCATGAGTAGGCGTCCAACACAACTCCCCCATCTTCACATACACACAAAAAGCATTTCACACAATTCCGATCTCCGATTCGCTAAATGATCAATTGATAGGCAGCATCACCACCACCACCACCATGGATTGCAAGCTCTGTTTCAAGCGATTCTCAAACGGCAAAGCCTTGGGCGCTCACATGCGTTCCCACTACGCTATCCTCCCTCTCCCCCCCAAGCACCACCCCGACGACACCGAGAGCAGCAGCAGCAGCGCCAGCGGCGGAGACAAATCCAAATCCGAAAACAGCTCGAGATTCAAGCGGCTGAGAGGGATCAATCTCGAGATGGAAGAAGAAGAAGAAGAGCGGAATGTCGCCTTGTGCCTGATGATGCTGTCGAGA…	TRINITY_DN53161_c0_g1_i1	1	SSR	FORWARD	287	19	55.12	36.84	3	1	AATCCAAATCCGAAAACAG	159	908	908	6	1	GAA	3	GAAGAAGAAGAAGAA	15
																TRINITY_DN53161_c0_g1_i1	1	SSR	REVERSE	445	21	54.54	38.1	5	3	TGTGGATTTTTCTACTCGAAC
TRINITY_DN62189_c0_g1_i1	1372	1187	1201	5	TGG	66	80	69	53	75	83	52	45	65.375	AAAAAACAAATTCCACATCATTACCCATTAACGAAATTCCTCATTCCAATCGAATTCCTATACGCCACTTAAACAAACCAAATAGAAAAAGCAGTTAAAAGGAATTTTCAGAAAGAAGACTTTAAAAAAATTATTTTAATTTATTCAATTTATAGTTCTAAGTAAAACCTAGATGCCTGATTCTATGCCCCTTTTTTGACAGCTAACCCTACATTGTTTTTTTGTTCTTATCAGAATGAGCATTTTCTTCCTAATTTTTTTTTAATTTAGTTTATTTAATCCAATATTTCAACACCATGCCAATTCACATGGACTTGATTCACCACCTCCTAATAAAATTCAAACTTAGTAGTAACAATAAAGCCAACAATTTTAAAAACTCCAAAACACTCAAGACGA…	TRINITY_DN62189_c0_g1_i1	1	SSR	FORWARD	1096	20	55.36	45	3	0	ACTTGTTTGAAGGAGGAGGT	165	1372	1372	5	1	TGG	3	TGGTGGTGGTGGTGG	15
																TRINITY_DN62189_c0_g1_i1	1	SSR	REVERSE	1260	22	55.13	31.82	2	0	TGAGGTAAAGAAGAAAAAGGAA
TRINITY_DN63501_c0_g1_i1	967	162	182	7	CAG	4	6	5	4	6	1	7	7	5	GCGGAGGGAAGGGAGAGTATGAGTATCTCTACTTATACGCACAAATTGAGCAGAGCTTATTTGAGTTGTGACACACACACACACACATTTTGAGTTCCCTTAGCTAACAGTGTAAGATGGATCCACCATCAATGTTGAAAAGCTTCAAGTACAATTCTACACAGCAGCAGCAGCAGCAGCAGCCCATGTTTCCTGTCTTGGAAACTCCTCTTCATTACAGATCTTCTTCATCTCCTCACACTCACACTCACACCAATGCCACCACTTTTCAAGATGCATCTTTCTCCTCCTACCTCAAACCAAACGATAAAAAATCCCAAGAAAAGATCGAAGACACGGAGATAAGCATCTTCGACGCCCAGCGCTATTTCAGCGAACACAACACCGACCCCAAACAGA…	TRINITY_DN63501_c0_g1_i1	1	SSR	FORWARD	70	21	55.02	42.86	2	2	GACACACACACACACACATTT	150	967	967	4	1	CAG	3	CAGCAGCAGCAGCAGCAGCAG	21
																TRINITY_DN63501_c0_g1_i1	1	SSR	REVERSE	219	21	54.95	38.1	3	1	TGTAATGAAGAGGAGTTTCCA
TRINITY_DN8676_c0_g1_i1	629	366	383	6	GAT	2	1	8	3	1	3	7	2	3.375	CACCACCGTAAGAAACCCTAGTTTAATTTTGAGGATTTGGCTTCATTCTGTCTCAATCATTAACCGAGGGATTTGTGTTGATCTGCCTGCGTGGCTTCGATTCATGAATTTAAAGTACCAATTTGAAGTAATTCGATGGGGAGGAAGAGCGCCACTGCAATTGAATCAAATAAGGAGGGGTTGGCGATGGAAGATGATGTGGCGTTTAATGATGTTGATGGAGAAGCAGGGGATAATGTCTCTGCAGAGGAGGGAGAGAGGATGATGCTCCTGCAATTCAATTTGGTGGAAAAAAGAAGGCAAAGGGAAAAATGAGTGGATATAACAGTGGTTTTGTTGCTTCAGCTTTTGGGTTGCTAGGAGAAGATGATGATGATGATGATGTTGAAAGAGGGGAAA…	TRINITY_DN8676_c0_g1_i1	1	SSR	FORWARD	323	21	55.55	38.1	4	0	TAACAGTGGTTTTGTTGCTTC	153	629	629	5	3	GAT	3	GATGATGATGATGATGAT	18
																TRINITY_DN8676_c0_g1_i1	1	SSR	REVERSE	475	21	55.16	38.1	3	2	CCAACATCATCTCCATCTTTA
TRINITY_DN907_c0_g1_i1	754	343	363	7	GCT	20.29	110.84	56.31	73.3	54.92	20.06	40.68	6.03	47.8038	GTCCATTTTTCCTCGCCGCTTATGATTCATAAGCTATGAGATCTGAGGGCTTAGTTTTATGAATATGCAATTCTATTCATTTTATAATTTATTTCTCATTTTATAGAATTTTTGTTTTGCTAATCCTTTGATTTTGTGACTAGTTTCCGTTTTCGATTTGTAAGTATTTTTGTATGTGTGTGTTGTGTTAAACCCAGTGATGTTAAATCTGAAATGGAGAATGTTGCTTTGGTTTCCATCGGTAGCCTCCCCGCCCCCTTCACTGTAACAAGGCTTTTCCTTCATCGTCATCATCATTATCGTCTTCTTCATCATCACCACCACCTTCGTCGTTGTCAATTAGCTGCTGCTGCTGCTGCTGCTTCTCTTACTATTACTCCCTCCGTCCTTGTTAAGTAT…	TRINITY_DN907_c0_g1_i1	1	SSR	FORWARD	259	21	54.79	38.1	5	3	TTCACTGTAACAAGGCTTTTC	130	754	754	4	2	GCT	3	GCTGCTGCTGCTGCTGCTGCT	21
																TRINITY_DN907_c0_g1_i1	1	SSR	REVERSE	388	21	55.04	47.62	4	2	GGACGGAGGGAGTAATAGTAA
TRINITY_DN907_c0_g2_i1	596	343	363	7	GCT	48.71	130.16	38.65	41.7	91.08	40.94	35.32	25.97	56.5662	GTCCATTTTTCCTCGCCGCTTATGATTCATAAGCTATGAGATCTGAGGGCTTAGTTTTATGAATATGCAATTCTATTCATTTTATAATTTATTTCTCATTTTATAGAATTTTTGTTTTGCTAATCCTTTGATTTTGTGACTAGTTTCCGTTTTCGATTTGTAAGTATTTTTGTATGTGTGTGTTGTGTTAAACCCAGTGATGTTAAATCTGAAATGGAGAATGTTGCTTTGGTTTCCATCGGTAGCCTCCCCGCCCCCTTCACTGTAACAAGGCTTTTCCTTCATCGTCATCATCATTATCGTCTTCTTCATCATCACCACCACCTTCGTCGTTGTCAATTAGCTGCTGCTGCTGCTGCTGCTTCTCTTACTATTACTCCCTCCGTCCTTGTTAAGTAT…	TRINITY_DN907_c0_g2_i1	1	SSR	FORWARD	259	21	54.79	38.1	5	3	TTCACTGTAACAAGGCTTTTC	130	596	596	4	2	GCT	3	GCTGCTGCTGCTGCTGCTGCT	21
																TRINITY_DN907_c0_g2_i1	1	SSR	REVERSE	388	21	55.04	47.62	4	2	GGACGGAGGGAGTAATAGTAA
TRINITY_DN9102_c0_g1_i1	911	262	285	8	AAG	7	14	22	9	15	10	17	14	13.5	CTGTCAAGTGCGGCGGCGAGGAGGAGGAGGAGGAGGAGGTGAATTCGAATTCGAGACAACATGTTTTTGATGACATTGAGGTGAACGGCGATAGAATTGAGGTGAAGGGGCGGAGCTTCGAGGATGAATTCGCCATTTCTGTACCTCCTAAAAATGCGCTTCTGCTGATGAGATGCAGATCTGATCCAATCAAAATGGCCGCCATTGCTAACCGGATTAGCTCCGATGCACCGAGGTATGAAAATGTAGCAATTCAACTCCAAGAAGAAGAAGAAGAAGAAGAAGATGATGATGGTGATGAAACTACTAGCTCCGACGAAGCGTTCGAAGCTCGAGTTTTGGAGCAAGTACAGAAGGAAATGTTTGGCAAGGAAGCAGAGAATAATGAAAAAATCGATG…	TRINITY_DN9102_c0_g1_i1	1	SSR	FORWARD	229	21	54.88	42.86	4	0	CACCGAGGTATGAAAATGTAG	160	911	911	5	3	AAG	3	AAGAAGAAGAAGAAGAAGAAGAAG	24
																TRINITY_DN9102_c0_g1_i1	1	SSR	REVERSE	388	21	54.79	38.1	3	0	TCATTATTCTCTGCTTCCTTG
TRINITY_DN14797_c0_g1_i1	756	129	148	5	ATAC	236	175	107	78.99	153.16	112	102	128.79	136.618	GTAAATTGATTTTAATTAATTGGAAGCATGAAATAGCTTTACACCAAAACTTTTCCCATCACCTTGAGAGGTGAAAATACAAACACAGCCCCAATTTACATGCATATTCATATACCCATCCAATATGGATACATACATACATACATACACATAGATGCTAGTTTTAGCCTATCTGCGCCGCCGTCACCTTATCGCCGCCGCCGGCGGTGGCGGCTTCCTTCTTCGCCGCCGTAATTGAACACTTATCTTTTCTCTCGTCCTGATTAATTTGCTGCTGCCTGCACTCTAGACTGCAGAAAGCACTATCACCTCTGTACATGAAGATATCGTGGCCAGGGACGAGGCGGCGGTTGCAGAAGGAGCAAGCCCTCAGAAAACTAGCAGTTTGAGCGTAATCCG…	TRINITY_DN14797_c0_g1_i1	1	SSR	FORWARD	102	21	54.92	38.1	6	0	GCATATTCATATACCCATCCA	164	756	756	3	1	ATAC	4	ATACATACATACATACATAC	20
																TRINITY_DN14797_c0_g1_i1	1	SSR	REVERSE	265	21	54.69	38.1	3	2	AATCAGGACGAGAGAAAAGAT
TRINITY_DN19071_c1_g1_i1	242	179	202	6	ACCA	2	13	5	6	5	2	8	9	6.25	GCAAAGTAACATCAAGAAAATTACCAATAACAAGGTAGTAATAAATGTATGTCCACATTTCCAATCTAGCAAAGAAGCAAACACTAATAAATATTTCTGTTTCACATTCACCATATGTACTTGCATCCCAAATTTTGTTACACCCACAATCCAACAACAAAAAACTTCAATTTATAATACCAACCAACCAACCAACCAACCAACAAATATAGAATCAACAACATTTTCAAGTTTCTTCTTTT	TRINITY_DN19071_c1_g1_i1	1	SSR	FORWARD	93	21	55.56	33.33	3	0	ATTTCTGTTTCACATTCACCA	146	242	242	6	3	ACCA	4	ACCAACCAACCAACCAACCAACCA	24
																TRINITY_DN19071_c1_g1_i1	1	SSR	REVERSE	238	23	55.76	30.43	4	2	GAAGAAACTTGAAAATGTTGTTG
TRINITY_DN22905_c0_g1_i2	1767	1668	1687	5	CATG	13	23.61	15.95	31.88	32.04	17.57	18	18.22	21.2838	AAATAGGGTACGGTTCCATTATGGACATCCAGATGTTTTTGACCGGATTTTTCACATAACCCGCGGAGGCATCAGCAAATCTTCAAGGGGAATCAATCTGAGTGAAGATATATTTGCTGGTTTCAATTCAACTCTACGACGTGGAAATGTCACTCACCATGAATATATTCAAGTTGGGAAGGGACGAGATGTTGGTTTCAACCAGATCTCACTTTTTGAAGCCAAAGTTGCTTGTGGTAATGGGGAGCAGACACTTAGCCGTGACATCTACAGACTGGGGCATCGTTTTGATTTCTTCCGCATGCTGTCATTTTATTACACAACTATAGGGTTCTACATCAGCTCAATGCTGGTGGTCTTTACAGTGTATGCCTACTTGTACGGTAAGCTATATCTTTC…	TRINITY_DN22905_c0_g1_i2	1	SSR	FORWARD	1639	21	54.64	33.33	6	2	CCTTGCATGGATATTTTTAGA	125	1767	1767	3	2	CATG	4	CATGCATGCATGCATGCATG	20
																TRINITY_DN22905_c0_g1_i2	1	SSR	REVERSE	1763	21	55.85	33.33	2	0	CATCGCTTTTATTCCTTTTTC
TRINITY_DN25942_c1_g1_i1	515	436	459	6	TGAG	1	6	7	3	3	1	8	3	4	AGGCGCGTGAGGGACTTGCCGTGGCCGTAGAAGCGGTCGCTCTTCTCGCCGCCGATGCGGACGGAGCGGGAGATGTTGGACCCGGTCTGGTCGGTGTACTGCTGGACGGTGCGCCACCACGAGGCCACGGAGGGGGGGCGGGACGCGGGGGCGGAGATGGACGAGATGAACTCGCGGATGATGCGCTTCTGGGGGGTGCGCCAGCTGCCGTACCAGATGGGGTAGACGGTGATGTTGCCGCTGAGCACGGGGCCCATGTGGTACTTCATCTTCACCAATTCCGACGACCCCTCGTATTTCTTCGACCCCTCGAACACAGCCGCGGTGGCGTTGCGCGGGGAATCGGGCCACGGCCGCCACGAGATGACGGGGGCGGTGAAGAAACAGAGGATGAAAAAC…	TRINITY_DN25942_c1_g1_i1	1	SSR	FORWARD	377	21	55.08	33.33	2	0	TGAAGAAACAGAGGATGAAAA	134	515	515	5	3	TGAG	4	TGAGTGAGTGAGTGAGTGAGTGAG	24
																TRINITY_DN25942_c1_g1_i1	1	SSR	REVERSE	510	21	54.82	38.1	3	0	GCTTCCATTACATTTCAACAC
TRINITY_DN26921_c1_g1_i1	1069	252	271	5	CTCA	15	5	20	5	4	10	6	2	8.375	CTTGCACACTGATCAACTCCATCCACACAATCCCAACTGAATGTTATTCTTCACTCAGAGTGACACAGAGAGAGTGTGTGTGCACAGGAAAGTTACCCTTTAAAGAAAAGAATATGCACCACTGTTTTAACTGATTATCACAATTAGCGAATGCATCCAAAACTATTGGTTTAATTTATAACTCTGCCCCATACTCACCCCAAATCCGACAATTATGAGATAAATCCAATCTTCCCCATGTGAGATTATTCCTCACTCACTCACTCACTCACCACTGCACCTACTTTCATCTCTGTCCAATTCCGACATGTGGGAATCCGGCGATTATGACACCGGATCACCTATCTCGACCGCCAAAAACGGCCTTCACACCGATGGCTTCCACCAAAGAGGCCACTC…	TRINITY_DN26921_c1_g1_i1	1	SSR	FORWARD	134	21	54.65	33.33	6	2	ATTATCACAATTAGCGAATGC	160	1069	1069	3	2	CTCA	4	CTCACTCACTCACTCACTCA	20
																TRINITY_DN26921_c1_g1_i1	1	SSR	REVERSE	293	21	55.04	47.62	4	3	GAGATGAAAGTAGGTGCAGTG
TRINITY_DN28770_c1_g1_i1	1118	256	279	6	TAGA	1216.12	1276.08	1338.57	1221.59	1187.73	1256.49	1004.35	977.33	1184.78	TTTTTCGATAATTACTAAGCGTGACAAATTTAGTCGAAACAACAAAATAGTTGACAACAACAACAGGACTTAAAAAAGTGCCACATCTTGTTCACCAAACTAAGGTTCTATATCCAGTTACGGATGCACGAACTAAGTACAAGGGCTAGAGCCAAACCAAGTATAAAGTGAGACCATAAATACATGGTTCGTGACGATAACAGATACAAAACCCAAACAGCATAGCATGCATCTCCACATTAGATAACATAGTAGTAGATAGATAGATAGATAGATAGAGGAGACTTCACTCCACAGGGACAATTCTTCTGGAGGTATCACGAGAAGATGGCTGAGGATATTCGCCCTCGTTTCCATAATACTCGAGAGATGGGAAAGGCCACCCACCCCAACCACCAA…	TRINITY_DN28770_c1_g1_i1	1	SSR	FORWARD	199	21	54.75	33.33	2	0	AACAGATACAAAACCCAAACA	145	1118	1118	4	1	TAGA	4	TAGATAGATAGATAGATAGATAGA	24
																TRINITY_DN28770_c1_g1_i1	1	SSR	REVERSE	343	21	55.06	42.86	5	1	GAATATCCTCAGCCATCTTCT
TRINITY_DN28770_c1_g1_i3	1180	256	279	6	TAGA	121.24	57.36	180.32	116.44	56.64	93.43	80.54	26.98	91.6188	TTTTTCGATAATTACTAAGCGTGACAAATTTAGTCGAAACAACAAAATAGTTGACAACAACAACAGGACTTAAAAAAGTGCCACATCTTGTTCACCAAACTAAGGTTCTATATCCAGTTACGGATGCACGAACTAAGTACAAGGGCTAGAGCCAAACCAAGTATAAAGTGAGACCATAAATACATGGTTCGTGACGATAACAGATACAAAACCCAAACAGCATAGCATGCATCTCCACATTAGATAACATAGTAGTAGATAGATAGATAGATAGATAGAGGAGACTTCACTCCACAGGGACAATTCTTCTGGAGGTATCACGAGAAGATGGCTGAGGATATTCGCCCTCGTTTCCATAATACTCGAGAGATGGGAAAGGCCACCCACCCCAACCACCAA…	TRINITY_DN28770_c1_g1_i3	1	SSR	FORWARD	199	21	54.75	33.33	2	0	AACAGATACAAAACCCAAACA	145	1180	1180	4	1	TAGA	4	TAGATAGATAGATAGATAGATAGA	24
																TRINITY_DN28770_c1_g1_i3	1	SSR	REVERSE	343	21	55.06	42.86	5	1	GAATATCCTCAGCCATCTTCT
TRINITY_DN29474_c0_g1_i1	861	485	520	6	ATTTCG	67	103	62	41.01	97	43	37	77	65.8762	GAGAAATGGTGGGTGGGTCTCCCAAGGCAGGTGATACCCACTGCCACGCCATCGCCAACCCCTTCCCTTTCTCCTCCCCTATAAGAGCAAACCAGACTTAGCTTCTCTGTACCACTCCCAAACTCAATTTAACTTCACCCCCAAAAAAAATTCACAATCTCTCTCAATTCCTCTCCAGATCTAACCTAATCCACATGGCCATGGCCACCGCCGCTCCTCACCTCTACCTCGAAGACAAGTGGAAGCTCTCCAAGAAGGAAACCACCACCACCAGCAGCTTGTCGAGAACCAGAAGCCGCTCCGCCTCCTCTCTCATCAAAAATTCGTCTCACCGGAGATGCGCTTTCACCAGAAAATGCGCCGCCTTAGTGAAAGAGCAGCGCGCCAGATTCTACATCA…	TRINITY_DN29474_c0_g1_i1	1	SSR	FORWARD	431	21	54.71	47.62	3	2	GAGAGACTACGGTGATGCTTA	149	861	861	5	1	ATTTCG	6	ATTTCGATTTCGATTTCGATTTCGATTTCGATTTCG	36
																TRINITY_DN29474_c0_g1_i1	1	SSR	REVERSE	579	21	55.38	42.86	6	0	AGAAACGATCTCGTAGAAAGG
TRINITY_DN29779_c0_g2_i1	1358	90	109	5	CTCC	797.01	476.28	1191.91	654.96	598.7	615.07	916.32	352.3	700.319	GTGAGATTTCTAGAGAGAGAAGCTTAGTTATACCAATATCGAATCTGCTTTTGTTTGTATTCACTTGTTTTAGCTGTGTTCCCCTCCTTCTCCCTCCCTCCCTCCCTCCCATCTCTCCTCTCCTCCTTCAATTTCGTGGATAAACCAAACCGCATGCTCTCATAGATCCAAATCGCTTCCAATTACAAGTTTGTTTAGAGGGTTGAGATAGAATGGAGGAGGCGTGTGATTATCCGAAATGGGACGAACTGATACCGGATGCACTTGGGCTGATATTCAAGAAACTGTCTCTTGTTGAGCTGCTGACTGTGGTGCCAAGAGTCTGTAAGTCTTGGGGAAAAGCGGTGTCTGGGCCGTATTGTTGGCAAGAGATAGACCTTGTTGAGTGGAGCAGGACTC…	TRINITY_DN29779_c0_g2_i1	1	SSR	FORWARD	62	21	55.14	42.86	4	0	CACTTGTTTTAGCTGTGTTCC	156	1358	1358	3	0	CTCC	4	CTCCCTCCCTCCCTCCCTCC	20
																TRINITY_DN29779_c0_g2_i1	1	SSR	REVERSE	217	21	55.39	42.86	2	0	TCCATTCTATCTCAACCCTCT
TRINITY_DN29779_c0_g2_i4	1374	90	109	5	CTCC	192.23	89.34	261.26	146.79	242.96	170.47	217.39	88.27	176.089	GTGAGATTTCTAGAGAGAGAAGCTTAGTTATACCAATATCGAATCTGCTTTTGTTTGTATTCACTTGTTTTAGCTGTGTTCCCCTCCTTCTCCCTCCCTCCCTCCCTCCCATCTCTCCTCTCCTCCTTCAATTTCGTGGATAAACCAAACCGCATGCTCTCATAGATCCAAATCGCTTCCAATTACAAGTCTTGATTTTATGCAGTTTGTTTAGAGGGTTGAGATAGAATGGAGGAGGCGTGTGATTATCCGAAATGGGACGAACTGATACCGGATGCACTTGGGCTGATATTCAAGAAACTGTCTCTTGTTGAGCTGCTGACTGTGGTGCCAAGAGTCTGTAAGTCTTGGGGAAAAGCGGTGTCTGGGCCGTATTGTTGGCAAGAGATAGACCTTGTT…	TRINITY_DN29779_c0_g2_i4	1	SSR	FORWARD	62	21	55.14	42.86	4	0	CACTTGTTTTAGCTGTGTTCC	157	1374	1374	6	2	CTCC	4	CTCCCTCCCTCCCTCCCTCC	20
																TRINITY_DN29779_c0_g2_i4	1	SSR	REVERSE	218	21	54.78	38.1	4	1	CCCTCTAAACAAACTGCATAA
TRINITY_DN30109_c0_g1_i1	2393	486	510	5	TCTGT	16	59	75	77	62	37	64	28	52.25	ACTTACAGCAGCGTACTGGAATAGAGCTTTAATCTCATCCTCCACTGCTCTGTGTCGAATAGCATCTTCACATGTGTCCGTCCCACGGGATTTTATGTGGTTTTCACCATCAAACATAAATGTATCCTCCTCACAATGAATGATCCAAATTGTGTGGAAAAAGATGGCACAACAAGCAGTATCACTACCACTTATTATGTCTGTTCTGTTCTGTTCTGTTCTGTTTTGTATAAAGACTGAACTCCGTTCTTGAAGGCCCATTGTATCGCCTTGTTTTACGTTTATGTACATGAGGAAGGATGAGAGATGTACTTGAGATGTTGTCATAGATATCTTTTGCTATCAGATAGATGGCTAGCGAATCCCCTTGCATCGACTTCCAATTGTTCAATATACCCA…	TRINITY_DN30109_c0_g1_i1	1	SSR	FORWARD	130	21	54.98	33.33	5	2	CTCACAATGAATGATCCAAAT	150	425	425	4	1	TCTGT	5	TCTGTTCTGTTCTGTTCTGTTCTGT	25
																TRINITY_DN30109_c0_g1_i1	1	SSR	REVERSE	279	21	55.04	38.1	3	3	GTAAAACAAGGCGATACAATG
TRINITY_DN30143_c0_g3_i1	2099	2006	2025	5	GGTT	28.36	46.1	17.38	56.93	50.76	31.11	30.94	23.99	35.6962	AGGAGAGGAGTGACCATGGGATTGGTGGGGCCATCAATCGCGGCGGCGGCCATTGAATCGTATTGGAGAAAGGTTAATTGGTTGAGGTATATGTGCAGAGAGGGTATATGCGCTGCTGCTAGTCGTTACAAACGATGAGCTGAGGCGGCACACAACAAGCACACTCTTGGAGAGAGAAAAGCAATGTGAAATAGTGAGCGGTTGGTTGGTTGGTTGGTTTGTGGTGGGAGATGATCGATACACACACAACTCAATACAACACAATGGGCCACTTTATACATGCTCCATATTCT	TRINITY_DN30143_c0_g3_i1	1	SSR	FORWARD	80	21	54.84	47.62	4	2	GGTTGAGGTATATGTGCAGAG	168	293	293	3	2	GGTT	4	GGTTGGTTGGTTGGTTGGTT	20
																TRINITY_DN30143_c0_g3_i1	1	SSR	REVERSE	247	21	55.33	47.62	6	2	GTGTGTGTATCGATCATCTCC
TRINITY_DN30515_c0_g1_i1	2404	2154	2178	5	GATCA	7.08	15.69	10.21	51.89	8.4	6.45	12.32	21.31	16.6687	CAGTCATCGTTCCTCCATATTGAGGAACCCCAAAATTCCCAATTGCACTTTCATAAACACCTTTCAGTGAATCGGGCGATGTCACCTTCAAACTGTTCTTCTCCACTAGAAATCTTCCCAAGCAGGAACTGCAGAGAACAAACAACACACAAACTAAAATCCCTAATTTCTCTCTCATCCTTCTAACTCTACTCAATCGGATCAGATCAGATCAGATCAGATCAGAGGCAAAAGAGGATTGCTATTTGCTAGAAAACCTAAAAATAGCGATCAATTTTGAAACTGATCAACTAAAGAAAAGATTGGATCTTTCTTCGATAAACACAAATTGTTAAGTATAAAAAAGTGGATTGGTGGCAGCCCAGATCGTAAAAACTGCCGAACTAGCGGAAAGATCGA…	TRINITY_DN30515_c0_g1_i1	1	SSR	FORWARD	160	21	55.04	42.86	4	0	TCCCTAATTTCTCTCTCATCC	165	425	425	5	2	GATCA	5	GATCAGATCAGATCAGATCAGATCA	25
																TRINITY_DN30515_c0_g1_i1	1	SSR	REVERSE	324	21	55.05	33.33	4	0	TGTTTATCGAAGAAAGATCCA
TRINITY_DN30515_c0_g1_i3	2321	2071	2095	5	GATCA	867.87	630.18	1270.93	1478.13	970.5	1443.58	1084.85	766.15	1064.02	CAGTCATCGTTCCTCCATATTGAGGAACCCCAAAATTCCCAATTGCACTTTCATAAACACCTTTCAGTGAATCGGGCGATGTCACCTTCAAACTGTTCTTCTCCACTAGAAATCTTCCCAAGCAGGAACTGCAGAGAACAAACAACACACAAACTAAAATCCCTAATTTCTCTCTCATCCTTCTAACTCTACTCAATCGGATCAGATCAGATCAGATCAGATCAGAGGCAAAAGAGGATTGCTATTTGCTAGAAAACCTAAAAATAGCGATCAATTTTGAAACTGATCAACTAAAGAAAAGATTGGATCTTTCTTCGATAAACACAAATTGTTAAGTATAAAAAAGTGGATTGGTGGCAGCCCAGATCGTAAAAACTGCCGAACTAGCGGAAAGATCGA…	TRINITY_DN30515_c0_g1_i3	1	SSR	FORWARD	160	21	55.04	42.86	4	0	TCCCTAATTTCTCTCTCATCC	165	425	425	5	2	GATCA	5	GATCAGATCAGATCAGATCAGATCA	25
																TRINITY_DN30515_c0_g1_i3	1	SSR	REVERSE	324	21	55.05	33.33	4	0	TGTTTATCGAAGAAAGATCCA
TRINITY_DN31810_c0_g1_i3	1173	803	822	5	TAAT	936.4	856.51	525.33	897.67	941.98	2195.31	274.73	654.38	910.289	TGGCCTCACCCTTCTCCCTCCATCTGGTCACTCTCCTCCCCTCACAACTCATCTCTATTTCTCTCTCCACCTATATATATAGAGAGAGAGAAAATAAACAGATGGCTCCAGTTATGGATTCACAAGGTGAGGAAAAATTCTCCGAATTCTACGAGAGGTGGATTAGGCAGCTGGAGGGCCACCTCCGCCTCCTCCTGGTGGCGCCGCCGCAGCATTCGGGGGAGGCGGACTTCCGGCCCATTGTCAACAAGCTCACGGCCCACCACAAGGAGTACTATCGAATCAAATGGGCCTCGGCCCAGAACGACGCCCTCCCCTTCTTCGCTCCCGAGTGGCTCAGCCCCCTCGAGAACGCCTACCTCTGGGTCACCGGGTGGAAGCCCTCGCTGGCCTTCCGCC…	TRINITY_DN31810_c0_g1_i3	1	SSR	FORWARD	774	21	55.76	38.1	5	3	AAATGGGGGAAGGTTACTAAT	101	1173	1173	5	1	TAAT	4	TAATTAATTAATTAATTAAT	20
																TRINITY_DN31810_c0_g1_i3	1	SSR	REVERSE	874	22	54.71	40.91	2	1	AACCTAACACCTCTCCATCTAA
TRINITY_DN32006_c0_g1_i7	1210	1105	1129	5	GGATG	21.55	51.81	58.92	45.46	65.29	12.83	23.41	44.64	40.4888	GGGCCCACATGGATGGGGATGCTCTAATAAAATAAAGACATCAATTGCCGAGGGTTACATGACAACAATGGTTGGTGTAAAGGTGCAAAACATGGCAATGACAGATTATAACAAAAATTTATTCCTCAAAAGATGAGATTTCCTTCTCATCAAAGAATAAGCCGGAAGGGCCATCATCTGGCAGCAATGCAGCCATCACTGGACATTCTGCTCCTTGTTCCACTGTCCGCACCCCCGTGCTGTAGTTGAGGTCAGTTTTAACATATCCCGGGCACACGCTGTTAATCCGGATATCAGGTTTCTTCTTGGCAAGAAGCCTCGTGTAGGCGTTCATGGCTGCTTTCGAGACTGTGTAAGCAGCAAGTAGCTGAGGCCATTCTTTGGCTTCTAAACACCCCT…	TRINITY_DN32006_c0_g1_i7	1	SSR	FORWARD	1057	21	55.15	38.1	4	0	TTTGTTTGATCCTGTAACCAC	144	1210	1210	4	0	GGATG	5	GGATGGGATGGGATGGGATGGGATG	25
																TRINITY_DN32006_c0_g1_i7	1	SSR	REVERSE	1200	21	55.87	38.1	4	0	AAAAATCACCTCGATCTCAAC
TRINITY_DN32223_c0_g1_i1	2801	2643	2667	5	TGAGT	26.37	27.01	88.9	41.5	20.23	38.56	63.33	38.64	43.0675	AGACTGGAAGACGCGCTGATCCAACGCCAGAAGAGAATCGCAGAAAGGTCAGCTGCCAGCGGCTTATCTCCTGCAGCATCCAAGAAGCTTCCAGTCGGAAGCAAATCAGCGCCTCCTAAGCTCGACAGGGTCAGATCTTCGTCTGCTGCCCGTGCCCCGAAAAGCTAAGTCAGCCTAAACTCACTGCAATATGATTGTGTGAGTTGAGTTGAGTTGAGTTGAGTTGAGCTGAACTGTTGTTGTATAGTCTTGGTCTTGGTTTTGCATATGCCATTTTTTGAGATTGTATATTCAATTTATTTATTTTCCTAATAGTGTGTATCTATAAAAATAAATTGGATAATATACTTGTGTCGTG	TRINITY_DN32223_c0_g1_i1	1	SSR	FORWARD	125	19	54.96	52.63	6	1	ACAGGGTCAGATCTTCGTC	154	358	358	3	1	TGAGT	5	TGAGTTGAGTTGAGTTGAGTTGAGT	25
																TRINITY_DN32223_c0_g1_i1	1	SSR	REVERSE	278	20	55.34	30	8	2	AAAAATGGCATATGCAAAAC
TRINITY_DN32223_c0_g1_i2	2867	2709	2733	5	TGAGT	13.63	14.92	20.73	23.42	31.35	12.44	20.43	14.36	18.91	AGACTGGAAGACGCGCTGATCCAACGCCAGAAGAGAATCGCAGAAAGGTCAGCTGCCAGCGGCTTATCTCCTGCAGCATCCAAGAAGCTTCCAGTCGGAAGCAAATCAGCGCCTCCTAAGCTCGACAGGGTCAGATCTTCGTCTGCTGCCCGTGCCCCGAAAAGCTAAGTCAGCCTAAACTCACTGCAATATGATTGTGTGAGTTGAGTTGAGTTGAGTTGAGTTGAGCTGAACTGTTGTTGTATAGTCTTGGTCTTGGTTTTGCATATGCCATTTTTTGAGATTGTATATTCAATTTATTTATTTTCCTAATAGTGTGTATCTATAAAAATAAATTGGATAATATACTTGTGTCGTG	TRINITY_DN32223_c0_g1_i2	1	SSR	FORWARD	125	19	54.96	52.63	6	1	ACAGGGTCAGATCTTCGTC	154	358	358	3	1	TGAGT	5	TGAGTTGAGTTGAGTTGAGTTGAGT	25
																TRINITY_DN32223_c0_g1_i2	1	SSR	REVERSE	278	20	55.34	30	8	2	AAAAATGGCATATGCAAAAC
TRINITY_DN32448_c0_g1_i2	2886	237	260	6	CTCA	44.17	5.77	92.2	64.57	55.22	16.94	7.84	30.16	39.6088	GAGCCGAAATTAGAAAACAGAAAATAGAGAAACATGTGACTTGTATAGCTCTAGAATGACACTTGACATTAACAATGACCAACAGCAAACGGTCACATGGGGCTTCAAATTCTTTTTCCAAACGTGAACACATTTAAACCAAACACAGCCTATACACTATACATACCCCGCGCCACTCATGTAACAAACTACTCTACTCCTCACTCACTCACTCACTCACTCATGGACAACTGCAGGAAATCCCCCCTCAAGCCATGGAAGAAAGGCCCCGCGAGGGGTAAAGGCGGTCCTCAGAACGCCACCTGCGAGTACCGTGGCGTTCGACAGAGGACTTGGGGGAAGTGGGTGGCCGAGATAAGAGAGCCCAAGAAGAGGACCAGGCTCTGGCTGGGCTCTTTC…	TRINITY_DN32448_c0_g1_i2	1	SSR	FORWARD	120	21	54.36	33.33	8	2	AAACGTGAACACATTTAAACC	146	424	424	3	2	CTCA	4	CTCACTCACTCACTCACTCACTCA	24
																TRINITY_DN32448_c0_g1_i2	1	SSR	REVERSE	265	19	55.97	47.37	6	2	CTTTCTTCCATGGCTTGAG
TRINITY_DN32448_c0_g1_i4	3154	237	260	6	CTCA	21.18	98.54	69.7	91.75	83.21	53.77	138.64	46.66	75.4313	GAGCCGAAATTAGAAAACAGAAAATAGAGAAACATGTGACTTGTATAGCTCTAGAATGACACTTGACATTAACAATGACCAACAGCAAACGGTCACATGGGGCTTCAAATTCTTTTTCCAAACGTGAACACATTTAAACCAAACACAGCCTATACACTATACATACCCCGCGCCACTCATGTAACAAACTACTCTACTCCTCACTCACTCACTCACTCACTCATGGACAACTGCAGGAAATCCCCCCTCAAGCCATGGAAGAAAGGCCCCGCGAGGGGTAAAGGCGGTCCTCAGAACGCCACCTGCGAGTACCGTGGCGTTCGACAGAGGACTTGGGGGAAGTGGGTGGCCGAGATAAGAGAGCCCAAGAAGAGGACCAGGCTCTGGCTGGGCTCTTTC…	TRINITY_DN32448_c0_g1_i4	1	SSR	FORWARD	120	21	54.36	33.33	8	2	AAACGTGAACACATTTAAACC	146	424	424	3	2	CTCA	4	CTCACTCACTCACTCACTCACTCA	24
																TRINITY_DN32448_c0_g1_i4	1	SSR	REVERSE	265	19	55.97	47.37	6	2	CTTTCTTCCATGGCTTGAG
TRINITY_DN32695_c0_g3_i4	1769	1679	1708	6	CTCTT	224.28	324.26	425.74	225.24	380.02	138.39	318.1	414	306.254	TCAAACGTGTTCTGTATCGTCAAACAAAAAACCTCCCAAGAATTTCCTGAAACCAAATTAGAGCACTGCTGCATTAGCAGTACAATCTAAAACTCTCAATTACTTCTTCCCCTTCGATAAAATCAGAGAAATATCCGCCTTTTAACATCCAAAGCCTTTTAAAATGTTGCTCAGTTCACCAATTACCCGTGGAGGTTCAGCATGTGATCCAGAAAGATAAATGGGATGGTACTCCAAACCTTTCCACTTTGCTATCAACAGGAAGTGGGGCCGCCTGTATTCGCTGCTAACTATCTCAAGGATCACAGTTTTCGGGGAAGCAGATACTATATGAGTGAGACCAGCTCCATGAGCACCAACAATAACTGAAGCATCTTGGATGGCTCGAACCTGCTCTTT…	TRINITY_DN32695_c0_g3_i4	1	SSR	FORWARD	1587	21	55.38	52.38	2	0	GGGAGCAGAAGTAGAGGTAGA	156	1769	1769	3	2	CTCTT	5	CTCTTCTCTTCTCTTCTCTTCTCTTCTCTT	30
																TRINITY_DN32695_c0_g3_i4	1	SSR	REVERSE	1742	22	55.01	36.36	3	0	AACCAGAAAGAGAAAGAGTCAA
TRINITY_DN33327_c0_g2_i2	1795	1435	1454	5	TAGA	63.96	171.26	199.35	142.73	200.92	48.19	221.73	95.31	142.931	GGCTCAGCCAAACCCTTAATTTTTTCTCTCTCTCTCTAGCCAGACGAGACGACTCACGAGATGTCAACTCCGGCTGAGCCACCGGTCACCACCACCAGCTCCGCCATGCTCCGGCCGTGGCCTCAGTTCATAGACCTCTCCGCCCTCAGCATCCCCGTCTCCCTCTCCGAATCGACCTACCGCGTCACCCAAAATCTCCGCTATTTCCTCCCAAACTACGTCGTTCTGACCCTCATCATCTTCCTCCTCACCCTCCTCACCCGCCCCCTCTCCCTTCTCTTCTTCCTCTGCCTCTTCGCCGCCTGGCTGTACCTCGTCCTCGCCCGCGACGATCCCCTCACCATCCTCGATTACGACATCGATCAGAGGTACGTCATCGGATTCCTCGCCGTCGCCACT…	TRINITY_DN33327_c0_g2_i2	1	SSR	FORWARD	1327	21	54.55	42.86	7	2	ACTTCAACTGAGTTTGGTACG	153	1795	1795	5	1	TAGA	4	TAGATAGATAGATAGATAGA	20
																TRINITY_DN33327_c0_g2_i2	1	SSR	REVERSE	1479	21	55.18	38.1	4	2	AATACCACTGCAAGAATGCTA
TRINITY_DN34312_c1_g1_i1	565	450	469	5	ATTA	17	51	40	22	47	36	50	63	40.75	CTCTCATTCTCTCTCTCTCAAAAACACTTCAATTCTACATCGACGATGCAAGGCCTCCGGTACGGCCTCCTCTCCGACGGCGGCGTCCGCCTCGAGCTGACCCCCTCCGCCGCCTCCCCCCTCGCCATCGACGTCGCCGAGTCGGCCGAGACCCGAATCCAGCGCCTGATCGCCGAGAATCCGGTGATCATCTTCAGCCGCCCCGCCTGCTGCATGTGCCACGTCATGAAGCGCCTCCTCTCCACCGTCGGCGTCCACCCCACCGTCATCGAGCTCGACGACGACGAGATCGCCGCCCTCTCCCCCCGCCCCGCCCCCGACCTCTACATCGGCTCCGCCCCCGTCGGCGGCCTCGAGAGCCTCGTCGCCCTCCACCTCAGCAACACCCTCGTCCCTCGC…	TRINITY_DN34312_c1_g1_i1	1	SSR	FORWARD	420	21	55.67	38.1	3	2	CCAAAATCATCACCTCCTAAT	143	565	565	2	0	ATTA	4	ATTAATTAATTAATTAATTA	20
																TRINITY_DN34312_c1_g1_i1	1	SSR	REVERSE	562	20	55.55	40	2	0	CTCCAAATCACAACCAAAAC
TRINITY_DN35296_c0_g1_i6	2033	1095	1119	5	GGTCT	8.51	10.45	8.97	5.06	7.03	4.22	9.2	5.11	7.31875	TATATCTCCGGTAACAGAACTACAGCCTGATGGTATTGCACCAATCTCTTCAACGGACAAACCAATATCCAAGAGGTGGAGAGTGCTACTTCCAAACGGAAAGTACGAGATTTATCCCACCCCCCGCAAATTGGACACCCACGAATTGCCTCAGATTGTACACGAATATCGCCAGTCCGCCATAAACGCAATTGAAGCAGGTCTGGTCTGGTCTGGTCTGGTCTATCGTTTTTATCGAAAATTCTGCATACTAACCTGCATCAAGTGAACAGGATTTGATGGCATTGAGATCCATGGAGCTCACGGTTACCTCCTCGACCAATTTATGAAGGATGGGATCAACGAGCGCACAGATGAGTACGGTGGATCTCTCCAAAACCGCTGCAAACTTATTATCCA…	TRINITY_DN35296_c0_g1_i6	1	SSR	FORWARD	97	21	55.59	42.86	4	2	CGGAAAGTACGAGATTTATCC	166	425	425	3	2	GGTCT	5	GGTCTGGTCTGGTCTGGTCTGGTCT	25
																TRINITY_DN35296_c0_g1_i6	1	SSR	REVERSE	262	21	55.59	42.86	4	2	GATGCAGGTTAGTATGCAGAA
TRINITY_DN35338_c0_g1_i17	3232	1230	1259	5	CTTGAT	872.1	1613.98	2599.4	1501.34	1596.55	928.46	1906.77	515.57	1441.77	CTGCGATCGCCACAACCGCCAAGAGGTAGTTATGATTCATGTTCAGAGAGAGTAGGTGAGAAAAGAAGGAAGTTATGTTTTGTGAAATGCGGAGAAGAAAGAGAAGTTTACAGAGAGCGAAAGTGAATTGGAAGAGAAATTGCGTAGAGAATTTTATGGTATCTCGGGAGTAATGTAAACCCCAATTAGTTAGTAACCGCTTGATCTTGATCTTGATCTTGATCTTGATGAAACCATTTCTTCTTTTACACCATCTACGTTATCTTCTTTCTCAACTCACTCAAACAGCTTGTTTAGCTACAATCGAGATGTGGGACTTATCTTATTTATTATCCAAAATGAGAAGTAAAATAATTCTGAAACTAATTTTTGCAAATAATATTAAGGATTTAACACTTT…	TRINITY_DN35338_c0_g1_i17	1	SSR	FORWARD	156	21	55.14	42.86	4	0	ATGGTATCTCGGGAGTAATGT	151	430	430	3	0	CTTGAT	6	CTTGATCTTGATCTTGATCTTGATCTTGAT	30
																TRINITY_DN35338_c0_g1_i17	1	SSR	REVERSE	306	21	55.58	42.86	6	2	CGATTGTAGCTAAACAAGCTG
TRINITY_DN35338_c0_g1_i19	3254	1230	1259	5	CTTGAT	187.83	414.42	332.99	260.87	168.91	220.74	329.95	294.42	276.266	CTGCGATCGCCACAACCGCCAAGAGGTAGTTATGATTCATGTTCAGAGAGAGTAGGTGAGAAAAGAAGGAAGTTATGTTTTGTGAAATGCGGAGAAGAAAGAGAAGTTTACAGAGAGCGAAAGTGAATTGGAAGAGAAATTGCGTAGAGAATTTTATGGTATCTCGGGAGTAATGTAAACCCCAATTAGTTAGTAACCGCTTGATCTTGATCTTGATCTTGATCTTGATGAAACCATTTCTTCTTTTACACCATCTACGTTATCTTCTTTCTCAACTCACTCAAACAGCTTGTTTAGCTACAATCGAGATGTGGGACTTATCTTATTTATTATCCAAAATGAGAAGTAAAATAATTCTGAAACTAATTTTTGCAAATAATATTAAGGATTTAACACTTT…	TRINITY_DN35338_c0_g1_i19	1	SSR	FORWARD	156	21	55.14	42.86	4	0	ATGGTATCTCGGGAGTAATGT	151	430	430	3	0	CTTGAT	6	CTTGATCTTGATCTTGATCTTGATCTTGAT	30
																TRINITY_DN35338_c0_g1_i19	1	SSR	REVERSE	306	21	55.58	42.86	6	2	CGATTGTAGCTAAACAAGCTG
TRINITY_DN35338_c0_g1_i28	3165	1230	1259	5	CTTGAT	325.04	207.72	256.95	428.62	288.89	293.1	19.54	217.03	254.611	CTGCGATCGCCACAACCGCCAAGAGGTAGTTATGATTCATGTTCAGAGAGAGTAGGTGAGAAAAGAAGGAAGTTATGTTTTGTGAAATGCGGAGAAGAAAGAGAAGTTTACAGAGAGCGAAAGTGAATTGGAAGAGAAATTGCGTAGAGAATTTTATGGTATCTCGGGAGTAATGTAAACCCCAATTAGTTAGTAACCGCTTGATCTTGATCTTGATCTTGATCTTGATGAAACCATTTCTTCTTTTACACCATCTACGTTATCTTCTTTCTCAACTCACTCAAACAGCTTGTTTAGCTACAATCGAGATGTGGGACTTATCTTATTTATTATCCAAAATGAGAAGTAAAATAATTCTGAAACTAATTTTTGCAAATAATATTAAGGATTTAACACTTT…	TRINITY_DN35338_c0_g1_i28	1	SSR	FORWARD	156	21	55.14	42.86	4	0	ATGGTATCTCGGGAGTAATGT	151	430	430	3	0	CTTGAT	6	CTTGATCTTGATCTTGATCTTGATCTTGAT	30
																TRINITY_DN35338_c0_g1_i28	1	SSR	REVERSE	306	21	55.58	42.86	6	2	CGATTGTAGCTAAACAAGCTG
TRINITY_DN35338_c0_g1_i9	3168	1230	1259	5	CTTGAT	143.93	66.86	67.39	104.29	36.34	72.66	40.37	12.93	68.0962	CTGCGATCGCCACAACCGCCAAGAGGTAGTTATGATTCATGTTCAGAGAGAGTAGGTGAGAAAAGAAGGAAGTTATGTTTTGTGAAATGCGGAGAAGAAAGAGAAGTTTACAGAGAGCGAAAGTGAATTGGAAGAGAAATTGCGTAGAGAATTTTATGGTATCTCGGGAGTAATGTAAACCCCAATTAGTTAGTAACCGCTTGATCTTGATCTTGATCTTGATCTTGATGAAACCATTTCTTCTTTTACACCATCTACGTTATCTTCTTTCTCAACTCACTCAAACAGCTTGTTTAGCTACAATCGAGATGTGGGACTTATCTTATTTATTATCCAAAATGAGAAGTAAAATAATTCTGAAACTAATTTTTGCAAATAATATTAAGGATTTAACACTTT…	TRINITY_DN35338_c0_g1_i9	1	SSR	FORWARD	156	21	55.14	42.86	4	0	ATGGTATCTCGGGAGTAATGT	151	430	430	3	0	CTTGAT	6	CTTGATCTTGATCTTGATCTTGATCTTGAT	30
																TRINITY_DN35338_c0_g1_i9	1	SSR	REVERSE	306	21	55.58	42.86	6	2	CGATTGTAGCTAAACAAGCTG
TRINITY_DN36007_c0_g4_i2	1549	246	265	5	GATA	17.54	31.78	55.11	32.25	22.42	21.22	25.21	34.29	29.9775	TCATTATCGAAAATTTCCAATTTGTTGACGTTTCGACTTTCGATTATACAATTGCAACCATCAATGGCGCCCACCCATTCCACTTTAGGTTTTCCCCTCTCCCCGATTTCCCTCCCTTTCCGTTTTCATACCACAAATTAGCCGCCCCTTTTGCTATTTTGTCCGAATTCATTTTCTCAGAAACTCTGTTTTCTCTGAAATATCTGCTGCTTTTGACTGTTTCTGTTGGCGTCGAGATTTTAATGGATAGATAGATAGATAGATACAAATATCGATGCAGTGGTTTTTGTATTTATATACACACGTATACATATAGTGATACAGACACACTTTGTGCTTGATAAATATCTGAATTCGGCACACTCTGGGCTAGAGAGTGGGAGAGATGACCTGGAGAAG…	TRINITY_DN36007_c0_g4_i2	1	SSR	FORWARD	191	21	54.53	38.1	4	2	TTCTCTGAAATATCTGCTGCT	150	1549	1549	4	3	GATA	4	GATAGATAGATAGATAGATA	20
																TRINITY_DN36007_c0_g4_i2	1	SSR	REVERSE	340	21	54.94	42.86	5	3	CAAGCACAAAGTGTGTCTGTA
TRINITY_DN36007_c0_g4_i3	1392	246	265	5	GATA	27.26	36.94	91.11	38.34	39.47	68.57	55.61	18.14	46.93	TCATTATCGAAAATTTCCAATTTGTTGACGTTTCGACTTTCGATTATACAATTGCAACCATCAATGGCGCCCACCCATTCCACTTTAGGTTTTCCCCTCTCCCCGATTTCCCTCCCTTTCCGTTTTCATACCACAAATTAGCCGCCCCTTTTGCTATTTTGTCCGAATTCATTTTCTCAGAAACTCTGTTTTCTCTGAAATATCTGCTGCTTTTGACTGTTTCTGTTGGCGTCGAGATTTTAATGGATAGATAGATAGATAGATACAAATATCGATGCAGTGGTTTTTGTATTTATATACACACGTATACATATAGTGATACAGACACACTTTGTGCTTGATAAATATCTGAATTCGGCACACTCTGGGCTAGAGAGTGGGAGAGATGACCTGGAGAAG…	TRINITY_DN36007_c0_g4_i3	1	SSR	FORWARD	191	21	54.53	38.1	4	2	TTCTCTGAAATATCTGCTGCT	150	1392	1392	4	3	GATA	4	GATAGATAGATAGATAGATA	20
																TRINITY_DN36007_c0_g4_i3	1	SSR	REVERSE	340	21	54.94	42.86	5	3	CAAGCACAAAGTGTGTCTGTA
TRINITY_DN36124_c0_g1_i1	17426	4697	4716	5	CACG	152.71	199	54.9	68.41	109.81	153.19	52	221.08	126.388	CTCGGTGCCGCCAACCAGAACGCGCCCGACGCCCGGAAACTGCTGTTCACCGGCGCGCTCTGATCGTCCGGTAGATCGGAGCGAACTCGACAGGGCGCGTTCGTCGCGCGCTTCGGCTATAGCCGCGTTGAGAAGGCCTCGCTGCGTCTGGCAACACTGTCTTGCACGGCGAGGTCTTGGCGGTCCCGGTCGCGCTTGCCACGCACGCACGCACGCACGACCGGCCGGCGGGTTCGCCGGCCGCATTTCGCAAGGTATCGCATCATGACCGGCAACAAGATCCAGATCGTCATCGTCGGCGGCGGTGCGGCGGGGCTCGAACTCGCGACCCGGCTCGGCGCACGCTACGGGCGCAAGCGGCACGACATCATCGTCGTCGACCGCAACCGCACGCACATC…	TRINITY_DN36124_c0_g1_i1	1	SSR	FORWARD	145	18	55.56	55.56	5	3	CGTCTGGCAACACTGTCT	150	420	420	4	1	CACG	4	CACGCACGCACGCACGCACG	20
																TRINITY_DN36124_c0_g1_i1	1	SSR	REVERSE	294	20	54.91	45	6	2	GATGACGATCTGGATCTTGT
TRINITY_DN36146_c1_g1_i3	1691	1610	1633	6	TGTT	15.41	26.49	32.41	34.71	37.49	24.76	21	21.65	26.74	CCCACTTCAAATTCAAACCCCAAAGATGGAGCTTTTCACATGCTCTATCTTGATTTCTTGTGCTCTAGTCTCAATCTTGTACATATGGAGAATCTTGAATTGGGTATGGTTCACCCCCAAAAGCATCGAAAGGCGCCTCCGCAGCCAAGGCTTCACCGGAAATCCTTACCGGATGATGACCGGAGATCTCAAAGAAATAGCCGTCCTCGCAAAAAACGCCCAGTCCCGATCTATGGAATTCACCAACGATATCATGCCTAGGGTTTATTTTGTCTTCCACAGAGCTTTCCAAAAGTTTGGTAAGAAAAGCTTTGTGTGGTTCGGACCAAGGCCGGCACTGGTAATAACTGAGCCTGAAGTTGTAAGAGAGATTTTGTTGAAGAATTATATCTTCCAGAA…	TRINITY_DN36146_c1_g1_i3	1	SSR	FORWARD	1544	21	55.24	38.1	6	2	CCCTTGTTTCTTACGAAGATT	143	1691	1691	3	1	TGTT	4	TGTTTGTTTGTTTGTTTGTTTGTT	24
																TRINITY_DN36146_c1_g1_i3	1	SSR	REVERSE	1686	19	56.28	47.37	6	0	ATGCTCACATGAGGCTTTC
TRINITY_DN36173_c0_g1_i1	780	432	451	5	AAAG	3	11	7	3	4	3	6	2	4.875	CCCAGCCTACATATGGCAAGAATCTGCAAAAAGCAGTATTGAAAGTGTTGATGCTCTCATCAAATCTCAGAACATACAGTGTAGTTGGTAATCAGAATACAAGAAGTCGCAGTAATTGAAGGGCGTCAAAGCAAATACCATATAACATGCCATTAACATGTAGTAGTATTGACTGGTCGTCATAAATGTGAAGTGCTAGTAGTGTTCCACGGGATTGTGAAGGGGAAGATGAATAATTGGGAGAATATAATGAGTACGTGTTTATCGATGAAAGAAAAATATGACAAAAAACGAAGACTGGTTTATGCTGCTAAGAATAATGCGAAATATAATTGAGCATTTAAGAAGTTACTCCAAAATGCACAAGCATCATTAGAAATTTAGCTGCAGAGTCCAAGA…	TRINITY_DN36173_c0_g1_i1	1	SSR	FORWARD	346	21	55.07	33.33	5	0	AAGTTACTCCAAAATGCACAA	165	780	780	4	3	AAAG	4	AAAGAAAGAAAGAAAGAAAG	20
																TRINITY_DN36173_c0_g1_i1	1	SSR	REVERSE	510	21	54.54	42.86	5	0	GATGTTGAACTCTTGAGCTGT
TRINITY_DN36297_c1_g1_i2	1146	422	445	6	GTTT	3	23	17	13	22	2	5	8	11.625	CCAGTTCGACAATTATCGTTAGCATCAGGAACCCTAATCAACTGGACGAAAGGCTTCCTTATCGAAGATGCGGTTTGTTTCTTCCTTCCTTCTTTAACCACCTTTAAAGTGTCACTATGTTGAAAAGAAAATTTTCCGAGTATGTGTTCATGACTTCATGTTGCCACTAATCTAGTTAATCTTATCATGTCAACCAGAAACATGTCTTGTTTATACGAATTGCCACATCTACTTAAATCAATTAATCTAGAAATATATCTGTTTCAGATATCAGTGTTCTGTTGCATTATCAATTTTTTGGCTTTTCGTAGATCGGACAAGATGTCGTTGCAGAGCTAACGAAAGCAATGGAAAGAGTTGGTCTTGATATGCGTGTGACTGCATTGGTGAGTCTTTCTT…	TRINITY_DN36297_c1_g1_i2	1	SSR	FORWARD	395	21	54.09	42.86	4	2	TTCTTCCTTACGAGTTACGAG	153	1146	1146	3	1	GTTT	4	GTTTGTTTGTTTGTTTGTTTGTTT	24
																TRINITY_DN36297_c1_g1_i2	1	SSR	REVERSE	547	21	54.38	33.33	4	2	CTTTGGGTGTGTTTTGTTAAT
TRINITY_DN36386_c1_g2_i1	374	301	328	7	TATC	8	26	16.98	20	16	4	13	4	13.4975	TTTTTTTTTTAGAATCAAAATGAGACATTTATTATGGACAACGAAGTTGAGTACTAAGTTATATACAATGGTTAACTGCCTTCAAACACAAAACTTTGCAATATATACACAAACTTTTGTCTATTTTAACTTCTCAAACCCACACATCCGGTTAGGCAATGCACGCAAGTTGGGAGCCATGCCATTCAAGCAACTGCGAGAGGGTGCCATGGCAGCACTATGTGAAGCTCGGCGACGTTCTCCGCCATTTCGGCTACACCATTGTAGCTCTTCATGGATGCCTTCGTACTGAAATTCAGGTATCTATCTATCTATCTATCTATCTATCCATCTATCTATCTATCTATCGCGTTAAGTAAGTGATAATAGTGGCG	TRINITY_DN36386_c1_g2_i1	1	SSR	FORWARD	253	21	54.31	47.62	8	2	GCTACACCATTGTAGCTCTTC	122	374	374	4	0	TATC	4	TATCTATCTATCTATCTATCTATCTATC	28
																TRINITY_DN36386_c1_g2_i1	1	SSR	REVERSE	374	21	51.59	38.1	3	0	CGCCACTATTATCACTTACTT
TRINITY_DN36386_c1_g3_i3	2318	38	61	6	TATC	109.23	516.39	335.93	240.21	223.8	45.64	192.89	86.76	218.856	AACACAAGGAAGAATTCATATCCACTCCATCAACTATATCTATCTATCTATCTATCTATCAATACACTACAAAAAACCACAACTAGTTTCTCTCTCTCTCTCTCTTGGCTGACATGGAGACCGAGCTCGAATTCGAGTTTCTCCCATATATCAGAGCCTACAAAAACGGCCGTGTCGAGAGGCTGAAGGGAACAGATGTCGTTCCGGCAGGCACTGATCCAGACACCGGCGTTTTATCAAAAGATGTCACAAACATTATCC	TRINITY_DN36386_c1_g3_i3	1	SSR	FORWARD	8	21	55.15	42.86	6	2	GGAAGAATTCATATCCACTCC	151	261	261	5	1	TATC	4	TATCTATCTATCTATCTATCTATC	24
																TRINITY_DN36386_c1_g3_i3	1	SSR	REVERSE	158	21	55.91	42.86	8	2	GGCTCTGATATATGGGAGAAA
TRINITY_DN36386_c1_g3_i4	2018	38	61	6	TATC	78.2	91.12	258.52	220.83	193.3	105.37	143.43	121.59	151.545	AACACAAGGAAGAATTCATATCCACTCCATCAACTATATCTATCTATCTATCTATCTATCAATACACTACAAAAAACCACAACTAGTTTCTCTCTCTCTCTCTCTTGGCTGACATGGAGACCGAGCTCGAATTCGAGTTTCTCCCATATATCAGAGCCTACAAAAACGGCCGTGTCGAGAGGCTGAAGGGAACAGATGTCGTTCCGGCAGGCACTGATCCAGACACCGGCGTTTTATCAAAAGATGTCACAAACATTATCC	TRINITY_DN36386_c1_g3_i4	1	SSR	FORWARD	8	21	55.15	42.86	6	2	GGAAGAATTCATATCCACTCC	151	261	261	5	1	TATC	4	TATCTATCTATCTATCTATCTATC	24
																TRINITY_DN36386_c1_g3_i4	1	SSR	REVERSE	158	21	55.91	42.86	8	2	GGCTCTGATATATGGGAGAAA
TRINITY_DN36899_c1_g1_i10	2012	214	233	5	TACA	1087.66	307.4	1040.45	814.74	660.56	877.55	716.53	530.98	754.484	ATTTGTTGAGTGATTCTACGAGACGGAATTTACATTCATAAGAACGCCACACCTCTCTCCTAAATACATCAAAAATCGTTCCCAGTCTTTTACAAATAAAACTCCTCTGAAAAACATTAAGTTCAGTCAGAAAAACTTCTACTTAAAGCTCCTCTGAACCAAATTCACAGCCATTTACAAAGAAAACTGAGTAACTACTTACATACATACATACATACATTAATACATACATATTGTGTGAAGTTAGGCTTTAGGCTTCTTGCAGATAAGGAACAAAACTTTGACGGCCAACAGCAGAGACAACCGGAACGTAGATACAGTCAGAGCCACGGTTGCTTCCAGCAATTGAGTCGTCCAACGCAGGTCAAACGGTCACTTAGCCTTCCCTAGCTAAGCTAC…	TRINITY_DN36899_c1_g1_i10	1	SSR	FORWARD	170	21	54.73	33.33	4	1	GCCATTTACAAAGAAAACTGA	161	420	420	4	1	TACA	4	TACATACATACATACATACA	20
																TRINITY_DN36899_c1_g1_i10	1	SSR	REVERSE	330	21	55.07	52.38	4	2	GTGGCTCTGACTGTATCTACG
TRINITY_DN36899_c1_g1_i5	1445	214	233	5	TACA	47.06	745.9	198.41	646.61	476.37	152.61	206.47	466.27	367.462	CACCACTTGATGGAATTTGTTGAGTGATTCTACGAGACGGAATTTACATTCATAAGAACGCCACACCTCTCTCCTAAATACATCAAAAATCGTTCCCAGTCTTTTACAAATAAAACTCCTCTGAAAAACATTAAGTTCAGTCAGAAAAACTTCTACTTAAAGCTCCTCTGAACCAAATTCACAGCCATTTACAAAGAAAACTGAGTAACTACTTACATACATACATACATACATTAATACATACATATTGTGTGAAGTTAGGCTTTAGGCTTCTTGCAGATAAGGAACAAAACTTTGACGGCCAACAGCAGAGACAACCGGAACGTAGATACAGTCAGAGCCACGGTTGCTTCCAGCAATTGAGTCGTCCAACGCAGGTCAAACGGTCACTTAGCCTTC…	TRINITY_DN36899_c1_g1_i5	1	SSR	FORWARD	184	21	54.73	33.33	4	1	GCCATTTACAAAGAAAACTGA	161	1445	1445	4	1	TACA	4	TACATACATACATACATACA	20
																TRINITY_DN36899_c1_g1_i5	1	SSR	REVERSE	344	21	55.07	52.38	4	2	GTGGCTCTGACTGTATCTACG
TRINITY_DN36907_c1_g3_i3	1874	1219	1238	5	AGTT	41.46	103.48	59.4	72.48	82.84	58.53	79.36	41.52	67.3838	AAATCCGCTCCGAATCCAATTTCACAGTGTGAAGGGAGAAGAAGATGCAGTGGTACGTCGTCGCTTCATTCCTCACCGTTCTCACAAGCTCTCAGGGTATATTGACGACATTGTCTCAGAGTAATGGGGGGTACAAGTATGACTATGCTACTGTGCCTTTTCTTGCTGAAGTTTTTAAGCTAATTGTGTCTAGTTTGATGCTGTGGAGAGAATGCCAGGCATCGCCTCCTCCTAAAATCACGACTGATTGGAGAAGTGTACGGTTGTATCCGATTCCGTCAATCATATACCTCATTCACAACAATGTGCAGTTTGCCACATTGACTTATGTTGATACCTCCACTTATCAGATAATGGGAAACTTAAAGATTGTTACGACTGGAATACTGTTCAGGCTAT…	TRINITY_DN36907_c1_g3_i3	1	SSR	FORWARD	1153	21	54.8	47.62	4	0	GTAGAGTCGCAACCTGTAGAA	144	1874	1874	4	2	AGTT	4	AGTTAGTTAGTTAGTTAGTT	20
																TRINITY_DN36907_c1_g3_i3	1	SSR	REVERSE	1296	21	55.31	38.1	4	3	GAACTCGGATAGCAAGAATTT
TRINITY_DN36916_c2_g1_i1	1657	1602	1626	5	TCAAT	12.21	14.65	42.9	12.16	22.34	19.67	25.82	27.47	22.1525	TTTTTTTTTTGCAACAAAAATTATGCATATATATAAAACTCAACAAATGTGTGTAGATACAAAATGGGTCTTGAGCTTATCTTGTGTGGATTCTCTGTAAATACAACATTCCTTCTAAGCTTAGGCGCTGAAAATTAATGGATTCTCGCATTCCTTATTTCCAGGGGAGTTTGAAAGTGTCTTTCCACCATCCTTGTTTGGAGCATGTCGTGACAATCTTATCCAATCGGATTATGATCTGAGGGAACGTCGGCCTCACACTGGGACTCGAATGCCAGCATTCCTCGATCAACTCTTTTAATTCTGGAGGAAAAGATTTGGATTTTGACTTGAATGATGGTCTCTTTCCATCTAAGCAAATAAGCCTAGCAGCATCGTCTGCAGACTTTGAAGAGAATG…	TRINITY_DN36916_c2_g1_i1	1	SSR	FORWARD	1466	18	55.64	44.44	4	2	AGCTGAACCGGAAATTGT	186	1657	1657	4	3	TCAAT	5	TCAATTCAATTCAATTCAATTCAAT	25
																TRINITY_DN36916_c2_g1_i1	1	SSR	REVERSE	1651	18	54.37	50	6	3	GGCGTGATCAGAAACAGT
TRINITY_DN36916_c2_g1_i8	1799	1744	1768	5	TCAAT	4.68	9.72	12.96	16.05	8.68	10.83	7.76	6.5	9.6475	TATCGTCGGATACACCCCCCCCCCCTTATTTCCTGCACAACGATACATCTTATTAATCATCACACGCCTCATTTAGTCCATTTTTGTTGCTCAGTTTCAGCAAAATCCCTTATTAGGCGTGCTTCTCACTTTAAATACTCGCCTTATCTCATGTATTTGTATTCGAAAAATTTAATAAAAAATCTTTAGCTTGACAATGCACCCAAACATAGTCACATAGTGACAAACTGGATAGCCAGTTTTATCATGTTTTCGTTTTTTGCTTTGTGCTATAATTCGTATAAAAAGAAAGAACGTGTGAGCATACCAGGGGAGTTTGAAAGTGTCCTTCCACCATCCTTGCTTGGAGCATGTCATGACAATCTTATCCAATCGTATTATGATCTGTGAGAATGTCGG…	TRINITY_DN36916_c2_g1_i8	1	SSR	FORWARD	1608	18	55.64	44.44	4	2	AGCTGAACCGGAAATTGT	186	1799	1799	4	3	TCAAT	5	TCAATTCAATTCAATTCAATTCAAT	25
																TRINITY_DN36916_c2_g1_i8	1	SSR	REVERSE	1793	18	54.37	50	6	3	GGCGTGATCAGAAACAGT
TRINITY_DN37212_c5_g1_i1	3535	3475	3502	7	GATA	15.96	135.28	155.66	4.31	76.51	68.28	73.05	19.5	68.5687	AGGTGGTCAGAGAGGATCTCGGGCGAGCACTGGCGGCGCTGCCTTATGCTGTCAGCTAGTTCCATCAGTGCTTTGGCGACTTCTCCGGCCAGCTGAAGGCATGGATCTTTGAAAAGAGCACGAACCGATCTCGGAGTCTGATCAACCATGCATCGCCACTATTATCACTTACTTAACGCGATAGATAGATAGATAGATGGATAGATAGATAGATAGATAGATAGATACCTGAATTTCAGTACGAAGGCATCCATGAAGAG	TRINITY_DN37212_c5_g1_i1	1	SSR	FORWARD	105	21	56.25	38.1	8	0	ATCTTTGAAAAGAGCACGAAC	148	260	260	6	2	GATA	4	GATAGATAGATAGATAGATAGATAGATA	28
																TRINITY_DN37212_c5_g1_i1	1	SSR	REVERSE	252	20	56.75	45	6	2	GGATGCCTTCGTACTGAAAT
TRINITY_DN37212_c5_g1_i4	3328	3268	3295	7	GATA	163.47	148.16	192.02	200.32	127.97	96.23	211.24	84.41	152.977	AGGTGGTCAGAGAGGATCTCGGGCGAGCACTGGCGGCGCTGCCTTATGCTGTCAGCTAGTTCCATCAGTGCTTTGGCGACTTCTCCGGCCAGCTGAAGGCATGGATCTTTGAAAAGAGCACGAACCGATCTCGGAGTCTGATCAACCATGCATCGCCACTATTATCACTTACTTAACGCGATAGATAGATAGATAGATGGATAGATAGATAGATAGATAGATAGATACCTGAATTTCAGTACGAAGGCATCCATGAAGAG	TRINITY_DN37212_c5_g1_i4	1	SSR	FORWARD	105	21	56.25	38.1	8	0	ATCTTTGAAAAGAGCACGAAC	148	260	260	6	2	GATA	4	GATAGATAGATAGATAGATAGATAGATA	28
																TRINITY_DN37212_c5_g1_i4	1	SSR	REVERSE	252	20	56.75	45	6	2	GGATGCCTTCGTACTGAAAT
TRINITY_DN38001_c0_g7_i1	248	127	146	5	GATT	5	6	11	4	10	9	7.99	2	6.87375	AGAGGAAAGTCCTGAAAGGGATCCCACACATCAAGAGAGAATGGGTCGAACACGTTGCTGCTGCGGCGCCCGAAGAAGCTCGGAATCAGAGACATTTTCGCTTCTAATCAGAGAATTTATGTACACGATTGATTGATTGATTGATTGGTATGAGACTTGAGATTTGTGATGAGGAATCGGGATGAAGGAAGAGGAGAATTTATATTAATGAGAGGAGAAATCGGTCCGTTTCGTGCGGATTCTGGAAT	TRINITY_DN38001_c0_g7_i1	1	SSR	FORWARD	23	20	55.01	45	2	2	CCCACACATCAAGAGAGAAT	152	248	248	4	2	GATT	4	GATTGATTGATTGATTGATT	20
																TRINITY_DN38001_c0_g7_i1	1	SSR	REVERSE	174	21	54.74	42.86	2	1	CCTCATCACAAATCTCAAGTC
TRINITY_DN38066_c0_g1_i1	616	43	67	5	AAAAG	5	1	19.77	4	2	18	5.2	7	7.74625	CAGAAGTTTACGGAATATGTCTAAATTACAGTACAGTTGATTAAAAGAAAAGAAAAGAAAAGAAAAGAAATTCGAGAACTGGAAAACAAAATAAAACTCGCAAACATCTCAGATTCGGGGCTCAATCTCACTTTCTCTCACAATTGAGGTTGTGATGTTGATGGATTGAGTGCTCATATTGGTTAGTATTCTTGGAAAAGGACTGAATTTGGATATAAAGTGATAGATTTGATCGATATTGTCGATAGCAATGGCCTGGCTTAGAGTGGGGTCCAGTGTTGCAAAGCATGCCATTCAGAGAACTTTAGTGCATAGTTGTTCGTATGCAACGCAGACGAGGACCCTGTCTGCTGGAAACAGATATTTGCATTCGACTGTGTTTAGGTCAAAGGCGCAATC…	TRINITY_DN38066_c0_g1_i1	1	SSR	FORWARD	1	23	53.24	34.78	4	2	CAGAAGTTTACGGAATATGTCTA	149	616	616	3	1	AAAAG	5	AAAAGAAAAGAAAAGAAAAGAAAAG	25
																TRINITY_DN38066_c0_g1_i1	1	SSR	REVERSE	149	21	55.01	42.86	6	0	CCTCAATTGTGAGAGAAAGTG
TRINITY_DN38425_c0_g1_i1	4104	577	612	6	ACCGAA	19.96	108.69	210.87	71.5	105.11	78.07	152.79	62.3	101.161	GAAAATTTCAATATAATAATGCCCCAAATATATTAGCTACCCTAGAAAAGTTCGGTTCCTCATATACCTCAAACTCTCACCCTAATGTCCCCAAAAACCATGACATGAAGGGATCACACTATTTACAGTGTGCTTGTATATGATTAACCGCCATTTACTTCCAACTTGCGGAGATGAAACAAATTGGAACAAGATCAAGACCGAAACCGAAACCGAAACCGAAACCGAAACCGAAATCAGAAGAATTCGTCAGCACCCCTTCACAAACCCAAAGCATTCAATTTTACCTTTCAAAGATTTCCACGAATATAATGGAACCATAAAGATCACAAAATTGCATCTGCACTGCATCTTGGAAAGCCACGCCTAGTTTATGGCATATTTAATGCGCGTTTCAGT…	TRINITY_DN38425_c0_g1_i1	1	SSR	FORWARD	173	21	54.79	33.33	5	1	GATGAAACAAATTGGAACAAG	166	436	436	7	0	ACCGAA	6	ACCGAAACCGAAACCGAAACCGAAACCGAAACCGAA	36
																TRINITY_DN38425_c0_g1_i1	1	SSR	REVERSE	338	21	54.93	33.33	4	0	GCAATTTTGTGATCTTTATGG
TRINITY_DN38502_c3_g2_i3	730	494	518	5	AATTG	24.86	13	45.15	14	32	32	43.01	35.32	29.9175	CTGTGGGCTTTCCAGTCGGATTGAACGGCGTATTTCTTGGAGCATTTGTCGCATTTCCATTTCTTCTCGCCGTGCTTCCTGCTGTAGTGCTTCTTGATTCCGGTGAGGTCGCCGAGAGCGCGAGACGCCTCGTGGTGGACGCAGGTCTTCTCCGGGCAGATGTAGACCTTCTTCTTGACCTCCTTGTTGGTGCGCTGCTTGAGCTTCCAAGGGAGGTTGTGGCCGCGGCGGTGGAGCTGCAGATTCTGGTCCCGCTGGAAACCCTTGTTGCAGATTTCGCAGAGGAATCGGTTTGTCGCCATCAGAGATTTCGGAGACAGCGCTATCACTTCCGCATCTGGATCTGGTGTTCCTGGGAGATTCCTCTTGCGCTTATTGGATGAAGAATTGGGATTAGGG…	TRINITY_DN38502_c3_g2_i3	1	SSR	FORWARD	407	21	54.33	33.33	4	0	TTGAATTGATATTAGGGTTGG	140	730	730	4	2	AATTG	5	AATTGAATTGAATTGAATTGAATTG	25
																TRINITY_DN38502_c3_g2_i3	1	SSR	REVERSE	546	21	54.34	52.38	2	0	CACCTACTCCTCTCCTCTCTT
TRINITY_DN38648_c2_g2_i20	1131	169	210	7	TCCATC	30.02	32.5	26.69	6.01	24.87	4.84	14.16	4.8	17.9862	CCCAAATCGAGTAAATACATAATATTAGTCGCCAAACAGGACTTTGGGGCATAGAAGGATGTCCGTCAGCGTTAGATTGTACCTCACGCACACATGATCGTACCATCCCCTTTCCTCTTCAATTGCACAAAAAAGCAAGGAATCTCCACCACCATTCACCATCCAATTTCCATCTCCATCTCCATCTCCATCTCCATCTCCATCTCCATCTCTCTCTCACAGACACAGACAAAACACCCCTTCTCTACAAATAAATACAGACAAATTGAGCTAATTTTGGCCGATTGTCATTGTAAATTTGCGCGTATTGATACAATTTATAAGGGGGAAACCACAATACAGGAATGAATTCTGATGACGAGATGGCAGCGGCGATGATGGAAGATTCCTGCGACGACG…	TRINITY_DN38648_c2_g2_i20	1	SSR	FORWARD	67	21	55.09	47.62	4	3	CAGCGTTAGATTGTACCTCAC	182	1131	1131	3	1	TCCATC	6	TCCATCTCCATCTCCATCTCCATCTCCATCTCCATCTCCATC	42
																TRINITY_DN38648_c2_g2_i20	1	SSR	REVERSE	248	21	55.38	47.62	3	1	GTAGAGAAGGGGTGTTTTGTC
TRINITY_DN38723_c0_g2_i10	2551	23	42	5	AAAG	83.25	109.91	168.16	242.48	120.65	168.98	192.13	106.41	148.996	CATAGCCAATTCAAAACGAGAAAAGAAAGAAAGAAAGAAAGAAACAAAGAATTAATCTGACTGTAATCACCTATTAGTACAAAAGGAAGCAAAAAATTAGTAAAACTGAAGCCACCAGAAGTCCATAACCATCTCATTCTTGTTTCTTGGCAACTTCGTCTTTCTCTTTCTTCACATCCTCCACAAGCATGCGGAGAAGTGCTTCACATAATTGAGAAGCGTCTGCTTCTGATGGATCATCG	TRINITY_DN38723_c0_g2_i10	1	SSR	FORWARD	2	20	55.06	35	4	0	ATAGCCAATTCAAAACGAGA	149	242	242	4	0	AAAG	4	AAAGAAAGAAAGAAAGAAAG	20
																TRINITY_DN38723_c0_g2_i10	1	SSR	REVERSE	150	21	54.95	38.1	2	0	CCAAGAAACAAGAATGAGATG
TRINITY_DN38723_c0_g2_i11	2568	23	42	5	AAAG	29.07	89.35	44.04	139.46	71.36	49.89	115.51	24.41	70.3863	CATAGCCAATTCAAAACGAGAAAAGAAAGAAAGAAAGAAAGAAACAAAGAATTAATCTGACTGTAATCACCTATTAGTACAAAAGGAAGCAAAAAATTAGTAAAACTGAAGCCACCAGAAGTCCATAACCATCTCATTCTTGTTTCTTGGCAACTTCGTCTTTCTCTTTCTTCACATCCTCCACAAGCATGCGGAGAAGTGCTTCACATAATTGAGAAGCGTCTGCTTCTGATGGATCATCG	TRINITY_DN38723_c0_g2_i11	1	SSR	FORWARD	2	20	55.06	35	4	0	ATAGCCAATTCAAAACGAGA	149	242	242	4	0	AAAG	4	AAAGAAAGAAAGAAAGAAAG	20
																TRINITY_DN38723_c0_g2_i11	1	SSR	REVERSE	150	21	54.95	38.1	2	0	CCAAGAAACAAGAATGAGATG
TRINITY_DN38723_c0_g2_i12	2516	23	42	5	AAAG	23.37	31.86	54.5	56.32	26.36	35.03	43.15	20.3	36.3612	CATAGCCAATTCAAAACGAGAAAAGAAAGAAAGAAAGAAAGAAACAAAGAATTAATCTGACTGTAATCACCTATTAGTACAAAAGGAAGCAAAAAATTAGTAAAACTGAAGCCACCAGAAGTCCATAACCATCTCATTCTTGTTTCTTGGCAACTTCGTCTTTCTCTTTCTTCACATCCTCCACAAGCATGCGGAGAAGTGCTTCACATAATTGAGAAGCGTCTGCTTCTGATGGATCATCG	TRINITY_DN38723_c0_g2_i12	1	SSR	FORWARD	2	20	55.06	35	4	0	ATAGCCAATTCAAAACGAGA	149	242	242	4	0	AAAG	4	AAAGAAAGAAAGAAAGAAAG	20
																TRINITY_DN38723_c0_g2_i12	1	SSR	REVERSE	150	21	54.95	38.1	2	0	CCAAGAAACAAGAATGAGATG
TRINITY_DN38723_c0_g2_i14	1032	23	42	5	AAAG	30.51	1254.18	371.6	508.42	727.6	230.29	150.36	868.7	517.707	ACATAGCCAATTCAAAACGAGAAAAGAAAGAAAGAAAGAAAGAAACAAAGAATTAATCTGACTGTAATCACCTATTAGTACAAAAGGAAGCAAAAAATTAGTAAAACTGAAGCCACCAGAAGTCCATAACCATCTCATTCTTGTTTCTTGGCAACTTCGTCTTTCTCTTTCTTCACATCCTCCACAAGCATGCGGAGAAGTGCTTCACATAATTGAGAAGCGTCTGCTTCTGATGGATCATCGTTCAGCGATGAGTAAACCATCCAGGCGTGGTCTAGCTTGCGCTCTGGCCTGACCACTATCGAGCCAGGAACCTCTGCATCACGGCGAGTGACGAGGCCATCACTCTTCTCCCCATACCTAATCTGAAGCAGCTGTGCACAGGCAGCCATTACAGCA…	TRINITY_DN38723_c0_g2_i14	1	SSR	FORWARD	3	20	55.06	35	4	0	ATAGCCAATTCAAAACGAGA	149	1032	1032	4	0	AAAG	4	AAAGAAAGAAAGAAAGAAAG	20
																TRINITY_DN38723_c0_g2_i14	1	SSR	REVERSE	151	21	54.95	38.1	2	0	CCAAGAAACAAGAATGAGATG
TRINITY_DN38723_c0_g2_i2	2216	23	42	5	AAAG	275.83	356.73	600.34	365.36	403.95	256.81	154.87	647.87	382.72	CATAGCCAATTCAAAACGAGAAAAGAAAGAAAGAAAGAAAGAAACAAAGAATTAATCTGACTGTAATCACCTATTAGTACAAAAGGAAGCAAAAAATTAGTAAAACTGAAGCCACCAGAAGTCCATAACCATCTCATTCTTGTTTCTTGGCAACTTCGTCTTTCTCTTTCTTCACATCCTCCACAAGCATGCGGAGAAGTGCTTCACATAATTGAGAAGCGTCTGCTTCTGATGGATCATCG	TRINITY_DN38723_c0_g2_i2	1	SSR	FORWARD	2	20	55.06	35	4	0	ATAGCCAATTCAAAACGAGA	149	242	242	4	0	AAAG	4	AAAGAAAGAAAGAAAGAAAG	20
																TRINITY_DN38723_c0_g2_i2	1	SSR	REVERSE	150	21	54.95	38.1	2	0	CCAAGAAACAAGAATGAGATG
TRINITY_DN38723_c0_g2_i4	1100	75	94	5	AAAG	617.38	684.65	984.38	791.75	839.34	718.97	720.02	443.99	725.06	TTTTTTTTTTCTGTAAATTTTGTTAGCCGTGCTTGAATTTATAATTAGTTGAACATAGCCAATTCAAAACGAGAAAAGAAAGAAAGAAAGAAAGAAACAAAGAATTAATCCAACTGTAATCATCTATCAGTACAAAAGGAAGCAAAAAATTAGTAAAACTGAAGCCACCAGAAGTCCATAACCATCTCATTCTTGTTTCTTGGCAACTTCGTCTTTCTCTTTCTTCACATCCTCCACAAGCATGCGGAGAAGTGCTTCACATAATTGAGAAGCGTCTGCTTCTGATGGATCATCGTTCAGCGATGAGTAAACCATCCAGGCGTGGTCTAGCTTGCGCTCTGGCCTGACCACTATCGAGCCAGGAACCTCTGCATCACGGCGAGTGACGAGGCCATCACT…	TRINITY_DN38723_c0_g2_i4	1	SSR	FORWARD	50	21	55.4	33.33	4	0	TGAACATAGCCAATTCAAAAC	153	1100	1100	4	1	AAAG	4	AAAGAAAGAAAGAAAGAAAG	20
																TRINITY_DN38723_c0_g2_i4	1	SSR	REVERSE	202	21	54.95	38.1	2	0	CAAGAAACAAGAATGAGATGG
TRINITY_DN38723_c0_g2_i6	1267	75	94	5	AAAG	4.82	32.34	28.62	33.6	28.82	9.3	23.48	25.88	23.3575	TTTTTTTTTTCTGTAAATTTTGTTAGCCGTGCTTGAATTTATAATTAGTTGAACATAGCCAATTCAAAACGAGAAAAGAAAGAAAGAAAGAAAGAAACAAAGAATTAATCCAACTGTAATCATCTATCAGTACAAAAGGAAGCAAAAAATTAGTAAAACTGAAGCCACCAGAAGTCCATAACCATCTCATTCTTGTTTCTTGGCAACTTCGTCTTTCTCTTTCTTCACATCCTCCACAAGCATGCGGAGAAGTGCTTCACATAATTGAGAAGCGTCTGCTTCTGATGGATCATCGTTCAGCGATGAGTAAACCATCCAGGCGTGGTCTAGCTTGCGCTCTGGCCTGACCACTATCGAGCCAGGAACCTCTGCATCACGGCGAGTGACGAGGCCATCACT…	TRINITY_DN38723_c0_g2_i6	1	SSR	FORWARD	50	21	55.4	33.33	4	0	TGAACATAGCCAATTCAAAAC	153	1267	1267	4	1	AAAG	4	AAAGAAAGAAAGAAAGAAAG	20
																TRINITY_DN38723_c0_g2_i6	1	SSR	REVERSE	202	21	54.95	38.1	2	0	CAAGAAACAAGAATGAGATGG
TRINITY_DN38723_c0_g2_i7	1208	75	94	5	AAAG	340.62	525.43	488.51	543.22	408.96	442.5	403.7	377.61	441.319	TTTTTTTTTTCTGTAAATTTTGTTAGCCGTGCTTGAATTTATAATTAGTTGAACATAGCCAATTCAAAACGAGAAAAGAAAGAAAGAAAGAAAGAAACAAAGAATTAATCCAACTGTAATCATCTATCAGTACAAAAGGAAGCAAAAAATTAGTAAAACTGAAGCCACCAGAAGTCCATAACCATCTCATTCTTGTTTCTTGGCAACTTCGTCTTTCTCTTTCTTCACATCCTCCACAAGCATGCGGAGAAGTGCTTCACATAATTGAGAAGCGTCTGCTTCTGATGGATCATCGTTCAGCGATGAGTAAACCATCCAGGCGTGGTCTAGCTTGCGCTCTGGCCTGACCACTATCGAGCCAGGAACCTCTGCATCACGGCGAGTGACGAGGCCATCACT…	TRINITY_DN38723_c0_g2_i7	1	SSR	FORWARD	50	21	55.4	33.33	4	0	TGAACATAGCCAATTCAAAAC	153	1208	1208	4	1	AAAG	4	AAAGAAAGAAAGAAAGAAAG	20
																TRINITY_DN38723_c0_g2_i7	1	SSR	REVERSE	202	21	54.95	38.1	2	0	CAAGAAACAAGAATGAGATGG
TRINITY_DN38723_c0_g2_i8	1393	23	42	5	AAAG	52.26	359.91	264.7	191.59	336.05	55.42	107.52	229.94	199.674	ACATAGCCAATTCAAAACGAGAAAAGAAAGAAAGAAAGAAAGAAACAAAGAATTAATCTGACTGTAATCACCTATTAGTACAAAAGGAAGCAAAAAATTAGTAAAACTGAAGCCACCAGAAGTCCATAACCATCTCATTCTTGTTTCTTGGCAACTTCGTCTTTCTCTTTCTTCACATCCTCCACAAGCATGCGGAGAAGTGCTTCACATAATTGAGAAGCGTCTGCTTCTGATGGATCATCGTTCAGCGATGAGTAAACCATCCAGGCGTGGTCTAGCTTGCGCTCTGGCCTGACCACTATCGAGCCAGGAACCTCTGCATCACGGCGAGTGACGAGGCCATCACTCTTCTCCCCATACCTAATCTGAAGCAGCTGTGCACAGGCAGCCATTACAGCA…	TRINITY_DN38723_c0_g2_i8	1	SSR	FORWARD	3	20	55.06	35	4	0	ATAGCCAATTCAAAACGAGA	149	1393	1393	4	0	AAAG	4	AAAGAAAGAAAGAAAGAAAG	20
																TRINITY_DN38723_c0_g2_i8	1	SSR	REVERSE	151	21	54.95	38.1	2	0	CCAAGAAACAAGAATGAGATG
TRINITY_DN38723_c0_g2_i9	1966	23	42	5	AAAG	584.43	478.7	1082.98	629.21	663.16	631.43	742.69	633.14	680.717	ACATAGCCAATTCAAAACGAGAAAAGAAAGAAAGAAAGAAAGAAACAAAGAATTAATCTGACTGTAATCACCTATTAGTACAAAAGGAAGCAAAAAATTAGTAAAACTGAAGCCACCAGAAGTCCATAACCATCTCATTCTTGTTTCTTGGCAACTTCGTCTTTCTCTTTCTTCACATCCTCCACAAGCATGCGGAGAAGTGCTTCACATAATTGAGAAGCGTCTGCTTCTGATGGATCATCGTTCAGCGATGAGTAAACCATCCAGGCGTGGTCTAGCTTGCGCTCTGGCCTGACCACTATCGAGCCAGGAACCTCTGCATCACGGCGAGTGACGAGGCCATCACTCTTCTCCCCATACCTAATCTGAAGCAGCTGTGCACAGGCAGCCATTACAGCA…	TRINITY_DN38723_c0_g2_i9	1	SSR	FORWARD	3	20	55.06	35	4	0	ATAGCCAATTCAAAACGAGA	149	1966	1966	4	0	AAAG	4	AAAGAAAGAAAGAAAGAAAG	20
																TRINITY_DN38723_c0_g2_i9	1	SSR	REVERSE	151	21	54.95	38.1	2	0	CCAAGAAACAAGAATGAGATG
TRINITY_DN38915_c1_g5_i1	4979	202	231	5	CGGCAA	111	191	44	70	104	177	44	208	118.625	CCAGCAGCAGTTAGCGCAGCGCTTCAGTGCGGTTTAGCGCTCGCCACTGAACGTGTTACCCACTACTGTTCTAAGCTGATACGAGCCAATGGGGCTTGCGACTGTCGAGACGGATCATGTCCATATCACGCGCTTTACTCGTATTTACCAGCTTGGCGATGATTGCAGGCTCCCCGACGCTGTTGGCCGATCCCGATCCCGGCAACGGCAACGGCAACGGCAACGGCAAGGACAAAGGCAGTGCCCATGGCAATAAGGGCGGCCAGGGTAATCAGGGCCAGGGTGGAGGCAAGAAGGGCGCGGGAGCCCATTACAATGGCCCGCAAATTGACATCGGGGGCGTGCGGGTAATCCTCGGTGACAACCGCGACTACTGGCGCGGTGGTTCGTCCCTGCCGC…	TRINITY_DN38915_c1_g5_i1	1	SSR	FORWARD	130	20	54.48	45	4	2	GCGCTTTACTCGTATTTACC	236	430	430	4	0	CGGCAA	6	CGGCAACGGCAACGGCAACGGCAACGGCAA	30
																TRINITY_DN38915_c1_g5_i1	1	SSR	REVERSE	365	19	55.3	52.63	3	1	GTTGTCACCGAGGATTACC
TRINITY_DN38949_c2_g1_i2	1448	1387	1410	6	GTTG	591.67	646.42	1403.58	985.36	803.42	953.47	1013.64	499.1	862.082	GAAGAAGGCGGAAGAGGTAAAGATCGAATCTTGCGACGCCCCACCTGCTGAAACTCCGGTGGAAGAAGCAAAAATCGAATCTTCAGAGGCGGTGGAAGAGATCAAAGAGACCATAGTCCATGAAGTGACGCCCCCATGCGAGGAGCCCGCGGCGGAGGAAGAAGCGCCGCCGCCTCCCACGCCGGAGGAGGTTTCCATCTGGGGCGTCCCACTCCTCGCCGACGAGAGGAGCGACGTCATCCTCCTGAAATTCTTGAGGGCTCGTGATTTCAAGGTGAAGGAGGCGTTCACCATGCTGAAGAGCGTGGTGGCGTGGAGGAAGGAATTCAAGATCGATTCTTTAGTGGAGGAGGAGGGGGAGGAGTCCGCCATTGTTGAAGGGCTTGAGAAAGTTGTGTT…	TRINITY_DN38949_c2_g1_i2	1	SSR	FORWARD	1279	21	55.67	38.1	2	1	GGTTTTCTTTCCTTTGTTCAG	169	1448	1448	6	2	GTTG	4	GTTGGTTGGTTGGTTGGTTGGTTG	24
																TRINITY_DN38949_c2_g1_i2	1	SSR	REVERSE	1447	19	55.29	36.84	2	0	CCACAATCCAACAACAAAA
TRINITY_DN38949_c2_g1_i5	1190	1129	1152	6	GTTG	96.74	307.77	138.28	97.77	53.07	97.06	109.11	59.19	119.874	CTTGAGGGCTCGTGATTTCAAAGTGAAGGAGGCTTTCACCATGCTGAAAAACGTGGTGGCGTGGAGGAAGGAATTCAAGATTGAATCTTTAATCGAAGAGGAGGAATCTGCTCTTGTTGAAGGGCTTGAGAAAGTTGTGTTCTTGAGTGGTGTGGACAAAGAGGGCCACCCAGTTAGCTACAATGCTTTTGGGGCCTTTCAGGATAAGGATTTGTATAATAAAACCTTTGGTGATGCTGAGAAAAGGGGTAAATTCTTGAGGTGGTATATTCTGTTGTTGGAGAAGAATATCAGGAAATTTGATTTCAGCCCTGATAGCATTTGCACCATTGTTCAAATCACTGATCTTAAGAACCTGCCTGGTTTGATTCTCTTCAAGAAAGATTTCAGGCAGGCTAC…	TRINITY_DN38949_c2_g1_i5	1	SSR	FORWARD	1021	21	55.67	38.1	2	1	GGTTTTCTTTCCTTTGTTCAG	169	1190	1190	6	2	GTTG	4	GTTGGTTGGTTGGTTGGTTGGTTG	24
																TRINITY_DN38949_c2_g1_i5	1	SSR	REVERSE	1189	19	55.29	36.84	2	0	CCACAATCCAACAACAAAA
TRINITY_DN48436_c0_g2_i1	1068	924	948	5	ATATG	1588.65	1000.86	1688.28	1895.81	1042.2	1426.83	1139.31	1208	1373.74	CTAAATACTAACTCCATCTTATCAAGTAACGAATCCCATCCATTTTTATTACACAACATTTCCAGCTCAATCAAATCTTAATTTCTCCAAAAACATGGACCAGAAAGAGGGAGAGACGAAGAAATGGGGGACACACATCATGGGGGCTCCGGCGGCGCCGGCGGTCCACCCGGACAACCAGCAGGCGGCGCTATGGCAGGCCGAGGAGGGCCCACAGCCGCCTTACGTTGTGATTGCGCCGGTGGAGAGGTCCGCCGCCGACAGCCCTCTCGATCATGTTGTCAACGTCTTCAATTCTTGGAGTCACAGAGCTGAGGAAATTGCTCGTAACGTCTGGCACAATTTAAAAACCGGGCCATCTGTATCCGGGGCTGCGTGGGGGAAGGTGAATCTAACCGC…	TRINITY_DN48436_c0_g2_i1	1	SSR	FORWARD	869	21	55.04	38.1	3	0	ATCAAGTGTTGGTGTTGTTTC	193	1068	1068	4	1	ATATG	5	ATATGATATGATATGATATGATATG	25
																TRINITY_DN48436_c0_g2_i1	1	SSR	REVERSE	1061	21	55.03	38.1	3	3	GTCCAATGTCGTATTATCCAA
TRINITY_DN57783_c0_g1_i1	381	27	51	5	ATTTT	1	3	1	3	1	1	1	3	1.75	ATGAAGGGACACAGGGAGACTCATAAATTTTATTTTATTTTATTTTATTTTACTTGACATTATATATATATGTGGTTTGTTCTTTTGTATATGTTTGAAGAAAAAATATAAGACTGAAGAGAGATGAGATATTTGTCAAGGTTGAACGCCCATCTCTACATTTGTCCATGTGTATACAGTCTGTTCAAAGTTGTTATTTTTAGGGGACTGTATATTCCTCTATAACTTGAACTTTTGAGAGGCACATGGATATTTTGTAGTCCATGAAAAGTATAAAATAACCTATCAATCAGGATGATGGTAATACACATTCATCACTAAAATCATACGCTGAATTTATCACTACCAGTAATTGTTGTAGATAAAATTGGAAATGGGAAG	TRINITY_DN57783_c0_g1_i1	1	SSR	FORWARD	7	20	55.01	50	5	2	GGACACAGGGAGACTCATAA	142	381	381	3	1	ATTTT	5	ATTTTATTTTATTTTATTTTATTTT	25
																TRINITY_DN57783_c0_g1_i1	1	SSR	REVERSE	148	21	54.83	38.1	6	2	CGTTCAACCTTGACAAATATC
TRINITY_DN61951_c0_g1_i1	1042	28	47	5	CTTT	4	16	17	1	17	10	14	1	10	CCCTAATACACGTGGCTGCGTCTCTGCCTTTCTTTCTTTCTTTCTTTCCTTTCTTTCTAATGGGTCGGCTGAAGCATTGATTTTAGTTTTGTACTATTAACACACCGTTGTATAACATCTATCTTTCACTCTCTATTTTCATCATTTAGCTCTTCCAATTCAACTGCAACAAAACTGCTCTACATTACACTAAATGGATTGACAGCTGAATTCAATAGTAGAAGATGATTGGAAAGGATGATTTGGAAGAGAAGAGGGAGGGCAAGGCGACATCAACATCAACATCGACATGGTCGAGACTAAATGACCCTCGAATAGTCCGAGTGGCGAGAGCCATGGGCGGCAAGGACAGGCACAGCAAGGTCTGCACCGTCCGAGGTCTGAGAGACCGACGTGTGA…	TRINITY_DN61951_c0_g1_i1	1	SSR	FORWARD	4	21	61.23	52.38	6	2	TAATACACGTGGCTGCGTCTC	154	1042	1042	3	2	CTTT	4	CTTTCTTTCTTTCTTTCTTT	20
																TRINITY_DN61951_c0_g1_i1	1	SSR	REVERSE	157	21	55.21	33.33	4	0	TGGAAGAGCTAAATGATGAAA
